# Supplementary material for: An engineered variant of MECR reductase reveals indispensability of long-chain acyl-ACPs for mitochondrial respiration
Source: Nat Commun. 2023 Feb 4;14:619. doi: 10.1038/s41467-023-36358-7 (PMC9899272; doi:10.1038/s41467-023-36358-7)
Supplement: Supplementary file 3 — Supplementary Data 1 [file 41467_2023_36358_MOESM3_ESM.zip]

Archive with 21 entries (21 files):
- data_4nat-comm_Dec2022/WT_dock_filtered_res_sorted-by-gscore_res_2E-core.sdf
- data_4nat-comm_Dec2022/G165Q_dock_filtered_res_sorted-by-gscore_res_2E-C12.sdf
- data_4nat-comm_Dec2022/G165Q_dock_filtered_res_sorted-by-gscore_res_2E-C16.sdf
- data_4nat-comm_Dec2022/WT_dock_filtered_res_sorted-by-gscore_res_2E-C16.sdf
- data_4nat-comm_Dec2022/G165Q_dock_filtered_res_sorted-by-gscore_res_2E-C8.sdf
- data_4nat-comm_Dec2022/G165Q_dock_filtered_res_sorted-by-gscore_res_2E-core.sdf
- data_4nat-comm_Dec2022/WT_dock_filtered_res_sorted-by-gscore_res_2E-C10.sdf
- data_4nat-comm_Dec2022/WT_dock_filtered_res_sorted-by-gscore_res_2E-C14.sdf
- data_4nat-comm_Dec2022/WT_dock_filtered_res_sorted-by-gscore_res_2E-C8.sdf
- data_4nat-comm_Dec2022/README
- data_4nat-comm_Dec2022/G165Q_dock_filtered_res_sorted-by-gscore_res_2E-C10.sdf
- data_4nat-comm_Dec2022/init_model_Gly165Gln.pdb
- data_4nat-comm_Dec2022/WT_dock_filtered_res_sorted-by-gscore_res_2E-C12.sdf
- data_4nat-comm_Dec2022/init_model_Gly165Leu.pdb
- data_4nat-comm_Dec2022/init_model_WT_2E-C16.pdb
- data_4nat-comm_Dec2022/init_model_Gly165Phe.pdb
- data_4nat-comm_Dec2022/init_model_Gly165His.pdb
- data_4nat-comm_Dec2022/G165Q_dock_receptor.pdb
- data_4nat-comm_Dec2022/init_model_Ile129His.pdb
- data_4nat-comm_Dec2022/init_model_Ile129Phe.pdb
- data_4nat-comm_Dec2022/WT_dock_receptor.pdb
