# Supplementary material for: An engineered variant of MECR reductase reveals indispensability of long-chain acyl-ACPs for mitochondrial respiration
Source: Nat Commun. 2023 Feb 4;14:619. doi: 10.1038/s41467-023-36358-7 (PMC9899272; doi:10.1038/s41467-023-36358-7)
Supplement: Supplementary file 3 — Supplementary Data 1 [file 41467_2023_36358_MOESM3_ESM.zip › data_4nat-comm_Dec2022/WT_dock_filtered_res_sorted-by-gscore_res_2E-core.sdf]

2E-core
                    3D
 Structure written by MMmdl.
 18 17  0  0  1  0            999 V2000
   22.9877   99.3851  -10.0170 C   0  0  0  0  0  0
   24.5015   99.4970   -9.8734 C   0  0  0  0  0  0
   25.0214  101.1149   -9.2229 S   0  0  0  0  0  0
   25.2802  102.0495  -10.7504 C   0  0  0  0  0  0
   25.0071  101.5469  -11.8430 O   0  0  0  0  0  0
   25.8144  103.4145  -10.6137 C   0  0  0  0  0  0
   26.0375  104.1742  -11.7013 C   0  0  0  0  0  0
   26.5813  105.5850  -11.6444 C   0  0  0  0  0  0
   22.7011   98.3966  -10.3821 H   0  0  0  0  0  0
   22.4844   99.5505   -9.0636 H   0  0  0  0  0  0
   22.6236  100.1260  -10.7288 H   0  0  0  0  0  0
   25.0109   99.2643  -10.8074 H   0  0  0  0  0  0
   24.8315   98.7436   -9.1609 H   0  0  0  0  0  0
   26.0204  103.7880   -9.6237 H   0  0  0  0  0  0
   25.8257  103.7817  -12.6864 H   0  0  0  0  0  0
   27.4794  105.6674  -12.2604 H   0  0  0  0  0  0
   26.8351  105.8758  -10.6236 H   0  0  0  0  0  0
   25.8408  106.2908  -12.0244 H   0  0  0  0  0  0
  1  2  1  0  0  0
  1  9  1  0  0  0
  1 10  1  0  0  0
  1 11  1  0  0  0
  2  3  1  0  0  0
  2 12  1  0  0  0
  2 13  1  0  0  0
  3  4  1  0  0  0
  4  5  2  0  0  0
  4  6  1  0  0  0
  6  7  2  0  0  0
  6 14  1  0  0  0
  7  8  1  0  0  0
  7 15  1  0  0  0
  8 16  1  0  0  0
  8 17  1  0  0  0
  8 18  1  0  0  0
M  END
> <r_i_glide_gscore>
-3.75532739023755

> <r_i_glide_evdw>
-21.4119606018066

> <r_i_glide_einternal>
1.34330868721008

> <r_i_glide_rmsd>
0.618828952735266

$$$$
2E-core
                    3D
 Structure written by MMmdl.
 18 17  0  0  1  0            999 V2000
   24.2261   98.9822   -9.9574 C   0  0  0  0  0  0
   23.6867  100.4078   -9.8367 C   0  0  0  0  0  0
   25.0263  101.6368   -9.7197 S   0  0  0  0  0  0
   25.1048  102.2338  -11.4471 C   0  0  0  0  0  0
   24.6263  101.5559  -12.3509 O   0  0  0  0  0  0
   25.7518  103.5383  -11.7150 C   0  0  0  0  0  0
   26.2332  104.2941  -10.7131 C   0  0  0  0  0  0
   26.9019  105.6349  -10.9181 C   0  0  0  0  0  0
   23.4145   98.2628  -10.0707 H   0  0  0  0  0  0
   24.8822   98.8873  -10.8182 H   0  0  0  0  0  0
   24.7963   98.7026   -9.0719 H   0  0  0  0  0  0
   23.0943  100.4769   -8.9251 H   0  0  0  0  0  0
   23.0043  100.6418  -10.6536 H   0  0  0  0  0  0
   25.8263  103.8711  -12.7407 H   0  0  0  0  0  0
   26.1539  103.9559   -9.6931 H   0  0  0  0  0  0
   27.9050  105.6198  -10.4946 H   0  0  0  0  0  0
   26.3314  106.4180  -10.4182 H   0  0  0  0  0  0
   26.9796  105.8867  -11.9764 H   0  0  0  0  0  0
  1  2  1  0  0  0
  1  9  1  0  0  0
  1 10  1  0  0  0
  1 11  1  0  0  0
  2  3  1  0  0  0
  2 12  1  0  0  0
  2 13  1  0  0  0
  3  4  1  0  0  0
  4  5  2  0  0  0
  4  6  1  0  0  0
  6  7  2  0  0  0
  6 14  1  0  0  0
  7  8  1  0  0  0
  7 15  1  0  0  0
  8 16  1  0  0  0
  8 17  1  0  0  0
  8 18  1  0  0  0
M  END
> <r_i_glide_gscore>
-3.59134489938228

> <r_i_glide_evdw>
-20.0320301055908

> <r_i_glide_einternal>
3.66455888748169

> <r_i_glide_rmsd>
0.745020208283973

$$$$
2E-core
                    3D
 Structure written by MMmdl.
 18 17  0  0  1  0            999 V2000
   23.9331   99.3865   -8.4276 C   0  0  0  0  0  0
   24.4933  100.6450   -9.1036 C   0  0  0  0  0  0
   23.8082  100.7545  -10.7566 S   0  0  0  0  0  0
   24.8462  101.9557  -11.6185 C   0  0  0  0  0  0
   25.0266  101.8224  -12.8241 O   0  0  0  0  0  0
   25.4287  103.0816  -10.8516 C   0  0  0  0  0  0
   26.1723  104.0096  -11.4930 C   0  0  0  0  0  0
   26.8155  105.2073  -10.8234 C   0  0  0  0  0  0
   24.2263   99.3434   -7.3793 H   0  0  0  0  0  0
   22.8429   99.3741   -8.4564 H   0  0  0  0  0  0
   24.2921   98.4801   -8.9162 H   0  0  0  0  0  0
   25.5806  100.5966   -9.1661 H   0  0  0  0  0  0
   24.2242  101.5341   -8.5340 H   0  0  0  0  0  0
   25.2462  103.1456   -9.7896 H   0  0  0  0  0  0
   26.3379  103.9174  -12.5568 H   0  0  0  0  0  0
   26.9278  106.0110  -11.5514 H   0  0  0  0  0  0
   27.8034  104.9761  -10.4294 H   0  0  0  0  0  0
   26.2147  105.6003  -10.0158 H   0  0  0  0  0  0
  1  2  1  0  0  0
  1  9  1  0  0  0
  1 10  1  0  0  0
  1 11  1  0  0  0
  2  3  1  0  0  0
  2 12  1  0  0  0
  2 13  1  0  0  0
  3  4  1  0  0  0
  4  5  2  0  0  0
  4  6  1  0  0  0
  6  7  2  0  0  0
  6 14  1  0  0  0
  7  8  1  0  0  0
  7 15  1  0  0  0
  8 16  1  0  0  0
  8 17  1  0  0  0
  8 18  1  0  0  0
M  END
> <r_i_glide_gscore>
-3.56257651192762

> <r_i_glide_evdw>
-16.5135459899902

> <r_i_glide_einternal>
2.29361462593079

> <r_i_glide_rmsd>
1.07832825652691

$$$$
2E-core
                    3D
 Structure written by MMmdl.
 18 17  0  0  1  0            999 V2000
   23.5288   99.5946   -8.9783 C   0  0  0  0  0  0
   24.4142   99.6484  -10.2164 C   0  0  0  0  0  0
   24.1608  101.1554  -11.2151 S   0  0  0  0  0  0
   25.4267  102.2468  -10.5644 C   0  0  0  0  0  0
   26.1240  101.8930   -9.6207 O   0  0  0  0  0  0
   25.5790  103.5549  -11.2184 C   0  0  0  0  0  0
   26.5280  104.4110  -10.8229 C   0  0  0  0  0  0
   26.7424  105.7712  -11.4458 C   0  0  0  0  0  0
   23.6175   98.6300   -8.4761 H   0  0  0  0  0  0
   23.8272  100.3651   -8.2682 H   0  0  0  0  0  0
   22.4790   99.7452   -9.2318 H   0  0  0  0  0  0
   24.1623   98.7827  -10.8221 H   0  0  0  0  0  0
   25.4662   99.5307   -9.9484 H   0  0  0  0  0  0
   24.9145  103.8088  -12.0179 H   0  0  0  0  0  0
   27.1936  104.1398  -10.0211 H   0  0  0  0  0  0
   27.4868  106.3311  -10.8713 H   0  0  0  0  0  0
   25.8138  106.3529  -11.4577 H   0  0  0  0  0  0
   27.1034  105.6642  -12.4729 H   0  0  0  0  0  0
  1  2  1  0  0  0
  1  9  1  0  0  0
  1 10  1  0  0  0
  1 11  1  0  0  0
  2  3  1  0  0  0
  2 12  1  0  0  0
  2 13  1  0  0  0
  3  4  1  0  0  0
  4  5  2  0  0  0
  4  6  1  0  0  0
  6  7  2  0  0  0
  6 14  1  0  0  0
  7  8  1  0  0  0
  7 15  1  0  0  0
  8 16  1  0  0  0
  8 17  1  0  0  0
  8 18  1  0  0  0
M  END
> <r_i_glide_gscore>
-2.76194222267619

> <r_i_glide_evdw>
-16.8437747955322

> <r_i_glide_einternal>
0.821896612644196

> <r_i_glide_rmsd>
1.39916439742409

$$$$
2E-core
                    3D
 Structure written by MMmdl.
 18 17  0  0  1  0            999 V2000
   23.2690   98.3211   -9.7621 C   0  0  0  0  0  0
   24.1949   99.5164   -9.5160 C   0  0  0  0  0  0
   24.0302  100.7559  -10.8184 S   0  0  0  0  0  0
   25.3136  101.9334  -10.3584 C   0  0  0  0  0  0
   26.0396  101.7070   -9.3990 O   0  0  0  0  0  0
   25.4332  103.1490  -11.1764 C   0  0  0  0  0  0
   26.3466  104.0860  -10.8702 C   0  0  0  0  0  0
   26.5396  105.3667  -11.6544 C   0  0  0  0  0  0
   23.3851   97.5694   -8.9809 H   0  0  0  0  0  0
   22.2222   98.6254   -9.7787 H   0  0  0  0  0  0
   23.4904   97.8364  -10.7152 H   0  0  0  0  0  0
   25.2270   99.1698   -9.4910 H   0  0  0  0  0  0
   23.9785   99.9736   -8.5493 H   0  0  0  0  0  0
   24.7774  103.2682  -12.0163 H   0  0  0  0  0  0
   26.9933  103.9411  -10.0208 H   0  0  0  0  0  0
   27.3705  105.9389  -11.2379 H   0  0  0  0  0  0
   25.6474  105.9933  -11.6194 H   0  0  0  0  0  0
   26.7642  105.1558  -12.7001 H   0  0  0  0  0  0
  1  2  1  0  0  0
  1  9  1  0  0  0
  1 10  1  0  0  0
  1 11  1  0  0  0
  2  3  1  0  0  0
  2 12  1  0  0  0
  2 13  1  0  0  0
  3  4  1  0  0  0
  4  5  2  0  0  0
  4  6  1  0  0  0
  6  7  2  0  0  0
  6 14  1  0  0  0
  7  8  1  0  0  0
  7 15  1  0  0  0
  8 16  1  0  0  0
  8 17  1  0  0  0
  8 18  1  0  0  0
M  END
> <r_i_glide_gscore>
-2.67071752085088

> <r_i_glide_evdw>
-19.1495399475098

> <r_i_glide_einternal>
0.1528340280056

> <r_i_glide_rmsd>
1.353304898698

$$$$
