# Supplementary material for: An engineered variant of MECR reductase reveals indispensability of long-chain acyl-ACPs for mitochondrial respiration
Source: Nat Commun. 2023 Feb 4;14:619. doi: 10.1038/s41467-023-36358-7 (PMC9899272; doi:10.1038/s41467-023-36358-7)
Supplement: Supplementary file 3 — Supplementary Data 1 [file 41467_2023_36358_MOESM3_ESM.zip › data_4nat-comm_Dec2022/G165Q_dock_filtered_res_sorted-by-gscore_res_2E-C12.sdf]

2E-C12
                    3D
 Structure written by MMmdl.
 42 41  0  0  1  0            999 V2000
   22.8416   98.1188   -8.9672 C   0  0  0  0  0  0
   23.5566   99.0673   -9.9131 C   0  0  0  0  0  0
   24.0005  100.6139   -9.0747 S   0  0  0  0  0  0
   24.5136  101.5365  -10.5211 C   0  0  0  0  0  0
   24.5490  100.9904  -11.6174 O   0  0  0  0  0  0
   24.8629  102.9371  -10.3447 C   0  0  0  0  0  0
   25.1887  103.6631  -11.4200 C   0  0  0  0  0  0
   25.5475  105.1108  -11.3830 C   0  0  0  0  0  0
   22.6648   97.1544   -9.4408 H   0  0  0  0  0  0
   21.8766   98.5251   -8.6656 H   0  0  0  0  0  0
   23.4255   97.9563   -8.0657 H   0  0  0  0  0  0
   24.4627   98.5999  -10.2972 H   0  0  0  0  0  0
   22.9066   99.2698  -10.7633 H   0  0  0  0  0  0
   24.8459  103.3644   -9.3521 H   0  0  0  0  0  0
   25.1935  103.1978  -12.3961 H   0  0  0  0  0  0
   24.6269  105.6458  -11.6180 H   0  0  0  0  0  0
   25.8667  105.4306  -10.3929 H   0  0  0  0  0  0
   26.6063  105.4255  -12.4347 C   0  0  0  0  0  0
   27.5951  105.2816  -12.0166 H   0  0  0  0  0  0
   26.5487  104.7473  -13.2858 H   0  0  0  0  0  0
   26.4065  106.8356  -12.9591 C   0  0  0  0  0  0
   25.8172  106.7555  -13.8710 H   0  0  0  0  0  0
   25.7779  107.3933  -12.2655 H   0  0  0  0  0  0
   27.7116  107.6098  -13.1800 C   0  0  0  0  0  0
   28.5485  107.0164  -12.8188 H   0  0  0  0  0  0
   27.8993  107.7503  -14.2430 H   0  0  0  0  0  0
   27.6605  108.9597  -12.4453 C   0  0  0  0  0  0
   27.4138  108.7798  -11.3983 H   0  0  0  0  0  0
   28.6264  109.4480  -12.4179 H   0  0  0  0  0  0
   26.6586  109.9298  -13.0766 C   0  0  0  0  0  0
   27.0289  110.2692  -14.0445 H   0  0  0  0  0  0
   25.7219  109.4146  -13.2823 H   0  0  0  0  0  0
   26.3978  111.1167  -12.1522 C   0  0  0  0  0  0
   25.9830  110.7562  -11.2182 H   0  0  0  0  0  0
   27.3557  111.5558  -11.8947 H   0  0  0  0  0  0
   25.4265  112.1453  -12.7337 C   0  0  0  0  0  0
   25.3423  112.9924  -12.0533 H   0  0  0  0  0  0
   25.7990  112.5310  -13.6830 H   0  0  0  0  0  0
   24.0405  111.5570  -12.9297 C   0  0  0  0  0  0
   23.3506  112.3463  -13.2182 H   0  0  0  0  0  0
   24.0419  110.8118  -13.7250 H   0  0  0  0  0  0
   23.6712  111.0850  -12.0199 H   0  0  0  0  0  0
  1  2  1  0  0  0
  1  9  1  0  0  0
  1 10  1  0  0  0
  1 11  1  0  0  0
  2  3  1  0  0  0
  2 12  1  0  0  0
  2 13  1  0  0  0
  3  4  1  0  0  0
  4  5  2  0  0  0
  4  6  1  0  0  0
  6  7  2  0  0  0
  6 14  1  0  0  0
  7  8  1  0  0  0
  7 15  1  0  0  0
  8 16  1  0  0  0
  8 17  1  0  0  0
  8 18  1  0  0  0
 18 19  1  0  0  0
 18 20  1  0  0  0
 18 21  1  0  0  0
 21 22  1  0  0  0
 21 23  1  0  0  0
 21 24  1  0  0  0
 24 25  1  0  0  0
 24 26  1  0  0  0
 24 27  1  0  0  0
 27 28  1  0  0  0
 27 29  1  0  0  0
 27 30  1  0  0  0
 30 31  1  0  0  0
 30 32  1  0  0  0
 30 33  1  0  0  0
 33 34  1  0  0  0
 33 35  1  0  0  0
 33 36  1  0  0  0
 36 37  1  0  0  0
 36 38  1  0  0  0
 36 39  1  0  0  0
 39 40  1  0  0  0
 39 41  1  0  0  0
 39 42  1  0  0  0
M  END
> <r_i_glide_gscore>
-0.0415313486853416

> <r_i_glide_evdw>
-24.0899085998535

> <r_i_glide_einternal>
11.5932283401489

> <r_i_glide_rmsd>
0.991008423898512

$$$$
2E-C12
                    3D
 Structure written by MMmdl.
 42 41  0  0  1  0            999 V2000
   24.2057   98.5672   -9.8951 C   0  0  0  0  0  0
   23.4625   99.8412   -9.4760 C   0  0  0  0  0  0
   24.5412  101.3096   -9.4628 S   0  0  0  0  0  0
   24.4209  101.8535  -11.1980 C   0  0  0  0  0  0
   23.8393  101.1559  -12.0180 O   0  0  0  0  0  0
   25.0264  103.1398  -11.5755 C   0  0  0  0  0  0
   25.5569  103.9613  -10.6496 C   0  0  0  0  0  0
   26.1746  105.3077  -10.9620 C   0  0  0  0  0  0
   23.5362   97.7065   -9.8967 H   0  0  0  0  0  0
   25.0265   98.3433   -9.2173 H   0  0  0  0  0  0
   24.6259   98.6610  -10.8923 H   0  0  0  0  0  0
   22.5890  100.0125  -10.1051 H   0  0  0  0  0  0
   23.0826   99.7058   -8.4631 H   0  0  0  0  0  0
   25.0263  103.4078  -12.6178 H   0  0  0  0  0  0
   25.5520  103.6788   -9.6085 H   0  0  0  0  0  0
   25.5124  106.0622  -10.5425 H   0  0  0  0  0  0
   27.1076  105.4147  -10.4188 H   0  0  0  0  0  0
   26.4381  105.5930  -12.4458 C   0  0  0  0  0  0
   27.2357  104.9474  -12.8019 H   0  0  0  0  0  0
   25.5665  105.3907  -13.0679 H   0  0  0  0  0  0
   26.8303  107.0471  -12.6588 C   0  0  0  0  0  0
   27.5318  107.3678  -11.8911 H   0  0  0  0  0  0
   27.3455  107.1449  -13.6159 H   0  0  0  0  0  0
   25.5954  107.9484  -12.6574 C   0  0  0  0  0  0
   24.9415  107.6446  -13.4767 H   0  0  0  0  0  0
   25.0143  107.8402  -11.7428 H   0  0  0  0  0  0
   25.9850  109.4064  -12.8245 C   0  0  0  0  0  0
   26.4780  109.7663  -11.9240 H   0  0  0  0  0  0
   26.7275  109.4811  -13.6183 H   0  0  0  0  0  0
   24.7752  110.2683  -13.1830 C   0  0  0  0  0  0
   24.2544  109.8094  -14.0181 H   0  0  0  0  0  0
   24.0475  110.2839  -12.3715 H   0  0  0  0  0  0
   25.2110  111.6773  -13.5833 C   0  0  0  0  0  0
   26.2263  111.6672  -13.9489 H   0  0  0  0  0  0
   24.6263  112.0036  -14.4301 H   0  0  0  0  0  0
   25.0263  112.7171  -12.4925 C   0  0  0  0  0  0
   25.4261  113.6733  -12.8322 H   0  0  0  0  0  0
   23.9554  112.8376  -12.4184 H   0  0  0  0  0  0
   25.6111  112.3263  -11.1263 C   0  0  0  0  0  0
   25.5942  113.1541  -10.4183 H   0  0  0  0  0  0
   25.0274  111.5180  -10.7017 H   0  0  0  0  0  0
   26.6312  111.9556  -11.1904 H   0  0  0  0  0  0
  1  2  1  0  0  0
  1  9  1  0  0  0
  1 10  1  0  0  0
  1 11  1  0  0  0
  2  3  1  0  0  0
  2 12  1  0  0  0
  2 13  1  0  0  0
  3  4  1  0  0  0
  4  5  2  0  0  0
  4  6  1  0  0  0
  6  7  2  0  0  0
  6 14  1  0  0  0
  7  8  1  0  0  0
  7 15  1  0  0  0
  8 16  1  0  0  0
  8 17  1  0  0  0
  8 18  1  0  0  0
 18 19  1  0  0  0
 18 20  1  0  0  0
 18 21  1  0  0  0
 21 22  1  0  0  0
 21 23  1  0  0  0
 21 24  1  0  0  0
 24 25  1  0  0  0
 24 26  1  0  0  0
 24 27  1  0  0  0
 27 28  1  0  0  0
 27 29  1  0  0  0
 27 30  1  0  0  0
 30 31  1  0  0  0
 30 32  1  0  0  0
 30 33  1  0  0  0
 33 34  1  0  0  0
 33 35  1  0  0  0
 33 36  1  0  0  0
 36 37  1  0  0  0
 36 38  1  0  0  0
 36 39  1  0  0  0
 39 40  1  0  0  0
 39 41  1  0  0  0
 39 42  1  0  0  0
M  END
> <r_i_glide_gscore>
0.0139471914820322

> <r_i_glide_evdw>
-26.6582489013672

> <r_i_glide_einternal>
11.2990598678589

> <r_i_glide_rmsd>
0.7667547797763

$$$$
2E-C12
                    3D
 Structure written by MMmdl.
 42 41  0  0  1  0            999 V2000
   24.3090   98.0575  -10.1329 C   0  0  0  0  0  0
   23.1845   99.0373   -9.8018 C   0  0  0  0  0  0
   23.8264  100.5563   -9.0372 S   0  0  0  0  0  0
   24.2917  101.5092  -10.5012 C   0  0  0  0  0  0
   24.2124  101.0069  -11.6181 O   0  0  0  0  0  0
   24.7405  102.8871  -10.2922 C   0  0  0  0  0  0
   25.0760  103.6504  -11.3458 C   0  0  0  0  0  0
   25.5182  105.0765  -11.2324 C   0  0  0  0  0  0
   23.9212   97.1565  -10.6067 H   0  0  0  0  0  0
   24.8489   97.7591   -9.2335 H   0  0  0  0  0  0
   25.0219   98.5128  -10.8181 H   0  0  0  0  0  0
   22.5949   99.2705  -10.6878 H   0  0  0  0  0  0
   22.5017   98.5680   -9.0935 H   0  0  0  0  0  0
   24.7867  103.2715   -9.2829 H   0  0  0  0  0  0
   25.0263  103.2410  -12.3455 H   0  0  0  0  0  0
   24.6645  105.7079  -11.4828 H   0  0  0  0  0  0
   25.8263  105.2912  -10.2091 H   0  0  0  0  0  0
   26.5998  105.4451  -12.2156 C   0  0  0  0  0  0
   27.4263  104.7558  -12.2070 H   0  0  0  0  0  0
   26.1799  105.4268  -13.2231 H   0  0  0  0  0  0
   27.1129  106.8164  -11.8406 C   0  0  0  0  0  0
   26.2892  107.3849  -11.4206 H   0  0  0  0  0  0
   27.8263  106.7410  -11.0227 H   0  0  0  0  0  0
   27.7056  107.5329  -13.0436 C   0  0  0  0  0  0
   28.7099  107.1559  -13.2182 H   0  0  0  0  0  0
   27.1746  107.2544  -13.9462 H   0  0  0  0  0  0
   27.6965  109.0478  -12.8185 C   0  0  0  0  0  0
   28.2448  109.2532  -11.8995 H   0  0  0  0  0  0
   28.2263  109.5558  -13.6183 H   0  0  0  0  0  0
   26.3096  109.7057  -12.7537 C   0  0  0  0  0  0
   25.9271  109.8328  -13.7662 H   0  0  0  0  0  0
   25.5623  109.1201  -12.2250 H   0  0  0  0  0  0
   26.4571  111.0496  -12.0552 C   0  0  0  0  0  0
   26.8486  110.8987  -11.0504 H   0  0  0  0  0  0
   27.2393  111.5558  -12.6004 H   0  0  0  0  0  0
   25.1676  111.8711  -11.9721 C   0  0  0  0  0  0
   24.3559  111.2366  -11.6182 H   0  0  0  0  0  0
   25.2868  112.6624  -11.2324 H   0  0  0  0  0  0
   24.7720  112.4891  -13.3084 C   0  0  0  0  0  0
   23.8395  113.0458  -13.2181 H   0  0  0  0  0  0
   25.5353  113.1665  -13.6833 H   0  0  0  0  0  0
   24.6263  111.7137  -14.0575 H   0  0  0  0  0  0
  1  2  1  0  0  0
  1  9  1  0  0  0
  1 10  1  0  0  0
  1 11  1  0  0  0
  2  3  1  0  0  0
  2 12  1  0  0  0
  2 13  1  0  0  0
  3  4  1  0  0  0
  4  5  2  0  0  0
  4  6  1  0  0  0
  6  7  2  0  0  0
  6 14  1  0  0  0
  7  8  1  0  0  0
  7 15  1  0  0  0
  8 16  1  0  0  0
  8 17  1  0  0  0
  8 18  1  0  0  0
 18 19  1  0  0  0
 18 20  1  0  0  0
 18 21  1  0  0  0
 21 22  1  0  0  0
 21 23  1  0  0  0
 21 24  1  0  0  0
 24 25  1  0  0  0
 24 26  1  0  0  0
 24 27  1  0  0  0
 27 28  1  0  0  0
 27 29  1  0  0  0
 27 30  1  0  0  0
 30 31  1  0  0  0
 30 32  1  0  0  0
 30 33  1  0  0  0
 33 34  1  0  0  0
 33 35  1  0  0  0
 33 36  1  0  0  0
 36 37  1  0  0  0
 36 38  1  0  0  0
 36 39  1  0  0  0
 39 40  1  0  0  0
 39 41  1  0  0  0
 39 42  1  0  0  0
M  END
> <r_i_glide_gscore>
0.159891116147745

> <r_i_glide_evdw>
-27.1354103088379

> <r_i_glide_einternal>
9.43524551391602

> <r_i_glide_rmsd>
0.963516236500961

$$$$
2E-C12
                    3D
 Structure written by MMmdl.
 42 41  0  0  1  0            999 V2000
   23.3571   98.0447   -9.2717 C   0  0  0  0  0  0
   22.8081   99.4150   -9.6799 C   0  0  0  0  0  0
   23.9687  100.7569   -9.2456 S   0  0  0  0  0  0
   24.2369  101.5417  -10.8553 C   0  0  0  0  0  0
   23.7426  101.0609  -11.8680 O   0  0  0  0  0  0
   25.0384  102.7597  -10.8964 C   0  0  0  0  0  0
   25.3332  103.3122  -12.0907 C   0  0  0  0  0  0
   26.0996  104.5780  -12.2802 C   0  0  0  0  0  0
   22.6891   97.2568   -9.6194 H   0  0  0  0  0  0
   23.4228   97.9601   -8.1856 H   0  0  0  0  0  0
   24.3404   97.8642   -9.7008 H   0  0  0  0  0  0
   22.5692   99.3843  -10.7421 H   0  0  0  0  0  0
   21.8677   99.6077   -9.1613 H   0  0  0  0  0  0
   25.3720  103.1965   -9.9650 H   0  0  0  0  0  0
   24.9934  102.8354  -12.9971 H   0  0  0  0  0  0
   27.0262  104.3587  -12.7945 H   0  0  0  0  0  0
   25.4994  105.1464  -12.9861 H   0  0  0  0  0  0
   26.3544  105.3536  -11.0019 C   0  0  0  0  0  0
   25.4381  105.5048  -10.4292 H   0  0  0  0  0  0
   27.0265  104.7546  -10.4189 H   0  0  0  0  0  0
   27.0201  106.6739  -11.2968 C   0  0  0  0  0  0
   27.4186  107.1098  -10.3785 H   0  0  0  0  0  0
   27.8524  106.5125  -11.9763 H   0  0  0  0  0  0
   26.0128  107.6105  -11.9268 C   0  0  0  0  0  0
   25.5216  107.1842  -12.7999 H   0  0  0  0  0  0
   25.2132  107.8343  -11.2181 H   0  0  0  0  0  0
   26.6798  108.8629  -12.3997 C   0  0  0  0  0  0
   27.3049  109.3004  -11.6183 H   0  0  0  0  0  0
   27.3422  108.6250  -13.2397 H   0  0  0  0  0  0
   25.5943  109.8189  -12.8172 C   0  0  0  0  0  0
   24.9062  109.3486  -13.5210 H   0  0  0  0  0  0
   25.0228  110.1021  -11.9330 H   0  0  0  0  0  0
   26.2491  110.9989  -13.4726 C   0  0  0  0  0  0
   27.0051  111.4200  -12.8149 H   0  0  0  0  0  0
   26.7570  110.6113  -14.3527 H   0  0  0  0  0  0
   25.2815  112.0557  -13.9388 C   0  0  0  0  0  0
   25.8231  112.8564  -14.4445 H   0  0  0  0  0  0
   24.6264  111.5698  -14.6385 H   0  0  0  0  0  0
   24.4259  112.6132  -12.8234 C   0  0  0  0  0  0
   23.6978  113.2784  -13.2662 H   0  0  0  0  0  0
   23.8396  111.8340  -12.3496 H   0  0  0  0  0  0
   25.0250  113.1504  -12.0859 H   0  0  0  0  0  0
  1  2  1  0  0  0
  1  9  1  0  0  0
  1 10  1  0  0  0
  1 11  1  0  0  0
  2  3  1  0  0  0
  2 12  1  0  0  0
  2 13  1  0  0  0
  3  4  1  0  0  0
  4  5  2  0  0  0
  4  6  1  0  0  0
  6  7  2  0  0  0
  6 14  1  0  0  0
  7  8  1  0  0  0
  7 15  1  0  0  0
  8 16  1  0  0  0
  8 17  1  0  0  0
  8 18  1  0  0  0
 18 19  1  0  0  0
 18 20  1  0  0  0
 18 21  1  0  0  0
 21 22  1  0  0  0
 21 23  1  0  0  0
 21 24  1  0  0  0
 24 25  1  0  0  0
 24 26  1  0  0  0
 24 27  1  0  0  0
 27 28  1  0  0  0
 27 29  1  0  0  0
 27 30  1  0  0  0
 30 31  1  0  0  0
 30 32  1  0  0  0
 30 33  1  0  0  0
 33 34  1  0  0  0
 33 35  1  0  0  0
 33 36  1  0  0  0
 36 37  1  0  0  0
 36 38  1  0  0  0
 36 39  1  0  0  0
 39 40  1  0  0  0
 39 41  1  0  0  0
 39 42  1  0  0  0
M  END
> <r_i_glide_gscore>
0.399141297923272

> <r_i_glide_evdw>
-21.6012172698975

> <r_i_glide_einternal>
5.525390625

> <r_i_glide_rmsd>
0.968128134936865

$$$$
2E-C12
                    3D
 Structure written by MMmdl.
 42 41  0  0  1  0            999 V2000
   23.6906   98.3557   -8.9262 C   0  0  0  0  0  0
   23.5257   99.4369   -9.9847 C   0  0  0  0  0  0
   24.5154  100.9231   -9.6149 S   0  0  0  0  0  0
   24.4964  101.6569  -11.2576 C   0  0  0  0  0  0
   23.8138  101.1559  -12.1454 O   0  0  0  0  0  0
   25.3060  102.8552  -11.4818 C   0  0  0  0  0  0
   25.4263  103.3490  -12.7325 C   0  0  0  0  0  0
   26.1753  104.5961  -13.1010 C   0  0  0  0  0  0
   23.0341   97.5088   -9.1334 H   0  0  0  0  0  0
   23.4442   98.7332   -7.9338 H   0  0  0  0  0  0
   24.7122   97.9750   -8.9027 H   0  0  0  0  0  0
   23.8297   99.0013  -10.9354 H   0  0  0  0  0  0
   22.4776   99.7221  -10.0773 H   0  0  0  0  0  0
   25.7835  103.3225  -10.6351 H   0  0  0  0  0  0
   24.9449  102.8346  -13.5539 H   0  0  0  0  0  0
   27.0262  104.3674  -13.7280 H   0  0  0  0  0  0
   25.5125  105.1599  -13.7612 H   0  0  0  0  0  0
   26.5022  105.4815  -11.9239 C   0  0  0  0  0  0
   25.5538  105.8072  -11.4958 H   0  0  0  0  0  0
   27.0263  104.9589  -11.1322 H   0  0  0  0  0  0
   27.3273  106.6675  -12.3716 C   0  0  0  0  0  0
   28.3338  106.3566  -12.6551 H   0  0  0  0  0  0
   26.8713  107.0992  -13.2627 H   0  0  0  0  0  0
   27.3423  107.6715  -11.2364 C   0  0  0  0  0  0
   26.3419  107.6856  -10.8182 H   0  0  0  0  0  0
   27.9634  107.3096  -10.4181 H   0  0  0  0  0  0
   27.6831  109.0904  -11.6949 C   0  0  0  0  0  0
   27.8260  109.7161  -10.8182 H   0  0  0  0  0  0
   28.6259  109.1558  -12.2379 H   0  0  0  0  0  0
   26.5494  109.6683  -12.5437 C   0  0  0  0  0  0
   26.6241  109.3216  -13.5762 H   0  0  0  0  0  0
   25.5790  109.3475  -12.1673 H   0  0  0  0  0  0
   26.6304  111.1737  -12.5028 C   0  0  0  0  0  0
   26.5383  111.5146  -11.4706 H   0  0  0  0  0  0
   27.6361  111.4301  -12.8173 H   0  0  0  0  0  0
   25.5946  111.8930  -13.3719 C   0  0  0  0  0  0
   25.8262  112.9506  -13.4669 H   0  0  0  0  0  0
   25.6025  111.5207  -14.3926 H   0  0  0  0  0  0
   24.2172  111.7708  -12.7507 C   0  0  0  0  0  0
   23.5124  112.4542  -13.2182 H   0  0  0  0  0  0
   23.8277  110.7582  -12.8411 H   0  0  0  0  0  0
   24.2481  112.0153  -11.6894 H   0  0  0  0  0  0
  1  2  1  0  0  0
  1  9  1  0  0  0
  1 10  1  0  0  0
  1 11  1  0  0  0
  2  3  1  0  0  0
  2 12  1  0  0  0
  2 13  1  0  0  0
  3  4  1  0  0  0
  4  5  2  0  0  0
  4  6  1  0  0  0
  6  7  2  0  0  0
  6 14  1  0  0  0
  7  8  1  0  0  0
  7 15  1  0  0  0
  8 16  1  0  0  0
  8 17  1  0  0  0
  8 18  1  0  0  0
 18 19  1  0  0  0
 18 20  1  0  0  0
 18 21  1  0  0  0
 21 22  1  0  0  0
 21 23  1  0  0  0
 21 24  1  0  0  0
 24 25  1  0  0  0
 24 26  1  0  0  0
 24 27  1  0  0  0
 27 28  1  0  0  0
 27 29  1  0  0  0
 27 30  1  0  0  0
 30 31  1  0  0  0
 30 32  1  0  0  0
 30 33  1  0  0  0
 33 34  1  0  0  0
 33 35  1  0  0  0
 33 36  1  0  0  0
 36 37  1  0  0  0
 36 38  1  0  0  0
 36 39  1  0  0  0
 39 40  1  0  0  0
 39 41  1  0  0  0
 39 42  1  0  0  0
M  END
> <r_i_glide_gscore>
0.503424446923695

> <r_i_glide_evdw>
-21.500415802002

> <r_i_glide_einternal>
7.1111011505127

> <r_i_glide_rmsd>
1.06232068925047

$$$$
