# Supplementary material for: An engineered variant of MECR reductase reveals indispensability of long-chain acyl-ACPs for mitochondrial respiration
Source: Nat Commun. 2023 Feb 4;14:619. doi: 10.1038/s41467-023-36358-7 (PMC9899272; doi:10.1038/s41467-023-36358-7)
Supplement: Supplementary file 3 — Supplementary Data 1 [file 41467_2023_36358_MOESM3_ESM.zip › data_4nat-comm_Dec2022/G165Q_dock_filtered_res_sorted-by-gscore_res_2E-C16.sdf]

2E-C16
                    3D
 Structure written by MMmdl.
 54 53  0  0  1  0            999 V2000
   24.6132   98.6439  -10.2971 C   0  0  0  0  0  0
   23.5284   99.6841  -10.0255 C   0  0  0  0  0  0
   24.2263  101.1559   -9.2208 S   0  0  0  0  0  0
   24.7400  102.1346  -10.6592 C   0  0  0  0  0  0
   24.6263  101.6732  -11.7977 O   0  0  0  0  0  0
   25.2839  103.4821  -10.3927 C   0  0  0  0  0  0
   25.6988  104.2685  -11.4055 C   0  0  0  0  0  0
   26.2664  105.6658  -11.2103 C   0  0  0  0  0  0
   24.2177   97.7956  -10.8565 H   0  0  0  0  0  0
   25.0263   98.2615   -9.3637 H   0  0  0  0  0  0
   25.4263   99.0866  -10.8700 H   0  0  0  0  0  0
   22.9972   99.9522  -10.9387 H   0  0  0  0  0  0
   22.7833   99.2540   -9.3559 H   0  0  0  0  0  0
   25.3411  103.8204   -9.3681 H   0  0  0  0  0  0
   25.6384  103.9113  -12.4248 H   0  0  0  0  0  0
   25.6843  106.2025  -10.4612 H   0  0  0  0  0  0
   27.2694  105.5590  -10.8027 H   0  0  0  0  0  0
   26.3633  106.4976  -12.5012 C   0  0  0  0  0  0
   26.8194  107.4623  -12.2757 H   0  0  0  0  0  0
   27.0607  106.0050  -13.1804 H   0  0  0  0  0  0
   25.0263  106.7059  -13.2353 C   0  0  0  0  0  0
   25.1517  106.3559  -14.2607 H   0  0  0  0  0  0
   24.2581  106.0644  -12.8181 H   0  0  0  0  0  0
   24.5196  108.1599  -13.3072 C   0  0  0  0  0  0
   25.3312  108.8180  -13.6182 H   0  0  0  0  0  0
   23.7739  108.2259  -14.0982 H   0  0  0  0  0  0
   23.9038  108.6984  -12.0164 C   0  0  0  0  0  0
   24.6264  108.5747  -11.2185 H   0  0  0  0  0  0
   23.7247  109.7689  -12.1195 H   0  0  0  0  0  0
   22.6061  107.9872  -11.6237 C   0  0  0  0  0  0
   21.9196  107.9558  -12.4677 H   0  0  0  0  0  0
   22.8390  106.9652  -11.4072 H   0  0  0  0  0  0
   21.8976  108.5868  -10.4104 C   0  0  0  0  0  0
   21.4543  109.4961  -10.8182 H   0  0  0  0  0  0
   21.0511  107.9559  -10.1511 H   0  0  0  0  0  0
   22.8480  108.7867   -9.1773 C   0  0  0  0  0  0
   23.4866  107.9304   -9.0185 H   0  0  0  0  0  0
   23.5398  109.5559   -9.4626 H   0  0  0  0  0  0
   22.2793  109.2300   -7.7956 C   0  0  0  0  0  0
   23.3790  109.7984   -6.8732 C   0  0  0  0  0  0
   21.4848  109.9559   -7.9430 H   0  0  0  0  0  0
   21.8263  108.4219   -7.2182 H   0  0  0  0  0  0
   22.9280  109.9395   -5.4150 C   0  0  0  0  0  0
   24.2263  109.1175   -6.8863 H   0  0  0  0  0  0
   23.7459  110.7558   -7.2423 H   0  0  0  0  0  0
   24.0759  110.1501   -4.4189 C   0  0  0  0  0  0
   22.2263  110.7561   -5.3210 H   0  0  0  0  0  0
   22.3734  109.0463   -5.1356 H   0  0  0  0  0  0
   23.5857  110.0340   -2.9678 C   0  0  0  0  0  0
   24.8597  109.4131   -4.5935 H   0  0  0  0  0  0
   24.5410  111.1212   -4.5882 H   0  0  0  0  0  0
   24.4215  109.9559   -2.2730 H   0  0  0  0  0  0
   22.9756  110.8932   -2.6902 H   0  0  0  0  0  0
   22.9624  109.1559   -2.8181 H   0  0  0  0  0  0
  1  2  1  0  0  0
  1  9  1  0  0  0
  1 10  1  0  0  0
  1 11  1  0  0  0
  2  3  1  0  0  0
  2 12  1  0  0  0
  2 13  1  0  0  0
  3  4  1  0  0  0
  4  5  2  0  0  0
  4  6  1  0  0  0
  6  7  2  0  0  0
  6 14  1  0  0  0
  7  8  1  0  0  0
  7 15  1  0  0  0
  8 16  1  0  0  0
  8 17  1  0  0  0
  8 18  1  0  0  0
 18 19  1  0  0  0
 18 20  1  0  0  0
 18 21  1  0  0  0
 21 22  1  0  0  0
 21 23  1  0  0  0
 21 24  1  0  0  0
 24 25  1  0  0  0
 24 26  1  0  0  0
 24 27  1  0  0  0
 27 28  1  0  0  0
 27 29  1  0  0  0
 27 30  1  0  0  0
 30 31  1  0  0  0
 30 32  1  0  0  0
 30 33  1  0  0  0
 33 34  1  0  0  0
 33 35  1  0  0  0
 33 36  1  0  0  0
 36 37  1  0  0  0
 36 38  1  0  0  0
 36 39  1  0  0  0
 39 40  1  0  0  0
 39 41  1  0  0  0
 39 42  1  0  0  0
 40 43  1  0  0  0
 40 44  1  0  0  0
 40 45  1  0  0  0
 43 46  1  0  0  0
 43 47  1  0  0  0
 43 48  1  0  0  0
 46 49  1  0  0  0
 46 50  1  0  0  0
 46 51  1  0  0  0
 49 52  1  0  0  0
 49 53  1  0  0  0
 49 54  1  0  0  0
M  END
> <r_i_glide_gscore>
-0.114770124266465

> <r_i_glide_evdw>
-23.4664306640625

> <r_i_glide_einternal>
12.1049165725708

> <r_i_glide_rmsd>
0.474671945622029

$$$$
2E-C16
                    3D
 Structure written by MMmdl.
 54 53  0  0  1  0            999 V2000
   23.4738   97.9744   -9.2379 C   0  0  0  0  0  0
   23.3156   99.2197  -10.0974 C   0  0  0  0  0  0
   24.1905  100.6296   -9.3528 S   0  0  0  0  0  0
   24.5736  101.5807  -10.8331 C   0  0  0  0  0  0
   24.2245  101.1725  -11.9406 O   0  0  0  0  0  0
   25.3019  102.8381  -10.6544 C   0  0  0  0  0  0
   25.6603  103.5606  -11.7279 C   0  0  0  0  0  0
   26.3953  104.8699  -11.6528 C   0  0  0  0  0  0
   22.8721   97.1560   -9.6299 H   0  0  0  0  0  0
   23.1494   98.1599   -8.2139 H   0  0  0  0  0  0
   24.5127   97.6441   -9.2171 H   0  0  0  0  0  0
   23.6972   98.9762  -11.0875 H   0  0  0  0  0  0
   22.2622   99.4784  -10.2056 H   0  0  0  0  0  0
   25.5386  103.1652   -9.6516 H   0  0  0  0  0  0
   25.4182  103.2065  -12.7204 H   0  0  0  0  0  0
   26.4449  105.2166  -10.6203 H   0  0  0  0  0  0
   27.4133  104.7562  -12.0182 H   0  0  0  0  0  0
   25.7107  105.8864  -12.5404 C   0  0  0  0  0  0
   25.8642  105.6111  -13.5858 H   0  0  0  0  0  0
   24.6356  105.8454  -12.3818 H   0  0  0  0  0  0
   26.2457  107.2951  -12.2995 C   0  0  0  0  0  0
   26.1425  107.5800  -11.2521 H   0  0  0  0  0  0
   27.3149  107.3052  -12.5161 H   0  0  0  0  0  0
   25.5441  108.2929  -13.2182 C   0  0  0  0  0  0
   26.3064  108.9613  -13.6181 H   0  0  0  0  0  0
   25.0229  107.7544  -14.0156 H   0  0  0  0  0  0
   24.5052  109.1716  -12.5810 C   0  0  0  0  0  0
   24.9928  109.7393  -11.7886 H   0  0  0  0  0  0
   24.1677  109.9093  -13.3090 H   0  0  0  0  0  0
   23.3145  108.3569  -12.0730 C   0  0  0  0  0  0
   22.6819  107.9915  -12.8820 H   0  0  0  0  0  0
   23.6639  107.4932  -11.5180 H   0  0  0  0  0  0
   22.5658  109.2248  -11.1049 C   0  0  0  0  0  0
   23.3464  109.5559  -10.4398 H   0  0  0  0  0  0
   22.1683  110.0990  -11.6180 H   0  0  0  0  0  0
   21.5256  108.5318  -10.2355 C   0  0  0  0  0  0
   20.6275  108.3562  -10.8183 H   0  0  0  0  0  0
   21.9572  107.5558  -10.1152 H   0  0  0  0  0  0
   21.2760  109.1559   -8.8041 C   0  0  0  0  0  0
   22.6107  109.2180   -7.9831 C   0  0  0  0  0  0
   20.6263  110.0365   -8.8181 H   0  0  0  0  0  0
   20.5401  108.6270   -8.2183 H   0  0  0  0  0  0
   22.5009  109.5352   -6.4917 C   0  0  0  0  0  0
   23.1632  108.2880   -8.0897 H   0  0  0  0  0  0
   23.2851  109.9558   -8.3969 H   0  0  0  0  0  0
   23.8379  109.9559   -5.8706 C   0  0  0  0  0  0
   21.8262  110.3559   -6.3688 H   0  0  0  0  0  0
   22.0618  108.7020   -5.9481 H   0  0  0  0  0  0
   23.7197  110.3641   -4.4015 C   0  0  0  0  0  0
   24.5721  109.1565   -5.9769 H   0  0  0  0  0  0
   24.2265  110.8143   -6.4173 H   0  0  0  0  0  0
   24.7025  110.6356   -4.0187 H   0  0  0  0  0  0
   23.0577  111.2232   -4.2875 H   0  0  0  0  0  0
   23.3267  109.5560   -3.7861 H   0  0  0  0  0  0
  1  2  1  0  0  0
  1  9  1  0  0  0
  1 10  1  0  0  0
  1 11  1  0  0  0
  2  3  1  0  0  0
  2 12  1  0  0  0
  2 13  1  0  0  0
  3  4  1  0  0  0
  4  5  2  0  0  0
  4  6  1  0  0  0
  6  7  2  0  0  0
  6 14  1  0  0  0
  7  8  1  0  0  0
  7 15  1  0  0  0
  8 16  1  0  0  0
  8 17  1  0  0  0
  8 18  1  0  0  0
 18 19  1  0  0  0
 18 20  1  0  0  0
 18 21  1  0  0  0
 21 22  1  0  0  0
 21 23  1  0  0  0
 21 24  1  0  0  0
 24 25  1  0  0  0
 24 26  1  0  0  0
 24 27  1  0  0  0
 27 28  1  0  0  0
 27 29  1  0  0  0
 27 30  1  0  0  0
 30 31  1  0  0  0
 30 32  1  0  0  0
 30 33  1  0  0  0
 33 34  1  0  0  0
 33 35  1  0  0  0
 33 36  1  0  0  0
 36 37  1  0  0  0
 36 38  1  0  0  0
 36 39  1  0  0  0
 39 40  1  0  0  0
 39 41  1  0  0  0
 39 42  1  0  0  0
 40 43  1  0  0  0
 40 44  1  0  0  0
 40 45  1  0  0  0
 43 46  1  0  0  0
 43 47  1  0  0  0
 43 48  1  0  0  0
 46 49  1  0  0  0
 46 50  1  0  0  0
 46 51  1  0  0  0
 49 52  1  0  0  0
 49 53  1  0  0  0
 49 54  1  0  0  0
M  END
> <r_i_glide_gscore>
0.370580315029406

> <r_i_glide_evdw>
0.0267081968486309

> <r_i_glide_einternal>
10.1803855895996

> <r_i_glide_rmsd>
0.766198635629569

$$$$
2E-C16
                    3D
 Structure written by MMmdl.
 54 53  0  0  1  0            999 V2000
   24.0884   98.5039   -9.7185 C   0  0  0  0  0  0
   23.4198   99.7575   -9.1243 C   0  0  0  0  0  0
   24.4825  101.2365   -9.2181 S   0  0  0  0  0  0
   24.3352  101.5909  -10.9693 C   0  0  0  0  0  0
   23.5738  100.9273  -11.6686 O   0  0  0  0  0  0
   25.1452  102.6844  -11.5216 C   0  0  0  0  0  0
   25.1199  102.9093  -12.8481 C   0  0  0  0  0  0
   25.8838  104.0103  -13.5581 C   0  0  0  0  0  0
   23.4303   97.6375   -9.6244 H   0  0  0  0  0  0
   25.0268   98.2685   -9.2136 H   0  0  0  0  0  0
   24.3138   98.6222  -10.7766 H   0  0  0  0  0  0
   22.4597   99.9514   -9.6015 H   0  0  0  0  0  0
   23.2014   99.5711   -8.0745 H   0  0  0  0  0  0
   25.7381  103.2833  -10.8493 H   0  0  0  0  0  0
   24.5203  102.2737  -13.4891 H   0  0  0  0  0  0
   26.6265  103.5563  -14.1974 H   0  0  0  0  0  0
   25.2023  104.4661  -14.2794 H   0  0  0  0  0  0
   26.5197  105.0968  -12.6986 C   0  0  0  0  0  0
   27.0276  104.7376  -11.8110 H   0  0  0  0  0  0
   27.3109  105.5416  -13.3036 H   0  0  0  0  0  0
   25.4923  106.1501  -12.2965 C   0  0  0  0  0  0
   24.6281  106.0918  -12.9575 H   0  0  0  0  0  0
   25.1063  105.9644  -11.2958 H   0  0  0  0  0  0
   26.0802  107.5447  -12.3978 C   0  0  0  0  0  0
   26.6403  107.7865  -11.4916 H   0  0  0  0  0  0
   26.7964  107.6048  -13.2197 H   0  0  0  0  0  0
   24.9959  108.5678  -12.6691 C   0  0  0  0  0  0
   24.3558  108.2639  -13.4998 H   0  0  0  0  0  0
   24.3643  108.6352  -11.7836 H   0  0  0  0  0  0
   25.6272  109.9015  -13.0131 C   0  0  0  0  0  0
   26.5043  110.0192  -12.3727 H   0  0  0  0  0  0
   26.0371  109.9124  -14.0208 H   0  0  0  0  0  0
   24.6263  111.0342  -12.8500 C   0  0  0  0  0  0
   24.2127  111.2651  -13.8281 H   0  0  0  0  0  0
   23.7879  110.7145  -12.2237 H   0  0  0  0  0  0
   25.2244  112.2691  -12.2071 C   0  0  0  0  0  0
   25.8263  112.7516  -12.9632 H   0  0  0  0  0  0
   24.4000  112.9431  -12.0266 H   0  0  0  0  0  0
   25.9623  111.9651  -10.8806 C   0  0  0  0  0  0
   25.9701  113.1357   -9.8853 C   0  0  0  0  0  0
   25.4229  111.1568  -10.4185 H   0  0  0  0  0  0
   26.9737  111.5955  -11.0512 H   0  0  0  0  0  0
   26.9205  113.0638   -8.7296 C   0  0  0  0  0  0
   26.2094  114.0377  -10.4275 H   0  0  0  0  0  0
   25.0269  113.1574   -9.3802 H   0  0  0  0  0  0
   27.1513  114.3902   -8.0144 C   0  0  0  0  0  0
   26.6122  112.2987   -8.0166 H   0  0  0  0  0  0
   27.8276  112.7559   -9.1912 H   0  0  0  0  0  0
   25.9963  114.7981   -7.0817 C   0  0  0  0  0  0
   28.0781  114.3241   -7.4484 H   0  0  0  0  0  0
   27.3410  115.1579   -8.7518 H   0  0  0  0  0  0
   26.2844  115.6502   -6.4684 H   0  0  0  0  0  0
   25.0963  115.0917   -7.6162 H   0  0  0  0  0  0
   25.7265  113.9818   -6.4202 H   0  0  0  0  0  0
  1  2  1  0  0  0
  1  9  1  0  0  0
  1 10  1  0  0  0
  1 11  1  0  0  0
  2  3  1  0  0  0
  2 12  1  0  0  0
  2 13  1  0  0  0
  3  4  1  0  0  0
  4  5  2  0  0  0
  4  6  1  0  0  0
  6  7  2  0  0  0
  6 14  1  0  0  0
  7  8  1  0  0  0
  7 15  1  0  0  0
  8 16  1  0  0  0
  8 17  1  0  0  0
  8 18  1  0  0  0
 18 19  1  0  0  0
 18 20  1  0  0  0
 18 21  1  0  0  0
 21 22  1  0  0  0
 21 23  1  0  0  0
 21 24  1  0  0  0
 24 25  1  0  0  0
 24 26  1  0  0  0
 24 27  1  0  0  0
 27 28  1  0  0  0
 27 29  1  0  0  0
 27 30  1  0  0  0
 30 31  1  0  0  0
 30 32  1  0  0  0
 30 33  1  0  0  0
 33 34  1  0  0  0
 33 35  1  0  0  0
 33 36  1  0  0  0
 36 37  1  0  0  0
 36 38  1  0  0  0
 36 39  1  0  0  0
 39 40  1  0  0  0
 39 41  1  0  0  0
 39 42  1  0  0  0
 40 43  1  0  0  0
 40 44  1  0  0  0
 40 45  1  0  0  0
 43 46  1  0  0  0
 43 47  1  0  0  0
 43 48  1  0  0  0
 46 49  1  0  0  0
 46 50  1  0  0  0
 46 51  1  0  0  0
 49 52  1  0  0  0
 49 53  1  0  0  0
 49 54  1  0  0  0
M  END
> <r_i_glide_gscore>
0.549608625887285

> <r_i_glide_evdw>
-23.1179714202881

> <r_i_glide_einternal>
16.3558692932129

> <r_i_glide_rmsd>
1.35569074404189

$$$$
