# Supplementary material for: An engineered variant of MECR reductase reveals indispensability of long-chain acyl-ACPs for mitochondrial respiration
Source: Nat Commun. 2023 Feb 4;14:619. doi: 10.1038/s41467-023-36358-7 (PMC9899272; doi:10.1038/s41467-023-36358-7)
Supplement: Supplementary file 3 — Supplementary Data 1 [file 41467_2023_36358_MOESM3_ESM.zip › data_4nat-comm_Dec2022/WT_dock_filtered_res_sorted-by-gscore_res_2E-C16.sdf]

2E-C16
                    3D
 Structure written by MMmdl.
 54 53  0  0  1  0            999 V2000
   23.2290   98.2698   -9.0269 C   0  0  0  0  0  0
   23.8121   99.2579  -10.0418 C   0  0  0  0  0  0
   24.4235  100.7569   -9.2160 S   0  0  0  0  0  0
   25.0580  101.6685  -10.6315 C   0  0  0  0  0  0
   25.0298  101.1641  -11.7517 O   0  0  0  0  0  0
   25.5905  103.0168  -10.3836 C   0  0  0  0  0  0
   26.0795  103.7443  -11.4036 C   0  0  0  0  0  0
   26.6426  105.1402  -11.2583 C   0  0  0  0  0  0
   22.8599   97.3729   -9.5246 H   0  0  0  0  0  0
   22.3954   98.7127   -8.4804 H   0  0  0  0  0  0
   23.9831   97.9636   -8.3013 H   0  0  0  0  0  0
   24.6261   98.7815  -10.5867 H   0  0  0  0  0  0
   23.0501   99.5364  -10.7717 H   0  0  0  0  0  0
   25.5761  103.4039   -9.3746 H   0  0  0  0  0  0
   26.0829  103.3312  -12.4027 H   0  0  0  0  0  0
   26.4911  105.5132  -10.2447 H   0  0  0  0  0  0
   27.7182  105.1282  -11.4320 H   0  0  0  0  0  0
   25.9907  106.0841  -12.2642 C   0  0  0  0  0  0
   26.0244  105.6529  -13.2655 H   0  0  0  0  0  0
   24.9347  106.1924  -12.0179 H   0  0  0  0  0  0
   26.6637  107.4566  -12.2946 C   0  0  0  0  0  0
   26.8850  107.7864  -11.2803 H   0  0  0  0  0  0
   27.6241  107.3833  -12.8066 H   0  0  0  0  0  0
   25.7607  108.4710  -12.9940 C   0  0  0  0  0  0
   25.5619  108.1303  -14.0134 H   0  0  0  0  0  0
   24.7922  108.4846  -12.4961 H   0  0  0  0  0  0
   26.3496  109.8835  -13.0224 C   0  0  0  0  0  0
   26.4995  110.2594  -12.0096 H   0  0  0  0  0  0
   27.3305  109.8434  -13.4813 H   0  0  0  0  0  0
   25.4361  110.8205  -13.8127 C   0  0  0  0  0  0
   25.0185  110.3193  -14.6870 H   0  0  0  0  0  0
   24.6186  111.1545  -13.2177 H   0  0  0  0  0  0
   25.9936  112.1611  -14.1796 C   0  0  0  0  0  0
   25.1584  112.8632  -14.2467 H   0  0  0  0  0  0
   26.6192  112.5593  -13.3824 H   0  0  0  0  0  0
   26.6579  112.1169  -15.5398 C   0  0  0  0  0  0
   27.4729  111.4037  -15.6156 H   0  0  0  0  0  0
   25.9194  111.8019  -16.2784 H   0  0  0  0  0  0
   27.1068  113.5235  -15.8321 C   0  0  0  0  0  0
   27.8821  113.7364  -17.0812 C   0  0  0  0  0  0
   26.2263  114.0936  -16.0179 H   0  0  0  0  0  0
   27.6379  113.9536  -14.9837 H   0  0  0  0  0  0
   27.3318  112.9251  -18.2774 C   0  0  0  0  0  0
   27.8259  114.8106  -17.2190 H   0  0  0  0  0  0
   28.9196  113.5547  -16.8176 H   0  0  0  0  0  0
   28.0025  113.1137  -19.6537 C   0  0  0  0  0  0
   27.4129  111.8691  -18.0184 H   0  0  0  0  0  0
   26.2663  113.1465  -18.3624 H   0  0  0  0  0  0
   27.0278  113.2986  -20.8208 C   0  0  0  0  0  0
   28.6672  113.9558  -19.6181 H   0  0  0  0  0  0
   28.6236  112.2566  -19.8916 H   0  0  0  0  0  0
   27.5185  113.7663  -21.6685 H   0  0  0  0  0  0
   26.6129  112.3683  -21.2180 H   0  0  0  0  0  0
   26.2268  113.9556  -20.4979 H   0  0  0  0  0  0
  1  2  1  0  0  0
  1  9  1  0  0  0
  1 10  1  0  0  0
  1 11  1  0  0  0
  2  3  1  0  0  0
  2 12  1  0  0  0
  2 13  1  0  0  0
  3  4  1  0  0  0
  4  5  2  0  0  0
  4  6  1  0  0  0
  6  7  2  0  0  0
  6 14  1  0  0  0
  7  8  1  0  0  0
  7 15  1  0  0  0
  8 16  1  0  0  0
  8 17  1  0  0  0
  8 18  1  0  0  0
 18 19  1  0  0  0
 18 20  1  0  0  0
 18 21  1  0  0  0
 21 22  1  0  0  0
 21 23  1  0  0  0
 21 24  1  0  0  0
 24 25  1  0  0  0
 24 26  1  0  0  0
 24 27  1  0  0  0
 27 28  1  0  0  0
 27 29  1  0  0  0
 27 30  1  0  0  0
 30 31  1  0  0  0
 30 32  1  0  0  0
 30 33  1  0  0  0
 33 34  1  0  0  0
 33 35  1  0  0  0
 33 36  1  0  0  0
 36 37  1  0  0  0
 36 38  1  0  0  0
 36 39  1  0  0  0
 39 40  1  0  0  0
 39 41  1  0  0  0
 39 42  1  0  0  0
 40 43  1  0  0  0
 40 44  1  0  0  0
 40 45  1  0  0  0
 43 46  1  0  0  0
 43 47  1  0  0  0
 43 48  1  0  0  0
 46 49  1  0  0  0
 46 50  1  0  0  0
 46 51  1  0  0  0
 49 52  1  0  0  0
 49 53  1  0  0  0
 49 54  1  0  0  0
M  END
> <r_i_glide_gscore>
-1.79753102849959

> <r_i_glide_evdw>
-31.2848472595215

> <r_i_glide_einternal>
6.2204213142395

> <r_i_glide_rmsd>
0.656374090417042

$$$$
