# Supplementary material for: An engineered variant of MECR reductase reveals indispensability of long-chain acyl-ACPs for mitochondrial respiration
Source: Nat Commun. 2023 Feb 4;14:619. doi: 10.1038/s41467-023-36358-7 (PMC9899272; doi:10.1038/s41467-023-36358-7)
Supplement: Supplementary file 3 — Supplementary Data 1 [file 41467_2023_36358_MOESM3_ESM.zip › data_4nat-comm_Dec2022/G165Q_dock_filtered_res_sorted-by-gscore_res_2E-C8.sdf]

2E-C8
                    3D
 Structure written by MMmdl.
 30 29  0  0  1  0            999 V2000
   24.6638   98.8909  -10.3925 C   0  0  0  0  0  0
   23.7270  100.0234   -9.9514 C   0  0  0  0  0  0
   24.6232  101.5535   -9.5343 S   0  0  0  0  0  0
   24.8916  102.2339  -11.1835 C   0  0  0  0  0  0
   24.6260  101.5605  -12.1824 O   0  0  0  0  0  0
   25.4350  103.6002  -11.2662 C   0  0  0  0  0  0
   25.6998  104.1555  -12.4648 C   0  0  0  0  0  0
   26.2494  105.5576  -12.6516 C   0  0  0  0  0  0
   24.0950   98.0187  -10.7220 H   0  0  0  0  0  0
   25.3114   98.5723   -9.5779 H   0  0  0  0  0  0
   25.3133   99.1975  -11.2129 H   0  0  0  0  0  0
   22.9743  100.2246  -10.7147 H   0  0  0  0  0  0
   23.1796   99.7045   -9.0655 H   0  0  0  0  0  0
   25.6142  104.1419  -10.3479 H   0  0  0  0  0  0
   25.5192  103.5917  -13.3691 H   0  0  0  0  0  0
   27.3359  105.5411  -12.5510 H   0  0  0  0  0  0
   26.0422  105.8396  -13.6858 H   0  0  0  0  0  0
   25.6207  106.6039  -11.7103 C   0  0  0  0  0  0
   24.5549  106.4012  -11.6203 H   0  0  0  0  0  0
   26.0395  106.5188  -10.7065 H   0  0  0  0  0  0
   25.7615  108.0444  -12.2274 C   0  0  0  0  0  0
   25.3381  108.1085  -13.2273 H   0  0  0  0  0  0
   25.1442  108.7030  -11.6183 H   0  0  0  0  0  0
   27.2054  108.5622  -12.2387 C   0  0  0  0  0  0
   27.6002  108.5530  -11.2220 H   0  0  0  0  0  0
   27.8264  107.8934  -12.8327 H   0  0  0  0  0  0
   27.3166  109.9768  -12.8136 C   0  0  0  0  0  0
   28.3485  110.3286  -12.7950 H   0  0  0  0  0  0
   26.9773  110.0010  -13.8504 H   0  0  0  0  0  0
   26.7141  110.6823  -12.2427 H   0  0  0  0  0  0
  1  2  1  0  0  0
  1  9  1  0  0  0
  1 10  1  0  0  0
  1 11  1  0  0  0
  2  3  1  0  0  0
  2 12  1  0  0  0
  2 13  1  0  0  0
  3  4  1  0  0  0
  4  5  2  0  0  0
  4  6  1  0  0  0
  6  7  2  0  0  0
  6 14  1  0  0  0
  7  8  1  0  0  0
  7 15  1  0  0  0
  8 16  1  0  0  0
  8 17  1  0  0  0
  8 18  1  0  0  0
 18 19  1  0  0  0
 18 20  1  0  0  0
 18 21  1  0  0  0
 21 22  1  0  0  0
 21 23  1  0  0  0
 21 24  1  0  0  0
 24 25  1  0  0  0
 24 26  1  0  0  0
 24 27  1  0  0  0
 27 28  1  0  0  0
 27 29  1  0  0  0
 27 30  1  0  0  0
M  END
> <r_i_glide_gscore>
-0.722921189411439

> <r_i_glide_evdw>
-26.345193862915

> <r_i_glide_einternal>
4.64162158966064

> <r_i_glide_rmsd>
0.631643190702871

$$$$
2E-C8
                    3D
 Structure written by MMmdl.
 30 29  0  0  1  0            999 V2000
   23.3112   98.5236   -9.2046 C   0  0  0  0  0  0
   23.7572   99.5122  -10.2854 C   0  0  0  0  0  0
   24.2264  101.1135   -9.5639 S   0  0  0  0  0  0
   24.6264  102.0326  -11.0696 C   0  0  0  0  0  0
   24.3722  101.5555  -12.1748 O   0  0  0  0  0  0
   25.2535  103.3490  -10.9076 C   0  0  0  0  0  0
   25.6018  104.0658  -11.9918 C   0  0  0  0  0  0
   26.2344  105.4313  -11.9297 C   0  0  0  0  0  0
   23.0554   97.5577   -9.6423 H   0  0  0  0  0  0
   22.4350   98.8917   -8.6711 H   0  0  0  0  0  0
   24.1042   98.3577   -8.4756 H   0  0  0  0  0  0
   24.6146   99.1014  -10.8182 H   0  0  0  0  0  0
   22.9546   99.6544  -11.0096 H   0  0  0  0  0  0
   25.4244  103.7238   -9.9086 H   0  0  0  0  0  0
   25.4264  103.6666  -12.9817 H   0  0  0  0  0  0
   26.4882  105.6645  -10.8945 H   0  0  0  0  0  0
   27.1683  105.4273  -12.4925 H   0  0  0  0  0  0
   25.2661  106.4773  -12.4956 C   0  0  0  0  0  0
   25.1082  106.3200  -13.5639 H   0  0  0  0  0  0
   24.2971  106.3407  -12.0186 H   0  0  0  0  0  0
   25.7525  107.9043  -12.2446 C   0  0  0  0  0  0
   26.1078  107.9559  -11.2182 H   0  0  0  0  0  0
   26.6226  108.1018  -12.8725 H   0  0  0  0  0  0
   24.6873  108.9892  -12.4945 C   0  0  0  0  0  0
   25.1430  109.9606  -12.3012 H   0  0  0  0  0  0
   24.4056  108.9941  -13.5487 H   0  0  0  0  0  0
   23.4269  108.8536  -11.6214 C   0  0  0  0  0  0
   22.8493  109.7775  -11.6182 H   0  0  0  0  0  0
   22.7724  108.0631  -11.9893 H   0  0  0  0  0  0
   23.6751  108.6207  -10.5874 H   0  0  0  0  0  0
  1  2  1  0  0  0
  1  9  1  0  0  0
  1 10  1  0  0  0
  1 11  1  0  0  0
  2  3  1  0  0  0
  2 12  1  0  0  0
  2 13  1  0  0  0
  3  4  1  0  0  0
  4  5  2  0  0  0
  4  6  1  0  0  0
  6  7  2  0  0  0
  6 14  1  0  0  0
  7  8  1  0  0  0
  7 15  1  0  0  0
  8 16  1  0  0  0
  8 17  1  0  0  0
  8 18  1  0  0  0
 18 19  1  0  0  0
 18 20  1  0  0  0
 18 21  1  0  0  0
 21 22  1  0  0  0
 21 23  1  0  0  0
 21 24  1  0  0  0
 24 25  1  0  0  0
 24 26  1  0  0  0
 24 27  1  0  0  0
 27 28  1  0  0  0
 27 29  1  0  0  0
 27 30  1  0  0  0
M  END
> <r_i_glide_gscore>
-0.658000291239311

> <r_i_glide_evdw>
-27.9414119720459

> <r_i_glide_einternal>
2.82706832885742

> <r_i_glide_rmsd>
0.482661032729092

$$$$
2E-C8
                    3D
 Structure written by MMmdl.
 30 29  0  0  1  0            999 V2000
   24.6167   98.8280  -10.4139 C   0  0  0  0  0  0
   23.6911   99.9930  -10.0437 C   0  0  0  0  0  0
   24.6239  101.4128   -9.3919 S   0  0  0  0  0  0
   24.9153  102.3556  -10.9052 C   0  0  0  0  0  0
   24.6256  101.8715  -12.0028 O   0  0  0  0  0  0
   25.5050  103.6988  -10.7560 C   0  0  0  0  0  0
   25.7287  104.4707  -11.8357 C   0  0  0  0  0  0
   26.3346  105.8598  -11.7731 C   0  0  0  0  0  0
   24.0619   98.0381  -10.9282 H   0  0  0  0  0  0
   25.0595   98.3880   -9.5195 H   0  0  0  0  0  0
   25.4272   99.1545  -11.0617 H   0  0  0  0  0  0
   23.0618  100.2879  -10.8837 H   0  0  0  0  0  0
   23.0039   99.6590   -9.2634 H   0  0  0  0  0  0
   25.7517  104.0445   -9.7648 H   0  0  0  0  0  0
   25.4742  104.1051  -12.8198 H   0  0  0  0  0  0
   26.6207  106.0973  -10.7497 H   0  0  0  0  0  0
   27.2588  105.8311  -12.3511 H   0  0  0  0  0  0
   25.4091  106.9569  -12.3295 C   0  0  0  0  0  0
   25.0008  106.6313  -13.2886 H   0  0  0  0  0  0
   24.5556  107.1007  -11.6669 H   0  0  0  0  0  0
   26.1456  108.2932  -12.5399 C   0  0  0  0  0  0
   26.6124  108.6312  -11.6180 H   0  0  0  0  0  0
   26.9771  108.1108  -13.2203 H   0  0  0  0  0  0
   25.2750  109.4176  -13.1393 C   0  0  0  0  0  0
   25.9307  110.1320  -13.6389 H   0  0  0  0  0  0
   24.6264  109.0127  -13.9182 H   0  0  0  0  0  0
   24.4280  110.1844  -12.1151 C   0  0  0  0  0  0
   23.8275  110.9452  -12.6132 H   0  0  0  0  0  0
   23.7537  109.5175  -11.5754 H   0  0  0  0  0  0
   25.0529  110.7124  -11.3929 H   0  0  0  0  0  0
  1  2  1  0  0  0
  1  9  1  0  0  0
  1 10  1  0  0  0
  1 11  1  0  0  0
  2  3  1  0  0  0
  2 12  1  0  0  0
  2 13  1  0  0  0
  3  4  1  0  0  0
  4  5  2  0  0  0
  4  6  1  0  0  0
  6  7  2  0  0  0
  6 14  1  0  0  0
  7  8  1  0  0  0
  7 15  1  0  0  0
  8 16  1  0  0  0
  8 17  1  0  0  0
  8 18  1  0  0  0
 18 19  1  0  0  0
 18 20  1  0  0  0
 18 21  1  0  0  0
 21 22  1  0  0  0
 21 23  1  0  0  0
 21 24  1  0  0  0
 24 25  1  0  0  0
 24 26  1  0  0  0
 24 27  1  0  0  0
 27 28  1  0  0  0
 27 29  1  0  0  0
 27 30  1  0  0  0
M  END
> <r_i_glide_gscore>
-0.657943268814907

> <r_i_glide_evdw>
-27.3043155670166

> <r_i_glide_einternal>
3.01120018959045

> <r_i_glide_rmsd>
0.424597555646732

$$$$
2E-C8
                    3D
 Structure written by MMmdl.
 30 29  0  0  1  0            999 V2000
   24.2545   99.1632   -9.8823 C   0  0  0  0  0  0
   23.6299  100.4620   -9.3438 C   0  0  0  0  0  0
   24.7082  101.9280   -9.4791 S   0  0  0  0  0  0
   24.6916  102.2303  -11.2692 C   0  0  0  0  0  0
   24.1408  101.4295  -12.0181 O   0  0  0  0  0  0
   25.3590  103.4491  -11.7873 C   0  0  0  0  0  0
   25.8655  104.3817  -10.9585 C   0  0  0  0  0  0
   26.5536  105.6421  -11.4427 C   0  0  0  0  0  0
   23.7307   98.2903   -9.4864 H   0  0  0  0  0  0
   25.3067   99.0677   -9.6186 H   0  0  0  0  0  0
   24.1815   99.1043  -10.9661 H   0  0  0  0  0  0
   22.6689  100.6570   -9.8196 H   0  0  0  0  0  0
   23.4265  100.3277   -8.2809 H   0  0  0  0  0  0
   25.4263  103.5761  -12.8593 H   0  0  0  0  0  0
   25.7950  104.2588   -9.8907 H   0  0  0  0  0  0
   27.2958  105.9564  -10.7079 H   0  0  0  0  0  0
   27.1094  105.4023  -12.3509 H   0  0  0  0  0  0
   25.5644  106.7814  -11.7412 C   0  0  0  0  0  0
   24.8112  106.4300  -12.4479 H   0  0  0  0  0  0
   25.0320  107.0673  -10.8320 H   0  0  0  0  0  0
   26.2581  108.0159  -12.3356 C   0  0  0  0  0  0
   26.9779  108.4099  -11.6168 H   0  0  0  0  0  0
   26.8342  107.7252  -13.2149 H   0  0  0  0  0  0
   25.2630  109.1187  -12.7345 C   0  0  0  0  0  0
   24.6200  108.7528  -13.5343 H   0  0  0  0  0  0
   24.6066  109.3564  -11.8979 H   0  0  0  0  0  0
   25.9660  110.3988  -13.1965 C   0  0  0  0  0  0
   25.2390  111.1468  -13.5142 H   0  0  0  0  0  0
   26.5660  110.8276  -12.3925 H   0  0  0  0  0  0
   26.6274  110.1987  -14.0402 H   0  0  0  0  0  0
  1  2  1  0  0  0
  1  9  1  0  0  0
  1 10  1  0  0  0
  1 11  1  0  0  0
  2  3  1  0  0  0
  2 12  1  0  0  0
  2 13  1  0  0  0
  3  4  1  0  0  0
  4  5  2  0  0  0
  4  6  1  0  0  0
  6  7  2  0  0  0
  6 14  1  0  0  0
  7  8  1  0  0  0
  7 15  1  0  0  0
  8 16  1  0  0  0
  8 17  1  0  0  0
  8 18  1  0  0  0
 18 19  1  0  0  0
 18 20  1  0  0  0
 18 21  1  0  0  0
 21 22  1  0  0  0
 21 23  1  0  0  0
 21 24  1  0  0  0
 24 25  1  0  0  0
 24 26  1  0  0  0
 24 27  1  0  0  0
 27 28  1  0  0  0
 27 29  1  0  0  0
 27 30  1  0  0  0
M  END
> <r_i_glide_gscore>
-0.651474347459015

> <r_i_glide_evdw>
-26.210901260376

> <r_i_glide_einternal>
4.18978595733643

> <r_i_glide_rmsd>
0.730346013356267

$$$$
2E-C8
                    3D
 Structure written by MMmdl.
 30 29  0  0  1  0            999 V2000
   24.3233   98.5745   -9.9682 C   0  0  0  0  0  0
   23.4186   99.7553   -9.5933 C   0  0  0  0  0  0
   24.3607  101.2711   -9.2184 S   0  0  0  0  0  0
   24.6263  101.9253  -10.8830 C   0  0  0  0  0  0
   24.3079  101.2547  -11.8665 O   0  0  0  0  0  0
   25.2208  103.2699  -11.0012 C   0  0  0  0  0  0
   25.4446  103.7965  -12.2216 C   0  0  0  0  0  0
   26.0458  105.1707  -12.4814 C   0  0  0  0  0  0
   23.7312   97.6962  -10.2277 H   0  0  0  0  0  0
   24.9716   98.2969   -9.1405 H   0  0  0  0  0  0
   24.9605   98.8109  -10.8172 H   0  0  0  0  0  0
   22.6815   99.9477  -10.3739 H   0  0  0  0  0  0
   22.8482   99.4926   -8.7010 H   0  0  0  0  0  0
   25.4672  103.8094  -10.0988 H   0  0  0  0  0  0
   25.1901  103.2230  -13.1020 H   0  0  0  0  0  0
   26.9666  105.0245  -13.0467 H   0  0  0  0  0  0
   25.3597  105.6782  -13.1596 H   0  0  0  0  0  0
   26.3348  106.0728  -11.2736 C   0  0  0  0  0  0
   25.4273  106.2663  -10.7038 H   0  0  0  0  0  0
   27.0255  105.5579  -10.6100 H   0  0  0  0  0  0
   26.9744  107.4056  -11.6998 C   0  0  0  0  0  0
   27.4201  107.8842  -10.8277 H   0  0  0  0  0  0
   27.7928  107.2062  -12.3925 H   0  0  0  0  0  0
   25.9878  108.3846  -12.3565 C   0  0  0  0  0  0
   25.5133  107.9188  -13.2183 H   0  0  0  0  0  0
   25.1778  108.6149  -11.6649 H   0  0  0  0  0  0
   26.6670  109.6824  -12.8092 C   0  0  0  0  0  0
   25.9453  110.3554  -13.2733 H   0  0  0  0  0  0
   27.1240  110.2027  -11.9678 H   0  0  0  0  0  0
   27.4456  109.4792  -13.5450 H   0  0  0  0  0  0
  1  2  1  0  0  0
  1  9  1  0  0  0
  1 10  1  0  0  0
  1 11  1  0  0  0
  2  3  1  0  0  0
  2 12  1  0  0  0
  2 13  1  0  0  0
  3  4  1  0  0  0
  4  5  2  0  0  0
  4  6  1  0  0  0
  6  7  2  0  0  0
  6 14  1  0  0  0
  7  8  1  0  0  0
  7 15  1  0  0  0
  8 16  1  0  0  0
  8 17  1  0  0  0
  8 18  1  0  0  0
 18 19  1  0  0  0
 18 20  1  0  0  0
 18 21  1  0  0  0
 21 22  1  0  0  0
 21 23  1  0  0  0
 21 24  1  0  0  0
 24 25  1  0  0  0
 24 26  1  0  0  0
 24 27  1  0  0  0
 27 28  1  0  0  0
 27 29  1  0  0  0
 27 30  1  0  0  0
M  END
> <r_i_glide_gscore>
-0.64614327973398

> <r_i_glide_evdw>
-25.7224731445312

> <r_i_glide_einternal>
2.61313509941101

> <r_i_glide_rmsd>
0.57837357118124

$$$$
2E-C8
                    3D
 Structure written by MMmdl.
 30 29  0  0  1  0            999 V2000
   23.2102   98.5145   -9.1945 C   0  0  0  0  0  0
   23.7298   99.4905  -10.2520 C   0  0  0  0  0  0
   24.2262  101.0606   -9.4807 S   0  0  0  0  0  0
   24.6549  102.0185  -10.9500 C   0  0  0  0  0  0
   24.4477  101.5563  -12.0732 O   0  0  0  0  0  0
   25.2558  103.3484  -10.7352 C   0  0  0  0  0  0
   25.5976  104.1163  -11.7885 C   0  0  0  0  0  0
   26.2279  105.4880  -11.6676 C   0  0  0  0  0  0
   22.9397   97.5551   -9.6363 H   0  0  0  0  0  0
   22.3279   98.9174   -8.6978 H   0  0  0  0  0  0
   23.9708   98.3365   -8.4358 H   0  0  0  0  0  0
   24.5863   99.0541  -10.7699 H   0  0  0  0  0  0
   22.9576   99.6678  -11.0022 H   0  0  0  0  0  0
   25.4156  103.6861   -9.7220 H   0  0  0  0  0  0
   25.4270  103.7574  -12.7927 H   0  0  0  0  0  0
   26.4475  105.7168  -10.6234 H   0  0  0  0  0  0
   27.1877  105.4496  -12.1838 H   0  0  0  0  0  0
   25.3611  106.5993  -12.2801 C   0  0  0  0  0  0
   25.0050  106.2974  -13.2671 H   0  0  0  0  0  0
   24.4760  106.7481  -11.6636 H   0  0  0  0  0  0
   26.1208  107.9280  -12.4204 C   0  0  0  0  0  0
   26.6365  108.1642  -11.4927 H   0  0  0  0  0  0
   26.8976  107.8113  -13.1793 H   0  0  0  0  0  0
   25.1999  109.0939  -12.8138 C   0  0  0  0  0  0
   24.6266  108.8243  -13.7012 H   0  0  0  0  0  0
   24.4726  109.2703  -12.0213 H   0  0  0  0  0  0
   25.9734  110.3883  -13.0903 C   0  0  0  0  0  0
   25.2953  111.1958  -13.3676 H   0  0  0  0  0  0
   26.5359  110.7056  -12.2127 H   0  0  0  0  0  0
   26.6779  110.2516  -13.9128 H   0  0  0  0  0  0
  1  2  1  0  0  0
  1  9  1  0  0  0
  1 10  1  0  0  0
  1 11  1  0  0  0
  2  3  1  0  0  0
  2 12  1  0  0  0
  2 13  1  0  0  0
  3  4  1  0  0  0
  4  5  2  0  0  0
  4  6  1  0  0  0
  6  7  2  0  0  0
  6 14  1  0  0  0
  7  8  1  0  0  0
  7 15  1  0  0  0
  8 16  1  0  0  0
  8 17  1  0  0  0
  8 18  1  0  0  0
 18 19  1  0  0  0
 18 20  1  0  0  0
 18 21  1  0  0  0
 21 22  1  0  0  0
 21 23  1  0  0  0
 21 24  1  0  0  0
 24 25  1  0  0  0
 24 26  1  0  0  0
 24 27  1  0  0  0
 27 28  1  0  0  0
 27 29  1  0  0  0
 27 30  1  0  0  0
M  END
> <r_i_glide_gscore>
-0.632132436887882

> <r_i_glide_evdw>
-28.5396251678467

> <r_i_glide_einternal>
0.780069708824158

> <r_i_glide_rmsd>
0.47298811820445

$$$$
2E-C8
                    3D
 Structure written by MMmdl.
 30 29  0  0  1  0            999 V2000
   23.3634   98.5613   -9.3768 C   0  0  0  0  0  0
   23.9299   99.5866  -10.3608 C   0  0  0  0  0  0
   24.3119  101.1586   -9.5306 S   0  0  0  0  0  0
   24.8005  102.1582  -10.9609 C   0  0  0  0  0  0
   24.6272  101.7266  -12.1024 O   0  0  0  0  0  0
   25.4101  103.4819  -10.6874 C   0  0  0  0  0  0
   25.8200  104.2708  -11.7077 C   0  0  0  0  0  0
   26.4612  105.6396  -11.5216 C   0  0  0  0  0  0
   23.1458   97.6156   -9.8755 H   0  0  0  0  0  0
   22.4365   98.9225   -8.9280 H   0  0  0  0  0  0
   24.0695   98.3576   -8.5713 H   0  0  0  0  0  0
   24.8412   99.1950  -10.8168 H   0  0  0  0  0  0
   23.2110   99.7558  -11.1624 H   0  0  0  0  0  0
   25.5197  103.7976   -9.6606 H   0  0  0  0  0  0
   25.7015  103.9333  -12.7284 H   0  0  0  0  0  0
   26.3953  105.9633  -10.4821 H   0  0  0  0  0  0
   27.5223  105.5533  -11.7456 H   0  0  0  0  0  0
   25.9133  106.7180  -12.4684 C   0  0  0  0  0  0
   26.6143  107.5531  -12.4838 H   0  0  0  0  0  0
   25.8879  106.3376  -13.4919 H   0  0  0  0  0  0
   24.5308  107.2445  -12.0676 C   0  0  0  0  0  0
   23.8424  106.4061  -12.0205 H   0  0  0  0  0  0
   24.5710  107.6605  -11.0615 H   0  0  0  0  0  0
   23.9601  108.2863  -13.0425 C   0  0  0  0  0  0
   23.9698  107.8856  -14.0579 H   0  0  0  0  0  0
   22.9118  108.4446  -12.7914 H   0  0  0  0  0  0
   24.6927  109.6369  -13.0173 C   0  0  0  0  0  0
   24.2263  110.3521  -13.6947 H   0  0  0  0  0  0
   24.6856  110.0731  -12.0177 H   0  0  0  0  0  0
   25.7292  109.5346  -13.3391 H   0  0  0  0  0  0
  1  2  1  0  0  0
  1  9  1  0  0  0
  1 10  1  0  0  0
  1 11  1  0  0  0
  2  3  1  0  0  0
  2 12  1  0  0  0
  2 13  1  0  0  0
  3  4  1  0  0  0
  4  5  2  0  0  0
  4  6  1  0  0  0
  6  7  2  0  0  0
  6 14  1  0  0  0
  7  8  1  0  0  0
  7 15  1  0  0  0
  8 16  1  0  0  0
  8 17  1  0  0  0
  8 18  1  0  0  0
 18 19  1  0  0  0
 18 20  1  0  0  0
 18 21  1  0  0  0
 21 22  1  0  0  0
 21 23  1  0  0  0
 21 24  1  0  0  0
 24 25  1  0  0  0
 24 26  1  0  0  0
 24 27  1  0  0  0
 27 28  1  0  0  0
 27 29  1  0  0  0
 27 30  1  0  0  0
M  END
> <r_i_glide_gscore>
-0.606657464101966

> <r_i_glide_evdw>
-27.6375980377197

> <r_i_glide_einternal>
2.77262210845947

> <r_i_glide_rmsd>
0.427016524354499

$$$$
2E-C8
                    3D
 Structure written by MMmdl.
 30 29  0  0  1  0            999 V2000
   22.9867   98.9385  -10.4332 C   0  0  0  0  0  0
   24.2862   99.4259   -9.7978 C   0  0  0  0  0  0
   24.2261  101.1494   -9.2184 S   0  0  0  0  0  0
   24.6818  102.0242  -10.7357 C   0  0  0  0  0  0
   24.5973  101.4572  -11.8259 O   0  0  0  0  0  0
   25.1519  103.4142  -10.5986 C   0  0  0  0  0  0
   25.5016  104.1190  -11.6926 C   0  0  0  0  0  0
   26.0016  105.5477  -11.6600 C   0  0  0  0  0  0
   23.0720   97.8946  -10.7363 H   0  0  0  0  0  0
   22.7243   99.5165  -11.3203 H   0  0  0  0  0  0
   22.1621   99.0126   -9.7245 H   0  0  0  0  0  0
   24.4906   98.8000   -8.9278 H   0  0  0  0  0  0
   25.1318   99.2804  -10.4718 H   0  0  0  0  0  0
   25.2109  103.8457   -9.6111 H   0  0  0  0  0  0
   25.4326  103.6623  -12.6710 H   0  0  0  0  0  0
   26.0993  105.9035  -10.6328 H   0  0  0  0  0  0
   27.0045  105.5531  -12.0875 H   0  0  0  0  0  0
   25.0966  106.4929  -12.4642 C   0  0  0  0  0  0
   24.9498  106.1013  -13.4729 H   0  0  0  0  0  0
   24.1103  106.5325  -12.0055 H   0  0  0  0  0  0
   25.6664  107.9115  -12.5642 C   0  0  0  0  0  0
   26.0418  108.2356  -11.6019 H   0  0  0  0  0  0
   26.5389  107.9031  -13.2180 H   0  0  0  0  0  0
   24.6309  108.9282  -13.0654 C   0  0  0  0  0  0
   24.2258  108.5942  -14.0189 H   0  0  0  0  0  0
   23.7885  108.9664  -12.3724 H   0  0  0  0  0  0
   25.2233  110.3338  -13.2177 C   0  0  0  0  0  0
   24.4754  111.0348  -13.5897 H   0  0  0  0  0  0
   25.5974  110.7078  -12.2651 H   0  0  0  0  0  0
   26.0510  110.3273  -13.9284 H   0  0  0  0  0  0
  1  2  1  0  0  0
  1  9  1  0  0  0
  1 10  1  0  0  0
  1 11  1  0  0  0
  2  3  1  0  0  0
  2 12  1  0  0  0
  2 13  1  0  0  0
  3  4  1  0  0  0
  4  5  2  0  0  0
  4  6  1  0  0  0
  6  7  2  0  0  0
  6 14  1  0  0  0
  7  8  1  0  0  0
  7 15  1  0  0  0
  8 16  1  0  0  0
  8 17  1  0  0  0
  8 18  1  0  0  0
 18 19  1  0  0  0
 18 20  1  0  0  0
 18 21  1  0  0  0
 21 22  1  0  0  0
 21 23  1  0  0  0
 21 24  1  0  0  0
 24 25  1  0  0  0
 24 26  1  0  0  0
 24 27  1  0  0  0
 27 28  1  0  0  0
 27 29  1  0  0  0
 27 30  1  0  0  0
M  END
> <r_i_glide_gscore>
-0.315458561141633

> <r_i_glide_evdw>
-27.809139251709

> <r_i_glide_einternal>
1.7697137594223

> <r_i_glide_rmsd>
0.625189513391627

$$$$
