# Supplementary material for: An engineered variant of MECR reductase reveals indispensability of long-chain acyl-ACPs for mitochondrial respiration
Source: Nat Commun. 2023 Feb 4;14:619. doi: 10.1038/s41467-023-36358-7 (PMC9899272; doi:10.1038/s41467-023-36358-7)
Supplement: Supplementary file 3 — Supplementary Data 1 [file 41467_2023_36358_MOESM3_ESM.zip › data_4nat-comm_Dec2022/G165Q_dock_filtered_res_sorted-by-gscore_res_2E-core.sdf]

2E-core
                    3D
 Structure written by MMmdl.
 18 17  0  0  1  0            999 V2000
   23.8214   99.4684   -8.4401 C   0  0  0  0  0  0
   24.1453  100.7599   -9.1834 C   0  0  0  0  0  0
   23.3723  100.7558  -10.8073 S   0  0  0  0  0  0
   24.3819  101.9538  -11.7126 C   0  0  0  0  0  0
   24.6268  101.7556  -12.9013 O   0  0  0  0  0  0
   24.8716  103.1504  -10.9949 C   0  0  0  0  0  0
   25.6092  104.0675  -11.6522 C   0  0  0  0  0  0
   26.1540  105.3276  -11.0231 C   0  0  0  0  0  0
   24.2043   99.5474   -7.4226 H   0  0  0  0  0  0
   22.7453   99.3069   -8.3736 H   0  0  0  0  0  0
   24.2681   98.5966   -8.9187 H   0  0  0  0  0  0
   25.2265  100.8564   -9.2871 H   0  0  0  0  0  0
   23.7906  101.6158   -8.6115 H   0  0  0  0  0  0
   24.6273  103.2740   -9.9513 H   0  0  0  0  0  0
   25.8442  103.9181  -12.6986 H   0  0  0  0  0  0
   26.4634  106.0228  -11.8072 H   0  0  0  0  0  0
   27.0233  105.0981  -10.4190 H   0  0  0  0  0  0
   25.4277  105.8366  -10.3928 H   0  0  0  0  0  0
  1  2  1  0  0  0
  1  9  1  0  0  0
  1 10  1  0  0  0
  1 11  1  0  0  0
  2  3  1  0  0  0
  2 12  1  0  0  0
  2 13  1  0  0  0
  3  4  1  0  0  0
  4  5  2  0  0  0
  4  6  1  0  0  0
  6  7  2  0  0  0
  6 14  1  0  0  0
  7  8  1  0  0  0
  7 15  1  0  0  0
  8 16  1  0  0  0
  8 17  1  0  0  0
  8 18  1  0  0  0
M  END
> <r_i_glide_gscore>
-3.30474502155786

> <r_i_glide_evdw>
-16.6376457214355

> <r_i_glide_einternal>
2.27916765213013

> <r_i_glide_rmsd>
1.16750056186554

$$$$
2E-core
                    3D
 Structure written by MMmdl.
 18 17  0  0  1  0            999 V2000
   24.5996   98.5625  -10.1968 C   0  0  0  0  0  0
   23.5237   99.6300  -10.0094 C   0  0  0  0  0  0
   24.2255  101.1331   -9.2610 S   0  0  0  0  0  0
   24.7252  102.0626  -10.7329 C   0  0  0  0  0  0
   24.6248  101.5561  -11.8541 O   0  0  0  0  0  0
   25.2438  103.4268  -10.5136 C   0  0  0  0  0  0
   25.6014  104.1992  -11.5581 C   0  0  0  0  0  0
   26.1404  105.6080  -11.4180 C   0  0  0  0  0  0
   24.1944   97.6652  -10.6681 H   0  0  0  0  0  0
   25.4065   98.9441  -10.8208 H   0  0  0  0  0  0
   25.0276   98.2724   -9.2372 H   0  0  0  0  0  0
   22.7587   99.2456   -9.3348 H   0  0  0  0  0  0
   23.0178   99.8560  -10.9475 H   0  0  0  0  0  0
   25.3264  103.7873   -9.4994 H   0  0  0  0  0  0
   25.5096  103.8199  -12.5659 H   0  0  0  0  0  0
   26.3723  106.0192  -12.4013 H   0  0  0  0  0  0
   27.0551  105.6092  -10.8259 H   0  0  0  0  0  0
   25.4236  106.2678  -10.9339 H   0  0  0  0  0  0
  1  2  1  0  0  0
  1  9  1  0  0  0
  1 10  1  0  0  0
  1 11  1  0  0  0
  2  3  1  0  0  0
  2 12  1  0  0  0
  2 13  1  0  0  0
  3  4  1  0  0  0
  4  5  2  0  0  0
  4  6  1  0  0  0
  6  7  2  0  0  0
  6 14  1  0  0  0
  7  8  1  0  0  0
  7 15  1  0  0  0
  8 16  1  0  0  0
  8 17  1  0  0  0
  8 18  1  0  0  0
M  END
> <r_i_glide_gscore>
-3.18592068690626

> <r_i_glide_evdw>
-20.6706638336182

> <r_i_glide_einternal>
0.791246056556702

> <r_i_glide_rmsd>
0.422256369094925

$$$$
2E-core
                    3D
 Structure written by MMmdl.
 18 17  0  0  1  0            999 V2000
   24.4780   98.5045   -9.7283 C   0  0  0  0  0  0
   23.5144   99.6539   -9.4378 C   0  0  0  0  0  0
   23.4130  100.7554  -10.8768 S   0  0  0  0  0  0
   24.6273  102.0250  -10.4698 C   0  0  0  0  0  0
   25.0794  102.1053   -9.3345 O   0  0  0  0  0  0
   25.0226  102.9439  -11.5471 C   0  0  0  0  0  0
   25.8234  103.9945  -11.2900 C   0  0  0  0  0  0
   26.2628  104.9955  -12.3387 C   0  0  0  0  0  0
   24.5798   97.8483   -8.8686 H   0  0  0  0  0  0
   24.1331   97.9004  -10.5682 H   0  0  0  0  0  0
   25.4621   98.8909   -9.9788 H   0  0  0  0  0  0
   23.7904  100.1849   -8.5274 H   0  0  0  0  0  0
   22.5203   99.2450   -9.2583 H   0  0  0  0  0  0
   24.6500  102.7556  -12.5423 H   0  0  0  0  0  0
   26.1851  104.1625  -10.2857 H   0  0  0  0  0  0
   27.3437  105.1356  -12.3215 H   0  0  0  0  0  0
   25.8052  105.9641  -12.1418 H   0  0  0  0  0  0
   25.9734  104.6804  -13.3419 H   0  0  0  0  0  0
  1  2  1  0  0  0
  1  9  1  0  0  0
  1 10  1  0  0  0
  1 11  1  0  0  0
  2  3  1  0  0  0
  2 12  1  0  0  0
  2 13  1  0  0  0
  3  4  1  0  0  0
  4  5  2  0  0  0
  4  6  1  0  0  0
  6  7  2  0  0  0
  6 14  1  0  0  0
  7  8  1  0  0  0
  7 15  1  0  0  0
  8 16  1  0  0  0
  8 17  1  0  0  0
  8 18  1  0  0  0
M  END
> <r_i_glide_gscore>
-2.57146762052632

> <r_i_glide_evdw>
-19.8221893310547

> <r_i_glide_einternal>
1.2174289226532

> <r_i_glide_rmsd>
1.3747227772892

$$$$
