# Supplementary material for: An engineered variant of MECR reductase reveals indispensability of long-chain acyl-ACPs for mitochondrial respiration
Source: Nat Commun. 2023 Feb 4;14:619. doi: 10.1038/s41467-023-36358-7 (PMC9899272; doi:10.1038/s41467-023-36358-7)
Supplement: Supplementary file 3 — Supplementary Data 1 [file 41467_2023_36358_MOESM3_ESM.zip › data_4nat-comm_Dec2022/WT_dock_filtered_res_sorted-by-gscore_res_2E-C10.sdf]

2E-C10
                    3D
 Structure written by MMmdl.
 36 35  0  0  1  0            999 V2000
   23.7961   98.2835   -9.2456 C   0  0  0  0  0  0
   24.1752   99.4048  -10.2170 C   0  0  0  0  0  0
   24.6272  100.9225   -9.3332 S   0  0  0  0  0  0
   25.1572  101.9570  -10.7236 C   0  0  0  0  0  0
   25.0264  101.5558  -11.8827 O   0  0  0  0  0  0
   25.7343  103.2761  -10.3954 C   0  0  0  0  0  0
   26.1526  104.1074  -11.3721 C   0  0  0  0  0  0
   26.7650  105.4729  -11.1109 C   0  0  0  0  0  0
   23.5307   97.3739   -9.7848 H   0  0  0  0  0  0
   22.9426   98.5678   -8.6275 H   0  0  0  0  0  0
   24.6264   98.0429   -8.5818 H   0  0  0  0  0  0
   25.0260   99.0881  -10.8180 H   0  0  0  0  0  0
   23.3464   99.6095  -10.8958 H   0  0  0  0  0  0
   25.8142  103.5560   -9.3561 H   0  0  0  0  0  0
   26.0660  103.8086  -12.4082 H   0  0  0  0  0  0
   26.3796  105.8944  -10.1809 H   0  0  0  0  0  0
   27.8260  105.3032  -10.9396 H   0  0  0  0  0  0
   26.6358  106.4851  -12.2638 C   0  0  0  0  0  0
   27.4252  107.2239  -12.1253 H   0  0  0  0  0  0
   26.8434  106.0019  -13.2177 H   0  0  0  0  0  0
   25.2820  107.2147  -12.3225 C   0  0  0  0  0  0
   24.5121  106.5057  -12.6248 H   0  0  0  0  0  0
   25.0002  107.5534  -11.3249 H   0  0  0  0  0  0
   25.2465  108.4310  -13.2717 C   0  0  0  0  0  0
   25.4268  108.1122  -14.2978 H   0  0  0  0  0  0
   24.2263  108.8116  -13.2598 H   0  0  0  0  0  0
   26.2150  109.5713  -12.8756 C   0  0  0  0  0  0
   26.2268  109.6497  -11.7900 H   0  0  0  0  0  0
   27.2346  109.3196  -13.1656 H   0  0  0  0  0  0
   25.8264  110.9613  -13.4209 C   0  0  0  0  0  0
   24.7748  111.1557  -13.2196 H   0  0  0  0  0  0
   26.3582  111.7290  -12.8595 H   0  0  0  0  0  0
   26.0683  111.1689  -14.9196 C   0  0  0  0  0  0
   25.8261  112.1907  -15.2103 H   0  0  0  0  0  0
   27.0997  111.0095  -15.2179 H   0  0  0  0  0  0
   25.4337  110.5033  -15.5068 H   0  0  0  0  0  0
  1  2  1  0  0  0
  1  9  1  0  0  0
  1 10  1  0  0  0
  1 11  1  0  0  0
  2  3  1  0  0  0
  2 12  1  0  0  0
  2 13  1  0  0  0
  3  4  1  0  0  0
  4  5  2  0  0  0
  4  6  1  0  0  0
  6  7  2  0  0  0
  6 14  1  0  0  0
  7  8  1  0  0  0
  7 15  1  0  0  0
  8 16  1  0  0  0
  8 17  1  0  0  0
  8 18  1  0  0  0
 18 19  1  0  0  0
 18 20  1  0  0  0
 18 21  1  0  0  0
 21 22  1  0  0  0
 21 23  1  0  0  0
 21 24  1  0  0  0
 24 25  1  0  0  0
 24 26  1  0  0  0
 24 27  1  0  0  0
 27 28  1  0  0  0
 27 29  1  0  0  0
 27 30  1  0  0  0
 30 31  1  0  0  0
 30 32  1  0  0  0
 30 33  1  0  0  0
 33 34  1  0  0  0
 33 35  1  0  0  0
 33 36  1  0  0  0
M  END
> <r_i_glide_gscore>
-1.89117982002757

> <r_i_glide_evdw>
-32.3093299865723

> <r_i_glide_einternal>
6.7283935546875

> <r_i_glide_rmsd>
0.517260711620324

$$$$
2E-C10
                    3D
 Structure written by MMmdl.
 36 35  0  0  1  0            999 V2000
   22.6792   99.2101   -9.8363 C   0  0  0  0  0  0
   24.1896   99.3954   -9.8389 C   0  0  0  0  0  0
   24.6502  101.0336   -9.2135 S   0  0  0  0  0  0
   25.1350  101.9194  -10.7061 C   0  0  0  0  0  0
   24.9393  101.4253  -11.8162 O   0  0  0  0  0  0
   25.7613  103.2342  -10.5223 C   0  0  0  0  0  0
   26.1615  103.9519  -11.5844 C   0  0  0  0  0  0
   26.8229  105.3046  -11.4795 C   0  0  0  0  0  0
   22.4000   98.2459  -10.2609 H   0  0  0  0  0  0
   22.2069   99.9992  -10.4180 H   0  0  0  0  0  0
   22.2791   99.2610   -8.8239 H   0  0  0  0  0  0
   24.6312   98.6537   -9.1726 H   0  0  0  0  0  0
   24.6169   99.1945  -10.8181 H   0  0  0  0  0  0
   25.8931  103.6043   -9.5174 H   0  0  0  0  0  0
   26.0202  103.5623  -12.5830 H   0  0  0  0  0  0
   26.6997  105.7249  -10.4809 H   0  0  0  0  0  0
   27.8870  105.1561  -11.6175 H   0  0  0  0  0  0
   26.3613  106.2813  -12.5552 C   0  0  0  0  0  0
   27.1442  107.0313  -12.6459 H   0  0  0  0  0  0
   26.2971  105.7916  -13.5284 H   0  0  0  0  0  0
   25.0313  106.9603  -12.2137 C   0  0  0  0  0  0
   24.2340  106.2251  -12.1851 H   0  0  0  0  0  0
   25.0747  107.3892  -11.2169 H   0  0  0  0  0  0
   24.6302  108.0541  -13.1972 C   0  0  0  0  0  0
   24.5177  107.6342  -14.1986 H   0  0  0  0  0  0
   23.6432  108.4113  -12.9019 H   0  0  0  0  0  0
   25.6230  109.2232  -13.2187 C   0  0  0  0  0  0
   25.8300  109.5723  -12.2100 H   0  0  0  0  0  0
   26.5794  108.8858  -13.5988 H   0  0  0  0  0  0
   25.1050  110.3609  -14.0895 C   0  0  0  0  0  0
   24.8039  109.9560  -15.0566 H   0  0  0  0  0  0
   24.2263  110.7880  -13.6195 H   0  0  0  0  0  0
   26.0916  111.5052  -14.2931 C   0  0  0  0  0  0
   25.6490  112.3033  -14.8896 H   0  0  0  0  0  0
   26.3594  111.9438  -13.3310 H   0  0  0  0  0  0
   26.9763  111.1554  -14.8203 H   0  0  0  0  0  0
  1  2  1  0  0  0
  1  9  1  0  0  0
  1 10  1  0  0  0
  1 11  1  0  0  0
  2  3  1  0  0  0
  2 12  1  0  0  0
  2 13  1  0  0  0
  3  4  1  0  0  0
  4  5  2  0  0  0
  4  6  1  0  0  0
  6  7  2  0  0  0
  6 14  1  0  0  0
  7  8  1  0  0  0
  7 15  1  0  0  0
  8 16  1  0  0  0
  8 17  1  0  0  0
  8 18  1  0  0  0
 18 19  1  0  0  0
 18 20  1  0  0  0
 18 21  1  0  0  0
 21 22  1  0  0  0
 21 23  1  0  0  0
 21 24  1  0  0  0
 24 25  1  0  0  0
 24 26  1  0  0  0
 24 27  1  0  0  0
 27 28  1  0  0  0
 27 29  1  0  0  0
 27 30  1  0  0  0
 30 31  1  0  0  0
 30 32  1  0  0  0
 30 33  1  0  0  0
 33 34  1  0  0  0
 33 35  1  0  0  0
 33 36  1  0  0  0
M  END
> <r_i_glide_gscore>
-1.74045983984236

> <r_i_glide_evdw>
-26.6140213012695

> <r_i_glide_einternal>
4.40985584259033

> <r_i_glide_rmsd>
0.618221500250895

$$$$
2E-C10
                    3D
 Structure written by MMmdl.
 36 35  0  0  1  0            999 V2000
   23.6843   99.0328   -8.9222 C   0  0  0  0  0  0
   23.7758   99.9967  -10.1094 C   0  0  0  0  0  0
   25.0265  101.2893   -9.8333 S   0  0  0  0  0  0
   25.0263  102.0967  -11.4722 C   0  0  0  0  0  0
   24.4688  101.5558  -12.4183 O   0  0  0  0  0  0
   25.6991  103.4004  -11.6184 C   0  0  0  0  0  0
   26.2444  104.0219  -10.5593 C   0  0  0  0  0  0
   26.9494  105.3669  -10.6243 C   0  0  0  0  0  0
   22.9120   98.2818   -9.0912 H   0  0  0  0  0  0
   23.4417   99.5559   -7.9981 H   0  0  0  0  0  0
   24.6263   98.5057   -8.7724 H   0  0  0  0  0  0
   24.0216   99.4249  -11.0005 H   0  0  0  0  0  0
   22.8094  100.4706  -10.2858 H   0  0  0  0  0  0
   25.7393  103.8427  -12.6008 H   0  0  0  0  0  0
   26.1967  103.5644   -9.5847 H   0  0  0  0  0  0
   26.4866  106.0363   -9.9005 H   0  0  0  0  0  0
   27.9721  105.2223  -10.2881 H   0  0  0  0  0  0
   26.9665  106.0710  -11.9807 C   0  0  0  0  0  0
   27.7288  106.8468  -11.9298 H   0  0  0  0  0  0
   27.2868  105.4135  -12.7854 H   0  0  0  0  0  0
   25.6254  106.7330  -12.3074 C   0  0  0  0  0  0
   24.8455  105.9962  -12.4931 H   0  0  0  0  0  0
   25.3025  107.3103  -11.4415 H   0  0  0  0  0  0
   25.7666  107.6593  -13.5081 C   0  0  0  0  0  0
   26.7215  108.1627  -13.4209 H   0  0  0  0  0  0
   25.8262  107.0691  -14.4182 H   0  0  0  0  0  0
   24.6276  108.6762  -13.6180 C   0  0  0  0  0  0
   23.9210  108.2804  -14.3430 H   0  0  0  0  0  0
   24.0642  108.7300  -12.6915 H   0  0  0  0  0  0
   25.0731  110.0920  -14.0314 C   0  0  0  0  0  0
   25.4263  110.0856  -15.0615 H   0  0  0  0  0  0
   24.2263  110.7560  -14.0182 H   0  0  0  0  0  0
   26.0999  110.7773  -13.1334 C   0  0  0  0  0  0
   26.2446  111.8019  -13.4746 H   0  0  0  0  0  0
   25.8264  110.8340  -12.0856 H   0  0  0  0  0  0
   27.0264  110.2344  -13.1707 H   0  0  0  0  0  0
  1  2  1  0  0  0
  1  9  1  0  0  0
  1 10  1  0  0  0
  1 11  1  0  0  0
  2  3  1  0  0  0
  2 12  1  0  0  0
  2 13  1  0  0  0
  3  4  1  0  0  0
  4  5  2  0  0  0
  4  6  1  0  0  0
  6  7  2  0  0  0
  6 14  1  0  0  0
  7  8  1  0  0  0
  7 15  1  0  0  0
  8 16  1  0  0  0
  8 17  1  0  0  0
  8 18  1  0  0  0
 18 19  1  0  0  0
 18 20  1  0  0  0
 18 21  1  0  0  0
 21 22  1  0  0  0
 21 23  1  0  0  0
 21 24  1  0  0  0
 24 25  1  0  0  0
 24 26  1  0  0  0
 24 27  1  0  0  0
 27 28  1  0  0  0
 27 29  1  0  0  0
 27 30  1  0  0  0
 30 31  1  0  0  0
 30 32  1  0  0  0
 30 33  1  0  0  0
 33 34  1  0  0  0
 33 35  1  0  0  0
 33 36  1  0  0  0
M  END
> <r_i_glide_gscore>
-1.59416156196496

> <r_i_glide_evdw>
-25.6003437042236

> <r_i_glide_einternal>
10.6367921829224

> <r_i_glide_rmsd>
0.742206346933699

$$$$
2E-C10
                    3D
 Structure written by MMmdl.
 36 35  0  0  1  0            999 V2000
   23.8042   98.1967   -9.2679 C   0  0  0  0  0  0
   24.1765   99.3510  -10.2028 C   0  0  0  0  0  0
   24.6263  100.8396   -9.2703 S   0  0  0  0  0  0
   25.1563  101.9176  -10.6240 C   0  0  0  0  0  0
   25.0263  101.5553  -11.7958 O   0  0  0  0  0  0
   25.7327  103.2187  -10.2546 C   0  0  0  0  0  0
   26.1714  104.0659  -11.2032 C   0  0  0  0  0  0
   26.7812  105.4180  -10.9009 C   0  0  0  0  0  0
   23.5640   97.2980   -9.8360 H   0  0  0  0  0  0
   22.9354   98.4479   -8.6589 H   0  0  0  0  0  0
   24.6263   97.9522   -8.5951 H   0  0  0  0  0  0
   25.0261   99.0608  -10.8181 H   0  0  0  0  0  0
   23.3452   99.5768  -10.8711 H   0  0  0  0  0  0
   25.7967  103.4752   -9.2080 H   0  0  0  0  0  0
   26.1021  103.7905  -12.2470 H   0  0  0  0  0  0
   26.3147  105.8520  -10.0182 H   0  0  0  0  0  0
   27.8262  105.2531  -10.6481 H   0  0  0  0  0  0
   26.7056  106.4099  -12.0638 C   0  0  0  0  0  0
   27.4263  107.1966  -11.8510 H   0  0  0  0  0  0
   27.0285  105.9361  -12.9911 H   0  0  0  0  0  0
   25.3183  107.0440  -12.2390 C   0  0  0  0  0  0
   24.5959  106.2601  -12.4570 H   0  0  0  0  0  0
   24.9968  107.4991  -11.3021 H   0  0  0  0  0  0
   25.2531  108.0947  -13.3566 C   0  0  0  0  0  0
   25.4307  107.6098  -14.3174 H   0  0  0  0  0  0
   24.2336  108.4799  -13.4024 H   0  0  0  0  0  0
   26.2321  109.2709  -13.1721 C   0  0  0  0  0  0
   26.1525  109.6706  -12.1617 H   0  0  0  0  0  0
   27.2583  108.9106  -13.2182 H   0  0  0  0  0  0
   26.0133  110.3852  -14.2163 C   0  0  0  0  0  0
   26.9453  110.7559  -14.6398 H   0  0  0  0  0  0
   25.4263  110.0129  -15.0582 H   0  0  0  0  0  0
   25.2867  111.5571  -13.6182 C   0  0  0  0  0  0
   25.1430  112.3693  -14.3307 H   0  0  0  0  0  0
   24.3227  111.1559  -13.3225 H   0  0  0  0  0  0
   25.8263  111.9555  -12.7612 H   0  0  0  0  0  0
  1  2  1  0  0  0
  1  9  1  0  0  0
  1 10  1  0  0  0
  1 11  1  0  0  0
  2  3  1  0  0  0
  2 12  1  0  0  0
  2 13  1  0  0  0
  3  4  1  0  0  0
  4  5  2  0  0  0
  4  6  1  0  0  0
  6  7  2  0  0  0
  6 14  1  0  0  0
  7  8  1  0  0  0
  7 15  1  0  0  0
  8 16  1  0  0  0
  8 17  1  0  0  0
  8 18  1  0  0  0
 18 19  1  0  0  0
 18 20  1  0  0  0
 18 21  1  0  0  0
 21 22  1  0  0  0
 21 23  1  0  0  0
 21 24  1  0  0  0
 24 25  1  0  0  0
 24 26  1  0  0  0
 24 27  1  0  0  0
 27 28  1  0  0  0
 27 29  1  0  0  0
 27 30  1  0  0  0
 30 31  1  0  0  0
 30 32  1  0  0  0
 30 33  1  0  0  0
 33 34  1  0  0  0
 33 35  1  0  0  0
 33 36  1  0  0  0
M  END
> <r_i_glide_gscore>
-1.5629673883713

> <r_i_glide_evdw>
-27.9374656677246

> <r_i_glide_einternal>
6.29728555679321

> <r_i_glide_rmsd>
0.60619313476927

$$$$
2E-C10
                    3D
 Structure written by MMmdl.
 36 35  0  0  1  0            999 V2000
   24.2498   98.9219   -9.8147 C   0  0  0  0  0  0
   23.7380  100.3130   -9.4341 C   0  0  0  0  0  0
   25.0268  101.6034   -9.4575 S   0  0  0  0  0  0
   25.0291  102.0067  -11.2295 C   0  0  0  0  0  0
   24.4451  101.2720  -12.0182 O   0  0  0  0  0  0
   25.7463  103.2266  -11.6823 C   0  0  0  0  0  0
   26.2841  104.0917  -10.8025 C   0  0  0  0  0  0
   27.0267  105.3518  -11.2111 C   0  0  0  0  0  0
   23.4446   98.1866   -9.7755 H   0  0  0  0  0  0
   25.0262   98.5928   -9.1266 H   0  0  0  0  0  0
   24.6655   98.9031  -10.8182 H   0  0  0  0  0  0
   22.8903  100.6058  -10.0533 H   0  0  0  0  0  0
   23.3687  100.2525   -8.4183 H   0  0  0  0  0  0
   25.8258  103.4086  -12.7454 H   0  0  0  0  0  0
   26.1998  103.9118   -9.7431 H   0  0  0  0  0  0
   27.6336  105.7026  -10.3769 H   0  0  0  0  0  0
   27.7229  105.1296  -12.0176 H   0  0  0  0  0  0
   26.0852  106.4562  -11.6950 C   0  0  0  0  0  0
   25.4496  106.0616  -12.4887 H   0  0  0  0  0  0
   25.4264  106.7558  -10.8831 H   0  0  0  0  0  0
   26.8263  107.6965  -12.2122 C   0  0  0  0  0  0
   27.2985  108.2090  -11.3741 H   0  0  0  0  0  0
   27.6355  107.4033  -12.8822 H   0  0  0  0  0  0
   25.8696  108.6356  -12.9585 C   0  0  0  0  0  0
   25.6203  108.1781  -13.9174 H   0  0  0  0  0  0
   24.9287  108.7085  -12.4182 H   0  0  0  0  0  0
   26.4370  110.0425  -13.1816 C   0  0  0  0  0  0
   26.5624  110.5536  -12.2253 H   0  0  0  0  0  0
   27.4255  109.9559  -13.6181 H   0  0  0  0  0  0
   25.5489  110.8774  -14.1115 C   0  0  0  0  0  0
   25.3053  110.2996  -15.0030 H   0  0  0  0  0  0
   24.6034  111.0829  -13.6172 H   0  0  0  0  0  0
   26.1631  112.2066  -14.5656 C   0  0  0  0  0  0
   25.4274  112.7561  -15.1504 H   0  0  0  0  0  0
   26.4399  112.8389  -13.7217 H   0  0  0  0  0  0
   27.0245  112.0569  -15.2179 H   0  0  0  0  0  0
  1  2  1  0  0  0
  1  9  1  0  0  0
  1 10  1  0  0  0
  1 11  1  0  0  0
  2  3  1  0  0  0
  2 12  1  0  0  0
  2 13  1  0  0  0
  3  4  1  0  0  0
  4  5  2  0  0  0
  4  6  1  0  0  0
  6  7  2  0  0  0
  6 14  1  0  0  0
  7  8  1  0  0  0
  7 15  1  0  0  0
  8 16  1  0  0  0
  8 17  1  0  0  0
  8 18  1  0  0  0
 18 19  1  0  0  0
 18 20  1  0  0  0
 18 21  1  0  0  0
 21 22  1  0  0  0
 21 23  1  0  0  0
 21 24  1  0  0  0
 24 25  1  0  0  0
 24 26  1  0  0  0
 24 27  1  0  0  0
 27 28  1  0  0  0
 27 29  1  0  0  0
 27 30  1  0  0  0
 30 31  1  0  0  0
 30 32  1  0  0  0
 30 33  1  0  0  0
 33 34  1  0  0  0
 33 35  1  0  0  0
 33 36  1  0  0  0
M  END
> <r_i_glide_gscore>
-1.40809467344383

> <r_i_glide_evdw>
-28.043399810791

> <r_i_glide_einternal>
7.24488162994385

> <r_i_glide_rmsd>
0.762139732865845

$$$$
2E-C10
                    3D
 Structure written by MMmdl.
 36 35  0  0  1  0            999 V2000
   22.9419   99.5090   -9.9057 C   0  0  0  0  0  0
   24.4354   99.6035   -9.5973 C   0  0  0  0  0  0
   25.0074  101.2979   -9.2179 S   0  0  0  0  0  0
   25.2391  101.9563  -10.8771 C   0  0  0  0  0  0
   25.0628  101.2329  -11.8557 O   0  0  0  0  0  0
   25.6286  103.3741  -11.0009 C   0  0  0  0  0  0
   25.8417  103.9005  -12.2221 C   0  0  0  0  0  0
   26.2215  105.3459  -12.4986 C   0  0  0  0  0  0
   22.6489   98.4770  -10.0963 H   0  0  0  0  0  0
   22.6860  100.0964  -10.7862 H   0  0  0  0  0  0
   22.3445   99.8772   -9.0720 H   0  0  0  0  0  0
   24.6277   98.9927   -8.7178 H   0  0  0  0  0  0
   25.0237   99.1673  -10.4013 H   0  0  0  0  0  0
   25.7315  103.9657  -10.1031 H   0  0  0  0  0  0
   25.7424  103.2709  -13.0946 H   0  0  0  0  0  0
   27.0285  105.3235  -13.2258 H   0  0  0  0  0  0
   25.3712  105.7825  -13.0221 H   0  0  0  0  0  0
   26.6325  106.2594  -11.3403 C   0  0  0  0  0  0
   25.8263  106.3736  -10.6202 H   0  0  0  0  0  0
   27.4680  105.8099  -10.8003 H   0  0  0  0  0  0
   27.0601  107.6481  -11.8625 C   0  0  0  0  0  0
   27.4266  108.2330  -11.0211 H   0  0  0  0  0  0
   27.9018  107.5287  -12.5416 H   0  0  0  0  0  0
   25.9682  108.4528  -12.5956 C   0  0  0  0  0  0
   25.7754  107.9900  -13.5645 H   0  0  0  0  0  0
   25.0360  108.3842  -12.0366 H   0  0  0  0  0  0
   26.3751  109.9274  -12.8183 C   0  0  0  0  0  0
   26.4568  110.4349  -11.8572 H   0  0  0  0  0  0
   27.3690  109.9534  -13.2526 H   0  0  0  0  0  0
   25.4220  110.7106  -13.7386 C   0  0  0  0  0  0
   25.2866  110.1794  -14.6826 H   0  0  0  0  0  0
   24.4400  110.7553  -13.2807 H   0  0  0  0  0  0
   25.8553  112.1540  -14.0315 C   0  0  0  0  0  0
   25.0271  112.7535  -14.4148 H   0  0  0  0  0  0
   26.2251  112.6541  -13.1385 H   0  0  0  0  0  0
   26.6259  112.1783  -14.7999 H   0  0  0  0  0  0
  1  2  1  0  0  0
  1  9  1  0  0  0
  1 10  1  0  0  0
  1 11  1  0  0  0
  2  3  1  0  0  0
  2 12  1  0  0  0
  2 13  1  0  0  0
  3  4  1  0  0  0
  4  5  2  0  0  0
  4  6  1  0  0  0
  6  7  2  0  0  0
  6 14  1  0  0  0
  7  8  1  0  0  0
  7 15  1  0  0  0
  8 16  1  0  0  0
  8 17  1  0  0  0
  8 18  1  0  0  0
 18 19  1  0  0  0
 18 20  1  0  0  0
 18 21  1  0  0  0
 21 22  1  0  0  0
 21 23  1  0  0  0
 21 24  1  0  0  0
 24 25  1  0  0  0
 24 26  1  0  0  0
 24 27  1  0  0  0
 27 28  1  0  0  0
 27 29  1  0  0  0
 27 30  1  0  0  0
 30 31  1  0  0  0
 30 32  1  0  0  0
 30 33  1  0  0  0
 33 34  1  0  0  0
 33 35  1  0  0  0
 33 36  1  0  0  0
M  END
> <r_i_glide_gscore>
-1.09890993132303

> <r_i_glide_evdw>
-28.5606670379639

> <r_i_glide_einternal>
3.69630861282349

> <r_i_glide_rmsd>
0.821224015241358

$$$$
2E-C10
                    3D
 Structure written by MMmdl.
 36 35  0  0  1  0            999 V2000
   23.3211   98.7263   -9.3023 C   0  0  0  0  0  0
   23.8440  100.1641   -9.2228 C   0  0  0  0  0  0
   24.9253  100.5551  -10.6224 S   0  0  0  0  0  0
   25.4258  102.2262  -10.2020 C   0  0  0  0  0  0
   25.4123  102.5976   -9.0335 O   0  0  0  0  0  0
   25.8265  103.1012  -11.3076 C   0  0  0  0  0  0
   26.2111  104.3649  -11.0676 C   0  0  0  0  0  0
   26.6331  105.3309  -12.1458 C   0  0  0  0  0  0
   22.6650   98.5024   -8.4615 H   0  0  0  0  0  0
   24.1394   98.0062   -9.2814 H   0  0  0  0  0  0
   22.7530   98.5609  -10.2176 H   0  0  0  0  0  0
   23.0084  100.8678   -9.2178 H   0  0  0  0  0  0
   24.3942  100.2995   -8.2894 H   0  0  0  0  0  0
   25.8037  102.7079  -12.3126 H   0  0  0  0  0  0
   26.2266  104.7390  -10.0557 H   0  0  0  0  0  0
   27.6897  105.5614  -12.0219 H   0  0  0  0  0  0
   26.5270  104.8500  -13.1165 H   0  0  0  0  0  0
   25.7995  106.6178  -12.1244 C   0  0  0  0  0  0
   24.7387  106.3820  -12.0185 H   0  0  0  0  0  0
   26.0795  107.2104  -11.2532 H   0  0  0  0  0  0
   25.9865  107.4066  -13.4205 C   0  0  0  0  0  0
   27.0477  107.5267  -13.6179 H   0  0  0  0  0  0
   25.5839  106.8108  -14.2424 H   0  0  0  0  0  0
   25.3099  108.7792  -13.4485 C   0  0  0  0  0  0
   25.0255  108.9762  -14.4801 H   0  0  0  0  0  0
   24.3683  108.7551  -12.8967 H   0  0  0  0  0  0
   26.2255  109.9193  -12.9566 C   0  0  0  0  0  0
   26.2264  109.9504  -11.8684 H   0  0  0  0  0  0
   27.2592  109.7039  -13.2173 H   0  0  0  0  0  0
   25.8276  111.2903  -13.5310 C   0  0  0  0  0  0
   24.7487  111.4273  -13.4506 H   0  0  0  0  0  0
   26.2674  112.0866  -12.9310 H   0  0  0  0  0  0
   26.2238  111.4711  -15.0072 C   0  0  0  0  0  0
   26.0108  112.4862  -15.3479 H   0  0  0  0  0  0
   27.2681  111.2437  -15.2182 H   0  0  0  0  0  0
   25.6405  110.7921  -15.6227 H   0  0  0  0  0  0
  1  2  1  0  0  0
  1  9  1  0  0  0
  1 10  1  0  0  0
  1 11  1  0  0  0
  2  3  1  0  0  0
  2 12  1  0  0  0
  2 13  1  0  0  0
  3  4  1  0  0  0
  4  5  2  0  0  0
  4  6  1  0  0  0
  6  7  2  0  0  0
  6 14  1  0  0  0
  7  8  1  0  0  0
  7 15  1  0  0  0
  8 16  1  0  0  0
  8 17  1  0  0  0
  8 18  1  0  0  0
 18 19  1  0  0  0
 18 20  1  0  0  0
 18 21  1  0  0  0
 21 22  1  0  0  0
 21 23  1  0  0  0
 21 24  1  0  0  0
 24 25  1  0  0  0
 24 26  1  0  0  0
 24 27  1  0  0  0
 27 28  1  0  0  0
 27 29  1  0  0  0
 27 30  1  0  0  0
 30 31  1  0  0  0
 30 32  1  0  0  0
 30 33  1  0  0  0
 33 34  1  0  0  0
 33 35  1  0  0  0
 33 36  1  0  0  0
M  END
> <r_i_glide_gscore>
-0.528569285216744

> <r_i_glide_evdw>
-31.4356670379639

> <r_i_glide_einternal>
6.47402811050415

> <r_i_glide_rmsd>
1.4004987483631

$$$$
