# Supplementary material for: An engineered variant of MECR reductase reveals indispensability of long-chain acyl-ACPs for mitochondrial respiration
Source: Nat Commun. 2023 Feb 4;14:619. doi: 10.1038/s41467-023-36358-7 (PMC9899272; doi:10.1038/s41467-023-36358-7)
Supplement: Supplementary file 3 — Supplementary Data 1 [file 41467_2023_36358_MOESM3_ESM.zip › data_4nat-comm_Dec2022/WT_dock_filtered_res_sorted-by-gscore_res_2E-C14.sdf]

2E-C14
                    3D
 Structure written by MMmdl.
 48 47  0  0  1  0            999 V2000
   23.4033   98.2878   -8.7650 C   0  0  0  0  0  0
   23.8910   99.2859   -9.8182 C   0  0  0  0  0  0
   24.6263  100.7559   -9.0400 S   0  0  0  0  0  0
   25.1512  101.6606  -10.5036 C   0  0  0  0  0  0
   25.0264  101.1558  -11.6182 O   0  0  0  0  0  0
   25.7168  103.0053  -10.3007 C   0  0  0  0  0  0
   26.1411  103.7248  -11.3561 C   0  0  0  0  0  0
   26.7287  105.1161  -11.2541 C   0  0  0  0  0  0
   22.9685   97.4054   -9.2354 H   0  0  0  0  0  0
   22.6431   98.7325   -8.1225 H   0  0  0  0  0  0
   24.2262   97.9558   -8.1325 H   0  0  0  0  0  0
   24.6264   98.8028  -10.4601 H   0  0  0  0  0  0
   23.0586   99.5931  -10.4523 H   0  0  0  0  0  0
   25.7800  103.3950   -9.2949 H   0  0  0  0  0  0
   26.0698  103.3092  -12.3519 H   0  0  0  0  0  0
   26.6072  105.5096  -10.2450 H   0  0  0  0  0  0
   27.7986  105.0941  -11.4586 H   0  0  0  0  0  0
   26.0630  106.0467  -12.2610 C   0  0  0  0  0  0
   26.1134  105.6202  -13.2646 H   0  0  0  0  0  0
   25.0037  106.1260  -12.0186 H   0  0  0  0  0  0
   26.6986  107.4369  -12.2766 C   0  0  0  0  0  0
   26.8895  107.7705  -11.2570 H   0  0  0  0  0  0
   27.6687  107.3989  -12.7738 H   0  0  0  0  0  0
   25.7732  108.4204  -12.9886 C   0  0  0  0  0  0
   25.6345  108.0900  -14.0183 H   0  0  0  0  0  0
   24.7860  108.3745  -12.5265 H   0  0  0  0  0  0
   26.2786  109.8648  -12.9695 C   0  0  0  0  0  0
   26.3851  110.2141  -11.9424 H   0  0  0  0  0  0
   27.2642  109.9153  -13.4182 H   0  0  0  0  0  0
   25.3142  110.7683  -13.7349 C   0  0  0  0  0  0
   25.1041  110.3368  -14.7116 H   0  0  0  0  0  0
   24.3608  110.7557  -13.2205 H   0  0  0  0  0  0
   25.7626  112.2291  -13.8534 C   0  0  0  0  0  0
   24.8762  112.8567  -13.9485 H   0  0  0  0  0  0
   26.2516  112.5365  -12.9304 H   0  0  0  0  0  0
   26.6528  112.5253  -15.0605 C   0  0  0  0  0  0
   27.1304  113.4963  -14.9177 H   0  0  0  0  0  0
   27.4262  111.7759  -15.2181 H   0  0  0  0  0  0
   25.9178  112.5058  -16.3702 C   0  0  0  0  0  0
   26.8297  112.5577  -17.5675 C   0  0  0  0  0  0
   25.4263  111.5559  -16.4182 H   0  0  0  0  0  0
   25.1657  113.2793  -16.4181 H   0  0  0  0  0  0
   27.8263  113.6709  -17.4991 C   0  0  0  0  0  0
   27.3460  111.6062  -17.7070 H   0  0  0  0  0  0
   26.2263  112.7559  -18.4408 H   0  0  0  0  0  0
   28.2263  113.7037  -18.5115 H   0  0  0  0  0  0
   27.3644  114.6195  -17.2181 H   0  0  0  0  0  0
   28.6263  113.4882  -16.7840 H   0  0  0  0  0  0
  1  2  1  0  0  0
  1  9  1  0  0  0
  1 10  1  0  0  0
  1 11  1  0  0  0
  2  3  1  0  0  0
  2 12  1  0  0  0
  2 13  1  0  0  0
  3  4  1  0  0  0
  4  5  2  0  0  0
  4  6  1  0  0  0
  6  7  2  0  0  0
  6 14  1  0  0  0
  7  8  1  0  0  0
  7 15  1  0  0  0
  8 16  1  0  0  0
  8 17  1  0  0  0
  8 18  1  0  0  0
 18 19  1  0  0  0
 18 20  1  0  0  0
 18 21  1  0  0  0
 21 22  1  0  0  0
 21 23  1  0  0  0
 21 24  1  0  0  0
 24 25  1  0  0  0
 24 26  1  0  0  0
 24 27  1  0  0  0
 27 28  1  0  0  0
 27 29  1  0  0  0
 27 30  1  0  0  0
 30 31  1  0  0  0
 30 32  1  0  0  0
 30 33  1  0  0  0
 33 34  1  0  0  0
 33 35  1  0  0  0
 33 36  1  0  0  0
 36 37  1  0  0  0
 36 38  1  0  0  0
 36 39  1  0  0  0
 39 40  1  0  0  0
 39 41  1  0  0  0
 39 42  1  0  0  0
 40 43  1  0  0  0
 40 44  1  0  0  0
 40 45  1  0  0  0
 43 46  1  0  0  0
 43 47  1  0  0  0
 43 48  1  0  0  0
M  END
> <r_i_glide_gscore>
-1.88342663408933

> <r_i_glide_evdw>
-26.3277797698975

> <r_i_glide_einternal>
5.31894588470459

> <r_i_glide_rmsd>
0.73628202622104

$$$$
2E-C14
                    3D
 Structure written by MMmdl.
 48 47  0  0  1  0            999 V2000
   23.7551   98.2026   -9.0921 C   0  0  0  0  0  0
   24.0735   99.3267  -10.0820 C   0  0  0  0  0  0
   24.6262  100.8256   -9.2181 S   0  0  0  0  0  0
   25.1438  101.8316  -10.6268 C   0  0  0  0  0  0
   25.0114  101.4058  -11.7749 O   0  0  0  0  0  0
   25.7176  103.1534  -10.3340 C   0  0  0  0  0  0
   26.1400  103.9454  -11.3362 C   0  0  0  0  0  0
   26.7517  105.3116  -11.1279 C   0  0  0  0  0  0
   23.4498   97.2964   -9.6158 H   0  0  0  0  0  0
   22.9462   98.4883   -8.4194 H   0  0  0  0  0  0
   24.6266   97.9577   -8.4842 H   0  0  0  0  0  0
   24.8550   98.9959  -10.7650 H   0  0  0  0  0  0
   23.1943   99.5604  -10.6837 H   0  0  0  0  0  0
   25.7937  103.4680   -9.3031 H   0  0  0  0  0  0
   26.0558  103.6088  -12.3612 H   0  0  0  0  0  0
   26.4638  105.7253  -10.1606 H   0  0  0  0  0  0
   27.8261  105.1566  -11.0910 H   0  0  0  0  0  0
   26.4383  106.3005  -12.2569 C   0  0  0  0  0  0
   27.1448  107.1236  -12.1646 H   0  0  0  0  0  0
   26.6279  105.8413  -13.2263 H   0  0  0  0  0  0
   25.0028  106.8430  -12.1955 C   0  0  0  0  0  0
   24.3115  106.0153  -12.2838 H   0  0  0  0  0  0
   24.8307  107.2846  -11.2183 H   0  0  0  0  0  0
   24.6406  107.8917  -13.2529 C   0  0  0  0  0  0
   24.6350  107.4428  -14.2473 H   0  0  0  0  0  0
   23.6237  108.2354  -13.0634 H   0  0  0  0  0  0
   25.6026  109.0777  -13.2181 C   0  0  0  0  0  0
   25.8266  109.3600  -12.1896 H   0  0  0  0  0  0
   26.5473  108.7260  -13.6182 H   0  0  0  0  0  0
   25.1377  110.3018  -14.0179 C   0  0  0  0  0  0
   24.9256  109.9983  -15.0441 H   0  0  0  0  0  0
   24.2264  110.7412  -13.6180 H   0  0  0  0  0  0
   26.2258  111.3656  -13.9943 C   0  0  0  0  0  0
   26.5614  111.4944  -12.9636 H   0  0  0  0  0  0
   27.0263  110.9454  -14.5975 H   0  0  0  0  0  0
   25.8265  112.7343  -14.5600 C   0  0  0  0  0  0
   24.8066  112.9624  -14.2511 H   0  0  0  0  0  0
   26.4029  113.5351  -14.0998 H   0  0  0  0  0  0
   25.9449  112.7555  -16.0976 C   0  0  0  0  0  0
   27.0574  113.5953  -16.7215 C   0  0  0  0  0  0
   26.0082  111.7371  -16.4765 H   0  0  0  0  0  0
   25.0263  113.1559  -16.4924 H   0  0  0  0  0  0
   28.3804  113.5559  -15.9700 C   0  0  0  0  0  0
   27.2180  113.2637  -17.7480 H   0  0  0  0  0  0
   26.7278  114.6285  -16.8180 H   0  0  0  0  0  0
   29.0263  114.2942  -16.4181 H   0  0  0  0  0  0
   28.3063  113.8676  -14.9310 H   0  0  0  0  0  0
   28.8507  112.5785  -16.0181 H   0  0  0  0  0  0
  1  2  1  0  0  0
  1  9  1  0  0  0
  1 10  1  0  0  0
  1 11  1  0  0  0
  2  3  1  0  0  0
  2 12  1  0  0  0
  2 13  1  0  0  0
  3  4  1  0  0  0
  4  5  2  0  0  0
  4  6  1  0  0  0
  6  7  2  0  0  0
  6 14  1  0  0  0
  7  8  1  0  0  0
  7 15  1  0  0  0
  8 16  1  0  0  0
  8 17  1  0  0  0
  8 18  1  0  0  0
 18 19  1  0  0  0
 18 20  1  0  0  0
 18 21  1  0  0  0
 21 22  1  0  0  0
 21 23  1  0  0  0
 21 24  1  0  0  0
 24 25  1  0  0  0
 24 26  1  0  0  0
 24 27  1  0  0  0
 27 28  1  0  0  0
 27 29  1  0  0  0
 27 30  1  0  0  0
 30 31  1  0  0  0
 30 32  1  0  0  0
 30 33  1  0  0  0
 33 34  1  0  0  0
 33 35  1  0  0  0
 33 36  1  0  0  0
 36 37  1  0  0  0
 36 38  1  0  0  0
 36 39  1  0  0  0
 39 40  1  0  0  0
 39 41  1  0  0  0
 39 42  1  0  0  0
 40 43  1  0  0  0
 40 44  1  0  0  0
 40 45  1  0  0  0
 43 46  1  0  0  0
 43 47  1  0  0  0
 43 48  1  0  0  0
M  END
> <r_i_glide_gscore>
-1.73422672877772

> <r_i_glide_evdw>
-30.6428527832031

> <r_i_glide_einternal>
11.3821706771851

> <r_i_glide_rmsd>
0.598773527029047

$$$$
2E-C14
                    3D
 Structure written by MMmdl.
 48 47  0  0  1  0            999 V2000
   23.4031   98.2886   -8.9439 C   0  0  0  0  0  0
   23.8930   99.2885   -9.9948 C   0  0  0  0  0  0
   24.6262  100.7554   -9.2100 S   0  0  0  0  0  0
   25.1345  101.6772  -10.6672 C   0  0  0  0  0  0
   25.0260  101.1742  -11.7844 O   0  0  0  0  0  0
   25.6694  103.0333  -10.4564 C   0  0  0  0  0  0
   26.0663  103.7735  -11.5079 C   0  0  0  0  0  0
   26.6261  105.1740  -11.3942 C   0  0  0  0  0  0
   22.9660   97.4082   -9.4163 H   0  0  0  0  0  0
   22.6441   98.7331   -8.2994 H   0  0  0  0  0  0
   24.2257   97.9561   -8.3117 H   0  0  0  0  0  0
   24.6266   98.8069  -10.6393 H   0  0  0  0  0  0
   23.0607   99.5976  -10.6278 H   0  0  0  0  0  0
   25.7337  103.4146   -9.4462 H   0  0  0  0  0  0
   25.9928  103.3679  -12.5075 H   0  0  0  0  0  0
   26.5522  105.5322  -10.3682 H   0  0  0  0  0  0
   27.6875  105.1554  -11.6389 H   0  0  0  0  0  0
   25.8979  106.1310  -12.3400 C   0  0  0  0  0  0
   25.8715  105.7195  -13.3502 H   0  0  0  0  0  0
   24.8607  106.2255  -12.0184 H   0  0  0  0  0  0
   26.5464  107.5171  -12.3847 C   0  0  0  0  0  0
   26.7506  107.8594  -11.3729 H   0  0  0  0  0  0
   27.5147  107.4532  -12.8817 H   0  0  0  0  0  0
   25.6442  108.5223  -13.1088 C   0  0  0  0  0  0
   25.4875  108.1773  -14.1308 H   0  0  0  0  0  0
   24.6556  108.5222  -12.6504 H   0  0  0  0  0  0
   26.2112  109.9478  -13.1128 C   0  0  0  0  0  0
   26.2647  110.3333  -12.0943 H   0  0  0  0  0  0
   27.2291  109.9250  -13.4836 H   0  0  0  0  0  0
   25.3651  110.8850  -13.9804 C   0  0  0  0  0  0
   25.0267  110.3560  -14.8727 H   0  0  0  0  0  0
   24.4590  111.1452  -13.4482 H   0  0  0  0  0  0
   26.0670  112.1839  -14.3827 C   0  0  0  0  0  0
   25.3163  112.9329  -14.6263 H   0  0  0  0  0  0
   26.6153  112.5999  -13.5377 H   0  0  0  0  0  0
   26.9451  111.9557  -15.6181 C   0  0  0  0  0  0
   27.6106  111.1223  -15.4747 H   0  0  0  0  0  0
   26.3022  111.6169  -16.4233 H   0  0  0  0  0  0
   27.8205  113.1459  -16.0085 C   0  0  0  0  0  0
   27.2004  114.0016  -17.0970 C   0  0  0  0  0  0
   28.0397  113.7598  -15.1354 H   0  0  0  0  0  0
   28.7846  112.7924  -16.3548 H   0  0  0  0  0  0
   26.9850  113.2755  -18.4284 C   0  0  0  0  0  0
   26.2406  114.3560  -16.7363 H   0  0  0  0  0  0
   27.8261  114.8801  -17.2181 H   0  0  0  0  0  0
   26.6262  113.9241  -19.2264 H   0  0  0  0  0  0
   27.8490  112.7577  -18.8156 H   0  0  0  0  0  0
   26.2263  112.5396  -18.2660 H   0  0  0  0  0  0
  1  2  1  0  0  0
  1  9  1  0  0  0
  1 10  1  0  0  0
  1 11  1  0  0  0
  2  3  1  0  0  0
  2 12  1  0  0  0
  2 13  1  0  0  0
  3  4  1  0  0  0
  4  5  2  0  0  0
  4  6  1  0  0  0
  6  7  2  0  0  0
  6 14  1  0  0  0
  7  8  1  0  0  0
  7 15  1  0  0  0
  8 16  1  0  0  0
  8 17  1  0  0  0
  8 18  1  0  0  0
 18 19  1  0  0  0
 18 20  1  0  0  0
 18 21  1  0  0  0
 21 22  1  0  0  0
 21 23  1  0  0  0
 21 24  1  0  0  0
 24 25  1  0  0  0
 24 26  1  0  0  0
 24 27  1  0  0  0
 27 28  1  0  0  0
 27 29  1  0  0  0
 27 30  1  0  0  0
 30 31  1  0  0  0
 30 32  1  0  0  0
 30 33  1  0  0  0
 33 34  1  0  0  0
 33 35  1  0  0  0
 33 36  1  0  0  0
 36 37  1  0  0  0
 36 38  1  0  0  0
 36 39  1  0  0  0
 39 40  1  0  0  0
 39 41  1  0  0  0
 39 42  1  0  0  0
 40 43  1  0  0  0
 40 44  1  0  0  0
 40 45  1  0  0  0
 43 46  1  0  0  0
 43 47  1  0  0  0
 43 48  1  0  0  0
M  END
> <r_i_glide_gscore>
-1.51404067283272

> <r_i_glide_evdw>
-29.0581893920898

> <r_i_glide_einternal>
6.06628036499023

> <r_i_glide_rmsd>
0.617968290779793

$$$$
2E-C14
                    3D
 Structure written by MMmdl.
 48 47  0  0  1  0            999 V2000
   22.9101   97.8774   -9.1157 C   0  0  0  0  0  0
   23.3150   99.0131  -10.0563 C   0  0  0  0  0  0
   24.3925  100.2096   -9.2181 S   0  0  0  0  0  0
   24.6598  101.3813  -10.5460 C   0  0  0  0  0  0
   24.2237  101.1558  -11.6740 O   0  0  0  0  0  0
   25.3904  102.5999  -10.2250 C   0  0  0  0  0  0
   25.6585  103.4775  -11.1970 C   0  0  0  0  0  0
   26.3840  104.7628  -10.9862 C   0  0  0  0  0  0
   22.2163   97.1955   -9.6083 H   0  0  0  0  0  0
   22.4204   98.2591   -8.2196 H   0  0  0  0  0  0
   23.7801   97.2969   -8.8079 H   0  0  0  0  0  0
   23.8269   98.5987  -10.9235 H   0  0  0  0  0  0
   22.4265   99.5316  -10.4148 H   0  0  0  0  0  0
   25.7000  102.7735   -9.2039 H   0  0  0  0  0  0
   25.3452  103.2668  -12.2074 H   0  0  0  0  0  0
   26.1711  105.2115  -10.0183 H   0  0  0  0  0  0
   27.4269  104.5266  -10.9838 H   0  0  0  0  0  0
   26.0838  105.7083  -12.1238 C   0  0  0  0  0  0
   26.1296  105.1921  -13.0848 H   0  0  0  0  0  0
   25.0640  106.0738  -12.0179 H   0  0  0  0  0  0
   27.1024  106.8314  -12.1390 C   0  0  0  0  0  0
   27.2078  107.2799  -11.1503 H   0  0  0  0  0  0
   28.0729  106.4164  -12.4180 H   0  0  0  0  0  0
   26.7187  107.8843  -13.1512 C   0  0  0  0  0  0
   27.5486  108.5833  -13.2181 H   0  0  0  0  0  0
   26.6107  107.4118  -14.1167 H   0  0  0  0  0  0
   25.3979  108.5796  -12.8238 C   0  0  0  0  0  0
   24.5615  107.9235  -13.0656 H   0  0  0  0  0  0
   25.3510  108.7558  -11.7562 H   0  0  0  0  0  0
   25.2292  109.8673  -13.6182 C   0  0  0  0  0  0
   25.4263  109.6335  -14.6589 H   0  0  0  0  0  0
   24.2263  110.2217  -13.6179 H   0  0  0  0  0  0
   26.0523  111.0220  -13.0636 C   0  0  0  0  0  0
   25.8263  111.2675  -12.0315 H   0  0  0  0  0  0
   27.0263  110.6220  -12.9563 H   0  0  0  0  0  0
   26.0089  112.2754  -13.9471 C   0  0  0  0  0  0
   24.9950  112.6743  -13.9840 H   0  0  0  0  0  0
   26.6241  113.0619  -13.5074 H   0  0  0  0  0  0
   26.4801  111.9647  -15.3690 C   0  0  0  0  0  0
   26.5660  113.1813  -16.2640 C   0  0  0  0  0  0
   27.4263  111.4349  -15.3648 H   0  0  0  0  0  0
   25.7968  111.2798  -15.8590 H   0  0  0  0  0  0
   27.0438  112.7457  -17.6182 C   0  0  0  0  0  0
   25.5592  113.5560  -16.4177 H   0  0  0  0  0  0
   27.2050  113.9558  -15.8452 H   0  0  0  0  0  0
   27.3190  113.5559  -18.2899 H   0  0  0  0  0  0
   27.8263  112.0116  -17.5388 H   0  0  0  0  0  0
   26.2263  112.1926  -18.0182 H   0  0  0  0  0  0
  1  2  1  0  0  0
  1  9  1  0  0  0
  1 10  1  0  0  0
  1 11  1  0  0  0
  2  3  1  0  0  0
  2 12  1  0  0  0
  2 13  1  0  0  0
  3  4  1  0  0  0
  4  5  2  0  0  0
  4  6  1  0  0  0
  6  7  2  0  0  0
  6 14  1  0  0  0
  7  8  1  0  0  0
  7 15  1  0  0  0
  8 16  1  0  0  0
  8 17  1  0  0  0
  8 18  1  0  0  0
 18 19  1  0  0  0
 18 20  1  0  0  0
 18 21  1  0  0  0
 21 22  1  0  0  0
 21 23  1  0  0  0
 21 24  1  0  0  0
 24 25  1  0  0  0
 24 26  1  0  0  0
 24 27  1  0  0  0
 27 28  1  0  0  0
 27 29  1  0  0  0
 27 30  1  0  0  0
 30 31  1  0  0  0
 30 32  1  0  0  0
 30 33  1  0  0  0
 33 34  1  0  0  0
 33 35  1  0  0  0
 33 36  1  0  0  0
 36 37  1  0  0  0
 36 38  1  0  0  0
 36 39  1  0  0  0
 39 40  1  0  0  0
 39 41  1  0  0  0
 39 42  1  0  0  0
 40 43  1  0  0  0
 40 44  1  0  0  0
 40 45  1  0  0  0
 43 46  1  0  0  0
 43 47  1  0  0  0
 43 48  1  0  0  0
M  END
> <r_i_glide_gscore>
-1.48022766473377

> <r_i_glide_evdw>
-26.115291595459

> <r_i_glide_einternal>
7.62128114700317

> <r_i_glide_rmsd>
0.991901797655435

$$$$
2E-C14
                    3D
 Structure written by MMmdl.
 48 47  0  0  1  0            999 V2000
   22.9121   97.8797   -9.1100 C   0  0  0  0  0  0
   23.3103   99.0135  -10.0535 C   0  0  0  0  0  0
   24.3814  100.2155   -9.2182 S   0  0  0  0  0  0
   24.6383  101.3819  -10.5503 C   0  0  0  0  0  0
   24.1872  101.1559  -11.6724 O   0  0  0  0  0  0
   25.3804  102.5969  -10.2391 C   0  0  0  0  0  0
   25.6459  103.4734  -11.2134 C   0  0  0  0  0  0
   26.3857  104.7527  -11.0056 C   0  0  0  0  0  0
   22.2281   97.1876   -9.6021 H   0  0  0  0  0  0
   22.4132   98.2619   -8.2194 H   0  0  0  0  0  0
   23.7860   97.3103   -8.7928 H   0  0  0  0  0  0
   23.8264   98.5992  -10.9181 H   0  0  0  0  0  0
   22.4191   99.5254  -10.4140 H   0  0  0  0  0  0
   25.7021  102.7687   -9.2215 H   0  0  0  0  0  0
   25.3219  103.2674  -12.2208 H   0  0  0  0  0  0
   26.2168  105.1783  -10.0182 H   0  0  0  0  0  0
   27.4263  104.5024  -11.0460 H   0  0  0  0  0  0
   26.0722  105.7391  -12.1064 C   0  0  0  0  0  0
   26.1276  105.2615  -13.0865 H   0  0  0  0  0  0
   25.0519  106.1007  -11.9938 H   0  0  0  0  0  0
   27.0946  106.8581  -12.0498 C   0  0  0  0  0  0
   27.1741  107.2617  -11.0394 H   0  0  0  0  0  0
   28.0630  106.4300  -12.3135 H   0  0  0  0  0  0
   26.7835  107.9679  -13.0264 C   0  0  0  0  0  0
   27.5997  108.6832  -12.9695 H   0  0  0  0  0  0
   26.7893  107.5558  -14.0182 H   0  0  0  0  0  0
   25.4139  108.6114  -12.8181 C   0  0  0  0  0  0
   24.6329  107.9210  -13.1373 H   0  0  0  0  0  0
   25.2635  108.7559  -11.7560 H   0  0  0  0  0  0
   25.2355  109.8989  -13.6209 C   0  0  0  0  0  0
   25.4263  109.6663  -14.6646 H   0  0  0  0  0  0
   24.2263  110.2403  -13.6169 H   0  0  0  0  0  0
   26.0538  111.0800  -13.1221 C   0  0  0  0  0  0
   25.8262  111.3864  -12.1077 H   0  0  0  0  0  0
   27.0263  110.6875  -12.9812 H   0  0  0  0  0  0
   26.0281  112.2802  -14.0824 C   0  0  0  0  0  0
   25.0245  112.6979  -14.1307 H   0  0  0  0  0  0
   26.6262  113.0847  -13.6599 H   0  0  0  0  0  0
   26.4985  111.8968  -15.5026 C   0  0  0  0  0  0
   26.9672  113.0660  -16.3618 C   0  0  0  0  0  0
   27.2959  111.1568  -15.4590 H   0  0  0  0  0  0
   25.6916  111.3900  -16.0182 H   0  0  0  0  0  0
   28.3261  113.5559  -15.8798 C   0  0  0  0  0  0
   27.0612  112.7353  -17.3974 H   0  0  0  0  0  0
   26.2349  113.8727  -16.3749 H   0  0  0  0  0  0
   28.6263  114.4471  -16.4183 H   0  0  0  0  0  0
   28.3215  113.8553  -14.8333 H   0  0  0  0  0  0
   29.0760  112.7789  -16.0182 H   0  0  0  0  0  0
  1  2  1  0  0  0
  1  9  1  0  0  0
  1 10  1  0  0  0
  1 11  1  0  0  0
  2  3  1  0  0  0
  2 12  1  0  0  0
  2 13  1  0  0  0
  3  4  1  0  0  0
  4  5  2  0  0  0
  4  6  1  0  0  0
  6  7  2  0  0  0
  6 14  1  0  0  0
  7  8  1  0  0  0
  7 15  1  0  0  0
  8 16  1  0  0  0
  8 17  1  0  0  0
  8 18  1  0  0  0
 18 19  1  0  0  0
 18 20  1  0  0  0
 18 21  1  0  0  0
 21 22  1  0  0  0
 21 23  1  0  0  0
 21 24  1  0  0  0
 24 25  1  0  0  0
 24 26  1  0  0  0
 24 27  1  0  0  0
 27 28  1  0  0  0
 27 29  1  0  0  0
 27 30  1  0  0  0
 30 31  1  0  0  0
 30 32  1  0  0  0
 30 33  1  0  0  0
 33 34  1  0  0  0
 33 35  1  0  0  0
 33 36  1  0  0  0
 36 37  1  0  0  0
 36 38  1  0  0  0
 36 39  1  0  0  0
 39 40  1  0  0  0
 39 41  1  0  0  0
 39 42  1  0  0  0
 40 43  1  0  0  0
 40 44  1  0  0  0
 40 45  1  0  0  0
 43 46  1  0  0  0
 43 47  1  0  0  0
 43 48  1  0  0  0
M  END
> <r_i_glide_gscore>
-1.36747507822248

> <r_i_glide_evdw>
-28.1557369232178

> <r_i_glide_einternal>
9.98224353790283

> <r_i_glide_rmsd>
0.996252450017288

$$$$
2E-C14
                    3D
 Structure written by MMmdl.
 48 47  0  0  1  0            999 V2000
   23.7842   98.4579   -9.1377 C   0  0  0  0  0  0
   24.1933   99.5040  -10.1792 C   0  0  0  0  0  0
   24.8010  101.0263   -9.3974 S   0  0  0  0  0  0
   25.1890  101.9988  -10.8712 C   0  0  0  0  0  0
   25.0161  101.5223  -11.9941 O   0  0  0  0  0  0
   25.7014  103.3597  -10.6633 C   0  0  0  0  0  0
   26.0038  104.1325  -11.7215 C   0  0  0  0  0  0
   26.5324  105.5430  -11.6163 C   0  0  0  0  0  0
   23.4183   97.5522   -9.6221 H   0  0  0  0  0  0
   22.9892   98.8343   -8.4938 H   0  0  0  0  0  0
   24.6255   98.1778   -8.5046 H   0  0  0  0  0  0
   24.9779   99.1004  -10.8177 H   0  0  0  0  0  0
   23.3414   99.7405  -10.8181 H   0  0  0  0  0  0
   25.8263  103.7188   -9.6518 H   0  0  0  0  0  0
   25.8713  103.7468  -12.7233 H   0  0  0  0  0  0
   26.5625  105.8685  -10.5751 H   0  0  0  0  0  0
   27.5628  105.5367  -11.9742 H   0  0  0  0  0  0
   25.6941  106.5125  -12.4602 C   0  0  0  0  0  0
   25.5377  106.0959  -13.4568 H   0  0  0  0  0  0
   24.7050  106.6361  -12.0185 H   0  0  0  0  0  0
   26.3776  107.8728  -12.5996 C   0  0  0  0  0  0
   26.5860  108.2889  -11.6181 H   0  0  0  0  0  0
   27.3505  107.7217  -13.0707 H   0  0  0  0  0  0
   25.5679  108.8801  -13.4267 C   0  0  0  0  0  0
   25.4250  108.4560  -14.4183 H   0  0  0  0  0  0
   24.5639  109.0056  -13.0297 H   0  0  0  0  0  0
   26.3084  110.2256  -13.5209 C   0  0  0  0  0  0
   26.2269  110.7689  -12.5784 H   0  0  0  0  0  0
   27.3564  109.9559  -13.6181 H   0  0  0  0  0  0
   25.8262  111.1148  -14.6881 C   0  0  0  0  0  0
   25.4264  110.4812  -15.4780 H   0  0  0  0  0  0
   25.0263  111.7182  -14.2827 H   0  0  0  0  0  0
   26.8201  112.0972  -15.3328 C   0  0  0  0  0  0
   27.0264  112.8990  -14.6258 H   0  0  0  0  0  0
   27.7305  111.5665  -15.6182 H   0  0  0  0  0  0
   26.3414  112.7530  -16.6241 C   0  0  0  0  0  0
   26.0438  111.9559  -17.2845 H   0  0  0  0  0  0
   25.4492  113.3493  -16.4438 H   0  0  0  0  0  0
   27.4358  113.5824  -17.3277 C   0  0  0  0  0  0
   27.6759  113.1663  -18.8073 C   0  0  0  0  0  0
   27.2009  114.6413  -17.2183 H   0  0  0  0  0  0
   28.3746  113.4734  -16.7872 H   0  0  0  0  0  0
   26.5289  113.5558  -19.7519 C   0  0  0  0  0  0
   28.6033  113.5559  -19.2182 H   0  0  0  0  0  0
   27.8263  112.0891  -18.8182 H   0  0  0  0  0  0
   26.6262  113.0387  -20.7089 H   0  0  0  0  0  0
   25.6644  113.1979  -19.2182 H   0  0  0  0  0  0
   26.2904  114.5780  -20.0182 H   0  0  0  0  0  0
  1  2  1  0  0  0
  1  9  1  0  0  0
  1 10  1  0  0  0
  1 11  1  0  0  0
  2  3  1  0  0  0
  2 12  1  0  0  0
  2 13  1  0  0  0
  3  4  1  0  0  0
  4  5  2  0  0  0
  4  6  1  0  0  0
  6  7  2  0  0  0
  6 14  1  0  0  0
  7  8  1  0  0  0
  7 15  1  0  0  0
  8 16  1  0  0  0
  8 17  1  0  0  0
  8 18  1  0  0  0
 18 19  1  0  0  0
 18 20  1  0  0  0
 18 21  1  0  0  0
 21 22  1  0  0  0
 21 23  1  0  0  0
 21 24  1  0  0  0
 24 25  1  0  0  0
 24 26  1  0  0  0
 24 27  1  0  0  0
 27 28  1  0  0  0
 27 29  1  0  0  0
 27 30  1  0  0  0
 30 31  1  0  0  0
 30 32  1  0  0  0
 30 33  1  0  0  0
 33 34  1  0  0  0
 33 35  1  0  0  0
 33 36  1  0  0  0
 36 37  1  0  0  0
 36 38  1  0  0  0
 36 39  1  0  0  0
 39 40  1  0  0  0
 39 41  1  0  0  0
 39 42  1  0  0  0
 40 43  1  0  0  0
 40 44  1  0  0  0
 40 45  1  0  0  0
 43 46  1  0  0  0
 43 47  1  0  0  0
 43 48  1  0  0  0
M  END
> <r_i_glide_gscore>
-1.25565517804321

> <r_i_glide_evdw>
-24.0920734405518

> <r_i_glide_einternal>
15.457236289978

> <r_i_glide_rmsd>
0.433079811540329

$$$$
2E-C14
                    3D
 Structure written by MMmdl.
 48 47  0  0  1  0            999 V2000
   23.7550   98.1053   -9.0272 C   0  0  0  0  0  0
   24.0724   99.2069  -10.0430 C   0  0  0  0  0  0
   24.6255  100.7296   -9.2175 S   0  0  0  0  0  0
   25.0932  101.7106  -10.6506 C   0  0  0  0  0  0
   25.1114  101.2011  -11.7690 O   0  0  0  0  0  0
   25.4258  103.1238  -10.4174 C   0  0  0  0  0  0
   25.7610  103.9202  -11.4478 C   0  0  0  0  0  0
   26.0823  105.3880  -11.3024 C   0  0  0  0  0  0
   23.4398   97.1897   -9.5300 H   0  0  0  0  0  0
   22.9506   98.4081   -8.3561 H   0  0  0  0  0  0
   24.6267   97.8651   -8.4190 H   0  0  0  0  0  0
   24.8458   98.8578  -10.7254 H   0  0  0  0  0  0
   23.1903   99.4265  -10.6453 H   0  0  0  0  0  0
   25.3850  103.5046   -9.4067 H   0  0  0  0  0  0
   25.8005  103.5164  -12.4505 H   0  0  0  0  0  0
   25.1789  105.9036  -11.6185 H   0  0  0  0  0  0
   26.2597  105.6523  -10.2580 H   0  0  0  0  0  0
   27.2119  105.8817  -12.1942 C   0  0  0  0  0  0
   28.1575  105.4524  -11.8733 H   0  0  0  0  0  0
   27.0365  105.5558  -13.2185 H   0  0  0  0  0  0
   27.3362  107.4029  -12.1585 C   0  0  0  0  0  0
   27.4933  107.7449  -11.1351 H   0  0  0  0  0  0
   28.2246  107.6614  -12.7313 H   0  0  0  0  0  0
   26.1431  108.1512  -12.7560 C   0  0  0  0  0  0
   25.9454  107.7629  -13.7564 H   0  0  0  0  0  0
   25.2364  107.9962  -12.1707 H   0  0  0  0  0  0
   26.4279  109.6477  -12.8209 C   0  0  0  0  0  0
   26.4496  110.0799  -11.8202 H   0  0  0  0  0  0
   27.4261  109.7793  -13.2193 H   0  0  0  0  0  0
   25.4171  110.3800  -13.7005 C   0  0  0  0  0  0
   25.2351  109.8201  -14.6176 H   0  0  0  0  0  0
   24.4521  110.4180  -13.2206 H   0  0  0  0  0  0
   25.8243  111.8110  -14.0265 C   0  0  0  0  0  0
   24.9280  112.4331  -14.0180 H   0  0  0  0  0  0
   26.4501  112.2380  -13.2444 H   0  0  0  0  0  0
   26.4756  111.8773  -15.4110 C   0  0  0  0  0  0
   27.4240  111.3452  -15.4412 H   0  0  0  0  0  0
   25.8269  111.3672  -16.1181 H   0  0  0  0  0  0
   26.6170  113.3102  -15.8896 C   0  0  0  0  0  0
   27.7430  113.5586  -16.8652 C   0  0  0  0  0  0
   25.6927  113.5595  -16.4181 H   0  0  0  0  0  0
   26.7304  113.9556  -15.0232 H   0  0  0  0  0  0
   27.4263  112.8764  -18.1917 C   0  0  0  0  0  0
   27.8265  114.6306  -17.0360 H   0  0  0  0  0  0
   28.6814  113.2273  -16.4185 H   0  0  0  0  0  0
   28.1481  113.1463  -18.9658 H   0  0  0  0  0  0
   27.4265  111.7975  -18.0224 H   0  0  0  0  0  0
   26.4412  113.1561  -18.5654 H   0  0  0  0  0  0
  1  2  1  0  0  0
  1  9  1  0  0  0
  1 10  1  0  0  0
  1 11  1  0  0  0
  2  3  1  0  0  0
  2 12  1  0  0  0
  2 13  1  0  0  0
  3  4  1  0  0  0
  4  5  2  0  0  0
  4  6  1  0  0  0
  6  7  2  0  0  0
  6 14  1  0  0  0
  7  8  1  0  0  0
  7 15  1  0  0  0
  8 16  1  0  0  0
  8 17  1  0  0  0
  8 18  1  0  0  0
 18 19  1  0  0  0
 18 20  1  0  0  0
 18 21  1  0  0  0
 21 22  1  0  0  0
 21 23  1  0  0  0
 21 24  1  0  0  0
 24 25  1  0  0  0
 24 26  1  0  0  0
 24 27  1  0  0  0
 27 28  1  0  0  0
 27 29  1  0  0  0
 27 30  1  0  0  0
 30 31  1  0  0  0
 30 32  1  0  0  0
 30 33  1  0  0  0
 33 34  1  0  0  0
 33 35  1  0  0  0
 33 36  1  0  0  0
 36 37  1  0  0  0
 36 38  1  0  0  0
 36 39  1  0  0  0
 39 40  1  0  0  0
 39 41  1  0  0  0
 39 42  1  0  0  0
 40 43  1  0  0  0
 40 44  1  0  0  0
 40 45  1  0  0  0
 43 46  1  0  0  0
 43 47  1  0  0  0
 43 48  1  0  0  0
M  END
> <r_i_glide_gscore>
-1.11417983525971

> <r_i_glide_evdw>
-32.7438163757324

> <r_i_glide_einternal>
5.78744125366211

> <r_i_glide_rmsd>
0.684365569695806

$$$$
2E-C14
                    3D
 Structure written by MMmdl.
 48 47  0  0  1  0            999 V2000
   22.9921   99.4462   -9.8633 C   0  0  0  0  0  0
   24.3140   99.7446   -9.1497 C   0  0  0  0  0  0
   24.7534  101.5191   -9.1023 S   0  0  0  0  0  0
   25.2868  101.7578  -10.7942 C   0  0  0  0  0  0
   25.4262  100.7933  -11.5312 O   0  0  0  0  0  0
   25.5173  103.1281  -11.2526 C   0  0  0  0  0  0
   25.8263  103.3456  -12.5446 C   0  0  0  0  0  0
   26.0362  104.7013  -13.1665 C   0  0  0  0  0  0
   22.7596   98.3825   -9.8167 H   0  0  0  0  0  0
   23.0277   99.7261  -10.9152 H   0  0  0  0  0  0
   22.1652   99.9860   -9.4021 H   0  0  0  0  0  0
   24.2272   99.4080   -8.1161 H   0  0  0  0  0  0
   25.1256   99.1649   -9.5900 H   0  0  0  0  0  0
   25.4237  103.9376  -10.5471 H   0  0  0  0  0  0
   25.9168  102.5060  -13.2153 H   0  0  0  0  0  0
   27.0263  104.8333  -13.5379 H   0  0  0  0  0  0
   25.4265  104.7242  -14.0712 H   0  0  0  0  0  0
   25.6523  105.8783  -12.3252 C   0  0  0  0  0  0
   24.6261  105.7599  -12.0182 H   0  0  0  0  0  0
   26.2943  105.9695  -11.4468 H   0  0  0  0  0  0
   25.6972  107.1089  -13.1891 C   0  0  0  0  0  0
   26.6261  107.1560  -13.7515 H   0  0  0  0  0  0
   24.8842  107.0727  -13.9172 H   0  0  0  0  0  0
   25.5923  108.3371  -12.3308 C   0  0  0  0  0  0
   24.7565  108.2439  -11.6354 H   0  0  0  0  0  0
   26.5031  108.4162  -11.7348 H   0  0  0  0  0  0
   25.3966  109.5404  -13.2182 C   0  0  0  0  0  0
   25.6403  109.2801  -14.2420 H   0  0  0  0  0  0
   24.3397  109.7799  -13.2184 H   0  0  0  0  0  0
   26.2263  110.7203  -12.7507 C   0  0  0  0  0  0
   25.9832  111.0081  -11.7289 H   0  0  0  0  0  0
   27.2479  110.3559  -12.7053 H   0  0  0  0  0  0
   26.0138  111.9314  -13.6588 C   0  0  0  0  0  0
   24.9687  112.2366  -13.6181 H   0  0  0  0  0  0
   26.5811  112.7786  -13.2707 H   0  0  0  0  0  0
   26.3731  111.6753  -15.1284 C   0  0  0  0  0  0
   27.4076  111.3488  -15.2499 H   0  0  0  0  0  0
   25.7586  110.8914  -15.5654 H   0  0  0  0  0  0
   26.1222  112.9298  -15.9313 C   0  0  0  0  0  0
   26.5885  112.7884  -17.3639 C   0  0  0  0  0  0
   25.0610  113.1559  -15.9350 H   0  0  0  0  0  0
   26.6262  113.7635  -15.4372 H   0  0  0  0  0  0
   27.8263  113.6133  -17.5090 C   0  0  0  0  0  0
   26.7918  111.7489  -17.6180 H   0  0  0  0  0  0
   25.8373  113.1559  -18.0606 H   0  0  0  0  0  0
   28.2004  113.5558  -18.5332 H   0  0  0  0  0  0
   27.6428  114.6517  -17.2182 H   0  0  0  0  0  0
   28.5950  113.2674  -16.8180 H   0  0  0  0  0  0
  1  2  1  0  0  0
  1  9  1  0  0  0
  1 10  1  0  0  0
  1 11  1  0  0  0
  2  3  1  0  0  0
  2 12  1  0  0  0
  2 13  1  0  0  0
  3  4  1  0  0  0
  4  5  2  0  0  0
  4  6  1  0  0  0
  6  7  2  0  0  0
  6 14  1  0  0  0
  7  8  1  0  0  0
  7 15  1  0  0  0
  8 16  1  0  0  0
  8 17  1  0  0  0
  8 18  1  0  0  0
 18 19  1  0  0  0
 18 20  1  0  0  0
 18 21  1  0  0  0
 21 22  1  0  0  0
 21 23  1  0  0  0
 21 24  1  0  0  0
 24 25  1  0  0  0
 24 26  1  0  0  0
 24 27  1  0  0  0
 27 28  1  0  0  0
 27 29  1  0  0  0
 27 30  1  0  0  0
 30 31  1  0  0  0
 30 32  1  0  0  0
 30 33  1  0  0  0
 33 34  1  0  0  0
 33 35  1  0  0  0
 33 36  1  0  0  0
 36 37  1  0  0  0
 36 38  1  0  0  0
 36 39  1  0  0  0
 39 40  1  0  0  0
 39 41  1  0  0  0
 39 42  1  0  0  0
 40 43  1  0  0  0
 40 44  1  0  0  0
 40 45  1  0  0  0
 43 46  1  0  0  0
 43 47  1  0  0  0
 43 48  1  0  0  0
M  END
> <r_i_glide_gscore>
-0.236669836331563

> <r_i_glide_evdw>
-14.5028715133667

> <r_i_glide_einternal>
9.49006366729736

> <r_i_glide_rmsd>
1.2085693115199

$$$$
