# Supplementary material for: An engineered variant of MECR reductase reveals indispensability of long-chain acyl-ACPs for mitochondrial respiration
Source: Nat Commun. 2023 Feb 4;14:619. doi: 10.1038/s41467-023-36358-7 (PMC9899272; doi:10.1038/s41467-023-36358-7)
Supplement: Supplementary file 3 — Supplementary Data 1 [file 41467_2023_36358_MOESM3_ESM.zip › data_4nat-comm_Dec2022/WT_dock_filtered_res_sorted-by-gscore_res_2E-C8.sdf]

2E-C8
                    3D
 Structure written by MMmdl.
 30 29  0  0  1  0            999 V2000
   23.4341   98.4609   -9.1204 C   0  0  0  0  0  0
   23.8956   99.4898  -10.1561 C   0  0  0  0  0  0
   24.6476  100.9373   -9.3549 S   0  0  0  0  0  0
   25.0752  101.9328  -10.8067 C   0  0  0  0  0  0
   24.7519  101.5558  -11.9361 O   0  0  0  0  0  0
   25.8111  103.1876  -10.5690 C   0  0  0  0  0  0
   26.1398  103.9867  -11.6002 C   0  0  0  0  0  0
   26.9032  105.2875  -11.4537 C   0  0  0  0  0  0
   22.9990   97.5890   -9.6074 H   0  0  0  0  0  0
   22.6797   98.8822   -8.4564 H   0  0  0  0  0  0
   24.2660   98.1170   -8.5075 H   0  0  0  0  0  0
   24.6289   99.0319  -10.8167 H   0  0  0  0  0  0
   23.0511   99.8091  -10.7675 H   0  0  0  0  0  0
   26.0787  103.4458   -9.5554 H   0  0  0  0  0  0
   25.8590  103.7071  -12.6080 H   0  0  0  0  0  0
   27.2020  105.4507  -10.4179 H   0  0  0  0  0  0
   27.8263  105.1703  -12.0179 H   0  0  0  0  0  0
   26.1199  106.4981  -11.9782 C   0  0  0  0  0  0
   25.5339  106.1997  -12.8484 H   0  0  0  0  0  0
   25.4116  106.8223  -11.2185 H   0  0  0  0  0  0
   27.0272  107.6763  -12.3711 C   0  0  0  0  0  0
   27.7095  107.8988  -11.5513 H   0  0  0  0  0  0
   27.6475  107.3800  -13.2166 H   0  0  0  0  0  0
   26.2858  108.9752  -12.7229 C   0  0  0  0  0  0
   26.0116  109.4916  -11.8112 H   0  0  0  0  0  0
   26.9826  109.6453  -13.2176 H   0  0  0  0  0  0
   25.0380  108.7830  -13.5954 C   0  0  0  0  0  0
   24.6969  109.7309  -14.0120 H   0  0  0  0  0  0
   25.2387  108.1013  -14.4183 H   0  0  0  0  0  0
   24.2161  108.3579  -13.0181 H   0  0  0  0  0  0
  1  2  1  0  0  0
  1  9  1  0  0  0
  1 10  1  0  0  0
  1 11  1  0  0  0
  2  3  1  0  0  0
  2 12  1  0  0  0
  2 13  1  0  0  0
  3  4  1  0  0  0
  4  5  2  0  0  0
  4  6  1  0  0  0
  6  7  2  0  0  0
  6 14  1  0  0  0
  7  8  1  0  0  0
  7 15  1  0  0  0
  8 16  1  0  0  0
  8 17  1  0  0  0
  8 18  1  0  0  0
 18 19  1  0  0  0
 18 20  1  0  0  0
 18 21  1  0  0  0
 21 22  1  0  0  0
 21 23  1  0  0  0
 21 24  1  0  0  0
 24 25  1  0  0  0
 24 26  1  0  0  0
 24 27  1  0  0  0
 27 28  1  0  0  0
 27 29  1  0  0  0
 27 30  1  0  0  0
M  END
> <r_i_glide_gscore>
-2.17265683681818

> <r_i_glide_evdw>
-28.5487174987793

> <r_i_glide_einternal>
3.98580884933472

> <r_i_glide_rmsd>
0.422960015521107

$$$$
2E-C8
                    3D
 Structure written by MMmdl.
 30 29  0  0  1  0            999 V2000
   23.7965   98.4528   -9.0705 C   0  0  0  0  0  0
   24.2138   99.5407  -10.0678 C   0  0  0  0  0  0
   24.7435  101.0597   -9.2209 S   0  0  0  0  0  0
   25.3012  102.0360  -10.6366 C   0  0  0  0  0  0
   25.2540  101.5624  -11.7740 O   0  0  0  0  0  0
   25.7912  103.4006  -10.3599 C   0  0  0  0  0  0
   26.2264  104.1901  -11.3636 C   0  0  0  0  0  0
   26.7473  105.6068  -11.1631 C   0  0  0  0  0  0
   23.4667   97.5524   -9.5931 H   0  0  0  0  0  0
   22.9739   98.7910   -8.4386 H   0  0  0  0  0  0
   24.6252   98.1714   -8.4197 H   0  0  0  0  0  0
   25.0265   99.1628  -10.6867 H   0  0  0  0  0  0
   23.3810   99.7710  -10.7330 H   0  0  0  0  0  0
   25.7933  103.7477   -9.3390 H   0  0  0  0  0  0
   26.2204  103.8197  -12.3784 H   0  0  0  0  0  0
   26.4243  106.0098  -10.2039 H   0  0  0  0  0  0
   27.8335  105.5530  -11.1246 H   0  0  0  0  0  0
   26.3599  106.5613  -12.3056 C   0  0  0  0  0  0
   26.9661  107.4623  -12.2375 H   0  0  0  0  0  0
   26.6251  106.0974  -13.2552 H   0  0  0  0  0  0
   24.8746  106.9556  -12.3087 C   0  0  0  0  0  0
   24.2871  106.0638  -12.1238 H   0  0  0  0  0  0
   24.6512  107.6292  -11.4819 H   0  0  0  0  0  0
   24.3886  107.5558  -13.6353 C   0  0  0  0  0  0
   24.6634  106.8998  -14.4601 H   0  0  0  0  0  0
   23.2983  107.5689  -13.6176 H   0  0  0  0  0  0
   24.9068  108.9658  -13.9133 C   0  0  0  0  0  0
   24.6268  109.2913  -14.9142 H   0  0  0  0  0  0
   24.4896  109.6798  -13.2192 H   0  0  0  0  0  0
   25.9830  109.0247  -13.8022 H   0  0  0  0  0  0
  1  2  1  0  0  0
  1  9  1  0  0  0
  1 10  1  0  0  0
  1 11  1  0  0  0
  2  3  1  0  0  0
  2 12  1  0  0  0
  2 13  1  0  0  0
  3  4  1  0  0  0
  4  5  2  0  0  0
  4  6  1  0  0  0
  6  7  2  0  0  0
  6 14  1  0  0  0
  7  8  1  0  0  0
  7 15  1  0  0  0
  8 16  1  0  0  0
  8 17  1  0  0  0
  8 18  1  0  0  0
 18 19  1  0  0  0
 18 20  1  0  0  0
 18 21  1  0  0  0
 21 22  1  0  0  0
 21 23  1  0  0  0
 21 24  1  0  0  0
 24 25  1  0  0  0
 24 26  1  0  0  0
 24 27  1  0  0  0
 27 28  1  0  0  0
 27 29  1  0  0  0
 27 30  1  0  0  0
M  END
> <r_i_glide_gscore>
-2.16991796853088

> <r_i_glide_evdw>
-26.4625873565674

> <r_i_glide_einternal>
3.33980464935303

> <r_i_glide_rmsd>
0.558571530910154

$$$$
2E-C8
                    3D
 Structure written by MMmdl.
 30 29  0  0  1  0            999 V2000
   22.9121   99.7551   -9.8961 C   0  0  0  0  0  0
   24.4339   99.8889   -9.9139 C   0  0  0  0  0  0
   25.0263  101.6034   -9.6880 S   0  0  0  0  0  0
   25.0643  102.1814  -11.4218 C   0  0  0  0  0  0
   24.4715  101.5515  -12.2883 O   0  0  0  0  0  0
   25.8255  103.4041  -11.7465 C   0  0  0  0  0  0
   26.3648  104.1745  -10.7873 C   0  0  0  0  0  0
   27.1676  105.4318  -11.0773 C   0  0  0  0  0  0
   22.6095   98.7181  -10.0459 H   0  0  0  0  0  0
   22.4596  100.3562  -10.6844 H   0  0  0  0  0  0
   22.4990  100.0876   -8.9440 H   0  0  0  0  0  0
   24.8365   99.2960   -9.0935 H   0  0  0  0  0  0
   24.8574   99.4554  -10.8180 H   0  0  0  0  0  0
   25.9394  103.6676  -12.7878 H   0  0  0  0  0  0
   26.2385  103.9144   -9.7489 H   0  0  0  0  0  0
   27.8241  105.6238  -10.2293 H   0  0  0  0  0  0
   27.8247  105.2551  -11.9291 H   0  0  0  0  0  0
   26.2996  106.6631  -11.3570 C   0  0  0  0  0  0
   25.5772  106.7559  -10.5519 H   0  0  0  0  0  0
   26.9265  107.5545  -11.3074 H   0  0  0  0  0  0
   25.5935  106.6304  -12.7272 C   0  0  0  0  0  0
   26.3450  106.6278  -13.5168 H   0  0  0  0  0  0
   25.0265  105.7108  -12.8486 H   0  0  0  0  0  0
   24.6282  107.7962  -12.9661 C   0  0  0  0  0  0
   25.1400  108.7495  -12.8329 H   0  0  0  0  0  0
   24.3050  107.7666  -14.0078 H   0  0  0  0  0  0
   23.3847  107.7290  -12.0721 C   0  0  0  0  0  0
   22.6266  108.4192  -12.4182 H   0  0  0  0  0  0
   22.9119  106.7559  -12.0979 H   0  0  0  0  0  0
   23.6154  107.9559  -11.0315 H   0  0  0  0  0  0
  1  2  1  0  0  0
  1  9  1  0  0  0
  1 10  1  0  0  0
  1 11  1  0  0  0
  2  3  1  0  0  0
  2 12  1  0  0  0
  2 13  1  0  0  0
  3  4  1  0  0  0
  4  5  2  0  0  0
  4  6  1  0  0  0
  6  7  2  0  0  0
  6 14  1  0  0  0
  7  8  1  0  0  0
  7 15  1  0  0  0
  8 16  1  0  0  0
  8 17  1  0  0  0
  8 18  1  0  0  0
 18 19  1  0  0  0
 18 20  1  0  0  0
 18 21  1  0  0  0
 21 22  1  0  0  0
 21 23  1  0  0  0
 21 24  1  0  0  0
 24 25  1  0  0  0
 24 26  1  0  0  0
 24 27  1  0  0  0
 27 28  1  0  0  0
 27 29  1  0  0  0
 27 30  1  0  0  0
M  END
> <r_i_glide_gscore>
-1.98225872350282

> <r_i_glide_evdw>
-26.5384578704834

> <r_i_glide_einternal>
7.22356414794922

> <r_i_glide_rmsd>
0.864078875929678

$$$$
2E-C8
                    3D
 Structure written by MMmdl.
 30 29  0  0  1  0            999 V2000
   22.8990   99.7134   -9.8060 C   0  0  0  0  0  0
   24.4189   99.8447   -9.8941 C   0  0  0  0  0  0
   25.0268  101.5547   -9.6786 S   0  0  0  0  0  0
   25.0264  102.1358  -11.4091 C   0  0  0  0  0  0
   24.4016  101.5161  -12.2593 O   0  0  0  0  0  0
   25.7881  103.3533  -11.7497 C   0  0  0  0  0  0
   26.3826  104.0980  -10.8031 C   0  0  0  0  0  0
   27.1852  105.3507  -11.1069 C   0  0  0  0  0  0
   22.5820   98.6862   -9.9899 H   0  0  0  0  0  0
   22.4081  100.3541  -10.5388 H   0  0  0  0  0  0
   22.5339  100.0008   -8.8209 H   0  0  0  0  0  0
   24.8593   99.2393   -9.1029 H   0  0  0  0  0  0
   24.8000   99.4187  -10.8182 H   0  0  0  0  0  0
   25.8550  103.6353  -12.7908 H   0  0  0  0  0  0
   26.3044  103.8183   -9.7653 H   0  0  0  0  0  0
   27.9152  105.5041  -10.3130 H   0  0  0  0  0  0
   27.7588  105.1939  -12.0180 H   0  0  0  0  0  0
   26.3296  106.6091  -11.2545 C   0  0  0  0  0  0
   25.8155  106.7559  -10.3096 H   0  0  0  0  0  0
   26.9875  107.4688  -11.3883 H   0  0  0  0  0  0
   25.3206  106.5442  -12.4177 C   0  0  0  0  0  0
   25.8295  106.2883  -13.3483 H   0  0  0  0  0  0
   24.6265  105.7330  -12.2314 H   0  0  0  0  0  0
   24.4875  107.8186  -12.6053 C   0  0  0  0  0  0
   23.5620  107.5630  -13.1242 H   0  0  0  0  0  0
   24.1886  108.2120  -11.6340 H   0  0  0  0  0  0
   25.2208  108.8748  -13.4377 C   0  0  0  0  0  0
   24.6267  109.7730  -13.6019 H   0  0  0  0  0  0
   26.1652  109.1687  -12.9792 H   0  0  0  0  0  0
   25.4263  108.4616  -14.4181 H   0  0  0  0  0  0
  1  2  1  0  0  0
  1  9  1  0  0  0
  1 10  1  0  0  0
  1 11  1  0  0  0
  2  3  1  0  0  0
  2 12  1  0  0  0
  2 13  1  0  0  0
  3  4  1  0  0  0
  4  5  2  0  0  0
  4  6  1  0  0  0
  6  7  2  0  0  0
  6 14  1  0  0  0
  7  8  1  0  0  0
  7 15  1  0  0  0
  8 16  1  0  0  0
  8 17  1  0  0  0
  8 18  1  0  0  0
 18 19  1  0  0  0
 18 20  1  0  0  0
 18 21  1  0  0  0
 21 22  1  0  0  0
 21 23  1  0  0  0
 21 24  1  0  0  0
 24 25  1  0  0  0
 24 26  1  0  0  0
 24 27  1  0  0  0
 27 28  1  0  0  0
 27 29  1  0  0  0
 27 30  1  0  0  0
M  END
> <r_i_glide_gscore>
-1.91860011387882

> <r_i_glide_evdw>
-25.7032680511475

> <r_i_glide_einternal>
7.17980861663818

> <r_i_glide_rmsd>
0.856349862471338

$$$$
2E-C8
                    3D
 Structure written by MMmdl.
 30 29  0  0  1  0            999 V2000
   23.7832   98.5775   -9.0435 C   0  0  0  0  0  0
   24.2045   99.5880  -10.1172 C   0  0  0  0  0  0
   24.8914  101.1038   -9.3890 S   0  0  0  0  0  0
   25.2367  102.0392  -10.8953 C   0  0  0  0  0  0
   25.0256  101.5390  -12.0002 O   0  0  0  0  0  0
   25.7637  103.3987  -10.7350 C   0  0  0  0  0  0
   26.0216  104.1500  -11.8190 C   0  0  0  0  0  0
   26.5626  105.5593  -11.7625 C   0  0  0  0  0  0
   23.3728   97.6749   -9.4988 H   0  0  0  0  0  0
   23.0176   98.9971   -8.3905 H   0  0  0  0  0  0
   24.6256   98.2776   -8.4201 H   0  0  0  0  0  0
   24.9585   99.1543  -10.7729 H   0  0  0  0  0  0
   23.3431   99.8420  -10.7365 H   0  0  0  0  0  0
   25.9341  103.7748   -9.7366 H   0  0  0  0  0  0
   25.8377  103.7478  -12.8082 H   0  0  0  0  0  0
   26.6248  105.9070  -10.7283 H   0  0  0  0  0  0
   27.5789  105.5567  -12.1601 H   0  0  0  0  0  0
   25.6734  106.4916  -12.5910 C   0  0  0  0  0  0
   25.5506  106.0874  -13.5981 H   0  0  0  0  0  0
   24.6757  106.5170  -12.1481 H   0  0  0  0  0  0
   26.2164  107.9175  -12.6948 C   0  0  0  0  0  0
   26.4198  108.3033  -11.6964 H   0  0  0  0  0  0
   27.1735  107.9148  -13.2177 H   0  0  0  0  0  0
   25.2141  108.8262  -13.4154 C   0  0  0  0  0  0
   25.0266  108.4480  -14.4202 H   0  0  0  0  0  0
   24.2535  108.7586  -12.9043 H   0  0  0  0  0  0
   25.6855  110.2856  -13.4982 C   0  0  0  0  0  0
   24.9542  110.9039  -14.0180 H   0  0  0  0  0  0
   25.8271  110.7214  -12.5098 H   0  0  0  0  0  0
   26.6264  110.3560  -14.0348 H   0  0  0  0  0  0
  1  2  1  0  0  0
  1  9  1  0  0  0
  1 10  1  0  0  0
  1 11  1  0  0  0
  2  3  1  0  0  0
  2 12  1  0  0  0
  2 13  1  0  0  0
  3  4  1  0  0  0
  4  5  2  0  0  0
  4  6  1  0  0  0
  6  7  2  0  0  0
  6 14  1  0  0  0
  7  8  1  0  0  0
  7 15  1  0  0  0
  8 16  1  0  0  0
  8 17  1  0  0  0
  8 18  1  0  0  0
 18 19  1  0  0  0
 18 20  1  0  0  0
 18 21  1  0  0  0
 21 22  1  0  0  0
 21 23  1  0  0  0
 21 24  1  0  0  0
 24 25  1  0  0  0
 24 26  1  0  0  0
 24 27  1  0  0  0
 27 28  1  0  0  0
 27 29  1  0  0  0
 27 30  1  0  0  0
M  END
> <r_i_glide_gscore>
-1.8586125692266

> <r_i_glide_evdw>
-28.693977355957

> <r_i_glide_einternal>
0.193001627922058

> <r_i_glide_rmsd>
0.447799353326284

$$$$
2E-C8
                    3D
 Structure written by MMmdl.
 30 29  0  0  1  0            999 V2000
   22.9131   99.6601   -9.7743 C   0  0  0  0  0  0
   24.4140   99.8209   -9.5251 C   0  0  0  0  0  0
   25.0104  101.5515   -9.4428 S   0  0  0  0  0  0
   25.0589  101.9553  -11.2133 C   0  0  0  0  0  0
   24.5290  101.2024  -12.0210 O   0  0  0  0  0  0
   25.7521  103.1979  -11.6433 C   0  0  0  0  0  0
   26.2807  104.0578  -10.7521 C   0  0  0  0  0  0
   27.0028  105.3349  -11.1474 C   0  0  0  0  0  0
   22.6270   98.6083   -9.7600 H   0  0  0  0  0  0
   22.6249  100.0693  -10.7416 H   0  0  0  0  0  0
   22.3255  100.1663   -9.0055 H   0  0  0  0  0  0
   24.6258   99.3560   -8.5617 H   0  0  0  0  0  0
   24.9934   99.2659  -10.2661 H   0  0  0  0  0  0
   25.8225  103.4009  -12.7004 H   0  0  0  0  0  0
   26.2044  103.8614   -9.6933 H   0  0  0  0  0  0
   27.5936  105.7073  -10.3091 H   0  0  0  0  0  0
   27.7109  105.1140  -11.9443 H   0  0  0  0  0  0
   26.0408  106.4062  -11.6564 C   0  0  0  0  0  0
   25.3771  105.9768  -12.4078 H   0  0  0  0  0  0
   25.4263  106.7553  -10.8292 H   0  0  0  0  0  0
   26.7386  107.6265  -12.2618 C   0  0  0  0  0  0
   27.2538  108.1684  -11.4680 H   0  0  0  0  0  0
   27.5088  107.3263  -12.9759 H   0  0  0  0  0  0
   25.7191  108.5321  -12.9681 C   0  0  0  0  0  0
   25.4821  108.1133  -13.9466 H   0  0  0  0  0  0
   24.7801  108.5342  -12.4200 H   0  0  0  0  0  0
   26.2213  109.9674  -13.1216 C   0  0  0  0  0  0
   25.5278  110.5643  -13.7165 H   0  0  0  0  0  0
   26.3423  110.4556  -12.1548 H   0  0  0  0  0  0
   27.1833  109.9563  -13.6144 H   0  0  0  0  0  0
  1  2  1  0  0  0
  1  9  1  0  0  0
  1 10  1  0  0  0
  1 11  1  0  0  0
  2  3  1  0  0  0
  2 12  1  0  0  0
  2 13  1  0  0  0
  3  4  1  0  0  0
  4  5  2  0  0  0
  4  6  1  0  0  0
  6  7  2  0  0  0
  6 14  1  0  0  0
  7  8  1  0  0  0
  7 15  1  0  0  0
  8 16  1  0  0  0
  8 17  1  0  0  0
  8 18  1  0  0  0
 18 19  1  0  0  0
 18 20  1  0  0  0
 18 21  1  0  0  0
 21 22  1  0  0  0
 21 23  1  0  0  0
 21 24  1  0  0  0
 24 25  1  0  0  0
 24 26  1  0  0  0
 24 27  1  0  0  0
 27 28  1  0  0  0
 27 29  1  0  0  0
 27 30  1  0  0  0
M  END
> <r_i_glide_gscore>
-1.82671267111189

> <r_i_glide_evdw>
-24.3779392242432

> <r_i_glide_einternal>
7.15654277801514

> <r_i_glide_rmsd>
0.855994982368463

$$$$
2E-C8
                    3D
 Structure written by MMmdl.
 30 29  0  0  1  0            999 V2000
   22.9052   99.3668   -9.9455 C   0  0  0  0  0  0
   24.3871   99.5323   -9.6119 C   0  0  0  0  0  0
   24.8383  101.2509   -9.2179 S   0  0  0  0  0  0
   25.1573  101.8914  -10.8666 C   0  0  0  0  0  0
   25.0287  101.1610  -11.8465 O   0  0  0  0  0  0
   25.5571  103.3006  -10.9824 C   0  0  0  0  0  0
   25.8263  103.8166  -12.1954 C   0  0  0  0  0  0
   26.2222  105.2532  -12.4557 C   0  0  0  0  0  0
   22.6674   98.3246  -10.1624 H   0  0  0  0  0  0
   22.6310   99.9592  -10.8175 H   0  0  0  0  0  0
   22.2770   99.6877   -9.1144 H   0  0  0  0  0  0
   24.6192   98.9221   -8.7393 H   0  0  0  0  0  0
   25.0179   99.1536  -10.4133 H   0  0  0  0  0  0
   25.6225  103.8985  -10.0853 H   0  0  0  0  0  0
   25.7590  103.1832  -13.0690 H   0  0  0  0  0  0
   27.0266  105.2389  -13.1875 H   0  0  0  0  0  0
   25.3718  105.7048  -12.9644 H   0  0  0  0  0  0
   26.6320  106.1164  -11.2611 C   0  0  0  0  0  0
   25.8265  106.2213  -10.5390 H   0  0  0  0  0  0
   27.4616  105.6396  -10.7373 H   0  0  0  0  0  0
   27.0624  107.5106  -11.7259 C   0  0  0  0  0  0
   27.4276  108.0548  -10.8580 H   0  0  0  0  0  0
   27.8953  107.4103  -12.4182 H   0  0  0  0  0  0
   25.9744  108.3416  -12.4216 C   0  0  0  0  0  0
   25.7136  107.8857  -13.3764 H   0  0  0  0  0  0
   25.0577  108.3553  -11.8327 H   0  0  0  0  0  0
   26.4694  109.7653  -12.6880 C   0  0  0  0  0  0
   25.7587  110.3265  -13.2955 H   0  0  0  0  0  0
   26.6278  110.3115  -11.7576 H   0  0  0  0  0  0
   27.4197  109.7201  -13.2178 H   0  0  0  0  0  0
  1  2  1  0  0  0
  1  9  1  0  0  0
  1 10  1  0  0  0
  1 11  1  0  0  0
  2  3  1  0  0  0
  2 12  1  0  0  0
  2 13  1  0  0  0
  3  4  1  0  0  0
  4  5  2  0  0  0
  4  6  1  0  0  0
  6  7  2  0  0  0
  6 14  1  0  0  0
  7  8  1  0  0  0
  7 15  1  0  0  0
  8 16  1  0  0  0
  8 17  1  0  0  0
  8 18  1  0  0  0
 18 19  1  0  0  0
 18 20  1  0  0  0
 18 21  1  0  0  0
 21 22  1  0  0  0
 21 23  1  0  0  0
 21 24  1  0  0  0
 24 25  1  0  0  0
 24 26  1  0  0  0
 24 27  1  0  0  0
 27 28  1  0  0  0
 27 29  1  0  0  0
 27 30  1  0  0  0
M  END
> <r_i_glide_gscore>
-1.41677264329646

> <r_i_glide_evdw>
-24.5331993103027

> <r_i_glide_einternal>
2.85379910469055

> <r_i_glide_rmsd>
0.810408870643858

$$$$
