# Supplementary material for: An engineered variant of MECR reductase reveals indispensability of long-chain acyl-ACPs for mitochondrial respiration
Source: Nat Commun. 2023 Feb 4;14:619. doi: 10.1038/s41467-023-36358-7 (PMC9899272; doi:10.1038/s41467-023-36358-7)
Supplement: Supplementary file 3 — Supplementary Data 1 [file 41467_2023_36358_MOESM3_ESM.zip › data_4nat-comm_Dec2022/README]

#################################################
# Description of files contained in this folder:
#################################################

# The aligned coordinates of the models of wild-type MECR (based on PDB entries 2VCY and 4WAS) ...
# ... and its selected (experimentally tested) variants at position 165 and 129:

 init_model_WT_2E-C16.pdb - the wild-type MECR model with the 2E-C16 substrate fragment modelled-in
 init_model_Gly165Gln.pdb - the MECR variant Gly165Gln
 init_model_Gly165Leu.pdb - the MECR variant Gly165Leu
 init_model_Gly165His.pdb - the MECR variant Gly165His
 init_model_Gly165Phe.pdb - the MECR variant Gly165Phe
 init_model_Ile129His.pdb - the MECR variant Ile129His
 init_model_Ile129Phe.pdb - the MECR variant Ile129Phe

# Coordinates of the prepared docking receptors in the PDB format:

 WT_dock_receptor.pdb - wild-type MECR: PDB entry 7AYB
 G165Q_dock_receptor.pdb - the MECR variant G165Q: PDB entry 7AYC

# Coordinates (in the SDF format) of the poses of the MECR substrate fragments docked to the above receptors ...
# ... (sorted by Glide Gscore and filtered by the substrate core RMSD with threshold of 1.4 A; ...
# ... the data also contain the following Glide output values: 
# ... glide gscore, glide eintern, glide evdw, glide rmsd = [the RMSD of the substrate core with respect to the reference position]):

* the wild-type MECR:
 WT_dock_filtered_res_sorted-by-gscore_2E-C8.sdf
 WT_dock_filtered_res_sorted-by-gscore_2E-C10.sdf
 WT_dock_filtered_res_sorted-by-gscore_2E-C12.sdf
 WT_dock_filtered_res_sorted-by-gscore_2E-C14.sdf
 WT_dock_filtered_res_sorted-by-gscore_2E-C16.sdf
 WT_dock_filtered_res_sorted-by-gscore_2E-core.sdf

* the MECR variant G165Q:
 G165Q_dock_filtered_res_sorted-by-gscore_2E-C8.sdf
 G165Q_dock_filtered_res_sorted-by-gscore_2E-C10.sdf
 G165Q_dock_filtered_res_sorted-by-gscore_2E-C12.sdf
 G165Q_dock_filtered_res_sorted-by-gscore_2E-C16.sdf
 G165Q_dock_filtered_res_sorted-by-gscore_2E-core.sdf
