# Supplementary material for: An engineered variant of MECR reductase reveals indispensability of long-chain acyl-ACPs for mitochondrial respiration
Source: Nat Commun. 2023 Feb 4;14:619. doi: 10.1038/s41467-023-36358-7 (PMC9899272; doi:10.1038/s41467-023-36358-7)
Supplement: Supplementary file 3 — Supplementary Data 1 [file 41467_2023_36358_MOESM3_ESM.zip › data_4nat-comm_Dec2022/G165Q_dock_filtered_res_sorted-by-gscore_res_2E-C10.sdf]

2E-C10
                    3D
 Structure written by MMmdl.
 36 35  0  0  1  0            999 V2000
   23.2910   98.4532   -9.1365 C   0  0  0  0  0  0
   23.4387   99.5833  -10.1590 C   0  0  0  0  0  0
   24.2302  101.0473   -9.4284 S   0  0  0  0  0  0
   24.6263  101.9722  -10.9339 C   0  0  0  0  0  0
   24.2554  101.5555  -12.0314 O   0  0  0  0  0  0
   25.3928  103.2195  -10.7802 C   0  0  0  0  0  0
   25.7229  103.9470  -11.8638 C   0  0  0  0  0  0
   26.5024  105.2405  -11.8075 C   0  0  0  0  0  0
   22.7604   97.6059   -9.5725 H   0  0  0  0  0  0
   22.7391   98.7811   -8.2560 H   0  0  0  0  0  0
   24.2710   98.0961   -8.8172 H   0  0  0  0  0  0
   24.0391   99.2146  -10.9880 H   0  0  0  0  0  0
   22.4663   99.8689  -10.5570 H   0  0  0  0  0  0
   25.6800  103.5325   -9.7869 H   0  0  0  0  0  0
   25.4263  103.6113  -12.8483 H   0  0  0  0  0  0
   26.8501  105.4298  -10.7943 H   0  0  0  0  0  0
   27.3941  105.1454  -12.4268 H   0  0  0  0  0  0
   25.6649  106.4201  -12.3019 C   0  0  0  0  0  0
   25.2298  106.1898  -13.2774 H   0  0  0  0  0  0
   24.8278  106.5840  -11.6216 H   0  0  0  0  0  0
   26.4985  107.6989  -12.4161 C   0  0  0  0  0  0
   27.0329  107.8790  -11.4832 H   0  0  0  0  0  0
   27.2526  107.5694  -13.1939 H   0  0  0  0  0  0
   25.6297  108.9142  -12.7383 C   0  0  0  0  0  0
   25.0205  108.7103  -13.6179 H   0  0  0  0  0  0
   24.9311  109.0681  -11.9176 H   0  0  0  0  0  0
   26.4630  110.1781  -12.9818 C   0  0  0  0  0  0
   27.1275  110.3664  -12.1373 H   0  0  0  0  0  0
   27.1043  110.0034  -13.8475 H   0  0  0  0  0  0
   25.5874  111.4059  -13.2509 C   0  0  0  0  0  0
   26.2002  112.2136  -13.6433 H   0  0  0  0  0  0
   24.8559  111.1682  -14.0186 H   0  0  0  0  0  0
   24.8473  111.9093  -12.0180 C   0  0  0  0  0  0
   24.2335  112.7560  -12.3018 H   0  0  0  0  0  0
   24.1837  111.1483  -11.6182 H   0  0  0  0  0  0
   25.5254  112.2177  -11.2236 H   0  0  0  0  0  0
  1  2  1  0  0  0
  1  9  1  0  0  0
  1 10  1  0  0  0
  1 11  1  0  0  0
  2  3  1  0  0  0
  2 12  1  0  0  0
  2 13  1  0  0  0
  3  4  1  0  0  0
  4  5  2  0  0  0
  4  6  1  0  0  0
  6  7  2  0  0  0
  6 14  1  0  0  0
  7  8  1  0  0  0
  7 15  1  0  0  0
  8 16  1  0  0  0
  8 17  1  0  0  0
  8 18  1  0  0  0
 18 19  1  0  0  0
 18 20  1  0  0  0
 18 21  1  0  0  0
 21 22  1  0  0  0
 21 23  1  0  0  0
 21 24  1  0  0  0
 24 25  1  0  0  0
 24 26  1  0  0  0
 24 27  1  0  0  0
 27 28  1  0  0  0
 27 29  1  0  0  0
 27 30  1  0  0  0
 30 31  1  0  0  0
 30 32  1  0  0  0
 30 33  1  0  0  0
 33 34  1  0  0  0
 33 35  1  0  0  0
 33 36  1  0  0  0
M  END
> <r_i_glide_gscore>
-0.502622307432274

> <r_i_glide_evdw>
-32.0636558532715

> <r_i_glide_einternal>
1.72554445266724

> <r_i_glide_rmsd>
0.49955096943431

$$$$
2E-C10
                    3D
 Structure written by MMmdl.
 36 35  0  0  1  0            999 V2000
   22.9322   98.8627  -10.3797 C   0  0  0  0  0  0
   24.2716   99.3505   -9.8414 C   0  0  0  0  0  0
   24.2233  101.0556   -9.2191 S   0  0  0  0  0  0
   24.6398  101.9595  -10.7232 C   0  0  0  0  0  0
   24.4019  101.4702  -11.8287 O   0  0  0  0  0  0
   25.2730  103.2773  -10.5582 C   0  0  0  0  0  0
   25.6185  104.0063  -11.6374 C   0  0  0  0  0  0
   26.2853  105.3622  -11.5651 C   0  0  0  0  0  0
   22.9859   97.8097  -10.6598 H   0  0  0  0  0  0
   22.6264   99.4211  -11.2617 H   0  0  0  0  0  0
   22.1473   98.9637   -9.6287 H   0  0  0  0  0  0
   24.5552   98.7134   -9.0026 H   0  0  0  0  0  0
   25.0625   99.2359  -10.5826 H   0  0  0  0  0  0
   25.4551  103.6390   -9.5545 H   0  0  0  0  0  0
   25.4255  103.6243  -12.6300 H   0  0  0  0  0  0
   26.4966  105.6288  -10.5276 H   0  0  0  0  0  0
   27.2511  105.2755  -12.0666 H   0  0  0  0  0  0
   25.4589  106.4691  -12.2263 C   0  0  0  0  0  0
   25.0981  106.1372  -13.2025 H   0  0  0  0  0  0
   24.5763  106.6772  -11.6191 H   0  0  0  0  0  0
   26.2776  107.7551  -12.4135 C   0  0  0  0  0  0
   26.8159  107.9869  -11.4908 H   0  0  0  0  0  0
   27.0344  107.5911  -13.1847 H   0  0  0  0  0  0
   25.3936  108.9482  -12.7912 C   0  0  0  0  0  0
   24.7437  108.6666  -13.6193 H   0  0  0  0  0  0
   24.7314  109.1624  -11.9558 H   0  0  0  0  0  0
   26.2030  110.1994  -13.1695 C   0  0  0  0  0  0
   26.8625  110.4815  -12.3497 H   0  0  0  0  0  0
   26.8535  109.9558  -14.0129 H   0  0  0  0  0  0
   25.3138  111.3873  -13.5756 C   0  0  0  0  0  0
   25.9114  112.1857  -14.0071 H   0  0  0  0  0  0
   24.6260  111.0834  -14.3603 H   0  0  0  0  0  0
   24.4914  111.9554  -12.4266 C   0  0  0  0  0  0
   23.8615  112.7557  -12.8167 H   0  0  0  0  0  0
   23.8261  111.1950  -12.0182 H   0  0  0  0  0  0
   25.1067  112.3560  -11.6234 H   0  0  0  0  0  0
  1  2  1  0  0  0
  1  9  1  0  0  0
  1 10  1  0  0  0
  1 11  1  0  0  0
  2  3  1  0  0  0
  2 12  1  0  0  0
  2 13  1  0  0  0
  3  4  1  0  0  0
  4  5  2  0  0  0
  4  6  1  0  0  0
  6  7  2  0  0  0
  6 14  1  0  0  0
  7  8  1  0  0  0
  7 15  1  0  0  0
  8 16  1  0  0  0
  8 17  1  0  0  0
  8 18  1  0  0  0
 18 19  1  0  0  0
 18 20  1  0  0  0
 18 21  1  0  0  0
 21 22  1  0  0  0
 21 23  1  0  0  0
 21 24  1  0  0  0
 24 25  1  0  0  0
 24 26  1  0  0  0
 24 27  1  0  0  0
 27 28  1  0  0  0
 27 29  1  0  0  0
 27 30  1  0  0  0
 30 31  1  0  0  0
 30 32  1  0  0  0
 30 33  1  0  0  0
 33 34  1  0  0  0
 33 35  1  0  0  0
 33 36  1  0  0  0
M  END
> <r_i_glide_gscore>
-0.492332049041507

> <r_i_glide_evdw>
-31.8573398590088

> <r_i_glide_einternal>
4.39252042770386

> <r_i_glide_rmsd>
0.647958271188935

$$$$
2E-C10
                    3D
 Structure written by MMmdl.
 36 35  0  0  1  0            999 V2000
   24.2021   98.5020  -10.1678 C   0  0  0  0  0  0
   23.2875   99.7166   -9.9818 C   0  0  0  0  0  0
   24.2261  101.1558   -9.3715 S   0  0  0  0  0  0
   24.6265  102.0225  -10.9131 C   0  0  0  0  0  0
   24.2721  101.5562  -12.0000 O   0  0  0  0  0  0
   25.3870  103.2835  -10.7904 C   0  0  0  0  0  0
   25.7189  103.9985  -11.8870 C   0  0  0  0  0  0
   26.5026  105.3000  -11.8439 C   0  0  0  0  0  0
   23.6651   97.6604  -10.6047 H   0  0  0  0  0  0
   24.6266   98.1760   -9.2189 H   0  0  0  0  0  0
   25.0264   98.7548  -10.8257 H   0  0  0  0  0  0
   22.7470   99.9493  -10.9019 H   0  0  0  0  0  0
   22.5265   99.4723   -9.2357 H   0  0  0  0  0  0
   25.6709  103.6174   -9.8026 H   0  0  0  0  0  0
   25.4264  103.6500  -12.8658 H   0  0  0  0  0  0
   26.8145  105.4985  -10.8176 H   0  0  0  0  0  0
   27.4148  105.1675  -12.4251 H   0  0  0  0  0  0
   25.7108  106.5052  -12.3805 C   0  0  0  0  0  0
   25.3932  106.3189  -13.4092 H   0  0  0  0  0  0
   24.7993  106.6106  -11.7923 H   0  0  0  0  0  0
   26.5177  107.8184  -12.3232 C   0  0  0  0  0  0
   27.0015  107.8950  -11.3494 H   0  0  0  0  0  0
   27.3193  107.7915  -13.0618 H   0  0  0  0  0  0
   25.6439  109.0651  -12.5451 C   0  0  0  0  0  0
   25.2337  109.0584  -13.5553 H   0  0  0  0  0  0
   24.7870  108.9977  -11.8766 H   0  0  0  0  0  0
   26.3816  110.3973  -12.2915 C   0  0  0  0  0  0
   26.9842  110.3211  -11.3857 H   0  0  0  0  0  0
   27.0937  110.5925  -13.0924 H   0  0  0  0  0  0
   25.4088  111.5808  -12.1221 C   0  0  0  0  0  0
   24.5011  111.2404  -11.6209 H   0  0  0  0  0  0
   25.8267  112.3362  -11.4567 H   0  0  0  0  0  0
   25.0152  112.2301  -13.4520 C   0  0  0  0  0  0
   24.2281  112.9733  -13.2974 H   0  0  0  0  0  0
   25.8416  112.7267  -13.9546 H   0  0  0  0  0  0
   24.6254  111.4741  -14.1324 H   0  0  0  0  0  0
  1  2  1  0  0  0
  1  9  1  0  0  0
  1 10  1  0  0  0
  1 11  1  0  0  0
  2  3  1  0  0  0
  2 12  1  0  0  0
  2 13  1  0  0  0
  3  4  1  0  0  0
  4  5  2  0  0  0
  4  6  1  0  0  0
  6  7  2  0  0  0
  6 14  1  0  0  0
  7  8  1  0  0  0
  7 15  1  0  0  0
  8 16  1  0  0  0
  8 17  1  0  0  0
  8 18  1  0  0  0
 18 19  1  0  0  0
 18 20  1  0  0  0
 18 21  1  0  0  0
 21 22  1  0  0  0
 21 23  1  0  0  0
 21 24  1  0  0  0
 24 25  1  0  0  0
 24 26  1  0  0  0
 24 27  1  0  0  0
 27 28  1  0  0  0
 27 29  1  0  0  0
 27 30  1  0  0  0
 30 31  1  0  0  0
 30 32  1  0  0  0
 30 33  1  0  0  0
 33 34  1  0  0  0
 33 35  1  0  0  0
 33 36  1  0  0  0
M  END
> <r_i_glide_gscore>
-0.376605049264557

> <r_i_glide_evdw>
-33.4019660949707

> <r_i_glide_einternal>
4.27356100082397

> <r_i_glide_rmsd>
0.337739271876814

$$$$
2E-C10
                    3D
 Structure written by MMmdl.
 36 35  0  0  1  0            999 V2000
   23.2129   98.4576   -9.1904 C   0  0  0  0  0  0
   23.6695   99.4791  -10.2340 C   0  0  0  0  0  0
   24.2253  101.0164   -9.4373 S   0  0  0  0  0  0
   24.6265  101.9937  -10.9003 C   0  0  0  0  0  0
   24.3793  101.5558  -12.0265 O   0  0  0  0  0  0
   25.2545  103.3078  -10.6791 C   0  0  0  0  0  0
   25.6036  104.0723  -11.7313 C   0  0  0  0  0  0
   26.2462  105.4327  -11.6140 C   0  0  0  0  0  0
   22.9729   97.4994   -9.6543 H   0  0  0  0  0  0
   22.3253   98.8101   -8.6630 H   0  0  0  0  0  0
   23.9965   98.2872   -8.4509 H   0  0  0  0  0  0
   24.4931   99.0593  -10.8136 H   0  0  0  0  0  0
   22.8549   99.6880  -10.9266 H   0  0  0  0  0  0
   25.4248  103.6366   -9.6629 H   0  0  0  0  0  0
   25.4252  103.7159  -12.7354 H   0  0  0  0  0  0
   26.4653  105.6706  -10.5710 H   0  0  0  0  0  0
   27.2073  105.3872  -12.1290 H   0  0  0  0  0  0
   25.3715  106.5270  -12.2399 C   0  0  0  0  0  0
   25.0104  106.2054  -13.2208 H   0  0  0  0  0  0
   24.4899  106.6973  -11.6190 H   0  0  0  0  0  0
   26.1495  107.8373  -12.4177 C   0  0  0  0  0  0
   26.6805  108.0665  -11.4934 H   0  0  0  0  0  0
   26.9154  107.6875  -13.1804 H   0  0  0  0  0  0
   25.2525  109.0224  -12.8150 C   0  0  0  0  0  0
   24.6188  108.7250  -13.6531 H   0  0  0  0  0  0
   24.5625  109.2616  -12.0038 H   0  0  0  0  0  0
   26.0661  110.2693  -13.2136 C   0  0  0  0  0  0
   26.8047  109.9797  -13.9653 H   0  0  0  0  0  0
   25.4107  110.9860  -13.7098 H   0  0  0  0  0  0
   26.7740  110.9580  -12.0324 C   0  0  0  0  0  0
   27.2479  110.2252  -11.3802 H   0  0  0  0  0  0
   27.5983  111.5496  -12.4184 H   0  0  0  0  0  0
   25.8284  111.8549  -11.2220 C   0  0  0  0  0  0
   26.3398  112.3233  -10.3800 H   0  0  0  0  0  0
   25.3766  112.6353  -11.8351 H   0  0  0  0  0  0
   25.0271  111.2505  -10.8197 H   0  0  0  0  0  0
  1  2  1  0  0  0
  1  9  1  0  0  0
  1 10  1  0  0  0
  1 11  1  0  0  0
  2  3  1  0  0  0
  2 12  1  0  0  0
  2 13  1  0  0  0
  3  4  1  0  0  0
  4  5  2  0  0  0
  4  6  1  0  0  0
  6  7  2  0  0  0
  6 14  1  0  0  0
  7  8  1  0  0  0
  7 15  1  0  0  0
  8 16  1  0  0  0
  8 17  1  0  0  0
  8 18  1  0  0  0
 18 19  1  0  0  0
 18 20  1  0  0  0
 18 21  1  0  0  0
 21 22  1  0  0  0
 21 23  1  0  0  0
 21 24  1  0  0  0
 24 25  1  0  0  0
 24 26  1  0  0  0
 24 27  1  0  0  0
 27 28  1  0  0  0
 27 29  1  0  0  0
 27 30  1  0  0  0
 30 31  1  0  0  0
 30 32  1  0  0  0
 30 33  1  0  0  0
 33 34  1  0  0  0
 33 35  1  0  0  0
 33 36  1  0  0  0
M  END
> <r_i_glide_gscore>
-0.362740136272069

> <r_i_glide_evdw>
-31.3928699493408

> <r_i_glide_einternal>
3.18794250488281

> <r_i_glide_rmsd>
0.486744751041699

$$$$
2E-C10
                    3D
 Structure written by MMmdl.
 36 35  0  0  1  0            999 V2000
   24.3674   98.3338  -10.0377 C   0  0  0  0  0  0
   23.3779   99.4215   -9.6160 C   0  0  0  0  0  0
   24.2221  100.9165   -9.0130 S   0  0  0  0  0  0
   24.6254  101.7399  -10.5665 C   0  0  0  0  0  0
   24.4068  101.1775  -11.6380 O   0  0  0  0  0  0
   25.2126  103.0889  -10.4849 C   0  0  0  0  0  0
   25.5200  103.7628  -11.6080 C   0  0  0  0  0  0
   26.1266  105.1518  -11.6225 C   0  0  0  0  0  0
   23.8464   97.4569  -10.4245 H   0  0  0  0  0  0
   24.9948   98.0087   -9.2071 H   0  0  0  0  0  0
   25.0250   98.7015  -10.8200 H   0  0  0  0  0  0
   22.6997   99.6695  -10.4309 H   0  0  0  0  0  0
   22.7576   99.0381   -8.8058 H   0  0  0  0  0  0
   25.3870  103.5198   -9.5093 H   0  0  0  0  0  0
   25.3373  103.3112  -12.5732 H   0  0  0  0  0  0
   25.4264  105.8545  -11.1706 H   0  0  0  0  0  0
   27.0229  105.1525  -11.0022 H   0  0  0  0  0  0
   26.4730  105.5985  -13.0530 C   0  0  0  0  0  0
   27.0256  104.8034  -13.5546 H   0  0  0  0  0  0
   25.5627  105.7486  -13.6366 H   0  0  0  0  0  0
   27.3380  106.8644  -13.0976 C   0  0  0  0  0  0
   28.2248  106.7087  -12.4864 H   0  0  0  0  0  0
   27.7090  106.9968  -14.1140 H   0  0  0  0  0  0
   26.5964  108.1389  -12.6575 C   0  0  0  0  0  0
   25.6643  108.2298  -13.2178 H   0  0  0  0  0  0
   26.3196  108.0614  -11.6092 H   0  0  0  0  0  0
   27.4485  109.3967  -12.8798 C   0  0  0  0  0  0
   28.4210  109.2415  -12.4183 H   0  0  0  0  0  0
   27.6260  109.5299  -13.9477 H   0  0  0  0  0  0
   26.8719  110.6902  -12.2929 C   0  0  0  0  0  0
   26.7350  110.5898  -11.2198 H   0  0  0  0  0  0
   27.6331  111.4536  -12.4189 H   0  0  0  0  0  0
   25.5681  111.1623  -12.9490 C   0  0  0  0  0  0
   25.2247  112.1031  -12.5166 H   0  0  0  0  0  0
   25.7041  111.3216  -14.0180 H   0  0  0  0  0  0
   24.7672  110.4342  -12.8197 H   0  0  0  0  0  0
  1  2  1  0  0  0
  1  9  1  0  0  0
  1 10  1  0  0  0
  1 11  1  0  0  0
  2  3  1  0  0  0
  2 12  1  0  0  0
  2 13  1  0  0  0
  3  4  1  0  0  0
  4  5  2  0  0  0
  4  6  1  0  0  0
  6  7  2  0  0  0
  6 14  1  0  0  0
  7  8  1  0  0  0
  7 15  1  0  0  0
  8 16  1  0  0  0
  8 17  1  0  0  0
  8 18  1  0  0  0
 18 19  1  0  0  0
 18 20  1  0  0  0
 18 21  1  0  0  0
 21 22  1  0  0  0
 21 23  1  0  0  0
 21 24  1  0  0  0
 24 25  1  0  0  0
 24 26  1  0  0  0
 24 27  1  0  0  0
 27 28  1  0  0  0
 27 29  1  0  0  0
 27 30  1  0  0  0
 30 31  1  0  0  0
 30 32  1  0  0  0
 30 33  1  0  0  0
 33 34  1  0  0  0
 33 35  1  0  0  0
 33 36  1  0  0  0
M  END
> <r_i_glide_gscore>
-0.34092606719385

> <r_i_glide_evdw>
-29.880277633667

> <r_i_glide_einternal>
5.39402627944946

> <r_i_glide_rmsd>
0.632169930495718

$$$$
2E-C10
                    3D
 Structure written by MMmdl.
 36 35  0  0  1  0            999 V2000
   24.6118   98.5160  -10.3765 C   0  0  0  0  0  0
   23.5184   99.5579  -10.1545 C   0  0  0  0  0  0
   24.1959  101.0482   -9.3597 S   0  0  0  0  0  0
   24.6762  102.0373  -10.8020 C   0  0  0  0  0  0
   24.6252  101.5517  -11.9357 O   0  0  0  0  0  0
   25.1072  103.4230  -10.5471 C   0  0  0  0  0  0
   25.4521  104.2330  -11.5680 C   0  0  0  0  0  0
   25.8824  105.6739  -11.3913 C   0  0  0  0  0  0
   24.2269   97.6335  -10.8896 H   0  0  0  0  0  0
   25.0261   98.1872   -9.4242 H   0  0  0  0  0  0
   25.4219   98.9365  -10.9716 H   0  0  0  0  0  0
   23.0123   99.8059  -11.0884 H   0  0  0  0  0  0
   22.7578   99.1318   -9.4966 H   0  0  0  0  0  0
   25.1351  103.7703   -9.5251 H   0  0  0  0  0  0
   25.4246  103.8657  -12.5819 H   0  0  0  0  0  0
   24.9661  106.2606  -11.3849 H   0  0  0  0  0  0
   26.3580  105.8110  -10.4198 H   0  0  0  0  0  0
   26.7815  106.2039  -12.5175 C   0  0  0  0  0  0
   27.7506  105.7038  -12.4791 H   0  0  0  0  0  0
   26.3515  105.9564  -13.4906 H   0  0  0  0  0  0
   26.9932  107.7282  -12.4429 C   0  0  0  0  0  0
   27.4261  107.9954  -11.4794 H   0  0  0  0  0  0
   27.7259  108.0105  -13.1998 H   0  0  0  0  0  0
   25.7108  108.5549  -12.6660 C   0  0  0  0  0  0
   25.1821  108.1999  -13.5523 H   0  0  0  0  0  0
   25.0263  108.4094  -11.8303 H   0  0  0  0  0  0
   25.9969  110.0561  -12.8181 C   0  0  0  0  0  0
   26.5268  110.4139  -11.9344 H   0  0  0  0  0  0
   26.6641  110.2194  -13.6684 H   0  0  0  0  0  0
   24.7082  110.8650  -13.0162 C   0  0  0  0  0  0
   24.2241  110.5482  -13.9404 H   0  0  0  0  0  0
   24.0113  110.6461  -12.2074 H   0  0  0  0  0  0
   24.9512  112.3742  -13.0681 C   0  0  0  0  0  0
   24.0115  112.9051  -13.2171 H   0  0  0  0  0  0
   25.3817  112.7331  -12.1340 H   0  0  0  0  0  0
   25.6190  112.6402  -13.8878 H   0  0  0  0  0  0
  1  2  1  0  0  0
  1  9  1  0  0  0
  1 10  1  0  0  0
  1 11  1  0  0  0
  2  3  1  0  0  0
  2 12  1  0  0  0
  2 13  1  0  0  0
  3  4  1  0  0  0
  4  5  2  0  0  0
  4  6  1  0  0  0
  6  7  2  0  0  0
  6 14  1  0  0  0
  7  8  1  0  0  0
  7 15  1  0  0  0
  8 16  1  0  0  0
  8 17  1  0  0  0
  8 18  1  0  0  0
 18 19  1  0  0  0
 18 20  1  0  0  0
 18 21  1  0  0  0
 21 22  1  0  0  0
 21 23  1  0  0  0
 21 24  1  0  0  0
 24 25  1  0  0  0
 24 26  1  0  0  0
 24 27  1  0  0  0
 27 28  1  0  0  0
 27 29  1  0  0  0
 27 30  1  0  0  0
 30 31  1  0  0  0
 30 32  1  0  0  0
 30 33  1  0  0  0
 33 34  1  0  0  0
 33 35  1  0  0  0
 33 36  1  0  0  0
M  END
> <r_i_glide_gscore>
-0.312419008479284

> <r_i_glide_evdw>
-33.377025604248

> <r_i_glide_einternal>
3.52649664878845

> <r_i_glide_rmsd>
0.468621634338929

$$$$
