# Supplementary material for: An engineered variant of MECR reductase reveals indispensability of long-chain acyl-ACPs for mitochondrial respiration
Source: Nat Commun. 2023 Feb 4;14:619. doi: 10.1038/s41467-023-36358-7 (PMC9899272; doi:10.1038/s41467-023-36358-7)
Supplement: Supplementary file 3 — Supplementary Data 1 [file 41467_2023_36358_MOESM3_ESM.zip › data_4nat-comm_Dec2022/WT_dock_filtered_res_sorted-by-gscore_res_2E-C12.sdf]

2E-C12
                    3D
 Structure written by MMmdl.
 42 41  0  0  1  0            999 V2000
   23.8028   98.8997   -9.0702 C   0  0  0  0  0  0
   24.2872   99.8296  -10.1868 C   0  0  0  0  0  0
   25.0494  101.3416   -9.5231 S   0  0  0  0  0  0
   25.3066  102.2617  -11.0597 C   0  0  0  0  0  0
   25.0432  101.7377  -12.1446 O   0  0  0  0  0  0
   25.8233  103.6412  -10.9419 C   0  0  0  0  0  0
   26.0357  104.3894  -12.0433 C   0  0  0  0  0  0
   26.5565  105.8182  -12.0134 C   0  0  0  0  0  0
   23.3357   98.0062   -9.4855 H   0  0  0  0  0  0
   23.0669   99.3955   -8.4368 H   0  0  0  0  0  0
   24.6262   98.5750   -8.4357 H   0  0  0  0  0  0
   25.0125   99.3104  -10.8127 H   0  0  0  0  0  0
   23.4405  100.0995  -10.8189 H   0  0  0  0  0  0
   26.0232  104.0332   -9.9572 H   0  0  0  0  0  0
   25.8326  103.9755  -13.0212 H   0  0  0  0  0  0
   26.6257  106.1658  -10.9814 H   0  0  0  0  0  0
   27.5696  105.8255  -12.4163 H   0  0  0  0  0  0
   25.6632  106.7675  -12.8331 C   0  0  0  0  0  0
   25.6111  106.4126  -13.8638 H   0  0  0  0  0  0
   24.6447  106.7133  -12.4454 H   0  0  0  0  0  0
   26.1224  108.2409  -12.8304 C   0  0  0  0  0  0
   26.1791  108.5910  -11.8035 H   0  0  0  0  0  0
   27.1361  108.3208  -13.2182 H   0  0  0  0  0  0
   25.1421  109.1352  -13.6195 C   0  0  0  0  0  0
   25.0258  108.7827  -14.6426 H   0  0  0  0  0  0
   24.1594  108.9669  -13.1930 H   0  0  0  0  0  0
   25.4260  110.6575  -13.6083 C   0  0  0  0  0  0
   24.4630  111.1605  -13.6181 H   0  0  0  0  0  0
   25.9135  110.9591  -12.6813 H   0  0  0  0  0  0
   26.2095  111.1610  -14.8242 C   0  0  0  0  0  0
   27.2027  110.7559  -14.8198 H   0  0  0  0  0  0
   25.7277  110.7737  -15.7167 H   0  0  0  0  0  0
   26.3854  112.6770  -14.9603 C   0  0  0  0  0  0
   25.4269  113.1540  -15.1557 H   0  0  0  0  0  0
   26.7333  113.1161  -14.0257 H   0  0  0  0  0  0
   27.3832  112.9871  -16.0941 C   0  0  0  0  0  0
   27.7188  114.0087  -16.0233 H   0  0  0  0  0  0
   28.2904  112.3901  -16.0158 H   0  0  0  0  0  0
   26.7881  112.7553  -17.4761 C   0  0  0  0  0  0
   27.4479  113.1094  -18.2677 H   0  0  0  0  0  0
   26.6265  111.6905  -17.6180 H   0  0  0  0  0  0
   25.8324  113.2632  -17.5748 H   0  0  0  0  0  0
  1  2  1  0  0  0
  1  9  1  0  0  0
  1 10  1  0  0  0
  1 11  1  0  0  0
  2  3  1  0  0  0
  2 12  1  0  0  0
  2 13  1  0  0  0
  3  4  1  0  0  0
  4  5  2  0  0  0
  4  6  1  0  0  0
  6  7  2  0  0  0
  6 14  1  0  0  0
  7  8  1  0  0  0
  7 15  1  0  0  0
  8 16  1  0  0  0
  8 17  1  0  0  0
  8 18  1  0  0  0
 18 19  1  0  0  0
 18 20  1  0  0  0
 18 21  1  0  0  0
 21 22  1  0  0  0
 21 23  1  0  0  0
 21 24  1  0  0  0
 24 25  1  0  0  0
 24 26  1  0  0  0
 24 27  1  0  0  0
 27 28  1  0  0  0
 27 29  1  0  0  0
 27 30  1  0  0  0
 30 31  1  0  0  0
 30 32  1  0  0  0
 30 33  1  0  0  0
 33 34  1  0  0  0
 33 35  1  0  0  0
 33 36  1  0  0  0
 36 37  1  0  0  0
 36 38  1  0  0  0
 36 39  1  0  0  0
 39 40  1  0  0  0
 39 41  1  0  0  0
 39 42  1  0  0  0
M  END
> <r_i_glide_gscore>
-1.60638014613211

> <r_i_glide_evdw>
-33.326473236084

> <r_i_glide_einternal>
3.265873670578

> <r_i_glide_rmsd>
0.532233101170854

$$$$
2E-C12
                    3D
 Structure written by MMmdl.
 42 41  0  0  1  0            999 V2000
   23.7076   98.2693   -9.0402 C   0  0  0  0  0  0
   23.9720   99.3783  -10.0634 C   0  0  0  0  0  0
   24.6262  100.8747   -9.2632 S   0  0  0  0  0  0
   25.0307  101.8671  -10.7200 C   0  0  0  0  0  0
   24.7792  101.4428  -11.8493 O   0  0  0  0  0  0
   25.6625  103.1763  -10.4888 C   0  0  0  0  0  0
   26.0127  103.9530  -11.5308 C   0  0  0  0  0  0
   26.6756  105.3065  -11.3909 C   0  0  0  0  0  0
   23.3101   97.3790   -9.5287 H   0  0  0  0  0  0
   22.9855   98.5895   -8.2891 H   0  0  0  0  0  0
   24.6251   97.9820   -8.5245 H   0  0  0  0  0  0
   24.6871   99.0180  -10.8025 H   0  0  0  0  0  0
   23.0532   99.6289  -10.5932 H   0  0  0  0  0  0
   25.8392  103.4935   -9.4708 H   0  0  0  0  0  0
   25.8266  103.6128  -12.5405 H   0  0  0  0  0  0
   26.5257  105.7163  -10.3920 H   0  0  0  0  0  0
   27.7492  105.1558  -11.4974 H   0  0  0  0  0  0
   26.2396  106.3082  -12.4675 C   0  0  0  0  0  0
   27.0488  107.0294  -12.5612 H   0  0  0  0  0  0
   26.1628  105.8215  -13.4412 H   0  0  0  0  0  0
   24.9338  107.0496  -12.1319 C   0  0  0  0  0  0
   24.1110  106.3559  -12.0192 H   0  0  0  0  0  0
   25.0272  107.5526  -11.1813 H   0  0  0  0  0  0
   24.5201  108.1085  -13.1438 C   0  0  0  0  0  0
   24.3643  107.6560  -14.1241 H   0  0  0  0  0  0
   23.5583  108.5083  -12.8229 H   0  0  0  0  0  0
   25.5480  109.2395  -13.2317 C   0  0  0  0  0  0
   25.8263  109.6103  -12.2471 H   0  0  0  0  0  0
   26.4684  108.8249  -13.6172 H   0  0  0  0  0  0
   25.0799  110.3831  -14.1312 C   0  0  0  0  0  0
   24.6898  109.9559  -15.0570 H   0  0  0  0  0  0
   24.2752  110.9266  -13.6366 H   0  0  0  0  0  0
   26.2263  111.3486  -14.4342 C   0  0  0  0  0  0
   26.5305  111.8109  -13.4948 H   0  0  0  0  0  0
   27.0430  110.7559  -14.8179 H   0  0  0  0  0  0
   26.0008  112.4374  -15.4846 C   0  0  0  0  0  0
   25.5817  112.0101  -16.3961 H   0  0  0  0  0  0
   25.2841  113.1529  -15.0905 H   0  0  0  0  0  0
   27.2946  113.1559  -15.8764 C   0  0  0  0  0  0
   27.0867  113.9702  -16.5691 H   0  0  0  0  0  0
   27.7977  113.5714  -15.0056 H   0  0  0  0  0  0
   27.9859  112.4759  -16.3734 H   0  0  0  0  0  0
  1  2  1  0  0  0
  1  9  1  0  0  0
  1 10  1  0  0  0
  1 11  1  0  0  0
  2  3  1  0  0  0
  2 12  1  0  0  0
  2 13  1  0  0  0
  3  4  1  0  0  0
  4  5  2  0  0  0
  4  6  1  0  0  0
  6  7  2  0  0  0
  6 14  1  0  0  0
  7  8  1  0  0  0
  7 15  1  0  0  0
  8 16  1  0  0  0
  8 17  1  0  0  0
  8 18  1  0  0  0
 18 19  1  0  0  0
 18 20  1  0  0  0
 18 21  1  0  0  0
 21 22  1  0  0  0
 21 23  1  0  0  0
 21 24  1  0  0  0
 24 25  1  0  0  0
 24 26  1  0  0  0
 24 27  1  0  0  0
 27 28  1  0  0  0
 27 29  1  0  0  0
 27 30  1  0  0  0
 30 31  1  0  0  0
 30 32  1  0  0  0
 30 33  1  0  0  0
 33 34  1  0  0  0
 33 35  1  0  0  0
 33 36  1  0  0  0
 36 37  1  0  0  0
 36 38  1  0  0  0
 36 39  1  0  0  0
 39 40  1  0  0  0
 39 41  1  0  0  0
 39 42  1  0  0  0
M  END
> <r_i_glide_gscore>
-1.58782039148

> <r_i_glide_evdw>
-28.6082057952881

> <r_i_glide_einternal>
4.14425182342529

> <r_i_glide_rmsd>
0.517623392844123

$$$$
2E-C12
                    3D
 Structure written by MMmdl.
 42 41  0  0  1  0            999 V2000
   23.8496   98.3574  -10.0575 C   0  0  0  0  0  0
   23.3221   99.7733   -9.8136 C   0  0  0  0  0  0
   24.6247  100.8976   -9.2166 S   0  0  0  0  0  0
   25.0374  101.7907  -10.7265 C   0  0  0  0  0  0
   24.8053  101.2887  -11.8254 O   0  0  0  0  0  0
   25.6478  103.1236  -10.5757 C   0  0  0  0  0  0
   25.9917  103.8375  -11.6621 C   0  0  0  0  0  0
   26.6149  105.2154  -11.6084 C   0  0  0  0  0  0
   23.0510   97.6949  -10.3948 H   0  0  0  0  0  0
   24.2717   97.9294   -9.1467 H   0  0  0  0  0  0
   24.6262   98.3566  -10.8182 H   0  0  0  0  0  0
   22.8334  100.1695  -10.7025 H   0  0  0  0  0  0
   22.5497   99.7289   -9.0459 H   0  0  0  0  0  0
   25.8086  103.5098   -9.5798 H   0  0  0  0  0  0
   25.8258  103.4281  -12.6489 H   0  0  0  0  0  0
   26.7006  105.5550  -10.5751 H   0  0  0  0  0  0
   27.6259  105.1558  -12.0104 H   0  0  0  0  0  0
   25.7992  106.2151  -12.4370 C   0  0  0  0  0  0
   25.6707  105.8330  -13.4515 H   0  0  0  0  0  0
   24.7975  106.3138  -12.0185 H   0  0  0  0  0  0
   26.4538  107.5972  -12.5037 C   0  0  0  0  0  0
   26.6577  107.9563  -11.4993 H   0  0  0  0  0  0
   27.4227  107.5124  -12.9985 H   0  0  0  0  0  0
   25.5751  108.5998  -13.2603 C   0  0  0  0  0  0
   25.4186  108.2027  -14.2641 H   0  0  0  0  0  0
   24.5832  108.6668  -12.8150 H   0  0  0  0  0  0
   26.2048  109.9970  -13.3497 C   0  0  0  0  0  0
   26.2093  110.4971  -12.3808 H   0  0  0  0  0  0
   27.2496  109.8849  -13.6166 H   0  0  0  0  0  0
   25.5263  110.8679  -14.4165 C   0  0  0  0  0  0
   25.1922  110.2364  -15.2386 H   0  0  0  0  0  0
   24.6306  111.3237  -13.9973 H   0  0  0  0  0  0
   26.4746  111.9348  -14.9796 C   0  0  0  0  0  0
   26.6263  112.7119  -14.2302 H   0  0  0  0  0  0
   27.4127  111.4366  -15.2182 H   0  0  0  0  0  0
   26.0667  112.5842  -16.2916 C   0  0  0  0  0  0
   25.8265  111.8122  -16.9896 H   0  0  0  0  0  0
   25.1559  113.1561  -16.1740 H   0  0  0  0  0  0
   27.1894  113.4042  -16.9172 C   0  0  0  0  0  0
   27.0066  113.5779  -17.9759 H   0  0  0  0  0  0
   27.2787  114.3558  -16.4183 H   0  0  0  0  0  0
   28.1501  112.9052  -16.8182 H   0  0  0  0  0  0
  1  2  1  0  0  0
  1  9  1  0  0  0
  1 10  1  0  0  0
  1 11  1  0  0  0
  2  3  1  0  0  0
  2 12  1  0  0  0
  2 13  1  0  0  0
  3  4  1  0  0  0
  4  5  2  0  0  0
  4  6  1  0  0  0
  6  7  2  0  0  0
  6 14  1  0  0  0
  7  8  1  0  0  0
  7 15  1  0  0  0
  8 16  1  0  0  0
  8 17  1  0  0  0
  8 18  1  0  0  0
 18 19  1  0  0  0
 18 20  1  0  0  0
 18 21  1  0  0  0
 21 22  1  0  0  0
 21 23  1  0  0  0
 21 24  1  0  0  0
 24 25  1  0  0  0
 24 26  1  0  0  0
 24 27  1  0  0  0
 27 28  1  0  0  0
 27 29  1  0  0  0
 27 30  1  0  0  0
 30 31  1  0  0  0
 30 32  1  0  0  0
 30 33  1  0  0  0
 33 34  1  0  0  0
 33 35  1  0  0  0
 33 36  1  0  0  0
 36 37  1  0  0  0
 36 38  1  0  0  0
 36 39  1  0  0  0
 39 40  1  0  0  0
 39 41  1  0  0  0
 39 42  1  0  0  0
M  END
> <r_i_glide_gscore>
-1.57335504684778

> <r_i_glide_evdw>
-27.0885982513428

> <r_i_glide_einternal>
5.12146234512329

> <r_i_glide_rmsd>
0.495800318057779

$$$$
2E-C12
                    3D
 Structure written by MMmdl.
 42 41  0  0  1  0            999 V2000
   23.0286   99.5385   -9.7876 C   0  0  0  0  0  0
   24.5372   99.7672   -9.8779 C   0  0  0  0  0  0
   25.0265  101.5105   -9.6320 S   0  0  0  0  0  0
   25.0273  102.0901  -11.3612 C   0  0  0  0  0  0
   24.4387  101.4449  -12.2193 O   0  0  0  0  0  0
   25.7475  103.3372  -11.6922 C   0  0  0  0  0  0
   26.3014  104.1030  -10.7369 C   0  0  0  0  0  0
   27.0523  105.3855  -11.0316 C   0  0  0  0  0  0
   22.7785   98.4869   -9.9313 H   0  0  0  0  0  0
   22.5058  100.1148  -10.5490 H   0  0  0  0  0  0
   22.6407   99.8493   -8.8179 H   0  0  0  0  0  0
   25.0254   99.1805   -9.1015 H   0  0  0  0  0  0
   24.9355   99.3840  -10.8158 H   0  0  0  0  0  0
   25.8206  103.6238  -12.7317 H   0  0  0  0  0  0
   26.2242  103.8192   -9.6994 H   0  0  0  0  0  0
   27.5504  105.7575  -10.1366 H   0  0  0  0  0  0
   27.8296  105.1562  -11.7554 H   0  0  0  0  0  0
   26.1425  106.4541  -11.6325 C   0  0  0  0  0  0
   25.5694  106.0302  -12.4586 H   0  0  0  0  0  0
   25.4264  106.7588  -10.8750 H   0  0  0  0  0  0
   26.8848  107.6946  -12.1399 C   0  0  0  0  0  0
   27.3545  108.2098  -11.3009 H   0  0  0  0  0  0
   27.6901  107.4055  -12.8164 H   0  0  0  0  0  0
   25.9094  108.6206  -12.8773 C   0  0  0  0  0  0
   25.6603  108.1724  -13.8403 H   0  0  0  0  0  0
   24.9722  108.6669  -12.3322 H   0  0  0  0  0  0
   26.4445  110.0387  -13.0877 C   0  0  0  0  0  0
   26.6617  110.5017  -12.1241 H   0  0  0  0  0  0
   27.3846  109.9557  -13.6175 H   0  0  0  0  0  0
   25.4566  110.9198  -13.8705 C   0  0  0  0  0  0
   25.0273  110.3560  -14.7009 H   0  0  0  0  0  0
   24.6258  111.1557  -13.2187 H   0  0  0  0  0  0
   26.0197  112.2520  -14.3897 C   0  0  0  0  0  0
   25.1850  112.9333  -14.5468 H   0  0  0  0  0  0
   26.6262  112.7431  -13.6310 H   0  0  0  0  0  0
   26.7664  112.0748  -15.7211 C   0  0  0  0  0  0
   27.5481  111.3257  -15.6183 H   0  0  0  0  0  0
   26.0685  111.6772  -16.4541 H   0  0  0  0  0  0
   27.3758  113.3627  -16.2805 C   0  0  0  0  0  0
   27.8243  113.1837  -17.2566 H   0  0  0  0  0  0
   26.6203  114.1345  -16.4192 H   0  0  0  0  0  0
   28.1504  113.7591  -15.6240 H   0  0  0  0  0  0
  1  2  1  0  0  0
  1  9  1  0  0  0
  1 10  1  0  0  0
  1 11  1  0  0  0
  2  3  1  0  0  0
  2 12  1  0  0  0
  2 13  1  0  0  0
  3  4  1  0  0  0
  4  5  2  0  0  0
  4  6  1  0  0  0
  6  7  2  0  0  0
  6 14  1  0  0  0
  7  8  1  0  0  0
  7 15  1  0  0  0
  8 16  1  0  0  0
  8 17  1  0  0  0
  8 18  1  0  0  0
 18 19  1  0  0  0
 18 20  1  0  0  0
 18 21  1  0  0  0
 21 22  1  0  0  0
 21 23  1  0  0  0
 21 24  1  0  0  0
 24 25  1  0  0  0
 24 26  1  0  0  0
 24 27  1  0  0  0
 27 28  1  0  0  0
 27 29  1  0  0  0
 27 30  1  0  0  0
 30 31  1  0  0  0
 30 32  1  0  0  0
 30 33  1  0  0  0
 33 34  1  0  0  0
 33 35  1  0  0  0
 33 36  1  0  0  0
 36 37  1  0  0  0
 36 38  1  0  0  0
 36 39  1  0  0  0
 39 40  1  0  0  0
 39 41  1  0  0  0
 39 42  1  0  0  0
M  END
> <r_i_glide_gscore>
-1.16448944531271

> <r_i_glide_evdw>
-32.5785255432129

> <r_i_glide_einternal>
7.58632040023804

> <r_i_glide_rmsd>
0.823202836446625

$$$$
2E-C12
                    3D
 Structure written by MMmdl.
 42 41  0  0  1  0            999 V2000
   23.7092   98.7944   -8.6864 C   0  0  0  0  0  0
   24.2588   99.6715   -9.8113 C   0  0  0  0  0  0
   24.9650  101.2451   -9.2182 S   0  0  0  0  0  0
   25.3718  101.9285  -10.8293 C   0  0  0  0  0  0
   25.4256  101.1911  -11.8108 O   0  0  0  0  0  0
   25.6124  103.3757  -10.9252 C   0  0  0  0  0  0
   25.8263  103.9290  -12.1355 C   0  0  0  0  0  0
   26.0692  105.4022  -12.3956 C   0  0  0  0  0  0
   23.2423   97.8964   -9.0927 H   0  0  0  0  0  0
   22.9552   99.3208   -8.1004 H   0  0  0  0  0  0
   24.5058   98.4737   -8.0181 H   0  0  0  0  0  0
   25.0231   99.1253  -10.3563 H   0  0  0  0  0  0
   23.4574   99.8904  -10.5194 H   0  0  0  0  0  0
   25.6050  103.9649  -10.0250 H   0  0  0  0  0  0
   25.8263  103.3000  -13.0141 H   0  0  0  0  0  0
   26.6988  105.4448  -13.2864 H   0  0  0  0  0  0
   25.1117  105.8285  -12.6961 H   0  0  0  0  0  0
   26.7097  106.2688  -11.3077 C   0  0  0  0  0  0
   26.0233  106.4038  -10.4706 H   0  0  0  0  0  0
   27.5940  105.7661  -10.9111 H   0  0  0  0  0  0
   27.1275  107.6364  -11.8932 C   0  0  0  0  0  0
   27.5492  108.2436  -11.0964 H   0  0  0  0  0  0
   27.9279  107.4767  -12.6133 H   0  0  0  0  0  0
   26.0087  108.4222  -12.6040 C   0  0  0  0  0  0
   25.7837  107.9370  -13.5549 H   0  0  0  0  0  0
   25.0887  108.3608  -12.0187 H   0  0  0  0  0  0
   26.4182  109.8857  -12.8890 C   0  0  0  0  0  0
   26.5527  110.4239  -11.9500 H   0  0  0  0  0  0
   27.3946  109.8697  -13.3635 H   0  0  0  0  0  0
   25.4262  110.6533  -13.7882 C   0  0  0  0  0  0
   25.1220  110.0377  -14.6366 H   0  0  0  0  0  0
   24.5205  110.8194  -13.2184 H   0  0  0  0  0  0
   25.9173  112.0264  -14.2941 C   0  0  0  0  0  0
   25.0622  112.6931  -14.4175 H   0  0  0  0  0  0
   26.5299  112.5152  -13.5379 H   0  0  0  0  0  0
   26.6404  111.9271  -15.6524 C   0  0  0  0  0  0
   27.4243  111.1743  -15.6178 H   0  0  0  0  0  0
   25.9323  111.5834  -16.4068 H   0  0  0  0  0  0
   27.2665  113.2330  -16.1401 C   0  0  0  0  0  0
   27.8201  113.0747  -17.0652 H   0  0  0  0  0  0
   26.5036  113.9799  -16.3455 H   0  0  0  0  0  0
   27.9623  113.6377  -15.4083 H   0  0  0  0  0  0
  1  2  1  0  0  0
  1  9  1  0  0  0
  1 10  1  0  0  0
  1 11  1  0  0  0
  2  3  1  0  0  0
  2 12  1  0  0  0
  2 13  1  0  0  0
  3  4  1  0  0  0
  4  5  2  0  0  0
  4  6  1  0  0  0
  6  7  2  0  0  0
  6 14  1  0  0  0
  7  8  1  0  0  0
  7 15  1  0  0  0
  8 16  1  0  0  0
  8 17  1  0  0  0
  8 18  1  0  0  0
 18 19  1  0  0  0
 18 20  1  0  0  0
 18 21  1  0  0  0
 21 22  1  0  0  0
 21 23  1  0  0  0
 21 24  1  0  0  0
 24 25  1  0  0  0
 24 26  1  0  0  0
 24 27  1  0  0  0
 27 28  1  0  0  0
 27 29  1  0  0  0
 27 30  1  0  0  0
 30 31  1  0  0  0
 30 32  1  0  0  0
 30 33  1  0  0  0
 33 34  1  0  0  0
 33 35  1  0  0  0
 33 36  1  0  0  0
 36 37  1  0  0  0
 36 38  1  0  0  0
 36 39  1  0  0  0
 39 40  1  0  0  0
 39 41  1  0  0  0
 39 42  1  0  0  0
M  END
> <r_i_glide_gscore>
-1.15773786416109

> <r_i_glide_evdw>
-32.3935279846191

> <r_i_glide_einternal>
11.1153869628906

> <r_i_glide_rmsd>
0.776076647460524

$$$$
2E-C12
                    3D
 Structure written by MMmdl.
 42 41  0  0  1  0            999 V2000
   23.8276   98.3419  -10.0807 C   0  0  0  0  0  0
   23.3386   99.7812   -9.9074 C   0  0  0  0  0  0
   24.6264  100.8681   -9.2183 S   0  0  0  0  0  0
   25.0622  101.8425  -10.6753 C   0  0  0  0  0  0
   25.0302  101.3306  -11.7940 O   0  0  0  0  0  0
   25.4250  103.2548  -10.4547 C   0  0  0  0  0  0
   25.7156  104.0562  -11.4996 C   0  0  0  0  0  0
   26.0563  105.5278  -11.3628 C   0  0  0  0  0  0
   23.0209   97.6926  -10.4230 H   0  0  0  0  0  0
   24.2055   97.9327   -9.1422 H   0  0  0  0  0  0
   24.6259   98.2933  -10.8182 H   0  0  0  0  0  0
   22.9530  100.1733  -10.8476 H   0  0  0  0  0  0
   22.4973   99.7866   -9.2155 H   0  0  0  0  0  0
   25.4371  103.6309   -9.4395 H   0  0  0  0  0  0
   25.7011  103.6582  -12.5047 H   0  0  0  0  0  0
   25.1517  106.0760  -11.6182 H   0  0  0  0  0  0
   26.2925  105.7767  -10.3271 H   0  0  0  0  0  0
   27.1451  106.0280  -12.3021 C   0  0  0  0  0  0
   28.0951  105.5747  -12.0181 H   0  0  0  0  0  0
   26.9312  105.6884  -13.3128 H   0  0  0  0  0  0
   27.2768  107.5652  -12.2735 C   0  0  0  0  0  0
   27.4269  107.9000  -11.2479 H   0  0  0  0  0  0
   28.1844  107.8104  -12.8180 H   0  0  0  0  0  0
   26.1062  108.3605  -12.8931 C   0  0  0  0  0  0
   25.8650  107.9420  -13.8718 H   0  0  0  0  0  0
   25.2091  108.2469  -12.2857 H   0  0  0  0  0  0
   26.4377  109.8600  -13.0372 C   0  0  0  0  0  0
   26.5695  110.3089  -12.0514 H   0  0  0  0  0  0
   27.3918  109.9557  -13.5411 H   0  0  0  0  0  0
   25.3942  110.6617  -13.8361 C   0  0  0  0  0  0
   25.0504  110.0891  -14.7011 H   0  0  0  0  0  0
   24.5158  110.7995  -13.2193 H   0  0  0  0  0  0
   25.8818  112.0477  -14.2995 C   0  0  0  0  0  0
   25.0274  112.7187  -14.4169 H   0  0  0  0  0  0
   26.4920  112.5122  -13.5270 H   0  0  0  0  0  0
   26.6293  111.9557  -15.6432 C   0  0  0  0  0  0
   27.3649  111.1563  -15.6176 H   0  0  0  0  0  0
   25.9187  111.6705  -16.4176 H   0  0  0  0  0  0
   27.3343  113.2415  -16.0758 C   0  0  0  0  0  0
   27.8251  113.1051  -17.0373 H   0  0  0  0  0  0
   26.6263  114.0529  -16.2058 H   0  0  0  0  0  0
   28.0863  113.5579  -15.3544 H   0  0  0  0  0  0
  1  2  1  0  0  0
  1  9  1  0  0  0
  1 10  1  0  0  0
  1 11  1  0  0  0
  2  3  1  0  0  0
  2 12  1  0  0  0
  2 13  1  0  0  0
  3  4  1  0  0  0
  4  5  2  0  0  0
  4  6  1  0  0  0
  6  7  2  0  0  0
  6 14  1  0  0  0
  7  8  1  0  0  0
  7 15  1  0  0  0
  8 16  1  0  0  0
  8 17  1  0  0  0
  8 18  1  0  0  0
 18 19  1  0  0  0
 18 20  1  0  0  0
 18 21  1  0  0  0
 21 22  1  0  0  0
 21 23  1  0  0  0
 21 24  1  0  0  0
 24 25  1  0  0  0
 24 26  1  0  0  0
 24 27  1  0  0  0
 27 28  1  0  0  0
 27 29  1  0  0  0
 27 30  1  0  0  0
 30 31  1  0  0  0
 30 32  1  0  0  0
 30 33  1  0  0  0
 33 34  1  0  0  0
 33 35  1  0  0  0
 33 36  1  0  0  0
 36 37  1  0  0  0
 36 38  1  0  0  0
 36 39  1  0  0  0
 39 40  1  0  0  0
 39 41  1  0  0  0
 39 42  1  0  0  0
M  END
> <r_i_glide_gscore>
-1.04007852372908

> <r_i_glide_evdw>
-31.7329444885254

> <r_i_glide_einternal>
9.70997428894043

> <r_i_glide_rmsd>
0.525585545906344

$$$$
