# Supplementary material for: An engineered variant of MECR reductase reveals indispensability of long-chain acyl-ACPs for mitochondrial respiration
Source: Nat Commun. 2023 Feb 4;14:619. doi: 10.1038/s41467-023-36358-7 (PMC9899272; doi:10.1038/s41467-023-36358-7)
Supplement: Supplementary file 3 — Supplementary Data 1 [file 41467_2023_36358_MOESM3_ESM.zip › data_4nat-comm_Dec2022/G165Q_dock_receptor.pdb]

REMARK   4      COMPLIES WITH FORMAT V. 3.0, 1-DEC-2006
REMARK 888
REMARK 888 WRITTEN BY MAESTRO (A PRODUCT OF SCHRODINGER, LLC)
TITLE     chA2 G165Q X-ray 07-02-2022 from Tanvir AA_molecule249
MODEL        1
ATOM      1  N   ARG A  44       9.356 118.484 -24.939  1.00121.40           N1+
ANISOU    1  N   ARG A  44     9748  22695  13685   8837    691   3491
ATOM      2  CA  ARG A  44       8.963 117.066 -24.821  1.00122.28           C  
ANISOU    2  CA  ARG A  44     9426  22812  14224   8002    625   3632
ATOM      3  C   ARG A  44       9.917 116.336 -23.871  1.00124.55           C  
ANISOU    3  C   ARG A  44    10174  22471  14680   7520    711   3522
ATOM      4  O   ARG A  44      11.112 116.624 -23.864  1.00128.08           O  
ANISOU    4  O   ARG A  44    11308  22260  15096   7486    639   3279
ATOM      5  CB  ARG A  44       8.904 116.395 -26.208  1.00120.11           C  
ANISOU    5  CB  ARG A  44     9013  22463  14160   7677    313   3597
ATOM      6  CG  ARG A  44       7.732 116.914 -27.057  1.00128.83           C  
ANISOU    6  CG  ARG A  44     9341  24357  15253   7859    216   3805
ATOM      7  CD  ARG A  44       7.867 116.597 -28.551  1.00131.49           C  
ANISOU    7  CD  ARG A  44     9736  24632  15593   7926    -98   3690
ATOM      8  NE  ARG A  44       6.689 117.073 -29.290  1.00141.80           N  
ANISOU    8  NE  ARG A  44    10376  26730  16773   8319   -171   3855
ATOM      9  CZ  ARG A  44       6.439 118.344 -29.656  1.00145.71           C  
ANISOU    9  CZ  ARG A  44    10880  27597  16885   9125    -69   3858
ATOM     10  NH1 ARG A  44       7.299 119.337 -29.387  1.00149.89           N  
ANISOU   10  NH1 ARG A  44    12090  27746  17115   9634    100   3698
ATOM     11  NH2 ARG A  44       5.301 118.625 -30.301  1.00147.39           N1+
ANISOU   11  NH2 ARG A  44    10415  28577  17011   9433   -151   4018
ATOM     12  H1  ARG A  44       9.358 118.907 -24.022  1.00121.40           H  
ATOM     13  H2  ARG A  44      10.290 118.541 -25.327  1.00121.40           H  
ATOM     14  H3  ARG A  44       8.709 118.976 -25.537  1.00121.40           H  
ATOM     15  HA  ARG A  44       7.966 117.047 -24.382  1.00122.28           H  
ATOM     16  HB3 ARG A  44       8.812 115.313 -26.106  1.00120.11           H  
ATOM     17  HB2 ARG A  44       9.842 116.569 -26.734  1.00120.11           H  
ATOM     18  HG3 ARG A  44       7.642 117.994 -26.945  1.00128.83           H  
ATOM     19  HG2 ARG A  44       6.801 116.496 -26.673  1.00128.83           H  
ATOM     20  HD3 ARG A  44       7.945 115.520 -28.688  1.00131.49           H  
ATOM     21  HD2 ARG A  44       8.772 117.038 -28.969  1.00131.49           H  
ATOM     22  HE  ARG A  44       6.001 116.368 -29.511  1.00141.80           H  
ATOM     23 HH12 ARG A  44       7.092 120.286 -29.663  1.00149.89           H  
ATOM     24 HH11 ARG A  44       8.171 119.136 -28.921  1.00149.89           H  
ATOM     25 HH22 ARG A  44       5.089 119.572 -30.579  1.00147.39           H  
ATOM     26 HH21 ARG A  44       4.639 117.892 -30.514  1.00147.39           H  
ATOM     27  N   ALA A  45       9.367 115.425 -23.053  1.00126.25           N  
ANISOU   27  N   ALA A  45     9981  22914  15073   7137    862   3718
ATOM     28  CA  ALA A  45      10.026 114.765 -21.928  1.00118.10           C  
ANISOU   28  CA  ALA A  45     9304  21405  14162   6754    978   3648
ATOM     29  C   ALA A  45       9.485 113.350 -21.722  1.00115.41           C  
ANISOU   29  C   ALA A  45     8474  21186  14192   6048    969   3864
ATOM     30  O   ALA A  45       8.284 113.131 -21.862  1.00116.80           O  
ANISOU   30  O   ALA A  45     7957  21958  14466   5943    985   4138
ATOM     31  CB  ALA A  45       9.824 115.608 -20.659  1.00118.88           C  
ANISOU   31  CB  ALA A  45     9593  21627  13947   7250   1249   3642
ATOM     32  H   ALA A  45       8.372 115.259 -23.131  1.00126.25           H  
ATOM     33  HA  ALA A  45      11.093 114.692 -22.140  1.00118.10           H  
ATOM     34  HB1 ALA A  45      10.457 115.252 -19.846  1.00118.88           H  
ATOM     35  HB2 ALA A  45      10.041 116.662 -20.821  1.00118.88           H  
ATOM     36  HB3 ALA A  45       8.791 115.550 -20.318  1.00118.88           H  
ATOM     37  N   LEU A  46      10.353 112.418 -21.301  1.00113.35           N  
ANISOU   37  N   LEU A  46     8587  20351  14128   5571    943   3744
ATOM     38  CA  LEU A  46       9.980 111.091 -20.806  1.00111.29           C  
ANISOU   38  CA  LEU A  46     8007  20088  14191   4933    952   3922
ATOM     39  C   LEU A  46       9.784 111.226 -19.288  1.00109.79           C  
ANISOU   39  C   LEU A  46     7866  19969  13880   5024   1233   4015
ATOM     40  O   LEU A  46      10.755 111.397 -18.551  1.00 98.96           O  
ANISOU   40  O   LEU A  46     7057  18122  12419   5067   1298   3807
ATOM     41  CB  LEU A  46      11.145 110.110 -21.066  1.00102.58           C  
ANISOU   41  CB  LEU A  46     7281  18341  13352   4402    749   3728
ATOM     42  CG  LEU A  46      11.151 109.439 -22.456  1.00103.44           C  
ANISOU   42  CG  LEU A  46     7061  18479  13765   3945    469   3781
ATOM     43  CD1 LEU A  46      11.141 110.448 -23.611  1.00108.32           C  
ANISOU   43  CD1 LEU A  46     7477  19424  14256   4297    320   3768
ATOM     44  CD2 LEU A  46      12.355 108.493 -22.574  1.00 98.25           C  
ANISOU   44  CD2 LEU A  46     6883  17159  13290   3537    301   3545
ATOM     45  H   LEU A  46      11.326 112.681 -21.209  1.00113.35           H  
ATOM     46  HA  LEU A  46       9.067 110.720 -21.275  1.00111.29           H  
ATOM     47  HB3 LEU A  46      11.119 109.308 -20.329  1.00102.58           H  
ATOM     48  HB2 LEU A  46      12.093 110.620 -20.897  1.00102.58           H  
ATOM     49  HG  LEU A  46      10.248 108.834 -22.552  1.00103.44           H  
ATOM     50 HD11 LEU A  46      11.256 109.949 -24.572  1.00108.32           H  
ATOM     51 HD12 LEU A  46      10.201 110.996 -23.649  1.00108.32           H  
ATOM     52 HD13 LEU A  46      11.946 111.174 -23.504  1.00108.32           H  
ATOM     53 HD21 LEU A  46      12.509 108.169 -23.599  1.00 98.25           H  
ATOM     54 HD22 LEU A  46      13.279 108.976 -22.269  1.00 98.25           H  
ATOM     55 HD23 LEU A  46      12.227 107.606 -21.953  1.00 98.25           H  
ATOM     56  N   VAL A  47       8.518 111.183 -18.847  1.00113.53           N  
ANISOU   56  N   VAL A  47     7728  21061  14347   5042   1393   4339
ATOM     57  CA  VAL A  47       8.073 111.420 -17.473  1.00118.96           C  
ANISOU   57  CA  VAL A  47     8364  21996  14839   5265   1687   4478
ATOM     58  C   VAL A  47       7.500 110.122 -16.887  1.00122.38           C  
ANISOU   58  C   VAL A  47     8372  22575  15553   4681   1753   4782
ATOM     59  O   VAL A  47       6.902 109.319 -17.603  1.00125.56           O  
ANISOU   59  O   VAL A  47     8293  23171  16243   4241   1610   4984
ATOM     60  CB  VAL A  47       7.015 112.564 -17.469  1.00122.84           C  
ANISOU   60  CB  VAL A  47     8491  23194  14988   5930   1866   4627
ATOM     61  CG1 VAL A  47       6.414 112.856 -16.077  1.00128.47           C  
ANISOU   61  CG1 VAL A  47     9046  24276  15491   6149   2181   4823
ATOM     62  CG2 VAL A  47       7.593 113.868 -18.042  1.00121.43           C  
ANISOU   62  CG2 VAL A  47     8828  22814  14498   6565   1810   4318
ATOM     63  H   VAL A  47       7.789 111.004 -19.527  1.00113.53           H  
ATOM     64  HA  VAL A  47       8.919 111.727 -16.861  1.00118.96           H  
ATOM     65  HB  VAL A  47       6.191 112.264 -18.119  1.00122.84           H  
ATOM     66 HG11 VAL A  47       5.752 113.721 -16.106  1.00128.47           H  
ATOM     67 HG12 VAL A  47       5.819 112.023 -15.702  1.00128.47           H  
ATOM     68 HG13 VAL A  47       7.193 113.069 -15.345  1.00128.47           H  
ATOM     69 HG21 VAL A  47       6.853 114.667 -18.018  1.00121.43           H  
ATOM     70 HG22 VAL A  47       8.456 114.198 -17.465  1.00121.43           H  
ATOM     71 HG23 VAL A  47       7.904 113.751 -19.079  1.00121.43           H  
ATOM     72  N   TYR A  48       7.651 109.962 -15.564  1.00126.79           N  
ANISOU   72  N   TYR A  48     9131  23025  16018   4684   1954   4813
ATOM     73  CA  TYR A  48       7.113 108.875 -14.755  1.00132.26           C  
ANISOU   73  CA  TYR A  48     9468  23874  16910   4219   2062   5130
ATOM     74  C   TYR A  48       6.464 109.443 -13.487  1.00134.53           C  
ANISOU   74  C   TYR A  48     9584  24655  16877   4634   2397   5336
ATOM     75  O   TYR A  48       7.110 110.173 -12.735  1.00130.67           O  
ANISOU   75  O   TYR A  48     9557  24018  16074   5106   2518   5114
ATOM     76  CB  TYR A  48       8.187 107.796 -14.499  1.00131.38           C  
ANISOU   76  CB  TYR A  48     9791  23077  17049   3706   1940   4974
ATOM     77  CG  TYR A  48       9.394 108.195 -13.659  1.00134.40           C  
ANISOU   77  CG  TYR A  48    10867  22977  17224   3969   1998   4641
ATOM     78  CD1 TYR A  48      10.405 109.018 -14.198  1.00137.45           C  
ANISOU   78  CD1 TYR A  48    11751  22987  17485   4246   1873   4280
ATOM     79  CE1 TYR A  48      11.527 109.364 -13.420  1.00133.52           C  
ANISOU   79  CE1 TYR A  48    11868  22043  16819   4430   1909   3988
ATOM     80  CZ  TYR A  48      11.655 108.874 -12.107  1.00132.50           C  
ANISOU   80  CZ  TYR A  48    11858  21848  16637   4359   2059   4032
ATOM     81  OH  TYR A  48      12.756 109.186 -11.367  1.00126.73           O  
ANISOU   81  OH  TYR A  48    11714  20690  15746   4521   2070   3733
ATOM     82  CE2 TYR A  48      10.648 108.057 -11.563  1.00130.35           C  
ANISOU   82  CE2 TYR A  48    11118  21939  16469   4116   2188   4383
ATOM     83  CD2 TYR A  48       9.522 107.721 -12.336  1.00134.50           C  
ANISOU   83  CD2 TYR A  48    11037  22894  17174   3906   2162   4695
ATOM     84  H   TYR A  48       8.164 110.676 -15.062  1.00126.79           H  
ATOM     85  HA  TYR A  48       6.316 108.390 -15.324  1.00132.26           H  
ATOM     86  HB3 TYR A  48       8.544 107.397 -15.450  1.00131.38           H  
ATOM     87  HB2 TYR A  48       7.698 106.964 -13.996  1.00131.38           H  
ATOM     88  HD1 TYR A  48      10.329 109.386 -15.210  1.00137.45           H  
ATOM     89  HE1 TYR A  48      12.295 109.999 -13.832  1.00133.52           H  
ATOM     90  HH  TYR A  48      12.749 108.785 -10.511  1.00126.73           H  
ATOM     91  HE2 TYR A  48      10.735 107.681 -10.555  1.00130.35           H  
ATOM     92  HD2 TYR A  48       8.761 107.092 -11.906  1.00134.50           H  
ATOM     93  N   GLY A  49       5.183 109.107 -13.263  1.00138.51           N  
ANISOU   93  N   GLY A  49     9420  25755  17454   4453   2537   5765
ATOM     94  CA  GLY A  49       4.375 109.566 -12.132  1.00141.78           C  
ANISOU   94  CA  GLY A  49     9561  26750  17559   4830   2873   6029
ATOM     95  C   GLY A  49       4.413 108.646 -10.904  1.00147.20           C  
ANISOU   95  C   GLY A  49    10412  27246  18273   4566   3022   6155
ATOM     96  O   GLY A  49       3.958 109.048  -9.835  1.00151.16           O  
ANISOU   96  O   GLY A  49    10805  28162  18468   4927   3306   6326
ATOM     97  H   GLY A  49       4.726 108.507 -13.936  1.00138.51           H  
ATOM     98  HA3 GLY A  49       3.340 109.640 -12.466  1.00141.78           H  
ATOM     99  HA2 GLY A  49       4.670 110.570 -11.829  1.00141.78           H  
ATOM    100  N   HIS A  50       4.948 107.426 -11.055  1.00146.64           N  
ANISOU  100  N   HIS A  50    10604  26564  18550   3964   2827   6069
ATOM    101  CA  HIS A  50       5.122 106.409 -10.018  1.00147.32           C  
ANISOU  101  CA  HIS A  50    10880  26388  18705   3659   2916   6170
ATOM    102  C   HIS A  50       6.295 105.493 -10.387  1.00136.98           C  
ANISOU  102  C   HIS A  50     9977  24320  17751   3127   2624   5924
ATOM    103  O   HIS A  50       6.841 105.607 -11.482  1.00145.88           O  
ANISOU  103  O   HIS A  50    11197  25192  19040   3017   2383   5708
ATOM    104  CB  HIS A  50       3.792 105.673  -9.743  1.00161.91           C  
ANISOU  104  CB  HIS A  50    12095  28742  20682   3312   3076   6709
ATOM    105  CG  HIS A  50       3.277 104.812 -10.872  1.00170.89           C  
ANISOU  105  CG  HIS A  50    12823  29850  22259   2678   2846   6907
ATOM    106  ND1 HIS A  50       3.663 103.494 -11.052  1.00171.48           N  
ANISOU  106  ND1 HIS A  50    12427  30342  22386   2730   2762   6994
ATOM    107  CE1 HIS A  50       3.015 103.037 -12.126  1.00175.00           C  
ANISOU  107  CE1 HIS A  50    12609  30629  23253   2079   2520   7139
ATOM    108  NE2 HIS A  50       2.251 103.954 -12.708  1.00180.02           N  
ANISOU  108  NE2 HIS A  50    13552  30739  24106   1627   2448   7145
ATOM    109  CD2 HIS A  50       2.417 105.090 -11.912  1.00173.26           C  
ANISOU  109  CD2 HIS A  50    13143  29729  22960   1992   2653   7006
ATOM    110  H   HIS A  50       5.313 107.187 -11.966  1.00146.64           H  
ATOM    111  HA  HIS A  50       5.418 106.916  -9.100  1.00147.32           H  
ATOM    112  HB3 HIS A  50       3.018 106.400  -9.497  1.00161.91           H  
ATOM    113  HB2 HIS A  50       3.891 105.045  -8.857  1.00161.91           H  
ATOM    114  HD1 HIS A  50       4.311 102.967 -10.478  1.00171.48           H  
ATOM    115  HE1 HIS A  50       3.113 102.027 -12.494  1.00175.00           H  
ATOM    116  HD2 HIS A  50       1.904 106.011 -12.144  1.00173.26           H  
ATOM    117  N   HIS A  51       6.676 104.580  -9.481  1.00130.12           N  
ANISOU  117  N   HIS A  51     9337  23120  16982   2822   2647   5965
ATOM    118  CA  HIS A  51       7.752 103.612  -9.702  1.00124.06           C  
ANISOU  118  CA  HIS A  51     8960  21658  16520   2358   2390   5736
ATOM    119  C   HIS A  51       7.203 102.244 -10.147  1.00124.37           C  
ANISOU  119  C   HIS A  51     8656  21629  16970   1687   2244   6038
ATOM    120  O   HIS A  51       6.054 101.903  -9.861  1.00123.61           O  
ANISOU  120  O   HIS A  51     8144  21913  16911   1514   2399   6460
ATOM    121  CB  HIS A  51       8.556 103.451  -8.396  1.00123.72           C  
ANISOU  121  CB  HIS A  51     9430  21248  16329   2464   2466   5544
ATOM    122  CG  HIS A  51       9.318 104.696  -8.006  1.00126.61           C  
ANISOU  122  CG  HIS A  51    10233  21529  16345   3035   2532   5180
ATOM    123  ND1 HIS A  51      10.404 105.165  -8.725  1.00116.80           N  
ANISOU  123  ND1 HIS A  51     9539  19714  15127   3030   2360   4761
ATOM    124  CE1 HIS A  51      10.815 106.290  -8.133  1.00115.88           C  
ANISOU  124  CE1 HIS A  51     9729  19625  14675   3557   2449   4521
ATOM    125  NE2 HIS A  51      10.091 106.617  -7.070  1.00124.73           N  
ANISOU  125  NE2 HIS A  51    10532  21323  15537   3946   2670   4751
ATOM    126  CD2 HIS A  51       9.135 105.602  -6.984  1.00124.89           C  
ANISOU  126  CD2 HIS A  51     9992  21718  15742   3627   2740   5176
ATOM    127  H   HIS A  51       6.185 104.534  -8.601  1.00130.12           H  
ATOM    128  HA  HIS A  51       8.405 103.989 -10.485  1.00124.06           H  
ATOM    129  HB3 HIS A  51       9.282 102.642  -8.489  1.00123.72           H  
ATOM    130  HB2 HIS A  51       7.894 103.174  -7.574  1.00123.72           H  
ATOM    131  HD1 HIS A  51      10.802 104.742  -9.553  1.00116.80           H  
ATOM    132  HE1 HIS A  51      11.645 106.882  -8.485  1.00115.88           H  
ATOM    133  HD2 HIS A  51       8.387 105.609  -6.205  1.00124.89           H  
ATOM    134  N   GLY A  52       8.047 101.472 -10.850  1.00121.80           N  
ANISOU  134  N   GLY A  52     8532  20806  16942   1317   1940   5818
ATOM    135  CA  GLY A  52       7.749 100.156 -11.414  1.00122.64           C  
ANISOU  135  CA  GLY A  52     8413  20735  17450    682   1732   6024
ATOM    136  C   GLY A  52       8.542  99.907 -12.705  1.00119.91           C  
ANISOU  136  C   GLY A  52     8312  19906  17341    439   1390   5698
ATOM    137  O   GLY A  52       9.538 100.583 -12.960  1.00112.75           O  
ANISOU  137  O   GLY A  52     7861  18670  16309    690   1329   5307
ATOM    138  H   GLY A  52       8.966 101.844 -11.051  1.00121.80           H  
ATOM    139  HA3 GLY A  52       6.682 100.057 -11.625  1.00122.64           H  
ATOM    140  HA2 GLY A  52       8.009  99.390 -10.683  1.00122.64           H  
ATOM    141  N   ASP A  53       8.097  98.931 -13.519  1.00122.33           N  
ANISOU  141  N   ASP A  53     8320  20174  17988    -58   1161   5866
ATOM    142  CA  ASP A  53       8.713  98.528 -14.791  1.00123.63           C  
ANISOU  142  CA  ASP A  53     8666  19934  18374   -295    816   5581
ATOM    143  C   ASP A  53       8.665  99.686 -15.824  1.00124.71           C  
ANISOU  143  C   ASP A  53     8692  20344  18347     76    780   5408
ATOM    144  O   ASP A  53       7.557 100.081 -16.191  1.00124.88           O  
ANISOU  144  O   ASP A  53     8198  20899  18352    132    830   5655
ATOM    145  CB  ASP A  53       7.986  97.261 -15.315  1.00130.47           C  
ANISOU  145  CB  ASP A  53     9220  20721  19632   -914    566   5822
ATOM    146  CG  ASP A  53       8.379  96.823 -16.735  1.00126.23           C  
ANISOU  146  CG  ASP A  53     8905  19746  19311  -1151    187   5508
ATOM    147  OD1 ASP A  53       9.596  96.825 -17.022  1.00127.27           O  
ANISOU  147  OD1 ASP A  53     9550  19447  19358   -989    118   5131
ATOM    148  OD2 ASP A  53       7.451  96.504 -17.509  1.00136.85           O1-
ANISOU  148  OD2 ASP A  53     9901  21191  20903  -1506    -49   5642
ATOM    149  H   ASP A  53       7.268  98.427 -13.242  1.00122.33           H  
ATOM    150  HA  ASP A  53       9.735  98.226 -14.569  1.00123.63           H  
ATOM    151  HB3 ASP A  53       6.907  97.427 -15.302  1.00130.47           H  
ATOM    152  HB2 ASP A  53       8.172  96.424 -14.642  1.00130.47           H  
ATOM    153  N   PRO A  54       9.819 100.232 -16.288  1.00118.13           N  
ANISOU  153  N   PRO A  54     8329  19173  17380    347    697   4998
ATOM    154  CA  PRO A  54       9.905 101.381 -17.209  1.00119.81           C  
ANISOU  154  CA  PRO A  54     8508  19610  17402    751    673   4833
ATOM    155  C   PRO A  54       9.057 101.341 -18.492  1.00118.16           C  
ANISOU  155  C   PRO A  54     7818  19709  17369    564    459   4965
ATOM    156  O   PRO A  54       8.644 102.401 -18.959  1.00118.88           O  
ANISOU  156  O   PRO A  54     7669  20227  17272    940    522   4992
ATOM    157  CB  PRO A  54      11.389 101.502 -17.579  1.00113.60           C  
ANISOU  157  CB  PRO A  54     8326  18269  16567    842    534   4404
ATOM    158  CG  PRO A  54      12.142 100.833 -16.453  1.00112.83           C  
ANISOU  158  CG  PRO A  54     8586  17789  16497    695    616   4340
ATOM    159  CD  PRO A  54      11.161  99.828 -15.859  1.00115.57           C  
ANISOU  159  CD  PRO A  54     8587  18253  17071    283    628   4690
ATOM    160  HA  PRO A  54       9.597 102.253 -16.638  1.00119.81           H  
ATOM    161  HB3 PRO A  54      11.698 102.538 -17.713  1.00113.60           H  
ATOM    162  HB2 PRO A  54      11.607 100.962 -18.501  1.00113.60           H  
ATOM    163  HG3 PRO A  54      12.402 101.575 -15.704  1.00112.83           H  
ATOM    164  HG2 PRO A  54      13.073 100.378 -16.787  1.00112.83           H  
ATOM    165  HD2 PRO A  54      11.363  98.831 -16.243  1.00115.57           H  
ATOM    166  HD3 PRO A  54      11.264  99.807 -14.776  1.00115.57           H  
ATOM    167  N   ALA A  55       8.786 100.147 -19.049  1.00117.91           N  
ANISOU  167  N   ALA A  55     7666  19452  17682     10    194   5031
ATOM    168  CA  ALA A  55       8.024  99.947 -20.285  1.00122.57           C  
ANISOU  168  CA  ALA A  55     7783  20307  18482   -259    -56   5163
ATOM    169  C   ALA A  55       6.578 100.475 -20.215  1.00123.99           C  
ANISOU  169  C   ALA A  55     7312  21223  18575   -119    136   5538
ATOM    170  O   ALA A  55       6.092 101.029 -21.199  1.00133.26           O  
ANISOU  170  O   ALA A  55     8185  22784  19664    108     65   5529
ATOM    171  CB  ALA A  55       8.026  98.451 -20.632  1.00124.68           C  
ANISOU  171  CB  ALA A  55     8009  20226  19137   -914   -331   5248
ATOM    172  H   ALA A  55       9.148  99.318 -18.598  1.00117.91           H  
ATOM    173  HA  ALA A  55       8.541 100.484 -21.083  1.00122.57           H  
ATOM    174  HB1 ALA A  55       7.511  98.263 -21.574  1.00124.68           H  
ATOM    175  HB2 ALA A  55       9.045  98.075 -20.738  1.00124.68           H  
ATOM    176  HB3 ALA A  55       7.534  97.859 -19.860  1.00124.68           H  
ATOM    177  N   LYS A  56       5.914 100.348 -19.055  1.00124.47           N  
ANISOU  177  N   LYS A  56     7155  21498  18639   -232    384   5873
ATOM    178  CA  LYS A  56       4.578 100.893 -18.802  1.00134.24           C  
ANISOU  178  CA  LYS A  56     7745  23479  19783   -118    609   6278
ATOM    179  C   LYS A  56       4.655 102.253 -18.081  1.00133.43           C  
ANISOU  179  C   LYS A  56     7712  23745  19240    589    966   6248
ATOM    180  O   LYS A  56       3.785 103.098 -18.293  1.00135.22           O  
ANISOU  180  O   LYS A  56     7464  24621  19293    904   1105   6437
ATOM    181  CB  LYS A  56       3.817  99.882 -17.907  1.00139.89           C  
ANISOU  181  CB  LYS A  56     8159  24271  20723   -628    696   6705
ATOM    182  CG  LYS A  56       2.393 100.292 -17.466  1.00148.40           C  
ANISOU  182  CG  LYS A  56     8530  26154  21702   -555    964   7182
ATOM    183  CD  LYS A  56       1.416 100.548 -18.630  1.00149.88           C  
ANISOU  183  CD  LYS A  56     8112  26867  21967   -590    801   7290
ATOM    184  CE  LYS A  56       0.061 101.111 -18.177  1.00161.48           C  
ANISOU  184  CE  LYS A  56     8890  29221  23245   -357   1121   7722
ATOM    185  NZ  LYS A  56      -0.722 100.119 -17.422  1.00167.21           N1+
ANISOU  185  NZ  LYS A  56     9202  30143  24189   -907   1236   8232
ATOM    186  H   LYS A  56       6.382  99.883 -18.288  1.00124.47           H  
ATOM    187  HA  LYS A  56       4.041 101.023 -19.742  1.00134.24           H  
ATOM    188  HB3 LYS A  56       4.407  99.679 -17.011  1.00139.89           H  
ATOM    189  HB2 LYS A  56       3.754  98.930 -18.435  1.00139.89           H  
ATOM    190  HG3 LYS A  56       2.442 101.174 -16.826  1.00148.40           H  
ATOM    191  HG2 LYS A  56       1.992  99.501 -16.832  1.00148.40           H  
ATOM    192  HD3 LYS A  56       1.274  99.634 -19.209  1.00149.88           H  
ATOM    193  HD2 LYS A  56       1.851 101.274 -19.317  1.00149.88           H  
ATOM    194  HE3 LYS A  56      -0.521 101.413 -19.048  1.00161.48           H  
ATOM    195  HE2 LYS A  56       0.202 102.004 -17.566  1.00161.48           H  
ATOM    196  HZ1 LYS A  56      -0.212  99.848 -16.593  1.00167.21           H  
ATOM    197  HZ2 LYS A  56      -1.608 100.522 -17.154  1.00167.21           H  
ATOM    198  HZ3 LYS A  56      -0.882  99.306 -17.999  1.00167.21           H  
ATOM    199  N   VAL A  57       5.657 102.448 -17.209  1.00130.82           N  
ANISOU  199  N   VAL A  57     7977  23002  18726    843   1097   6003
ATOM    200  CA  VAL A  57       5.741 103.564 -16.265  1.00133.35           C  
ANISOU  200  CA  VAL A  57     8454  23576  18636   1474   1422   5959
ATOM    201  C   VAL A  57       6.219 104.879 -16.914  1.00123.40           C  
ANISOU  201  C   VAL A  57     7311  22482  17095   2069   1413   5699
ATOM    202  O   VAL A  57       5.741 105.943 -16.517  1.00119.18           O  
ANISOU  202  O   VAL A  57     6559  22469  16253   2579   1647   5808
ATOM    203  CB  VAL A  57       6.671 103.114 -15.104  1.00142.80           C  
ANISOU  203  CB  VAL A  57    10268  24236  19752   1505   1516   5755
ATOM    204  CG1 VAL A  57       7.184 104.249 -14.211  1.00146.69           C  
ANISOU  204  CG1 VAL A  57    11133  24774  19830   2176   1725   5520
ATOM    205  CG2 VAL A  57       5.949 102.081 -14.225  1.00147.99           C  
ANISOU  205  CG2 VAL A  57    10738  24971  20521   1165   1668   6108
ATOM    206  H   VAL A  57       6.340 101.711 -17.102  1.00130.82           H  
ATOM    207  HA  VAL A  57       4.746 103.757 -15.858  1.00133.35           H  
ATOM    208  HB  VAL A  57       7.556 102.639 -15.526  1.00142.80           H  
ATOM    209 HG11 VAL A  57       7.713 103.862 -13.339  1.00146.69           H  
ATOM    210 HG12 VAL A  57       7.887 104.880 -14.752  1.00146.69           H  
ATOM    211 HG13 VAL A  57       6.357 104.869 -13.865  1.00146.69           H  
ATOM    212 HG21 VAL A  57       6.578 101.763 -13.399  1.00147.99           H  
ATOM    213 HG22 VAL A  57       5.047 102.510 -13.796  1.00147.99           H  
ATOM    214 HG23 VAL A  57       5.656 101.192 -14.782  1.00147.99           H  
ATOM    215  N   VAL A  58       7.137 104.824 -17.893  1.00118.66           N  
ANISOU  215  N   VAL A  58     7074  21428  16581   2022   1146   5358
ATOM    216  CA  VAL A  58       7.651 106.000 -18.601  1.00115.99           C  
ANISOU  216  CA  VAL A  58     6973  21111  15986   2559   1107   5081
ATOM    217  C   VAL A  58       6.725 106.287 -19.796  1.00121.01           C  
ANISOU  217  C   VAL A  58     7067  22238  16673   2603    958   5210
ATOM    218  O   VAL A  58       6.346 105.374 -20.532  1.00126.41           O  
ANISOU  218  O   VAL A  58     7414  22939  17677   2089    732   5337
ATOM    219  CB  VAL A  58       9.100 105.727 -19.094  1.00111.85           C  
ANISOU  219  CB  VAL A  58     7103  19879  15516   2482    900   4675
ATOM    220  CG1 VAL A  58       9.701 106.914 -19.871  1.00111.79           C  
ANISOU  220  CG1 VAL A  58     7367  19868  15239   3024    860   4420
ATOM    221  CG2 VAL A  58      10.039 105.376 -17.924  1.00109.69           C  
ANISOU  221  CG2 VAL A  58     7334  19141  15203   2419   1027   4540
ATOM    222  H   VAL A  58       7.474 103.918 -18.195  1.00118.66           H  
ATOM    223  HA  VAL A  58       7.669 106.858 -17.927  1.00115.99           H  
ATOM    224  HB  VAL A  58       9.083 104.874 -19.773  1.00111.85           H  
ATOM    225 HG11 VAL A  58      10.741 106.723 -20.136  1.00111.79           H  
ATOM    226 HG12 VAL A  58       9.171 107.110 -20.804  1.00111.79           H  
ATOM    227 HG13 VAL A  58       9.670 107.824 -19.272  1.00111.79           H  
ATOM    228 HG21 VAL A  58      11.053 105.181 -18.273  1.00109.69           H  
ATOM    229 HG22 VAL A  58      10.089 106.188 -17.197  1.00109.69           H  
ATOM    230 HG23 VAL A  58       9.706 104.483 -17.400  1.00109.69           H  
ATOM    231  N   GLU A  59       6.375 107.570 -19.976  1.00118.62           N  
ANISOU  231  N   GLU A  59     6697  22328  16046   3231   1068   5165
ATOM    232  CA  GLU A  59       5.480 108.081 -21.011  1.00123.38           C  
ANISOU  232  CA  GLU A  59     6794  23445  16640   3380    933   5264
ATOM    233  C   GLU A  59       5.915 109.482 -21.472  1.00123.15           C  
ANISOU  233  C   GLU A  59     7060  23476  16256   4094    942   5015
ATOM    234  O   GLU A  59       6.444 110.265 -20.683  1.00119.29           O  
ANISOU  234  O   GLU A  59     7040  22809  15475   4555   1131   4851
ATOM    235  CB  GLU A  59       4.011 107.942 -20.549  1.00131.78           C  
ANISOU  235  CB  GLU A  59     7071  25294  17708   3346   1116   5704
ATOM    236  CG  GLU A  59       3.512 109.073 -19.627  1.00134.60           C  
ANISOU  236  CG  GLU A  59     7415  26015  17713   3857   1504   5836
ATOM    237  CD  GLU A  59       2.129 108.790 -19.039  1.00140.14           C  
ANISOU  237  CD  GLU A  59     7308  27516  18424   3775   1702   6310
ATOM    238  OE1 GLU A  59       1.218 108.480 -19.836  1.00151.05           O  
ANISOU  238  OE1 GLU A  59     8088  29421  19885   3732   1586   6481
ATOM    239  OE2 GLU A  59       1.997 108.931 -17.803  1.00140.08           O1-
ANISOU  239  OE2 GLU A  59     7252  27638  18333   3757   1976   6520
ATOM    240  H   GLU A  59       6.720 108.250 -19.311  1.00118.62           H  
ATOM    241  HA  GLU A  59       5.604 107.432 -21.875  1.00123.38           H  
ATOM    242  HB3 GLU A  59       3.861 106.973 -20.069  1.00131.78           H  
ATOM    243  HB2 GLU A  59       3.378 107.925 -21.437  1.00131.78           H  
ATOM    244  HG3 GLU A  59       3.463 110.016 -20.170  1.00134.60           H  
ATOM    245  HG2 GLU A  59       4.220 109.213 -18.809  1.00134.60           H  
ATOM    246  N   LEU A  60       5.670 109.794 -22.756  1.00125.94           N  
ANISOU  246  N   LEU A  60     7140  24075  16637   4178    718   4989
ATOM    247  CA  LEU A  60       6.004 111.068 -23.397  1.00122.06           C  
ANISOU  247  CA  LEU A  60     6905  23646  15828   4839    678   4772
ATOM    248  C   LEU A  60       4.965 112.128 -22.979  1.00126.87           C  
ANISOU  248  C   LEU A  60     7115  24984  16105   5469    931   4964
ATOM    249  O   LEU A  60       3.765 111.936 -23.177  1.00133.01           O  
ANISOU  249  O   LEU A  60     7145  26437  16957   5372    965   5277
ATOM    250  CB  LEU A  60       5.968 110.847 -24.934  1.00122.58           C  
ANISOU  250  CB  LEU A  60     6798  23736  16043   4690    328   4688
ATOM    251  CG  LEU A  60       6.685 111.885 -25.839  1.00123.11           C  
ANISOU  251  CG  LEU A  60     7296  23637  15843   5245    197   4407
ATOM    252  CD1 LEU A  60       6.034 113.278 -25.867  1.00127.79           C  
ANISOU  252  CD1 LEU A  60     7670  24829  16056   6019    363   4485
ATOM    253  CD2 LEU A  60       8.196 111.976 -25.573  1.00116.04           C  
ANISOU  253  CD2 LEU A  60     7277  21955  14860   5304    219   4092
ATOM    254  H   LEU A  60       5.216 109.100 -23.333  1.00125.94           H  
ATOM    255  HA  LEU A  60       7.008 111.352 -23.088  1.00122.06           H  
ATOM    256  HB3 LEU A  60       4.937 110.730 -25.272  1.00122.58           H  
ATOM    257  HB2 LEU A  60       6.435 109.885 -25.143  1.00122.58           H  
ATOM    258  HG  LEU A  60       6.584 111.494 -26.852  1.00123.11           H  
ATOM    259 HD11 LEU A  60       6.430 113.871 -26.692  1.00127.79           H  
ATOM    260 HD12 LEU A  60       4.954 113.209 -26.000  1.00127.79           H  
ATOM    261 HD13 LEU A  60       6.230 113.836 -24.952  1.00127.79           H  
ATOM    262 HD21 LEU A  60       8.690 112.583 -26.332  1.00116.04           H  
ATOM    263 HD22 LEU A  60       8.409 112.429 -24.605  1.00116.04           H  
ATOM    264 HD23 LEU A  60       8.660 110.989 -25.594  1.00116.04           H  
ATOM    265  N   LYS A  61       5.444 113.246 -22.409  1.00127.73           N  
ANISOU  265  N   LYS A  61     7733  24954  15844   6114   1103   4774
ATOM    266  CA  LYS A  61       4.662 114.407 -21.976  1.00136.47           C  
ANISOU  266  CA  LYS A  61     8590  26693  16567   6836   1340   4891
ATOM    267  C   LYS A  61       5.324 115.707 -22.449  1.00133.70           C  
ANISOU  267  C   LYS A  61     8787  26146  15868   7558   1282   4593
ATOM    268  O   LYS A  61       6.545 115.774 -22.576  1.00131.54           O  
ANISOU  268  O   LYS A  61     9168  25179  15630   7482   1119   4304
ATOM    269  CB  LYS A  61       4.456 114.403 -20.448  1.00141.50           C  
ANISOU  269  CB  LYS A  61     9302  27402  17059   6937   1666   5002
ATOM    270  CG  LYS A  61       3.702 113.174 -19.917  1.00147.70           C  
ANISOU  270  CG  LYS A  61     9507  28476  18136   6305   1766   5359
ATOM    271  CD  LYS A  61       3.208 113.358 -18.476  1.00153.17           C  
ANISOU  271  CD  LYS A  61    10024  29607  18566   6627   2132   5570
ATOM    272  CE  LYS A  61       2.595 112.067 -17.925  1.00154.22           C  
ANISOU  272  CE  LYS A  61     9658  29948  18990   5965   2237   5941
ATOM    273  NZ  LYS A  61       2.004 112.249 -16.591  1.00156.46           N1+
ANISOU  273  NZ  LYS A  61     9771  30686  18991   6291   2606   6167
ATOM    274  H   LYS A  61       6.445 113.308 -22.274  1.00127.73           H  
ATOM    275  HA  LYS A  61       3.679 114.369 -22.451  1.00136.47           H  
ATOM    276  HB3 LYS A  61       3.899 115.299 -20.170  1.00141.50           H  
ATOM    277  HB2 LYS A  61       5.419 114.481 -19.943  1.00141.50           H  
ATOM    278  HG3 LYS A  61       4.355 112.303 -19.975  1.00147.70           H  
ATOM    279  HG2 LYS A  61       2.847 112.962 -20.561  1.00147.70           H  
ATOM    280  HD3 LYS A  61       2.471 114.162 -18.447  1.00153.17           H  
ATOM    281  HD2 LYS A  61       4.036 113.671 -17.839  1.00153.17           H  
ATOM    282  HE3 LYS A  61       3.365 111.299 -17.855  1.00154.22           H  
ATOM    283  HE2 LYS A  61       1.820 111.700 -18.598  1.00154.22           H  
ATOM    284  HZ1 LYS A  61       2.713 112.558 -15.942  1.00156.46           H  
ATOM    285  HZ2 LYS A  61       1.261 112.931 -16.638  1.00156.46           H  
ATOM    286  HZ3 LYS A  61       1.628 111.362 -16.283  1.00156.46           H  
ATOM    287  N   ASN A  62       4.509 116.746 -22.689  1.00134.12           N  
ANISOU  287  N   ASN A  62     8560  26826  15572   8269   1421   4682
ATOM    288  CA  ASN A  62       4.935 118.080 -23.118  1.00135.77           C  
ANISOU  288  CA  ASN A  62     9249  26927  15409   9047   1375   4435
ATOM    289  C   ASN A  62       4.892 119.039 -21.919  1.00137.42           C  
ANISOU  289  C   ASN A  62     9810  27185  15218   9697   1652   4363
ATOM    290  O   ASN A  62       3.848 119.200 -21.286  1.00142.90           O  
ANISOU  290  O   ASN A  62    10019  28484  15791   9856   1901   4603
ATOM    291  CB  ASN A  62       3.967 118.592 -24.211  1.00138.48           C  
ANISOU  291  CB  ASN A  62     9002  27976  15637   9436   1264   4563
ATOM    292  CG  ASN A  62       4.194 117.910 -25.564  1.00137.46           C  
ANISOU  292  CG  ASN A  62     8643  27739  15846   8901    933   4560
ATOM    293  OD1 ASN A  62       4.864 118.463 -26.433  1.00138.50           O  
ANISOU  293  OD1 ASN A  62     8744  27522  16357   8130    826   4589
ATOM    294  ND2 ASN A  62       3.628 116.717 -25.760  1.00141.37           N  
ANISOU  294  ND2 ASN A  62     8987  28542  16186   9339    755   4515
ATOM    295  H   ASN A  62       3.521 116.619 -22.523  1.00134.12           H  
ATOM    296  HA  ASN A  62       5.950 118.061 -23.520  1.00135.77           H  
ATOM    297  HB3 ASN A  62       4.105 119.664 -24.363  1.00138.48           H  
ATOM    298  HB2 ASN A  62       2.927 118.461 -23.906  1.00138.48           H  
ATOM    299 HD22 ASN A  62       3.751 116.245 -26.644  1.00141.37           H  
ATOM    300 HD21 ASN A  62       3.073 116.293 -25.032  1.00141.37           H  
ATOM    301  N   LEU A  63       6.044 119.658 -21.619  1.00134.42           N  
ANISOU  301  N   LEU A  63    10286  26157  14631  10062   1599   4035
ATOM    302  CA  LEU A  63       6.252 120.659 -20.572  1.00133.31           C  
ANISOU  302  CA  LEU A  63    10621  25938  14094  10712   1800   3894
ATOM    303  C   LEU A  63       6.629 122.003 -21.221  1.00129.27           C  
ANISOU  303  C   LEU A  63    10588  25307  13221  11510   1691   3669
ATOM    304  O   LEU A  63       7.228 122.031 -22.298  1.00123.32           O  
ANISOU  304  O   LEU A  63     9832  24485  12537  11516   1463   3622
ATOM    305  CB  LEU A  63       7.427 120.224 -19.659  1.00131.24           C  
ANISOU  305  CB  LEU A  63    11035  24893  13937  10331   1831   3694
ATOM    306  CG  LEU A  63       7.113 119.131 -18.611  1.00131.29           C  
ANISOU  306  CG  LEU A  63    10728  24952  14206   9688   1981   3881
ATOM    307  CD1 LEU A  63       6.915 117.737 -19.226  1.00130.95           C  
ANISOU  307  CD1 LEU A  63    10243  24879  14632   8862   1822   4045
ATOM    308  CD2 LEU A  63       8.227 119.078 -17.553  1.00128.62           C  
ANISOU  308  CD2 LEU A  63    11126  23906  13838   9561   2024   3637
ATOM    309  H   LEU A  63       6.843 119.465 -22.205  1.00134.42           H  
ATOM    310  HA  LEU A  63       5.351 120.800 -19.972  1.00133.31           H  
ATOM    311  HB3 LEU A  63       7.767 121.101 -19.104  1.00131.24           H  
ATOM    312  HB2 LEU A  63       8.284 119.923 -20.264  1.00131.24           H  
ATOM    313  HG  LEU A  63       6.193 119.405 -18.093  1.00131.29           H  
ATOM    314 HD11 LEU A  63       6.915 116.965 -18.457  1.00130.95           H  
ATOM    315 HD12 LEU A  63       5.963 117.654 -19.746  1.00130.95           H  
ATOM    316 HD13 LEU A  63       7.708 117.505 -19.935  1.00130.95           H  
ATOM    317 HD21 LEU A  63       8.005 118.341 -16.781  1.00128.62           H  
ATOM    318 HD22 LEU A  63       9.186 118.812 -17.999  1.00128.62           H  
ATOM    319 HD23 LEU A  63       8.347 120.041 -17.055  1.00128.62           H  
ATOM    320  N   GLU A  64       6.335 123.108 -20.517  1.00130.40           N  
ANISOU  320  N   GLU A  64    11159  25424  12964  12202   1844   3530
ATOM    321  CA  GLU A  64       6.845 124.452 -20.798  1.00138.76           C  
ANISOU  321  CA  GLU A  64    12850  26213  13657  12977   1739   3278
ATOM    322  C   GLU A  64       8.128 124.678 -19.971  1.00136.81           C  
ANISOU  322  C   GLU A  64    13578  25067  13339  12959   1712   2967
ATOM    323  O   GLU A  64       8.279 124.131 -18.876  1.00134.65           O  
ANISOU  323  O   GLU A  64    13402  24651  13107  12702   1864   2955
ATOM    324  CB  GLU A  64       5.738 125.473 -20.431  1.00147.78           C  
ANISOU  324  CB  GLU A  64    13678  28123  14347  13908   1906   3362
ATOM    325  CG  GLU A  64       5.546 125.809 -18.935  1.00150.47           C  
ANISOU  325  CG  GLU A  64    13807  28857  14508  14077   2207   3466
ATOM    326  CD  GLU A  64       4.334 126.714 -18.716  1.00156.44           C  
ANISOU  326  CD  GLU A  64    14416  30281  14742  15115   2365   3484
ATOM    327  OE1 GLU A  64       4.452 127.911 -19.056  1.00165.71           O  
ANISOU  327  OE1 GLU A  64    16207  31160  15594  15823   2245   3230
ATOM    328  OE2 GLU A  64       3.311 126.192 -18.221  1.00170.92           O1-
ANISOU  328  OE2 GLU A  64    15528  32939  16476  15237   2612   3758
ATOM    329  H   GLU A  64       5.838 122.995 -19.645  1.00130.40           H  
ATOM    330  HA  GLU A  64       7.074 124.548 -21.861  1.00138.76           H  
ATOM    331  HB3 GLU A  64       4.790 125.137 -20.856  1.00147.78           H  
ATOM    332  HB2 GLU A  64       5.964 126.405 -20.952  1.00147.78           H  
ATOM    333  HG3 GLU A  64       6.422 126.315 -18.529  1.00150.47           H  
ATOM    334  HG2 GLU A  64       5.413 124.893 -18.358  1.00150.47           H  
ATOM    335  N   LEU A  65       9.053 125.489 -20.510  1.00141.93           N  
ANISOU  335  N   LEU A  65    14938  25116  13873  13226   1512   2727
ATOM    336  CA  LEU A  65      10.334 125.822 -19.884  1.00139.20           C  
ANISOU  336  CA  LEU A  65    15527  23851  13512  13104   1437   2439
ATOM    337  C   LEU A  65      10.173 127.018 -18.930  1.00146.43           C  
ANISOU  337  C   LEU A  65    16995  24657  13984  13886   1524   2244
ATOM    338  O   LEU A  65       9.367 127.918 -19.169  1.00154.30           O  
ANISOU  338  O   LEU A  65    18001  26003  14623  14700   1522   2226
ATOM    339  CB  LEU A  65      11.361 126.212 -20.971  1.00139.24           C  
ANISOU  339  CB  LEU A  65    16059  23227  13618  12956   1182   2300
ATOM    340  CG  LEU A  65      11.835 125.028 -21.848  1.00138.19           C  
ANISOU  340  CG  LEU A  65    15543  23035  13928  12121   1069   2427
ATOM    341  CD1 LEU A  65      11.008 124.881 -23.136  1.00141.58           C  
ANISOU  341  CD1 LEU A  65    15401  24032  14361  12315    954   2593
ATOM    342  CD2 LEU A  65      13.326 125.160 -22.189  1.00133.86           C  
ANISOU  342  CD2 LEU A  65    15722  21591  13548  11668    908   2235
ATOM    343  H   LEU A  65       8.852 125.920 -21.399  1.00141.93           H  
ATOM    344  HA  LEU A  65      10.710 124.966 -19.320  1.00139.20           H  
ATOM    345  HB3 LEU A  65      12.235 126.630 -20.468  1.00139.24           H  
ATOM    346  HB2 LEU A  65      10.982 127.022 -21.597  1.00139.24           H  
ATOM    347  HG  LEU A  65      11.729 124.106 -21.274  1.00138.19           H  
ATOM    348 HD11 LEU A  65      11.357 124.035 -23.729  1.00141.58           H  
ATOM    349 HD12 LEU A  65       9.953 124.712 -22.925  1.00141.58           H  
ATOM    350 HD13 LEU A  65      11.085 125.772 -23.760  1.00141.58           H  
ATOM    351 HD21 LEU A  65      13.660 124.316 -22.785  1.00133.86           H  
ATOM    352 HD22 LEU A  65      13.526 126.070 -22.755  1.00133.86           H  
ATOM    353 HD23 LEU A  65      13.943 125.179 -21.291  1.00133.86           H  
ATOM    354  N   ALA A  66      10.979 127.015 -17.857  1.00145.91           N  
ANISOU  354  N   ALA A  66    17409  24090  13940  13641   1579   2082
ATOM    355  CA  ALA A  66      11.014 128.030 -16.804  1.00150.49           C  
ANISOU  355  CA  ALA A  66    18523  24529  14127  14284   1654   1875
ATOM    356  C   ALA A  66      11.759 129.302 -17.249  1.00156.04           C  
ANISOU  356  C   ALA A  66    20111  24617  14561  14847   1455   1604
ATOM    357  O   ALA A  66      12.451 129.314 -18.269  1.00152.92           O  
ANISOU  357  O   ALA A  66    19931  23887  14286  14717   1271   1589
ATOM    358  CB  ALA A  66      11.771 127.424 -15.608  1.00146.54           C  
ANISOU  358  CB  ALA A  66    18290  23621  13769  13769   1724   1769
ATOM    359  H   ALA A  66      11.623 126.245 -17.758  1.00145.91           H  
ATOM    360  HA  ALA A  66       9.995 128.286 -16.508  1.00150.49           H  
ATOM    361  HB1 ALA A  66      11.809 128.115 -14.765  1.00146.54           H  
ATOM    362  HB2 ALA A  66      11.282 126.516 -15.256  1.00146.54           H  
ATOM    363  HB3 ALA A  66      12.799 127.166 -15.870  1.00146.54           H  
ATOM    364  N   ALA A  67      11.629 130.371 -16.447  1.00162.76           N  
ANISOU  364  N   ALA A  67    21490  25321  15031  15490   1488   1392
ATOM    365  CA  ALA A  67      12.334 131.638 -16.621  1.00169.38           C  
ANISOU  365  CA  ALA A  67    23270  25490  15597  16030   1292   1111
ATOM    366  C   ALA A  67      13.795 131.489 -16.171  1.00160.64           C  
ANISOU  366  C   ALA A  67    22897  23391  14747  15355   1128    917
ATOM    367  O   ALA A  67      14.064 130.976 -15.084  1.00161.80           O  
ANISOU  367  O   ALA A  67    22928  23399  15151  14689   1200    921
ATOM    368  CB  ALA A  67      11.657 132.696 -15.736  1.00174.13           C  
ANISOU  368  CB  ALA A  67    24188  26268  15707  16924   1368    936
ATOM    369  H   ALA A  67      11.048 130.281 -15.626  1.00162.76           H  
ATOM    370  HA  ALA A  67      12.285 131.947 -17.668  1.00169.38           H  
ATOM    371  HB1 ALA A  67      12.144 133.666 -15.840  1.00174.13           H  
ATOM    372  HB2 ALA A  67      10.611 132.827 -16.017  1.00174.13           H  
ATOM    373  HB3 ALA A  67      11.682 132.422 -14.680  1.00174.13           H  
ATOM    374  N   VAL A  68      14.728 131.952 -17.016  1.00162.69           N  
ANISOU  374  N   VAL A  68    23905  22983  14927  15543    910    760
ATOM    375  CA  VAL A  68      16.170 131.888 -16.789  1.00156.18           C  
ANISOU  375  CA  VAL A  68    23813  21209  14319  14948    743    592
ATOM    376  C   VAL A  68      16.546 133.052 -15.851  1.00163.15           C  
ANISOU  376  C   VAL A  68    25574  21509  14906  15373    647    281
ATOM    377  O   VAL A  68      16.514 134.218 -16.246  1.00176.22           O  
ANISOU  377  O   VAL A  68    27911  22752  16294  15950    482    134
ATOM    378  CB  VAL A  68      16.906 132.004 -18.160  1.00153.82           C  
ANISOU  378  CB  VAL A  68    23813  20505  14126  14830    558    643
ATOM    379  CG1 VAL A  68      18.436 131.877 -18.029  1.00148.65           C  
ANISOU  379  CG1 VAL A  68    23757  18971  13751  14071    428    537
ATOM    380  CG2 VAL A  68      16.409 130.956 -19.177  1.00150.49           C  
ANISOU  380  CG2 VAL A  68    22518  20745  13915  14592    624    927
ATOM    381  H   VAL A  68      14.423 132.363 -17.886  1.00162.69           H  
ATOM    382  HA  VAL A  68      16.426 130.932 -16.327  1.00156.18           H  
ATOM    383  HB  VAL A  68      16.695 132.986 -18.587  1.00153.82           H  
ATOM    384 HG11 VAL A  68      18.927 132.028 -18.991  1.00148.65           H  
ATOM    385 HG12 VAL A  68      18.853 132.610 -17.340  1.00148.65           H  
ATOM    386 HG13 VAL A  68      18.720 130.887 -17.672  1.00148.65           H  
ATOM    387 HG21 VAL A  68      16.949 131.041 -20.120  1.00150.49           H  
ATOM    388 HG22 VAL A  68      16.556 129.943 -18.801  1.00150.49           H  
ATOM    389 HG23 VAL A  68      15.351 131.074 -19.408  1.00150.49           H  
ATOM    390  N   ARG A  69      16.897 132.712 -14.601  1.00163.80           N  
ANISOU  390  N   ARG A  69    25648  21557  15031  15095    736    178
ATOM    391  CA  ARG A  69      17.386 133.620 -13.561  1.00167.22           C  
ANISOU  391  CA  ARG A  69    26901  21407  15229  15367    622   -141
ATOM    392  C   ARG A  69      18.867 133.968 -13.805  1.00163.99           C  
ANISOU  392  C   ARG A  69    27332  19985  14990  14911    378   -299
ATOM    393  O   ARG A  69      19.492 133.469 -14.743  1.00154.31           O  
ANISOU  393  O   ARG A  69    25989  18558  14085  14308    337   -150
ATOM    394  CB  ARG A  69      17.263 132.912 -12.186  1.00165.85           C  
ANISOU  394  CB  ARG A  69    26475  21420  15119  15033    758   -195
ATOM    395  CG  ARG A  69      15.844 132.442 -11.801  1.00165.54           C  
ANISOU  395  CG  ARG A  69    25636  22365  14898  15438   1021    -26
ATOM    396  CD  ARG A  69      14.876 133.583 -11.453  1.00171.39           C  
ANISOU  396  CD  ARG A  69    26628  23395  15099  16541   1035   -165
ATOM    397  NE  ARG A  69      14.297 134.188 -12.660  1.00175.74           N  
ANISOU  397  NE  ARG A  69    26986  24296  15493  17116   1025    -30
ATOM    398  CZ  ARG A  69      13.651 135.365 -12.717  1.00177.64           C  
ANISOU  398  CZ  ARG A  69    27395  24838  15261  18138   1028   -120
ATOM    399  NH1 ARG A  69      13.446 136.105 -11.618  1.00183.85           N  
ANISOU  399  NH1 ARG A  69    28573  25613  15668  18726   1042   -357
ATOM    400  NH2 ARG A  69      13.206 135.807 -13.899  1.00180.13           N1+
ANISOU  400  NH2 ARG A  69    27488  25486  15468  18603   1009     19
ATOM    401  H   ARG A  69      16.869 131.727 -14.359  1.00163.80           H  
ATOM    402  HA  ARG A  69      16.807 134.544 -13.568  1.00167.22           H  
ATOM    403  HB3 ARG A  69      17.627 133.567 -11.394  1.00165.85           H  
ATOM    404  HB2 ARG A  69      17.927 132.048 -12.166  1.00165.85           H  
ATOM    405  HG3 ARG A  69      15.928 131.794 -10.929  1.00165.54           H  
ATOM    406  HG2 ARG A  69      15.417 131.812 -12.581  1.00165.54           H  
ATOM    407  HD3 ARG A  69      15.380 134.339 -10.851  1.00171.39           H  
ATOM    408  HD2 ARG A  69      14.053 133.195 -10.852  1.00171.39           H  
ATOM    409  HE  ARG A  69      14.395 133.646 -13.507  1.00175.74           H  
ATOM    410 HH12 ARG A  69      12.961 136.989 -11.674  1.00183.85           H  
ATOM    411 HH11 ARG A  69      13.773 135.776 -10.721  1.00183.85           H  
ATOM    412 HH22 ARG A  69      12.718 136.689 -13.966  1.00180.13           H  
ATOM    413 HH21 ARG A  69      13.371 135.271 -14.739  1.00180.13           H  
ATOM    414  N   GLY A  70      19.437 134.821 -12.938  1.00165.47           N  
ANISOU  414  N   GLY A  70    28369  19544  14956  15192    213   -598
ATOM    415  CA  GLY A  70      20.827 135.273 -12.991  1.00163.55           C  
ANISOU  415  CA  GLY A  70    28973  18312  14856  14753    -25   -757
ATOM    416  C   GLY A  70      21.888 134.174 -12.825  1.00156.18           C  
ANISOU  416  C   GLY A  70    27832  17117  14393  13665     -5   -667
ATOM    417  O   GLY A  70      23.020 134.375 -13.256  1.00156.22           O  
ANISOU  417  O   GLY A  70    28260  16505  14593  13207   -145   -648
ATOM    418  H   GLY A  70      18.867 135.190 -12.191  1.00165.47           H  
ATOM    419  HA3 GLY A  70      20.975 136.011 -12.203  1.00163.55           H  
ATOM    420  HA2 GLY A  70      20.996 135.791 -13.933  1.00163.55           H  
ATOM    421  N   SER A  71      21.516 133.025 -12.236  1.00149.81           N  
ANISOU  421  N   SER A  71    26378  16795  13748  13279    173   -602
ATOM    422  CA  SER A  71      22.361 131.848 -12.024  1.00151.55           C  
ANISOU  422  CA  SER A  71    26329  16861  14392  12300    209   -525
ATOM    423  C   SER A  71      22.019 130.686 -12.980  1.00147.36           C  
ANISOU  423  C   SER A  71    24965  16871  14155  11880    367   -211
ATOM    424  O   SER A  71      22.721 129.674 -12.958  1.00135.25           O  
ANISOU  424  O   SER A  71    23165  15255  12967  11100    403   -134
ATOM    425  CB  SER A  71      22.138 131.362 -10.576  1.00152.98           C  
ANISOU  425  CB  SER A  71    26354  17197  14573  12116    284   -655
ATOM    426  OG  SER A  71      22.784 132.231  -9.668  1.00158.46           O  
ANISOU  426  OG  SER A  71    27803  17422  14984  12514    119   -969
ATOM    427  H   SER A  71      20.564 132.958 -11.908  1.00149.81           H  
ATOM    428  HA  SER A  71      23.416 132.090 -12.163  1.00151.55           H  
ATOM    429  HB3 SER A  71      22.557 130.367 -10.418  1.00152.98           H  
ATOM    430  HB2 SER A  71      21.075 131.301 -10.335  1.00152.98           H  
ATOM    431  HG  SER A  71      23.714 132.202  -9.835  1.00158.46           H  
ATOM    432  N   ASP A  72      20.962 130.807 -13.805  1.00144.13           N  
ANISOU  432  N   ASP A  72    24153  17010  13599  12409    444    -42
ATOM    433  CA  ASP A  72      20.467 129.738 -14.678  1.00136.73           C  
ANISOU  433  CA  ASP A  72    22371  16679  12902  12102    582    246
ATOM    434  C   ASP A  72      21.092 129.780 -16.077  1.00134.91           C  
ANISOU  434  C   ASP A  72    22229  16181  12849  11823    473    368
ATOM    435  O   ASP A  72      21.622 130.793 -16.529  1.00129.11           O  
ANISOU  435  O   ASP A  72    22140  14966  11952  12141    317    284
ATOM    436  CB  ASP A  72      18.935 129.844 -14.855  1.00139.54           C  
ANISOU  436  CB  ASP A  72    22116  17884  13017  12782    733    387
ATOM    437  CG  ASP A  72      18.110 129.595 -13.591  1.00139.77           C  
ANISOU  437  CG  ASP A  72    21777  18385  12944  12896    910    372
ATOM    438  OD1 ASP A  72      18.679 129.127 -12.580  1.00138.69           O  
ANISOU  438  OD1 ASP A  72    21739  17984  12974  12375    921    279
ATOM    439  OD2 ASP A  72      16.895 129.879 -13.669  1.00148.75           O1-
ANISOU  439  OD2 ASP A  72    22507  20192  13818  13528   1042    463
ATOM    440  H   ASP A  72      20.451 131.678 -13.809  1.00144.13           H  
ATOM    441  HA  ASP A  72      20.699 128.771 -14.241  1.00136.73           H  
ATOM    442  HB3 ASP A  72      18.584 129.124 -15.595  1.00139.54           H  
ATOM    443  HB2 ASP A  72      18.685 130.828 -15.246  1.00139.54           H  
ATOM    444  N   VAL A  73      20.999 128.622 -16.743  1.00124.74           N  
ANISOU  444  N   VAL A  73    20296  15214  11883  11240    553    570
ATOM    445  CA  VAL A  73      21.484 128.292 -18.072  1.00119.23           C  
ANISOU  445  CA  VAL A  73    19545  14376  11379  10903    470    706
ATOM    446  C   VAL A  73      20.388 127.446 -18.741  1.00113.98           C  
ANISOU  446  C   VAL A  73    17987  14485  10834  10881    572    944
ATOM    447  O   VAL A  73      20.064 126.364 -18.247  1.00120.04           O  
ANISOU  447  O   VAL A  73    18177  15611  11821  10453    692   1038
ATOM    448  CB  VAL A  73      22.846 127.547 -17.960  1.00113.13           C  
ANISOU  448  CB  VAL A  73    18932  13109  10942  10029    435    681
ATOM    449  CG1 VAL A  73      23.437 127.206 -19.336  1.00113.27           C  
ANISOU  449  CG1 VAL A  73    19088  12869  11080   9775    331    787
ATOM    450  CG2 VAL A  73      23.901 128.299 -17.129  1.00114.36           C  
ANISOU  450  CG2 VAL A  73    19803  12611  11037   9911    361    450
ATOM    451  H   VAL A  73      20.565 127.853 -16.247  1.00124.74           H  
ATOM    452  HA  VAL A  73      21.623 129.210 -18.646  1.00119.23           H  
ATOM    453  HB  VAL A  73      22.660 126.604 -17.445  1.00113.13           H  
ATOM    454 HG11 VAL A  73      24.361 126.637 -19.238  1.00113.27           H  
ATOM    455 HG12 VAL A  73      22.756 126.611 -19.945  1.00113.27           H  
ATOM    456 HG13 VAL A  73      23.667 128.120 -19.881  1.00113.27           H  
ATOM    457 HG21 VAL A  73      24.846 127.762 -17.122  1.00114.36           H  
ATOM    458 HG22 VAL A  73      24.090 129.290 -17.539  1.00114.36           H  
ATOM    459 HG23 VAL A  73      23.602 128.412 -16.088  1.00114.36           H  
ATOM    460  N   ARG A  74      19.844 127.912 -19.876  1.00120.34           N  
ANISOU  460  N   ARG A  74    18694  15539  11492  11348    508   1043
ATOM    461  CA  ARG A  74      18.944 127.133 -20.727  1.00120.20           C  
ANISOU  461  CA  ARG A  74    17866  16205  11599  11295    553   1266
ATOM    462  C   ARG A  74      19.804 126.299 -21.688  1.00121.40           C  
ANISOU  462  C   ARG A  74    18000  16086  12040  10664    450   1339
ATOM    463  O   ARG A  74      20.752 126.810 -22.290  1.00118.61           O  
ANISOU  463  O   ARG A  74    18240  15201  11624  10688    317   1279
ATOM    464  CB  ARG A  74      18.053 128.087 -21.547  1.00123.20           C  
ANISOU  464  CB  ARG A  74    18140  17006  11665  12118    513   1325
ATOM    465  CG  ARG A  74      17.012 127.377 -22.441  1.00124.03           C  
ANISOU  465  CG  ARG A  74    17391  17849  11886  12091    530   1553
ATOM    466  CD  ARG A  74      16.129 128.363 -23.215  1.00131.61           C  
ANISOU  466  CD  ARG A  74    18334  19157  12516  12927    457   1591
ATOM    467  NE  ARG A  74      15.364 127.689 -24.275  1.00134.16           N  
ANISOU  467  NE  ARG A  74    17958  20054  12962  12849    400   1788
ATOM    468  CZ  ARG A  74      14.612 128.301 -25.206  1.00144.77           C  
ANISOU  468  CZ  ARG A  74    19114  21828  14065  13503    323   1856
ATOM    469  NH1 ARG A  74      14.482 129.635 -25.233  1.00149.53           N  
ANISOU  469  NH1 ARG A  74    20192  22349  14272  14333    303   1746
ATOM    470  NH2 ARG A  74      13.981 127.562 -26.125  1.00149.55           N1+
ANISOU  470  NH2 ARG A  74    19056  22951  14817  13341    250   2027
ATOM    471  H   ARG A  74      20.187 128.788 -20.248  1.00120.34           H  
ATOM    472  HA  ARG A  74      18.311 126.489 -20.118  1.00120.20           H  
ATOM    473  HB3 ARG A  74      18.687 128.718 -22.167  1.00123.20           H  
ATOM    474  HB2 ARG A  74      17.529 128.756 -20.864  1.00123.20           H  
ATOM    475  HG3 ARG A  74      16.379 126.738 -21.823  1.00124.03           H  
ATOM    476  HG2 ARG A  74      17.506 126.713 -23.149  1.00124.03           H  
ATOM    477  HD3 ARG A  74      16.753 129.122 -23.688  1.00131.61           H  
ATOM    478  HD2 ARG A  74      15.446 128.879 -22.539  1.00131.61           H  
ATOM    479  HE  ARG A  74      15.412 126.678 -24.296  1.00134.16           H  
ATOM    480 HH12 ARG A  74      13.915 130.082 -25.940  1.00149.53           H  
ATOM    481 HH11 ARG A  74      14.954 130.201 -24.544  1.00149.53           H  
ATOM    482 HH22 ARG A  74      13.409 127.989 -26.837  1.00149.55           H  
ATOM    483 HH21 ARG A  74      14.092 126.546 -26.122  1.00149.55           H  
ATOM    484  N   VAL A  75      19.445 125.017 -21.828  1.00115.90           N  
ANISOU  484  N   VAL A  75    16638  15753  11645  10111    509   1475
ATOM    485  CA  VAL A  75      20.158 124.018 -22.616  1.00113.78           C  
ANISOU  485  CA  VAL A  75    16298  15285  11650   9507    417   1533
ATOM    486  C   VAL A  75      19.203 123.317 -23.591  1.00114.63           C  
ANISOU  486  C   VAL A  75    15692  15991  11873   9470    370   1716
ATOM    487  O   VAL A  75      18.003 123.208 -23.336  1.00119.62           O  
ANISOU  487  O   VAL A  75    15762  17272  12416   9839    433   1830
ATOM    488  CB  VAL A  75      20.929 123.034 -21.692  1.00105.86           C  
ANISOU  488  CB  VAL A  75    15294  13988  10941   8755    476   1484
ATOM    489  CG1 VAL A  75      21.940 123.742 -20.774  1.00109.23           C  
ANISOU  489  CG1 VAL A  75    16437  13800  11264   8747    487   1294
ATOM    490  CG2 VAL A  75      20.019 122.104 -20.864  1.00105.65           C  
ANISOU  490  CG2 VAL A  75    14567  14491  11084   8525    610   1586
ATOM    491  H   VAL A  75      18.631 124.692 -21.320  1.00115.90           H  
ATOM    492  HA  VAL A  75      20.898 124.525 -23.238  1.00113.78           H  
ATOM    493  HB  VAL A  75      21.522 122.398 -22.347  1.00105.86           H  
ATOM    494 HG11 VAL A  75      22.538 123.015 -20.224  1.00109.23           H  
ATOM    495 HG12 VAL A  75      22.625 124.365 -21.347  1.00109.23           H  
ATOM    496 HG13 VAL A  75      21.446 124.375 -20.037  1.00109.23           H  
ATOM    497 HG21 VAL A  75      20.616 121.416 -20.264  1.00105.65           H  
ATOM    498 HG22 VAL A  75      19.383 122.670 -20.183  1.00105.65           H  
ATOM    499 HG23 VAL A  75      19.373 121.491 -21.494  1.00105.65           H  
ATOM    500  N   LYS A  76      19.778 122.808 -24.687  1.00110.65           N  
ANISOU  500  N   LYS A  76    15218  15268  11556   9024    252   1743
ATOM    501  CA  LYS A  76      19.164 121.911 -25.653  1.00108.81           C  
ANISOU  501  CA  LYS A  76    14360  15491  11494   8820    166   1884
ATOM    502  C   LYS A  76      19.971 120.612 -25.627  1.00100.03           C  
ANISOU  502  C   LYS A  76    13101  14185  10722   8032    163   1879
ATOM    503  O   LYS A  76      21.132 120.597 -26.033  1.00 93.00           O  
ANISOU  503  O   LYS A  76    12682  12769   9883   7723    113   1795
ATOM    504  CB  LYS A  76      19.185 122.582 -27.044  1.00110.27           C  
ANISOU  504  CB  LYS A  76    14788  15593  11516   9139     -6   1898
ATOM    505  CG  LYS A  76      18.749 121.663 -28.200  1.00110.81           C  
ANISOU  505  CG  LYS A  76    14285  16073  11747   8920   -143   2011
ATOM    506  CD  LYS A  76      18.632 122.403 -29.541  1.00113.91           C  
ANISOU  506  CD  LYS A  76    14696  16701  11882   9526   -288   2057
ATOM    507  CE  LYS A  76      18.565 121.451 -30.745  1.00116.44           C  
ANISOU  507  CE  LYS A  76    14691  17215  12335   9266   -480   2119
ATOM    508  NZ  LYS A  76      17.377 120.582 -30.694  1.00114.51           N1+
ANISOU  508  NZ  LYS A  76    13746  17338  12426   8696   -484   2189
ATOM    509  H   LYS A  76      20.769 122.979 -24.813  1.00110.65           H  
ATOM    510  HA  LYS A  76      18.135 121.688 -25.376  1.00108.81           H  
ATOM    511  HB3 LYS A  76      20.187 122.958 -27.257  1.00110.27           H  
ATOM    512  HB2 LYS A  76      18.532 123.457 -27.016  1.00110.27           H  
ATOM    513  HG3 LYS A  76      17.796 121.193 -27.955  1.00110.81           H  
ATOM    514  HG2 LYS A  76      19.472 120.854 -28.312  1.00110.81           H  
ATOM    515  HD3 LYS A  76      19.501 123.050 -29.667  1.00113.91           H  
ATOM    516  HD2 LYS A  76      17.763 123.063 -29.525  1.00113.91           H  
ATOM    517  HE3 LYS A  76      19.460 120.829 -30.786  1.00116.44           H  
ATOM    518  HE2 LYS A  76      18.537 122.026 -31.671  1.00116.44           H  
ATOM    519  HZ1 LYS A  76      17.410 120.019 -29.856  1.00114.51           H  
ATOM    520  HZ2 LYS A  76      16.543 121.152 -30.682  1.00114.51           H  
ATOM    521  HZ3 LYS A  76      17.363 119.978 -31.503  1.00114.51           H  
ATOM    522  N   MET A  77      19.334 119.521 -25.177  1.00 97.42           N  
ANISOU  522  N   MET A  77    12121  14281  10614   7714    220   1980
ATOM    523  CA  MET A  77      19.875 118.162 -25.154  1.00 95.36           C  
ANISOU  523  CA  MET A  77    11687  13872  10674   7004    204   1977
ATOM    524  C   MET A  77      20.095 117.643 -26.581  1.00 90.21           C  
ANISOU  524  C   MET A  77    10966  13190  10119   6789     15   1994
ATOM    525  O   MET A  77      19.279 117.900 -27.467  1.00100.32           O  
ANISOU  525  O   MET A  77    11904  14870  11345   7044    -99   2083
ATOM    526  CB  MET A  77      18.885 117.251 -24.409  1.00 94.03           C  
ANISOU  526  CB  MET A  77    10853  14164  10709   6746    292   2104
ATOM    527  CG  MET A  77      18.981 117.361 -22.881  1.00 95.66           C  
ANISOU  527  CG  MET A  77    11163  14286  10898   6716    481   2067
ATOM    528  SD  MET A  77      20.364 116.439 -22.151  1.00 99.53           S  
ANISOU  528  SD  MET A  77    12082  14154  11580   6106    504   1915
ATOM    529  CE  MET A  77      20.405 117.208 -20.511  1.00 94.24           C  
ANISOU  529  CE  MET A  77    11872  13264  10672   6453    660   1793
ATOM    530  H   MET A  77      18.367 119.625 -24.903  1.00 97.42           H  
ATOM    531  HA  MET A  77      20.827 118.155 -24.629  1.00 95.36           H  
ATOM    532  HB3 MET A  77      19.029 116.207 -24.689  1.00 94.03           H  
ATOM    533  HB2 MET A  77      17.880 117.517 -24.732  1.00 94.03           H  
ATOM    534  HG3 MET A  77      18.064 116.978 -22.431  1.00 95.66           H  
ATOM    535  HG2 MET A  77      19.051 118.409 -22.587  1.00 95.66           H  
ATOM    536  HE1 MET A  77      21.148 116.716 -19.884  1.00 94.24           H  
ATOM    537  HE2 MET A  77      20.666 118.264 -20.591  1.00 94.24           H  
ATOM    538  HE3 MET A  77      19.432 117.135 -20.027  1.00 94.24           H  
ATOM    539  N   LEU A  78      21.222 116.947 -26.786  1.00 89.46           N  
ANISOU  539  N   LEU A  78    11192  12645  10154   6336    -20   1904
ATOM    540  CA  LEU A  78      21.665 116.421 -28.075  1.00 89.20           C  
ANISOU  540  CA  LEU A  78    11142  12545  10204   6095   -191   1899
ATOM    541  C   LEU A  78      21.532 114.889 -28.089  1.00 86.01           C  
ANISOU  541  C   LEU A  78    10289  12274  10117   5519   -236   1919
ATOM    542  O   LEU A  78      21.036 114.323 -29.065  1.00 90.22           O  
ANISOU  542  O   LEU A  78    10452  13076  10752   5411   -402   1967
ATOM    543  CB  LEU A  78      23.149 116.797 -28.307  1.00 88.20           C  
ANISOU  543  CB  LEU A  78    11702  11842   9968   6019   -196   1799
ATOM    544  CG  LEU A  78      23.533 118.276 -28.062  1.00 89.47           C  
ANISOU  544  CG  LEU A  78    12442  11719   9833   6515   -150   1768
ATOM    545  CD1 LEU A  78      25.044 118.481 -28.247  1.00 91.16           C  
ANISOU  545  CD1 LEU A  78    13291  11372   9972   6343   -167   1710
ATOM    546  CD2 LEU A  78      22.734 119.271 -28.920  1.00 91.25           C  
ANISOU  546  CD2 LEU A  78    12536  12293   9841   7116   -250   1842
ATOM    547  H   LEU A  78      21.837 116.797 -25.996  1.00 89.46           H  
ATOM    548  HA  LEU A  78      21.062 116.835 -28.882  1.00 89.20           H  
ATOM    549  HB3 LEU A  78      23.412 116.523 -29.325  1.00 88.20           H  
ATOM    550  HB2 LEU A  78      23.782 116.182 -27.667  1.00 88.20           H  
ATOM    551  HG  LEU A  78      23.321 118.509 -27.022  1.00 89.47           H  
ATOM    552 HD11 LEU A  78      25.338 119.498 -27.991  1.00 91.16           H  
ATOM    553 HD12 LEU A  78      25.617 117.811 -27.605  1.00 91.16           H  
ATOM    554 HD13 LEU A  78      25.350 118.296 -29.277  1.00 91.16           H  
ATOM    555 HD21 LEU A  78      22.973 120.298 -28.648  1.00 91.25           H  
ATOM    556 HD22 LEU A  78      22.958 119.157 -29.979  1.00 91.25           H  
ATOM    557 HD23 LEU A  78      21.660 119.152 -28.786  1.00 91.25           H  
ATOM    558  N   ALA A  79      21.959 114.231 -26.997  1.00 81.81           N  
ANISOU  558  N   ALA A  79     9808  11542   9734   5163   -106   1874
ATOM    559  CA  ALA A  79      21.878 112.792 -26.768  1.00 82.16           C  
ANISOU  559  CA  ALA A  79     9482  11665  10071   4640   -140   1888
ATOM    560  C   ALA A  79      21.954 112.476 -25.271  1.00 79.64           C  
ANISOU  560  C   ALA A  79     9153  11249   9856   4424     36   1875
ATOM    561  O   ALA A  79      22.602 113.201 -24.516  1.00 77.43           O  
ANISOU  561  O   ALA A  79     9287  10691   9441   4555    162   1797
ATOM    562  CB  ALA A  79      22.947 112.044 -27.580  1.00 76.43           C  
ANISOU  562  CB  ALA A  79     8981  10635   9423   4301   -259   1791
ATOM    563  H   ALA A  79      22.347 114.776 -26.239  1.00 81.81           H  
ATOM    564  HA  ALA A  79      20.900 112.464 -27.117  1.00 82.16           H  
ATOM    565  HB1 ALA A  79      22.928 110.976 -27.367  1.00 76.43           H  
ATOM    566  HB2 ALA A  79      22.784 112.161 -28.652  1.00 76.43           H  
ATOM    567  HB3 ALA A  79      23.947 112.411 -27.347  1.00 76.43           H  
ATOM    568  N   ALA A  80      21.318 111.368 -24.861  1.00 79.54           N  
ANISOU  568  N   ALA A  80     8678  11460  10082   4090     25   1954
ATOM    569  CA  ALA A  80      21.321 110.835 -23.502  1.00 74.96           C  
ANISOU  569  CA  ALA A  80     8027  10841   9613   3872    175   1966
ATOM    570  C   ALA A  80      21.230 109.299 -23.539  1.00 72.46           C  
ANISOU  570  C   ALA A  80     7371  10571   9591   3375     90   2006
ATOM    571  O   ALA A  80      20.319 108.787 -24.188  1.00 73.39           O  
ANISOU  571  O   ALA A  80     7048  10998   9839   3288    -32   2123
ATOM    572  CB  ALA A  80      20.191 111.477 -22.682  1.00 74.74           C  
ANISOU  572  CB  ALA A  80     7733  11185   9479   4207    312   2096
ATOM    573  H   ALA A  80      20.786 110.848 -25.547  1.00 79.54           H  
ATOM    574  HA  ALA A  80      22.260 111.128 -23.042  1.00 74.96           H  
ATOM    575  HB1 ALA A  80      20.163 111.077 -21.669  1.00 74.74           H  
ATOM    576  HB2 ALA A  80      20.313 112.558 -22.608  1.00 74.74           H  
ATOM    577  HB3 ALA A  80      19.218 111.279 -23.131  1.00 74.74           H  
ATOM    578  N   PRO A  81      22.110 108.542 -22.844  1.00 72.45           N  
ANISOU  578  N   PRO A  81     7566  10259   9701   3038    137   1909
ATOM    579  CA  PRO A  81      22.027 107.077 -22.773  1.00 78.66           C  
ANISOU  579  CA  PRO A  81     8094  11040  10753   2595     45   1930
ATOM    580  C   PRO A  81      20.931 106.607 -21.804  1.00 78.90           C  
ANISOU  580  C   PRO A  81     7719  11345  10914   2495    131   2102
ATOM    581  O   PRO A  81      20.594 107.311 -20.850  1.00 78.76           O  
ANISOU  581  O   PRO A  81     7682  11480  10762   2753    302   2172
ATOM    582  CB  PRO A  81      23.412 106.639 -22.276  1.00 68.24           C  
ANISOU  582  CB  PRO A  81     7166   9316   9446   2369     95   1763
ATOM    583  CG  PRO A  81      23.903 107.806 -21.437  1.00 71.06           C  
ANISOU  583  CG  PRO A  81     7838   9558   9602   2630    273   1717
ATOM    584  CD  PRO A  81      23.275 109.029 -22.103  1.00 72.33           C  
ANISOU  584  CD  PRO A  81     8030   9889   9562   3068    268   1771
ATOM    585  HA  PRO A  81      21.842 106.649 -23.756  1.00 78.66           H  
ATOM    586  HB3 PRO A  81      24.075 106.505 -23.127  1.00 68.24           H  
ATOM    587  HB2 PRO A  81      23.403 105.697 -21.726  1.00 68.24           H  
ATOM    588  HG3 PRO A  81      24.989 107.862 -21.374  1.00 71.06           H  
ATOM    589  HG2 PRO A  81      23.516 107.712 -20.424  1.00 71.06           H  
ATOM    590  HD2 PRO A  81      23.002 109.771 -21.357  1.00 72.33           H  
ATOM    591  HD3 PRO A  81      23.978 109.482 -22.802  1.00 72.33           H  
ATOM    592  N   ILE A  82      20.407 105.395 -22.047  1.00 80.32           N  
ANISOU  592  N   ILE A  82     7596  11580  11343   2131      6   2171
ATOM    593  CA  ILE A  82      19.567 104.659 -21.105  1.00 76.35           C  
ANISOU  593  CA  ILE A  82     6757  11253  10998   1933     78   2344
ATOM    594  C   ILE A  82      20.519 103.701 -20.375  1.00 74.64           C  
ANISOU  594  C   ILE A  82     6799  10688  10874   1656    110   2222
ATOM    595  O   ILE A  82      20.922 102.670 -20.918  1.00 72.04           O  
ANISOU  595  O   ILE A  82     6549  10137  10686   1380    -49   2117
ATOM    596  CB  ILE A  82      18.447 103.873 -21.848  1.00 78.41           C  
ANISOU  596  CB  ILE A  82     6542  11762  11487   1684   -103   2509
ATOM    597  CG1 ILE A  82      17.572 104.810 -22.714  1.00 73.66           C  
ANISOU  597  CG1 ILE A  82     5647  11562  10776   1987   -135   2628
ATOM    598  CD1 ILE A  82      16.508 104.077 -23.543  1.00 77.63           C  
ANISOU  598  CD1 ILE A  82     5721  12282  11493   1735   -375   2742
ATOM    599  CG2 ILE A  82      17.569 103.082 -20.851  1.00 76.43           C  
ANISOU  599  CG2 ILE A  82     5983  11643  11414   1427    -28   2714
ATOM    600  H   ILE A  82      20.710 104.894 -22.872  1.00 80.32           H  
ATOM    601  HA  ILE A  82      19.108 105.337 -20.387  1.00 76.35           H  
ATOM    602  HB  ILE A  82      18.912 103.153 -22.525  1.00 78.41           H  
ATOM    603 HG13 ILE A  82      18.204 105.358 -23.412  1.00 73.66           H  
ATOM    604 HG12 ILE A  82      17.093 105.563 -22.088  1.00 73.66           H  
ATOM    605 HD11 ILE A  82      16.043 104.748 -24.264  1.00 77.63           H  
ATOM    606 HD12 ILE A  82      16.953 103.249 -24.095  1.00 77.63           H  
ATOM    607 HD13 ILE A  82      15.709 103.679 -22.919  1.00 77.63           H  
ATOM    608 HG21 ILE A  82      16.811 102.489 -21.359  1.00 76.43           H  
ATOM    609 HG22 ILE A  82      18.152 102.381 -20.257  1.00 76.43           H  
ATOM    610 HG23 ILE A  82      17.054 103.748 -20.158  1.00 76.43           H  
ATOM    611  N   ASN A  83      20.893 104.079 -19.147  1.00 73.07           N  
ANISOU  611  N   ASN A  83     6749  10448  10565   1768    306   2217
ATOM    612  CA  ASN A  83      21.791 103.326 -18.275  1.00 69.70           C  
ANISOU  612  CA  ASN A  83     6555   9735  10192   1555    354   2102
ATOM    613  C   ASN A  83      20.965 102.515 -17.259  1.00 67.35           C  
ANISOU  613  C   ASN A  83     5990   9578  10021   1391    428   2279
ATOM    614  O   ASN A  83      19.853 102.923 -16.920  1.00 66.06           O  
ANISOU  614  O   ASN A  83     5521   9747   9831   1521    518   2490
ATOM    615  CB  ASN A  83      22.655 104.314 -17.457  1.00 71.31           C  
ANISOU  615  CB  ASN A  83     7167   9756  10173   1781    496   1943
ATOM    616  CG  ASN A  83      23.521 105.231 -18.322  1.00 74.59           C  
ANISOU  616  CG  ASN A  83     7905   9976  10460   1909    433   1784
ATOM    617  OD1 ASN A  83      24.110 104.789 -19.307  1.00 71.09           O  
ANISOU  617  OD1 ASN A  83     7465   9447  10101   1763    282   1733
ATOM    618  ND2 ASN A  83      23.573 106.516 -17.971  1.00 66.41           N  
ANISOU  618  ND2 ASN A  83     7169   8857   9207   2190    541   1708
ATOM    619  H   ASN A  83      20.524 104.952 -18.782  1.00 73.07           H  
ATOM    620  HA  ASN A  83      22.437 102.688 -18.878  1.00 69.70           H  
ATOM    621  HB3 ASN A  83      23.324 103.772 -16.788  1.00 71.31           H  
ATOM    622  HB2 ASN A  83      22.016 104.928 -16.819  1.00 71.31           H  
ATOM    623 HD22 ASN A  83      24.165 107.155 -18.484  1.00 66.41           H  
ATOM    624 HD21 ASN A  83      23.051 106.841 -17.170  1.00 66.41           H  
ATOM    625  N   PRO A  84      21.513 101.405 -16.714  1.00 72.72           N  
ANISOU  625  N   PRO A  84     6774  10027  10830   1117    395   2213
ATOM    626  CA  PRO A  84      20.981 100.684 -15.541  1.00 67.19           C  
ANISOU  626  CA  PRO A  84     5893   9414  10223    981    474   2378
ATOM    627  C   PRO A  84      20.641 101.563 -14.320  1.00 68.29           C  
ANISOU  627  C   PRO A  84     5985   9794  10167   1268    697   2490
ATOM    628  O   PRO A  84      19.660 101.287 -13.636  1.00 72.48           O  
ANISOU  628  O   PRO A  84     6191  10610  10739   1260    772   2743
ATOM    629  CB  PRO A  84      22.076  99.680 -15.172  1.00 73.36           C  
ANISOU  629  CB  PRO A  84     6952   9865  11058    791    435   2193
ATOM    630  CG  PRO A  84      22.789  99.405 -16.481  1.00 76.82           C  
ANISOU  630  CG  PRO A  84     7556  10090  11543    693    267   2005
ATOM    631  CD  PRO A  84      22.683 100.712 -17.258  1.00 77.08           C  
ANISOU  631  CD  PRO A  84     7616  10243  11429    944    280   1986
ATOM    632  HA  PRO A  84      20.088 100.144 -15.857  1.00 67.19           H  
ATOM    633  HB3 PRO A  84      21.684  98.774 -14.709  1.00 73.36           H  
ATOM    634  HB2 PRO A  84      22.780 100.135 -14.476  1.00 73.36           H  
ATOM    635  HG3 PRO A  84      22.257  98.621 -17.021  1.00 76.82           H  
ATOM    636  HG2 PRO A  84      23.819  99.079 -16.365  1.00 76.82           H  
ATOM    637  HD2 PRO A  84      23.576 101.319 -17.101  1.00 77.08           H  
ATOM    638  HD3 PRO A  84      22.585 100.513 -18.327  1.00 77.08           H  
ATOM    639  N   SER A  85      21.415 102.637 -14.077  1.00 68.82           N  
ANISOU  639  N   SER A  85     6383   9750  10016   1517    794   2306
ATOM    640  CA  SER A  85      21.194 103.642 -13.034  1.00 72.48           C  
ANISOU  640  CA  SER A  85     6876  10412  10251   1849    982   2357
ATOM    641  C   SER A  85      19.884 104.426 -13.204  1.00 83.21           C  
ANISOU  641  C   SER A  85     7909  12177  11529   2102   1052   2571
ATOM    642  O   SER A  85      19.257 104.790 -12.211  1.00 90.58           O  
ANISOU  642  O   SER A  85     8661  13404  12352   2280   1207   2740
ATOM    643  CB  SER A  85      22.397 104.603 -13.027  1.00 82.59           C  
ANISOU  643  CB  SER A  85     8597  11461  11323   2067   1016   2101
ATOM    644  OG  SER A  85      22.491 105.410 -14.188  1.00 93.31           O  
ANISOU  644  OG  SER A  85    10082  12713  12658   2136    920   2005
ATOM    645  H   SER A  85      22.198 102.801 -14.694  1.00 68.82           H  
ATOM    646  HA  SER A  85      21.155 103.118 -12.078  1.00 72.48           H  
ATOM    647  HB3 SER A  85      23.311 104.025 -12.945  1.00 82.59           H  
ATOM    648  HB2 SER A  85      22.351 105.263 -12.162  1.00 82.59           H  
ATOM    649  HG  SER A  85      21.725 105.963 -14.249  1.00 93.31           H  
ATOM    650  N   ASP A  86      19.476 104.656 -14.462  1.00 78.33           N  
ANISOU  650  N   ASP A  86     7206  11607  10947   2141    938   2565
ATOM    651  CA  ASP A  86      18.240 105.331 -14.841  1.00 79.12           C  
ANISOU  651  CA  ASP A  86     6944  12134  10985   2374    980   2770
ATOM    652  C   ASP A  86      17.068 104.359 -14.672  1.00 78.41           C  
ANISOU  652  C   ASP A  86     6367  12331  11096   2106    986   3069
ATOM    653  O   ASP A  86      16.092 104.728 -14.030  1.00 77.32           O  
ANISOU  653  O   ASP A  86     5914  12604  10861   2294   1136   3297
ATOM    654  CB  ASP A  86      18.293 105.819 -16.314  1.00 77.09           C  
ANISOU  654  CB  ASP A  86     6685  11866  10741   2442    822   2699
ATOM    655  CG  ASP A  86      19.563 106.578 -16.721  1.00 74.79           C  
ANISOU  655  CG  ASP A  86     6902  11232  10281   2632    795   2427
ATOM    656  OD1 ASP A  86      20.200 107.193 -15.837  1.00 74.84           O  
ANISOU  656  OD1 ASP A  86     7205  11153  10078   2897    925   2326
ATOM    657  OD2 ASP A  86      19.873 106.541 -17.930  1.00 75.44           O1-
ANISOU  657  OD2 ASP A  86     7099  11126  10440   2507    635   2320
ATOM    658  H   ASP A  86      20.050 104.304 -15.217  1.00 78.33           H  
ATOM    659  HA  ASP A  86      18.088 106.191 -14.188  1.00 79.12           H  
ATOM    660  HB3 ASP A  86      17.442 106.473 -16.504  1.00 77.09           H  
ATOM    661  HB2 ASP A  86      18.182 104.978 -17.000  1.00 77.09           H  
ATOM    662  N   ILE A  87      17.199 103.115 -15.174  1.00 76.08           N  
ANISOU  662  N   ILE A  87     6021  11813  11071   1670    820   3071
ATOM    663  CA  ILE A  87      16.244 102.003 -15.054  1.00 89.23           C  
ANISOU  663  CA  ILE A  87     7278  13658  12967   1342    784   3352
ATOM    664  C   ILE A  87      15.894 101.685 -13.585  1.00 80.82           C  
ANISOU  664  C   ILE A  87     6169  12696  11843   1348    981   3515
ATOM    665  O   ILE A  87      14.714 101.554 -13.265  1.00 82.34           O  
ANISOU  665  O   ILE A  87     5969  13252  12064   1316   1083   3826
ATOM    666  CB  ILE A  87      16.786 100.766 -15.836  1.00 93.75           C  
ANISOU  666  CB  ILE A  87     7902  13892  13826    901    534   3271
ATOM    667  CG1 ILE A  87      16.827 101.039 -17.361  1.00 93.70           C  
ANISOU  667  CG1 ILE A  87     7863  13869  13867    902    331   3157
ATOM    668  CD1 ILE A  87      17.744 100.087 -18.144  1.00 91.00           C  
ANISOU  668  CD1 ILE A  87     7717  13140  13720    582     84   2972
ATOM    669  CG2 ILE A  87      16.013  99.457 -15.545  1.00 97.46           C  
ANISOU  669  CG2 ILE A  87     8025  14464  14542    533    486   3561
ATOM    670  H   ILE A  87      18.054 102.915 -15.676  1.00 76.08           H  
ATOM    671  HA  ILE A  87      15.316 102.324 -15.533  1.00 89.23           H  
ATOM    672  HB  ILE A  87      17.810 100.602 -15.504  1.00 93.75           H  
ATOM    673 HG13 ILE A  87      17.177 102.052 -17.555  1.00 93.70           H  
ATOM    674 HG12 ILE A  87      15.817 100.994 -17.771  1.00 93.70           H  
ATOM    675 HD11 ILE A  87      17.750 100.344 -19.201  1.00 91.00           H  
ATOM    676 HD12 ILE A  87      18.773 100.148 -17.791  1.00 91.00           H  
ATOM    677 HD13 ILE A  87      17.425  99.049 -18.071  1.00 91.00           H  
ATOM    678 HG21 ILE A  87      16.379  98.625 -16.143  1.00 97.46           H  
ATOM    679 HG22 ILE A  87      16.116  99.145 -14.506  1.00 97.46           H  
ATOM    680 HG23 ILE A  87      14.950  99.565 -15.754  1.00 97.46           H  
ATOM    681  N   ASN A  88      16.900 101.611 -12.695  1.00 88.32           N  
ANISOU  681  N   ASN A  88     7512  13348  12698   1395   1034   3313
ATOM    682  CA  ASN A  88      16.726 101.378 -11.257  1.00 93.27           C  
ANISOU  682  CA  ASN A  88     8161  14046  13230   1443   1207   3423
ATOM    683  C   ASN A  88      16.107 102.578 -10.516  1.00101.46           C  
ANISOU  683  C   ASN A  88     9101  15479  13971   1884   1438   3531
ATOM    684  O   ASN A  88      15.497 102.377  -9.468  1.00105.00           O  
ANISOU  684  O   ASN A  88     9376  16170  14348   1927   1597   3755
ATOM    685  CB  ASN A  88      18.079 101.027 -10.594  1.00 94.18           C  
ANISOU  685  CB  ASN A  88     8714  13758  13313   1390   1174   3147
ATOM    686  CG  ASN A  88      18.595  99.624 -10.934  1.00 84.27           C  
ANISOU  686  CG  ASN A  88     7522  12166  12329    982    975   3081
ATOM    687  OD1 ASN A  88      17.842  98.653 -10.908  1.00101.74           O  
ANISOU  687  OD1 ASN A  88     9467  14427  14764    702    882   3291
ATOM    688  ND2 ASN A  88      19.882  99.506 -11.265  1.00 81.47           N  
ANISOU  688  ND2 ASN A  88     7526  11474  11955    949    902   2790
ATOM    689  H   ASN A  88      17.847 101.715 -13.037  1.00 88.32           H  
ATOM    690  HA  ASN A  88      16.044 100.539 -11.127  1.00 93.27           H  
ATOM    691  HB3 ASN A  88      17.987 101.058  -9.509  1.00 94.18           H  
ATOM    692  HB2 ASN A  88      18.828 101.776 -10.860  1.00 94.18           H  
ATOM    693 HD22 ASN A  88      20.253  98.599 -11.505  1.00 81.47           H  
ATOM    694 HD21 ASN A  88      20.465 100.328 -11.318  1.00 81.47           H  
ATOM    695  N   MET A  89      16.226 103.805 -11.056  1.00 98.24           N  
ANISOU  695  N   MET A  89     8821  15132  13375   2230   1452   3375
ATOM    696  CA  MET A  89      15.594 105.014 -10.518  1.00101.84           C  
ANISOU  696  CA  MET A  89     9203  15966  13526   2715   1646   3448
ATOM    697  C   MET A  89      14.114 105.115 -10.949  1.00110.99           C  
ANISOU  697  C   MET A  89     9796  17656  14719   2749   1723   3800
ATOM    698  O   MET A  89      13.339 105.762 -10.245  1.00111.79           O  
ANISOU  698  O   MET A  89     9706  18176  14593   3083   1927   3972
ATOM    699  CB  MET A  89      16.378 106.247 -11.020  1.00101.01           C  
ANISOU  699  CB  MET A  89     9456  15705  13217   3073   1608   3163
ATOM    700  CG  MET A  89      16.052 107.551 -10.273  1.00103.51           C  
ANISOU  700  CG  MET A  89     9929  16228  13173   3611   1785   3111
ATOM    701  SD  MET A  89      17.085 108.967 -10.730  1.00 96.30           S  
ANISOU  701  SD  MET A  89     9567  14983  12040   3979   1704   2750
ATOM    702  CE  MET A  89      18.608 108.573  -9.827  1.00 92.49           C  
ANISOU  702  CE  MET A  89     9562  13892  11688   3606   1582   2462
ATOM    703  H   MET A  89      16.741 103.901 -11.920  1.00 98.24           H  
ATOM    704  HA  MET A  89      15.645 104.982  -9.428  1.00101.84           H  
ATOM    705  HB3 MET A  89      16.233 106.397 -12.090  1.00101.01           H  
ATOM    706  HB2 MET A  89      17.441 106.052 -10.885  1.00101.01           H  
ATOM    707  HG3 MET A  89      16.137 107.404  -9.198  1.00103.51           H  
ATOM    708  HG2 MET A  89      15.018 107.835 -10.466  1.00103.51           H  
ATOM    709  HE1 MET A  89      19.333 109.379  -9.931  1.00 92.49           H  
ATOM    710  HE2 MET A  89      18.404 108.452  -8.767  1.00 92.49           H  
ATOM    711  HE3 MET A  89      19.058 107.656 -10.207  1.00 92.49           H  
ATOM    712  N   ILE A  90      13.700 104.440 -12.041  1.00110.72           N  
ANISOU  712  N   ILE A  90     9487  17622  14961   2407   1552   3904
ATOM    713  CA  ILE A  90      12.288 104.268 -12.401  1.00115.38           C  
ANISOU  713  CA  ILE A  90     9489  18696  15654   2308   1585   4261
ATOM    714  C   ILE A  90      11.687 103.110 -11.574  1.00106.75           C  
ANISOU  714  C   ILE A  90     8153  17676  14733   1937   1651   4561
ATOM    715  O   ILE A  90      10.548 103.225 -11.140  1.00111.26           O  
ANISOU  715  O   ILE A  90     8325  18721  15227   2017   1833   4889
ATOM    716  CB  ILE A  90      12.107 103.933 -13.911  1.00113.46           C  
ANISOU  716  CB  ILE A  90     9042  18420  15646   2060   1339   4249
ATOM    717  CG1 ILE A  90      12.833 104.864 -14.907  1.00110.59           C  
ANISOU  717  CG1 ILE A  90     8958  17949  15112   2418   1259   3960
ATOM    718  CD1 ILE A  90      12.515 106.355 -14.767  1.00112.73           C  
ANISOU  718  CD1 ILE A  90     9263  18551  15020   3024   1460   3947
ATOM    719  CG2 ILE A  90      10.619 103.857 -14.303  1.00115.09           C  
ANISOU  719  CG2 ILE A  90     8601  19173  15954   1951   1370   4626
ATOM    720  H   ILE A  90      14.387 103.948 -12.595  1.00110.72           H  
ATOM    721  HA  ILE A  90      11.740 105.186 -12.175  1.00115.38           H  
ATOM    722  HB  ILE A  90      12.534 102.945 -14.071  1.00113.46           H  
ATOM    723 HG13 ILE A  90      12.603 104.552 -15.926  1.00110.59           H  
ATOM    724 HG12 ILE A  90      13.899 104.720 -14.821  1.00110.59           H  
ATOM    725 HD11 ILE A  90      13.058 106.937 -15.512  1.00112.73           H  
ATOM    726 HD12 ILE A  90      11.453 106.541 -14.917  1.00112.73           H  
ATOM    727 HD13 ILE A  90      12.797 106.732 -13.785  1.00112.73           H  
ATOM    728 HG21 ILE A  90      10.504 103.768 -15.379  1.00115.09           H  
ATOM    729 HG22 ILE A  90      10.113 103.001 -13.859  1.00115.09           H  
ATOM    730 HG23 ILE A  90      10.091 104.757 -13.991  1.00115.09           H  
ATOM    731  N   GLN A  91      12.431 102.016 -11.333  1.00111.54           N  
ANISOU  731  N   GLN A  91     9006  17814  15560   1546   1505   4456
ATOM    732  CA  GLN A  91      11.970 100.841 -10.579  1.00106.86           C  
ANISOU  732  CA  GLN A  91     8269  17192  15141   1184   1535   4720
ATOM    733  C   GLN A  91      11.913 101.073  -9.058  1.00109.74           C  
ANISOU  733  C   GLN A  91     8689  17760  15246   1451   1804   4844
ATOM    734  O   GLN A  91      11.178 100.363  -8.373  1.00119.00           O  
ANISOU  734  O   GLN A  91     9548  19208  16459   1307   1929   5208
ATOM    735  CB  GLN A  91      12.924  99.666 -10.858  1.00 97.10           C  
ANISOU  735  CB  GLN A  91     7352  15385  14155    793   1307   4526
ATOM    736  CG  GLN A  91      12.762  99.064 -12.269  1.00 94.44           C  
ANISOU  736  CG  GLN A  91     6854  14901  14127    414   1031   4528
ATOM    737  CD  GLN A  91      13.828  98.030 -12.657  1.00 89.92           C  
ANISOU  737  CD  GLN A  91     6642  13770  13752    117    800   4282
ATOM    738  OE1 GLN A  91      13.760  97.470 -13.748  1.00 86.71           O  
ANISOU  738  OE1 GLN A  91     6640  13077  13227    251    829   4021
ATOM    739  NE2 GLN A  91      14.814  97.761 -11.797  1.00 88.17           N  
ANISOU  739  NE2 GLN A  91     6270  13403  13826   -282    557   4355
ATOM    740  H   GLN A  91      13.357 101.970 -11.738  1.00111.54           H  
ATOM    741  HA  GLN A  91      10.965 100.567 -10.894  1.00106.86           H  
ATOM    742  HB3 GLN A  91      12.749  98.867 -10.136  1.00 97.10           H  
ATOM    743  HB2 GLN A  91      13.945 100.009 -10.699  1.00 97.10           H  
ATOM    744  HG3 GLN A  91      12.789  99.856 -13.016  1.00 94.44           H  
ATOM    745  HG2 GLN A  91      11.780  98.599 -12.359  1.00 94.44           H  
ATOM    746 HE22 GLN A  91      15.531  97.097 -12.051  1.00 88.17           H  
ATOM    747 HE21 GLN A  91      14.848  98.226 -10.899  1.00 88.17           H  
ATOM    748  N   GLY A  92      12.645 102.072  -8.539  1.00114.99           N  
ANISOU  748  N   GLY A  92     9760  18288  15642   1831   1881   4546
ATOM    749  CA  GLY A  92      12.633 102.488  -7.139  1.00117.51           C  
ANISOU  749  CA  GLY A  92    10192  18785  15671   2147   2108   4594
ATOM    750  C   GLY A  92      13.748 101.890  -6.268  1.00112.47           C  
ANISOU  750  C   GLY A  92    10055  17703  14975   2148   2055   4289
ATOM    751  O   GLY A  92      13.811 102.227  -5.088  1.00110.37           O  
ANISOU  751  O   GLY A  92    10069  17450  14418   2531   2155   4092
ATOM    752  H   GLY A  92      13.242 102.595  -9.165  1.00114.99           H  
ATOM    753  HA3 GLY A  92      11.669 102.262  -6.679  1.00117.51           H  
ATOM    754  HA2 GLY A  92      12.720 103.572  -7.118  1.00117.51           H  
ATOM    755  N   ASN A  93      14.628 101.035  -6.820  1.00102.47           N  
ANISOU  755  N   ASN A  93     8900  16050  13983   1724   1883   4246
ATOM    756  CA  ASN A  93      15.714 100.356  -6.100  1.00108.07           C  
ANISOU  756  CA  ASN A  93    10028  16369  14663   1686   1820   3980
ATOM    757  C   ASN A  93      17.080 100.988  -6.433  1.00 99.56           C  
ANISOU  757  C   ASN A  93     9326  14965  13537   1795   1695   3560
ATOM    758  O   ASN A  93      17.987 100.327  -6.940  1.00 79.41           O  
ANISOU  758  O   ASN A  93     6898  12077  11196   1521   1507   3399
ATOM    759  CB  ASN A  93      15.659  98.819  -6.334  1.00104.34           C  
ANISOU  759  CB  ASN A  93     9544  15623  14477   1243   1685   4090
ATOM    760  CG  ASN A  93      15.782  98.341  -7.789  1.00109.38           C  
ANISOU  760  CG  ASN A  93    10119  16014  15426    894   1451   4034
ATOM    761  OD1 ASN A  93      14.942  98.647  -8.630  1.00113.34           O  
ANISOU  761  OD1 ASN A  93    10387  16693  15985    895   1418   4102
ATOM    762  ND2 ASN A  93      16.850  97.601  -8.095  1.00 88.76           N  
ANISOU  762  ND2 ASN A  93     7720  13005  12999    621   1279   3898
ATOM    763  H   ASN A  93      14.527 100.820  -7.802  1.00102.47           H  
ATOM    764  HA  ASN A  93      15.584 100.495  -5.025  1.00108.07           H  
ATOM    765  HB3 ASN A  93      14.711  98.440  -5.950  1.00104.34           H  
ATOM    766  HB2 ASN A  93      16.428  98.335  -5.730  1.00104.34           H  
ATOM    767 HD22 ASN A  93      16.992  97.304  -9.050  1.00 88.76           H  
ATOM    768 HD21 ASN A  93      17.539  97.393  -7.388  1.00 88.76           H  
ATOM    769  N   TYR A  94      17.223 102.286  -6.122  1.00101.84           N  
ANISOU  769  N   TYR A  94     9804  15360  13531   2207   1803   3394
ATOM    770  CA  TYR A  94      18.429 103.087  -6.328  1.00106.55           C  
ANISOU  770  CA  TYR A  94    10802  15640  14040   2326   1708   3016
ATOM    771  C   TYR A  94      18.704 103.975  -5.105  1.00107.32           C  
ANISOU  771  C   TYR A  94    11179  15789  13809   2715   1825   2853
ATOM    772  O   TYR A  94      17.790 104.285  -4.341  1.00 90.82           O  
ANISOU  772  O   TYR A  94     8937  14065  11506   3015   1994   3027
ATOM    773  CB  TYR A  94      18.327 103.854  -7.664  1.00101.95           C  
ANISOU  773  CB  TYR A  94    10170  15083  13483   2415   1641   2960
ATOM    774  CG  TYR A  94      19.648 104.365  -8.210  1.00 93.34           C  
ANISOU  774  CG  TYR A  94     9479  13594  12394   2391   1506   2616
ATOM    775  CD1 TYR A  94      20.513 103.482  -8.886  1.00 93.27           C  
ANISOU  775  CD1 TYR A  94     9563  13258  12619   2021   1343   2501
ATOM    776  CE1 TYR A  94      21.742 103.946  -9.390  1.00 94.58           C  
ANISOU  776  CE1 TYR A  94    10069  13096  12771   1989   1243   2217
ATOM    777  CZ  TYR A  94      22.118 105.291  -9.212  1.00 93.63           C  
ANISOU  777  CZ  TYR A  94    10230  12924  12421   2299   1288   2049
ATOM    778  OH  TYR A  94      23.309 105.745  -9.698  1.00105.68           O  
ANISOU  778  OH  TYR A  94    12095  14118  13941   2229   1194   1802
ATOM    779  CE2 TYR A  94      21.257 106.176  -8.538  1.00 93.56           C  
ANISOU  779  CE2 TYR A  94    10174  13194  12182   2683   1425   2134
ATOM    780  CD2 TYR A  94      20.024 105.714  -8.044  1.00 99.86           C  
ANISOU  780  CD2 TYR A  94    10603  14366  12974   2743   1541   2414
ATOM    781  H   TYR A  94      16.440 102.756  -5.688  1.00101.84           H  
ATOM    782  HA  TYR A  94      19.279 102.405  -6.400  1.00106.55           H  
ATOM    783  HB3 TYR A  94      17.620 104.681  -7.574  1.00101.95           H  
ATOM    784  HB2 TYR A  94      17.911 103.197  -8.425  1.00101.95           H  
ATOM    785  HD1 TYR A  94      20.237 102.446  -9.018  1.00 93.27           H  
ATOM    786  HE1 TYR A  94      22.389 103.264  -9.914  1.00 94.58           H  
ATOM    787  HH  TYR A  94      23.740 105.121 -10.264  1.00105.68           H  
ATOM    788  HE2 TYR A  94      21.536 107.211  -8.404  1.00 93.56           H  
ATOM    789  HD2 TYR A  94      19.373 106.403  -7.533  1.00 99.86           H  
ATOM    790  N  AGLY A  95      19.971 104.394  -4.937  0.50104.88           N  
ANISOU  790  N  AGLY A  95    11270  15124  13454   2703   1727   2521
ATOM    791  N  BGLY A  95      19.954 104.297  -4.989  0.50102.62           N  
ANISOU  791  N  BGLY A  95    10985  14839  13169   2702   1727   2522
ATOM    792  CA AGLY A  95      20.468 105.210  -3.824  0.50108.47           C  
ANISOU  792  CA AGLY A  95    12052  15536  13624   3012   1776   2306
ATOM    793  CA BGLY A  95      20.462 105.064  -3.859  0.50104.77           C  
ANISOU  793  CA BGLY A  95    11575  15067  13166   2986   1777   2316
ATOM    794  C  AGLY A  95      19.982 106.672  -3.791  0.50119.67           C  
ANISOU  794  C  AGLY A  95    13470  17249  14749   3497   1905   2343
ATOM    795  C  BGLY A  95      19.807 106.406  -3.563  0.50112.48           C  
ANISOU  795  C  BGLY A  95    12604  16307  13827   3482   1901   2316
ATOM    796  O  AGLY A  95      20.273 107.382  -2.830  0.50128.32           O  
ANISOU  796  O  AGLY A  95    14660  18511  15586   3795   2006   2326
ATOM    797  O  BGLY A  95      20.373 107.458  -3.867  0.50119.44           O  
ANISOU  797  O  BGLY A  95    13791  17011  14580   3684   1846   2080
ATOM    798  H  AGLY A  95      20.655 104.100  -5.620  0.50104.88           H  
ATOM    799  H  BGLY A  95      20.652 103.962  -5.638  0.50102.62           H  
ATOM    800  HA3AGLY A  95      21.557 105.211  -3.870  0.50108.47           H  
ATOM    801  HA3BGLY A  95      21.536 105.209  -3.979  0.50104.77           H  
ATOM    802  HA2AGLY A  95      20.199 104.731  -2.882  0.50108.47           H  
ATOM    803  HA2BGLY A  95      20.429 104.445  -2.962  0.50104.77           H  
ATOM    804  N  ALEU A  96      19.238 107.107  -4.819  0.50121.48           N  
ANISOU  804  N  ALEU A  96    13599  17556  15002   3605   1894   2387
ATOM    805  N  BLEU A  96      18.614 106.354  -2.958  0.50116.03           N  
ANISOU  805  N  BLEU A  96    12766  17180  14141   3687   2071   2589
ATOM    806  CA ALEU A  96      18.551 108.390  -4.935  0.50118.39           C  
ANISOU  806  CA ALEU A  96    13180  17470  14334   4103   2008   2430
ATOM    807  CA BLEU A  96      17.909 107.525  -2.427  0.50118.41           C  
ANISOU  807  CA BLEU A  96    13098  17805  14088   4220   2217   2605
ATOM    808  C  ALEU A  96      17.274 108.187  -5.759  0.50113.94           C  
ANISOU  808  C  ALEU A  96    12120  17315  13856   4124   2086   2754
ATOM    809  C  BLEU A  96      17.942 108.750  -3.342  0.50118.27           C  
ANISOU  809  C  BLEU A  96    13220  17754  13963   4513   2181   2464
ATOM    810  O  ALEU A  96      17.285 107.432  -6.730  0.50113.66           O  
ANISOU  810  O  ALEU A  96    11864  17210  14112   3754   1990   2861
ATOM    811  O  BLEU A  96      18.289 109.846  -2.900  0.50118.24           O  
ANISOU  811  O  BLEU A  96    13575  17665  13688   4888   2174   2228
ATOM    812  CB ALEU A  96      19.511 109.465  -5.501  0.50118.56           C  
ANISOU  812  CB ALEU A  96    13629  17182  14238   4311   1902   2127
ATOM    813  CB BLEU A  96      18.502 107.895  -1.063  0.50119.61           C  
ANISOU  813  CB BLEU A  96    13613  17852  13981   4436   2218   2376
ATOM    814  CG ALEU A  96      18.900 110.870  -5.727  0.50116.66           C  
ANISOU  814  CG ALEU A  96    13438  17200  13686   4885   1992   2125
ATOM    815  CG BLEU A  96      18.148 109.272  -0.494  0.50123.48           C  
ANISOU  815  CG BLEU A  96    14313  18535  14069   5026   2304   2252
ATOM    816  CD1ALEU A  96      18.437 111.529  -4.417  0.50120.07           C  
ANISOU  816  CD1ALEU A  96    13953  17868  13800   5270   2126   2113
ATOM    817  CD1BLEU A  96      16.688 109.326  -0.069  0.50129.04           C  
ANISOU  817  CD1BLEU A  96    14631  19829  14569   5346   2538   2594
ATOM    818  CD2ALEU A  96      19.892 111.781  -6.466  0.50115.08           C  
ANISOU  818  CD2ALEU A  96    13700  16616  13412   5033   1857   1842
ATOM    819  CD2BLEU A  96      19.059 109.604   0.679  0.50120.72           C  
ANISOU  819  CD2BLEU A  96    14406  17937  13523   5140   2217   1935
ATOM    820  H  ALEU A  96      19.044 106.443  -5.554  0.50121.48           H  
ATOM    821  H  BLEU A  96      18.143 105.467  -2.845  0.50116.03           H  
ATOM    822  HA ALEU A  96      18.243 108.689  -3.932  0.50118.39           H  
ATOM    823  HA BLEU A  96      16.866 107.248  -2.275  0.50118.41           H  
ATOM    824  HB3ALEU A  96      19.905 109.101  -6.452  0.50118.56           H  
ATOM    825  HB3BLEU A  96      19.587 107.794  -1.104  0.50119.61           H  
ATOM    826  HB2ALEU A  96      20.374 109.557  -4.841  0.50118.56           H  
ATOM    827  HB2BLEU A  96      18.235 107.128  -0.336  0.50119.61           H  
ATOM    828  HG ALEU A  96      18.031 110.779  -6.380  0.50116.66           H  
ATOM    829  HG BLEU A  96      18.306 110.017  -1.274  0.50123.48           H  
ATOM    830 HD11ALEU A  96      18.035 112.526  -4.601  0.50120.07           H  
ATOM    831 HD11BLEU A  96      16.462 110.315   0.331  0.50129.04           H  
ATOM    832 HD12ALEU A  96      17.649 110.954  -3.931  0.50120.07           H  
ATOM    833 HD12BLEU A  96      16.050 109.129  -0.931  0.50129.04           H  
ATOM    834 HD13ALEU A  96      19.261 111.629  -3.710  0.50120.07           H  
ATOM    835 HD13BLEU A  96      16.504 108.574   0.698  0.50129.04           H  
ATOM    836 HD21ALEU A  96      19.457 112.762  -6.662  0.50115.08           H  
ATOM    837 HD21BLEU A  96      18.798 110.586   1.076  0.50120.72           H  
ATOM    838 HD22ALEU A  96      20.803 111.930  -5.887  0.50115.08           H  
ATOM    839 HD22BLEU A  96      18.936 108.853   1.459  0.50120.72           H  
ATOM    840 HD23ALEU A  96      20.173 111.355  -7.430  0.50115.08           H  
ATOM    841 HD23BLEU A  96      20.096 109.613   0.343  0.50120.72           H  
ATOM    842  N  ALEU A  97      16.189 108.882  -5.387  0.50113.17           N  
ANISOU  842  N  ALEU A  97    11847  17663  13491   4572   2254   2901
ATOM    843  N  BLEU A  97      17.555 108.559  -4.610  0.50123.56           N  
ANISOU  843  N  BLEU A  97    13620  18488  14838   4352   2145   2608
ATOM    844  CA ALEU A  97      14.928 108.955  -6.125  0.50112.34           C  
ANISOU  844  CA ALEU A  97    11236  18032  13417   4660   2347   3213
ATOM    845  CA BLEU A  97      17.563 109.628  -5.611  0.50124.51           C  
ANISOU  845  CA BLEU A  97    13849  18584  14877   4617   2096   2501
ATOM    846  C  ALEU A  97      14.456 110.423  -6.108  0.50113.71           C  
ANISOU  846  C  ALEU A  97    11447  18534  13224   5301   2465   3179
ATOM    847  C  BLEU A  97      16.255 109.701  -6.397  0.50126.97           C  
ANISOU  847  C  BLEU A  97    13661  19373  15208   4745   2191   2809
ATOM    848  O  ALEU A  97      14.269 110.957  -5.013  0.50121.95           O  
ANISOU  848  O  ALEU A  97    12532  19834  13970   5671   2621   3207
ATOM    849  O  BLEU A  97      16.271 109.741  -7.626  0.50132.15           O  
ANISOU  849  O  BLEU A  97    14217  19973  16023   4632   2089   2820
ATOM    850  CB ALEU A  97      13.865 108.003  -5.522  0.50107.61           C  
ANISOU  850  CB ALEU A  97    10180  17802  12903   4451   2491   3590
ATOM    851  CB BLEU A  97      18.722 109.426  -6.594  0.50127.50           C  
ANISOU  851  CB BLEU A  97    14474  18481  15489   4277   1897   2293
ATOM    852  CG ALEU A  97      14.235 106.504  -5.431  0.50101.14           C  
ANISOU  852  CG ALEU A  97     9342  16676  12410   3872   2386   3647
ATOM    853  CG BLEU A  97      20.149 109.564  -6.049  0.50129.38           C  
ANISOU  853  CG BLEU A  97    15216  18236  15705   4154   1784   1964
ATOM    854  CD1ALEU A  97      13.189 105.750  -4.598  0.50106.74           C  
ANISOU  854  CD1ALEU A  97     9655  17757  13145   3740   2548   4041
ATOM    855  CD1BLEU A  97      20.468 108.456  -5.055  0.50125.86           C  
ANISOU  855  CD1BLEU A  97    14721  17734  15365   3850   1791   1986
ATOM    856  CD2ALEU A  97      14.395 105.836  -6.806  0.50 97.41           C  
ANISOU  856  CD2ALEU A  97     8772  15954  12284   3459   2186   3627
ATOM    857  CD2BLEU A  97      21.159 109.559  -7.187  0.50122.40           C  
ANISOU  857  CD2BLEU A  97    14539  16960  15005   3891   1622   1803
ATOM    858  H  ALEU A  97      16.262 109.475  -4.573  0.50113.17           H  
ATOM    859  H  BLEU A  97      17.242 107.647  -4.910  0.50123.56           H  
ATOM    860  HA ALEU A  97      15.109 108.638  -7.149  0.50112.34           H  
ATOM    861  HA BLEU A  97      17.709 110.578  -5.098  0.50124.51           H  
ATOM    862  HB3ALEU A  97      12.939 108.100  -6.091  0.50107.61           H  
ATOM    863  HB3BLEU A  97      18.595 110.101  -7.440  0.50127.50           H  
ATOM    864  HB2ALEU A  97      13.625 108.354  -4.516  0.50107.61           H  
ATOM    865  HB2BLEU A  97      18.616 108.454  -7.077  0.50127.50           H  
ATOM    866  HG ALEU A  97      15.183 106.409  -4.900  0.50101.14           H  
ATOM    867  HG BLEU A  97      20.225 110.520  -5.531  0.50129.38           H  
ATOM    868 HD11ALEU A  97      13.480 104.711  -4.454  0.50106.74           H  
ATOM    869 HD11BLEU A  97      21.486 108.580  -4.686  0.50125.86           H  
ATOM    870 HD12ALEU A  97      13.075 106.192  -3.608  0.50106.74           H  
ATOM    871 HD12BLEU A  97      19.770 108.506  -4.219  0.50125.86           H  
ATOM    872 HD13ALEU A  97      12.213 105.759  -5.082  0.50106.74           H  
ATOM    873 HD13BLEU A  97      20.376 107.488  -5.547  0.50125.86           H  
ATOM    874 HD21ALEU A  97      14.742 104.808  -6.702  0.50 97.41           H  
ATOM    875 HD21BLEU A  97      22.165 109.658  -6.781  0.50122.40           H  
ATOM    876 HD22ALEU A  97      13.454 105.819  -7.351  0.50 97.41           H  
ATOM    877 HD22BLEU A  97      21.081 108.623  -7.739  0.50122.40           H  
ATOM    878 HD23ALEU A  97      15.118 106.350  -7.432  0.50 97.41           H  
ATOM    879 HD23BLEU A  97      20.955 110.394  -7.858  0.50122.40           H  
ATOM    880  N  APRO A  98      14.236 111.089  -7.267  0.50111.84           N  
ANISOU  880  N  APRO A  98    11209  18307  12977   5485   2387   3114
ATOM    881  N  BPRO A  98      15.083 109.723  -5.720  0.50121.39           N  
ANISOU  881  N  BPRO A  98    12611  19177  14333   4985   2390   3077
ATOM    882  CA APRO A  98      13.699 112.458  -7.324  0.50114.83           C  
ANISOU  882  CA APRO A  98    11653  18983  12995   6143   2480   3065
ATOM    883  CA BPRO A  98      13.789 109.705  -6.404  0.50120.22           C  
ANISOU  883  CA BPRO A  98    11914  19547  14219   5058   2491   3410
ATOM    884  C  APRO A  98      12.170 112.476  -7.116  0.50125.70           C  
ANISOU  884  C  APRO A  98    12463  21081  14216   6408   2709   3425
ATOM    885  C  BPRO A  98      13.163 111.085  -6.648  0.50119.64           C  
ANISOU  885  C  BPRO A  98    11818  19826  13815   5689   2587   3390
ATOM    886  O  APRO A  98      11.509 111.441  -7.223  0.50131.27           O  
ANISOU  886  O  APRO A  98    12751  22015  15110   6035   2790   3722
ATOM    887  O  BPRO A  98      13.771 112.122  -6.348  0.50118.58           O  
ANISOU  887  O  BPRO A  98    12157  19473  13424   6085   2554   3093
ATOM    888  CB APRO A  98      14.071 112.950  -8.731  0.50110.74           C  
ANISOU  888  CB APRO A  98    11187  18311  12580   6163   2322   2970
ATOM    889  CB BPRO A  98      12.919 108.926  -5.416  0.50121.21           C  
ANISOU  889  CB BPRO A  98    11688  20042  14324   4958   2674   3735
ATOM    890  CG APRO A  98      14.076 111.690  -9.579  0.50107.56           C  
ANISOU  890  CG APRO A  98    10497  17780  12591   5526   2201   3105
ATOM    891  CG BPRO A  98      13.524 109.212  -4.063  0.50120.85           C  
ANISOU  891  CG BPRO A  98    12065  19829  14024   5185   2725   3526
ATOM    892  CD APRO A  98      14.531 110.594  -8.613  0.50106.37           C  
ANISOU  892  CD APRO A  98    10466  17353  12596   5103   2198   3081
ATOM    893  CD BPRO A  98      14.939 109.708  -4.255  0.50119.64           C  
ANISOU  893  CD BPRO A  98    12487  19091  13879   5176   2526   3091
ATOM    894  HA APRO A  98      14.171 113.094  -6.573  0.50114.83           H  
ATOM    895  HA BPRO A  98      13.870 109.158  -7.343  0.50120.22           H  
ATOM    896  HB3APRO A  98      15.075 113.378  -8.714  0.50110.74           H  
ATOM    897  HB3BPRO A  98      12.997 107.860  -5.628  0.50121.21           H  
ATOM    898  HB2APRO A  98      13.400 113.715  -9.126  0.50110.74           H  
ATOM    899  HB2BPRO A  98      11.902 109.316  -5.446  0.50121.21           H  
ATOM    900  HG3APRO A  98      14.710 111.768 -10.462  0.50107.56           H  
ATOM    901  HG3BPRO A  98      13.537 108.297  -3.471  0.50120.85           H  
ATOM    902  HG2APRO A  98      13.060 111.480  -9.914  0.50107.56           H  
ATOM    903  HG2BPRO A  98      12.936 109.978  -3.557  0.50120.85           H  
ATOM    904  HD2APRO A  98      14.023 109.654  -8.827  0.50106.37           H  
ATOM    905  HD2BPRO A  98      15.017 110.728  -3.876  0.50119.64           H  
ATOM    906  HD3APRO A  98      15.607 110.438  -8.698  0.50106.37           H  
ATOM    907  HD3BPRO A  98      15.635 108.983  -3.833  0.50119.64           H  
ATOM    908  N  AGLU A  99      11.618 113.665  -6.817  0.50129.19           N  
ANISOU  908  N  AGLU A  99    12902  21877  14309   7054   2811   3405
ATOM    909  N  BGLU A  99      11.938 111.070  -7.199  0.50119.52           N  
ANISOU  909  N  BGLU A  99    11244  20358  13812   5772   2694   3711
ATOM    910  CA AGLU A  99      10.195 113.897  -6.561  0.50140.56           C  
ANISOU  910  CA AGLU A  99    13805  24070  15530   7402   3056   3738
ATOM    911  CA BGLU A  99      11.111 112.268  -7.356  0.50125.84           C  
ANISOU  911  CA BGLU A  99    11898  21638  14278   6407   2823   3762
ATOM    912  C  AGLU A  99       9.355 113.663  -7.828  0.50148.44           C  
ANISOU  912  C  AGLU A  99    14208  25496  16698   7307   3053   4014
ATOM    913  C  BGLU A  99       9.894 111.954  -8.230  0.50126.92           C  
ANISOU  913  C  BGLU A  99    11337  22334  14555   6301   2884   4134
ATOM    914  O  AGLU A  99       9.504 114.381  -8.818  0.50147.30           O  
ANISOU  914  O  AGLU A  99    14136  25356  16474   7615   2958   3888
ATOM    915  O  BGLU A  99       9.905 110.987  -8.991  0.50119.71           O  
ANISOU  915  O  BGLU A  99    10172  21300  14014   5746   2754   4260
ATOM    916  CB AGLU A  99      10.012 115.339  -6.029  0.50139.19           C  
ANISOU  916  CB AGLU A  99    13916  24114  14857   8210   3169   3568
ATOM    917  CB BGLU A  99      11.923 113.419  -7.954  0.50125.50           C  
ANISOU  917  CB BGLU A  99    12365  21234  14087   6765   2673   3399
ATOM    918  CG AGLU A  99       8.542 115.767  -5.794  0.50142.21           C  
ANISOU  918  CG AGLU A  99    13731  25338  14963   8644   3444   3911
ATOM    919  CG BGLU A  99      11.126 114.702  -8.133  0.50133.44           C  
ANISOU  919  CG BGLU A  99    13279  22699  14723   7485   2784   3418
ATOM    920  CD AGLU A  99       8.376 117.199  -5.276  0.50143.64           C  
ANISOU  920  CD AGLU A  99    14151  25772  14655   9517   3518   3731
ATOM    921  CD BGLU A  99      10.330 115.066  -6.893  0.50139.84           C  
ANISOU  921  CD BGLU A  99    13968  23990  15173   7940   3032   3543
ATOM    922  OE1AGLU A  99       9.403 117.853  -4.988  0.50141.61           O  
ANISOU  922  OE1AGLU A  99    14579  24987  14239   9787   3368   3329
ATOM    923  OE1BGLU A  99      10.648 114.541  -5.803  0.50144.26           O  
ANISOU  923  OE1BGLU A  99    14693  24399  15722   7763   3086   3519
ATOM    924  OE2AGLU A  99       7.203 117.619  -5.177  0.50143.44           O1-
ANISOU  924  OE2AGLU A  99    13625  26475  14399   9937   3722   3996
ATOM    925  OE2BGLU A  99       9.386 115.875  -7.007  0.50137.94           O1-
ANISOU  925  OE2BGLU A  99    13463  24303  14643   8499   3173   3665
ATOM    926  H  AGLU A  99      12.226 114.470  -6.760  0.50129.19           H  
ATOM    927  H  BGLU A  99      11.543 110.201  -7.529  0.50119.52           H  
ATOM    928  HA AGLU A  99       9.870 113.202  -5.784  0.50140.56           H  
ATOM    929  HA BGLU A  99      10.757 112.573  -6.372  0.50125.84           H  
ATOM    930  HB3AGLU A  99      10.474 116.040  -6.727  0.50139.19           H  
ATOM    931  HB3BGLU A  99      12.333 113.111  -8.916  0.50125.50           H  
ATOM    932  HB2AGLU A  99      10.566 115.438  -5.094  0.50139.19           H  
ATOM    933  HB2BGLU A  99      12.789 113.617  -7.323  0.50125.50           H  
ATOM    934  HG3AGLU A  99       8.070 115.089  -5.082  0.50142.21           H  
ATOM    935  HG3BGLU A  99      10.448 114.593  -8.980  0.50133.44           H  
ATOM    936  HG2AGLU A  99       7.964 115.699  -6.716  0.50142.21           H  
ATOM    937  HG2BGLU A  99      11.804 115.519  -8.381  0.50133.44           H  
ATOM    938  N  ALEU A 100       8.463 112.662  -7.769  0.50152.84           N  
ANISOU  938  N  ALEU A 100    14179  26409  17485   6876   3147   4399
ATOM    939  N  BLEU A 100       8.844 112.776  -8.111  0.50139.31           N  
ANISOU  939  N  BLEU A 100    12590  24528  15814   6845   3073   4302
ATOM    940  CA ALEU A 100       7.503 112.315  -8.815  0.50153.78           C  
ANISOU  940  CA ALEU A 100    13656  26988  17787   6713   3142   4703
ATOM    941  CA BLEU A 100       7.593 112.557  -8.835  0.50140.92           C  
ANISOU  941  CA BLEU A 100    12066  25365  16113   6782   3155   4682
ATOM    942  C  ALEU A 100       6.347 113.348  -8.871  0.50159.48           C  
ANISOU  942  C  ALEU A 100    13994  28464  18137   7375   3356   4882
ATOM    943  C  BLEU A 100       6.687 113.786  -8.856  0.50149.91           C  
ANISOU  943  C  BLEU A 100    12976  27141  16841   7533   3330   4755
ATOM    944  O  ALEU A 100       5.898 113.793  -7.814  0.50166.24           O  
ANISOU  944  O  ALEU A 100    14875  29638  18649   7800   3580   4940
ATOM    945  O  BLEU A 100       6.533 114.468  -7.845  0.50156.70           O  
ANISOU  945  O  BLEU A 100    14031  28190  17318   8057   3508   4694
ATOM    946  CB ALEU A 100       6.955 110.873  -8.617  0.50157.11           C  
ANISOU  946  CB ALEU A 100    13606  27526  18562   6031   3169   5066
ATOM    947  CB BLEU A 100       6.832 111.383  -8.218  0.50143.18           C  
ANISOU  947  CB BLEU A 100    11873  25952  16578   6323   3303   5087
ATOM    948  CG ALEU A 100       7.016 110.243  -7.201  0.50159.14           C  
ANISOU  948  CG ALEU A 100    14028  27657  18781   5862   3301   5139
ATOM    949  CG BLEU A 100       7.629 110.093  -8.020  0.50139.26           C  
ANISOU  949  CG BLEU A 100    11591  24869  16451   5629   3152   5043
ATOM    950  CD1ALEU A 100       6.113 110.957  -6.183  0.50165.38           C  
ANISOU  950  CD1ALEU A 100    14579  29094  19163   6386   3615   5364
ATOM    951  CD1BLEU A 100       6.769 109.050  -7.320  0.50142.27           C  
ANISOU  951  CD1BLEU A 100    11525  25578  16951   5264   3319   5473
ATOM    952  CD2ALEU A 100       6.657 108.752  -7.265  0.50159.88           C  
ANISOU  952  CD2ALEU A 100    13824  27624  19299   5105   3232   5414
ATOM    953  CD2BLEU A 100       8.148 109.560  -9.346  0.50136.39           C  
ANISOU  953  CD2BLEU A 100    11229  24118  16474   5159   2869   4937
ATOM    954  H  ALEU A 100       8.411 112.129  -6.914  0.50152.84           H  
ATOM    955  H  BLEU A 100       8.900 113.582  -7.504  0.50139.31           H  
ATOM    956  HA ALEU A 100       8.064 112.310  -9.741  0.50153.78           H  
ATOM    957  HA BLEU A 100       7.838 112.299  -9.865  0.50140.92           H  
ATOM    958  HB3ALEU A 100       7.538 110.229  -9.278  0.50157.11           H  
ATOM    959  HB3BLEU A 100       5.949 111.171  -8.821  0.50143.18           H  
ATOM    960  HB2ALEU A 100       5.937 110.799  -9.002  0.50157.11           H  
ATOM    961  HB2BLEU A 100       6.406 111.692  -7.264  0.50143.18           H  
ATOM    962  HG ALEU A 100       8.043 110.288  -6.837  0.50159.14           H  
ATOM    963  HG BLEU A 100       8.484 110.314  -7.382  0.50139.26           H  
ATOM    964 HD11ALEU A 100       6.122 110.443  -5.222  0.50165.38           H  
ATOM    965 HD11BLEU A 100       7.346 108.135  -7.183  0.50142.27           H  
ATOM    966 HD12ALEU A 100       6.441 111.979  -5.997  0.50165.38           H  
ATOM    967 HD12BLEU A 100       6.456 109.430  -6.347  0.50142.27           H  
ATOM    968 HD13ALEU A 100       5.080 110.995  -6.530  0.50165.38           H  
ATOM    969 HD13BLEU A 100       5.889 108.837  -7.926  0.50142.27           H  
ATOM    970 HD21ALEU A 100       6.787 108.273  -6.294  0.50159.88           H  
ATOM    971 HD21BLEU A 100       8.710 108.643  -9.174  0.50136.39           H  
ATOM    972 HD22ALEU A 100       5.619 108.615  -7.565  0.50159.88           H  
ATOM    973 HD22BLEU A 100       7.308 109.352 -10.008  0.50136.39           H  
ATOM    974 HD23ALEU A 100       7.290 108.219  -7.976  0.50159.88           H  
ATOM    975 HD23BLEU A 100       8.798 110.304  -9.807  0.50136.39           H  
ATOM    976  N  APRO A 101       5.845 113.739 -10.068  0.50157.20           N  
ANISOU  976  N  APRO A 101    13333  28511  17883   7513   3290   4968
ATOM    977  N  BPRO A 101       6.063 114.106 -10.014  0.50150.20           N  
ANISOU  977  N  BPRO A 101    12594  27543  16932   7635   3274   4876
ATOM    978  CA APRO A 101       6.246 113.262 -11.399  0.50152.71           C  
ANISOU  978  CA APRO A 101    12715  27605  17703   7020   3015   4907
ATOM    979  CA BPRO A 101       6.338 113.387 -11.258  0.50147.62           C  
ANISOU  979  CA BPRO A 101    12111  26949  17030   7063   3024   4888
ATOM    980  C  APRO A 101       7.571 113.898 -11.860  0.50144.72           C  
ANISOU  980  C  APRO A 101    12431  25879  16677   7137   2788   4453
ATOM    981  C  BPRO A 101       7.637 113.887 -11.882  0.50141.46           C  
ANISOU  981  C  BPRO A 101    12003  25473  16274   7133   2777   4454
ATOM    982  O  APRO A 101       7.687 115.120 -11.965  0.50148.74           O  
ANISOU  982  O  APRO A 101    13237  26414  16862   7768   2794   4247
ATOM    983  O  BPRO A 101       7.731 115.073 -12.203  0.50143.29           O  
ANISOU  983  O  BPRO A 101    12475  25752  16217   7733   2760   4264
ATOM    984  CB APRO A 101       5.085 113.670 -12.318  0.50156.53           C  
ANISOU  984  CB APRO A 101    12564  28779  18131   7273   3044   5141
ATOM    985  CB BPRO A 101       5.142 113.756 -12.138  0.50151.26           C  
ANISOU  985  CB BPRO A 101    11887  28138  17445   7281   3071   5160
ATOM    986  CG APRO A 101       4.491 114.908 -11.664  0.50160.37           C  
ANISOU  986  CG APRO A 101    13060  29763  18111   8112   3277   5131
ATOM    987  CG BPRO A 101       4.684 115.088 -11.628  0.50154.70           C  
ANISOU  987  CG BPRO A 101    12387  29020  17370   8154   3274   5104
ATOM    988  CD APRO A 101       4.738 114.694 -10.169  0.50161.56           C  
ANISOU  988  CD APRO A 101    13491  29816  18077   8186   3472   5122
ATOM    989  CD BPRO A 101       5.056 115.170 -10.170  0.50155.01           C  
ANISOU  989  CD BPRO A 101    12853  28867  17175   8334   3441   5000
ATOM    990  HA APRO A 101       6.335 112.177 -11.388  0.50152.71           H  
ATOM    991  HA BPRO A 101       6.378 112.312 -11.086  0.50147.62           H  
ATOM    992  HB3APRO A 101       4.336 112.878 -12.332  0.50156.53           H  
ATOM    993  HB3BPRO A 101       4.348 113.022 -11.995  0.50151.26           H  
ATOM    994  HB2APRO A 101       5.385 113.847 -13.352  0.50156.53           H  
ATOM    995  HB2BPRO A 101       5.471 113.859 -13.172  0.50151.26           H  
ATOM    996  HG3APRO A 101       3.437 115.051 -11.901  0.50160.37           H  
ATOM    997  HG3BPRO A 101       3.601 115.163 -11.731  0.50154.70           H  
ATOM    998  HG2APRO A 101       5.029 115.796 -12.001  0.50160.37           H  
ATOM    999  HG2BPRO A 101       5.192 115.881 -12.177  0.50154.70           H  
ATOM   1000  HD2APRO A 101       4.969 115.635  -9.666  0.50161.56           H  
ATOM   1001  HD2BPRO A 101       5.518 116.136  -9.971  0.50155.01           H  
ATOM   1002  HD3APRO A 101       3.853 114.265  -9.697  0.50161.56           H  
ATOM   1003  HD3BPRO A 101       4.183 114.931  -9.562  0.50155.01           H  
ATOM   1004  N   ALA A 102       8.566 113.037 -12.111  1.00132.53           N  
ANISOU 1004  N   ALA A 102    11166  23717  15474   6537   2592   4315
ATOM   1005  CA  ALA A 102       9.935 113.382 -12.474  1.00123.93           C  
ANISOU 1005  CA  ALA A 102    10755  21926  14407   6536   2387   3918
ATOM   1006  C   ALA A 102      10.206 112.972 -13.922  1.00115.86           C  
ANISOU 1006  C   ALA A 102     9659  20679  13683   6173   2137   3873
ATOM   1007  O   ALA A 102       9.591 112.038 -14.437  1.00116.39           O  
ANISOU 1007  O   ALA A 102     9206  20988  14030   5747   2079   4118
ATOM   1008  CB  ALA A 102      10.888 112.593 -11.559  1.00118.74           C  
ANISOU 1008  CB  ALA A 102    10547  20724  13843   6199   2374   3752
ATOM   1009  H   ALA A 102       8.360 112.050 -12.040  1.00132.53           H  
ATOM   1010  HA  ALA A 102      10.119 114.451 -12.354  1.00123.93           H  
ATOM   1011  HB1 ALA A 102      11.932 112.769 -11.822  1.00118.74           H  
ATOM   1012  HB2 ALA A 102      10.767 112.881 -10.517  1.00118.74           H  
ATOM   1013  HB3 ALA A 102      10.705 111.520 -11.620  1.00118.74           H  
ATOM   1014  N   VAL A 103      11.174 113.650 -14.553  1.00111.33           N  
ANISOU 1014  N   VAL A 103     9633  19630  13038   6347   1981   3558
ATOM   1015  CA  VAL A 103      11.736 113.294 -15.854  1.00106.72           C  
ANISOU 1015  CA  VAL A 103     9118  18745  12686   6049   1737   3458
ATOM   1016  C   VAL A 103      12.859 112.265 -15.608  1.00 97.36           C  
ANISOU 1016  C   VAL A 103     8258  16959  11775   5458   1624   3316
ATOM   1017  O   VAL A 103      13.659 112.423 -14.685  1.00 99.57           O  
ANISOU 1017  O   VAL A 103     9009  16862  11961   5484   1675   3128
ATOM   1018  CB  VAL A 103      12.309 114.577 -16.520  1.00106.10           C  
ANISOU 1018  CB  VAL A 103     9499  18453  12360   6560   1641   3212
ATOM   1019  CG1 VAL A 103      13.025 114.300 -17.857  1.00103.95           C  
ANISOU 1019  CG1 VAL A 103     9373  17824  12301   6254   1393   3096
ATOM   1020  CG2 VAL A 103      11.228 115.651 -16.741  1.00107.85           C  
ANISOU 1020  CG2 VAL A 103     9387  19296  12295   7195   1741   3346
ATOM   1021  H   VAL A 103      11.636 114.393 -14.049  1.00111.33           H  
ATOM   1022  HA  VAL A 103      10.961 112.870 -16.491  1.00106.72           H  
ATOM   1023  HB  VAL A 103      13.035 115.014 -15.838  1.00106.10           H  
ATOM   1024 HG11 VAL A 103      13.459 115.214 -18.252  1.00103.95           H  
ATOM   1025 HG12 VAL A 103      13.851 113.601 -17.754  1.00103.95           H  
ATOM   1026 HG13 VAL A 103      12.340 113.897 -18.603  1.00103.95           H  
ATOM   1027 HG21 VAL A 103      11.659 116.557 -17.166  1.00107.85           H  
ATOM   1028 HG22 VAL A 103      10.459 115.301 -17.429  1.00107.85           H  
ATOM   1029 HG23 VAL A 103      10.737 115.939 -15.812  1.00107.85           H  
ATOM   1030  N   GLY A 104      12.912 111.216 -16.445  1.00 90.30           N  
ANISOU 1030  N   GLY A 104     7104  15996  11211   4941   1458   3399
ATOM   1031  CA  GLY A 104      13.905 110.144 -16.387  1.00 84.89           C  
ANISOU 1031  CA  GLY A 104     6662  14799  10793   4390   1339   3282
ATOM   1032  C   GLY A 104      15.267 110.540 -16.971  1.00 84.43           C  
ANISOU 1032  C   GLY A 104     7164  14201  10715   4392   1183   2977
ATOM   1033  O   GLY A 104      15.387 111.540 -17.679  1.00 90.68           O  
ANISOU 1033  O   GLY A 104     8153  14991  11309   4792   1142   2871
ATOM   1034  H   GLY A 104      12.224 111.166 -17.186  1.00 90.30           H  
ATOM   1035  HA3 GLY A 104      13.519 109.291 -16.943  1.00 84.89           H  
ATOM   1036  HA2 GLY A 104      14.037 109.811 -15.356  1.00 84.89           H  
ATOM   1037  N   GLY A 105      16.295 109.729 -16.680  1.00 76.29           N  
ANISOU 1037  N   GLY A 105     6384  12722   9881   3949   1098   2850
ATOM   1038  CA  GLY A 105      17.666 109.912 -17.148  1.00 73.79           C  
ANISOU 1038  CA  GLY A 105     6585  11891   9559   3877    974   2584
ATOM   1039  C   GLY A 105      18.515 110.755 -16.192  1.00 72.83           C  
ANISOU 1039  C   GLY A 105     6986  11484   9203   4148   1080   2387
ATOM   1040  O   GLY A 105      18.031 111.729 -15.615  1.00 77.26           O  
ANISOU 1040  O   GLY A 105     7585  12257   9513   4603   1203   2407
ATOM   1041  H   GLY A 105      16.118 108.929 -16.091  1.00 76.29           H  
ATOM   1042  HA3 GLY A 105      17.677 110.389 -18.127  1.00 73.79           H  
ATOM   1043  HA2 GLY A 105      18.114 108.929 -17.281  1.00 73.79           H  
ATOM   1044  N   ASN A 106      19.797 110.385 -16.056  1.00 75.30           N  
ANISOU 1044  N   ASN A 106     7694  11324   9593   3867   1023   2194
ATOM   1045  CA  ASN A 106      20.774 111.014 -15.158  1.00 76.93           C  
ANISOU 1045  CA  ASN A 106     8417  11197   9618   4023   1084   1989
ATOM   1046  C   ASN A 106      22.009 111.557 -15.890  1.00 73.89           C  
ANISOU 1046  C   ASN A 106     8521  10369   9183   4005    975   1787
ATOM   1047  O   ASN A 106      22.777 112.308 -15.289  1.00 74.10           O  
ANISOU 1047  O   ASN A 106     8997  10130   9028   4204   1004   1630
ATOM   1048  CB  ASN A 106      21.218 109.995 -14.085  1.00 75.09           C  
ANISOU 1048  CB  ASN A 106     8207  10828   9497   3698   1140   1954
ATOM   1049  CG  ASN A 106      20.085 109.610 -13.138  1.00 74.94           C  
ANISOU 1049  CG  ASN A 106     7785  11216   9471   3762   1275   2161
ATOM   1050  OD1 ASN A 106      19.712 110.403 -12.281  1.00 71.90           O  
ANISOU 1050  OD1 ASN A 106     7467  10998   8854   4130   1401   2164
ATOM   1051  ND2 ASN A 106      19.522 108.412 -13.301  1.00 81.33           N  
ANISOU 1051  ND2 ASN A 106     8186  12191  10524   3415   1244   2343
ATOM   1052  H   ASN A 106      20.098 109.551 -16.542  1.00 75.30           H  
ATOM   1053  HA  ASN A 106      20.329 111.875 -14.655  1.00 76.93           H  
ATOM   1054  HB3 ASN A 106      22.019 110.413 -13.473  1.00 75.09           H  
ATOM   1055  HB2 ASN A 106      21.634 109.101 -14.552  1.00 75.09           H  
ATOM   1056 HD22 ASN A 106      18.765 108.128 -12.697  1.00 81.33           H  
ATOM   1057 HD21 ASN A 106      19.820 107.821 -14.071  1.00 81.33           H  
ATOM   1058  N   GLU A 107      22.212 111.170 -17.160  1.00 70.02           N  
ANISOU 1058  N   GLU A 107     7954   9802   8850   3764    842   1799
ATOM   1059  CA  GLU A 107      23.406 111.446 -17.958  1.00 71.86           C  
ANISOU 1059  CA  GLU A 107     8617   9648   9040   3714    747   1647
ATOM   1060  C   GLU A 107      23.046 111.848 -19.388  1.00 71.48           C  
ANISOU 1060  C   GLU A 107     8499   9721   8939   3917    637   1706
ATOM   1061  O   GLU A 107      21.941 111.585 -19.857  1.00 69.26           O  
ANISOU 1061  O   GLU A 107     7777   9837   8702   4025    610   1860
ATOM   1062  CB  GLU A 107      24.346 110.233 -17.949  1.00 68.08           C  
ANISOU 1062  CB  GLU A 107     8187   8912   8768   3217    688   1568
ATOM   1063  CG  GLU A 107      24.821 109.787 -16.551  1.00 70.28           C  
ANISOU 1063  CG  GLU A 107     8601   9030   9074   3032    777   1478
ATOM   1064  CD  GLU A 107      25.826 108.641 -16.624  1.00 72.69           C  
ANISOU 1064  CD  GLU A 107     8897   9145   9576   2576    721   1409
ATOM   1065  OE1 GLU A 107      26.270 108.341 -17.753  1.00 68.84           O  
ANISOU 1065  OE1 GLU A 107     8477   8532   9148   2427    622   1374
ATOM   1066  OE2 GLU A 107      26.145 108.091 -15.548  1.00 66.98           O1-
ANISOU 1066  OE2 GLU A 107     8105   8415   8929   2396    776   1389
ATOM   1067  H   GLU A 107      21.518 110.574 -17.587  1.00 70.02           H  
ATOM   1068  HA  GLU A 107      23.948 112.288 -17.526  1.00 71.86           H  
ATOM   1069  HB3 GLU A 107      25.218 110.475 -18.560  1.00 68.08           H  
ATOM   1070  HB2 GLU A 107      23.852 109.396 -18.445  1.00 68.08           H  
ATOM   1071  HG3 GLU A 107      23.979 109.454 -15.945  1.00 70.28           H  
ATOM   1072  HG2 GLU A 107      25.287 110.622 -16.027  1.00 70.28           H  
ATOM   1073  N   GLY A 108      24.014 112.444 -20.092  1.00 68.89           N  
ANISOU 1073  N   GLY A 108     8606   9055   8514   3958    570   1593
ATOM   1074  CA  GLY A 108      23.889 112.894 -21.469  1.00 74.71           C  
ANISOU 1074  CA  GLY A 108     9373   9849   9166   4173    456   1629
ATOM   1075  C   GLY A 108      24.725 114.146 -21.711  1.00 72.48           C  
ANISOU 1075  C   GLY A 108     9677   9208   8656   4439    450   1529
ATOM   1076  O   GLY A 108      25.483 114.577 -20.841  1.00 74.95           O  
ANISOU 1076  O   GLY A 108    10382   9198   8897   4408    521   1421
ATOM   1077  H   GLY A 108      24.903 112.613 -19.643  1.00 68.89           H  
ATOM   1078  HA3 GLY A 108      22.850 113.120 -21.715  1.00 74.71           H  
ATOM   1079  HA2 GLY A 108      24.224 112.102 -22.139  1.00 74.71           H  
ATOM   1080  N   VAL A 109      24.560 114.724 -22.908  1.00 74.76           N  
ANISOU 1080  N   VAL A 109    10033   9545   8829   4697    348   1570
ATOM   1081  CA  VAL A 109      25.212 115.944 -23.367  1.00 75.99           C  
ANISOU 1081  CA  VAL A 109    10756   9363   8754   4993    325   1509
ATOM   1082  C   VAL A 109      24.161 116.889 -23.960  1.00 79.40           C  
ANISOU 1082  C   VAL A 109    11109  10079   8982   5567    277   1587
ATOM   1083  O   VAL A 109      23.263 116.463 -24.689  1.00 81.09           O  
ANISOU 1083  O   VAL A 109    10849  10707   9255   5636    203   1691
ATOM   1084  CB  VAL A 109      26.415 115.625 -24.294  1.00 77.13           C  
ANISOU 1084  CB  VAL A 109    11190   9187   8927   4709    244   1476
ATOM   1085  CG1 VAL A 109      26.015 114.920 -25.604  1.00 76.87           C  
ANISOU 1085  CG1 VAL A 109    10779   9445   8981   4644    111   1553
ATOM   1086  CG2 VAL A 109      27.267 116.873 -24.592  1.00 74.87           C  
ANISOU 1086  CG2 VAL A 109    11529   8514   8404   4985    228   1444
ATOM   1087  H   VAL A 109      23.899 114.301 -23.548  1.00 74.76           H  
ATOM   1088  HA  VAL A 109      25.619 116.447 -22.490  1.00 75.99           H  
ATOM   1089  HB  VAL A 109      27.058 114.937 -23.745  1.00 77.13           H  
ATOM   1090 HG11 VAL A 109      26.895 114.574 -26.147  1.00 76.87           H  
ATOM   1091 HG12 VAL A 109      25.383 114.054 -25.419  1.00 76.87           H  
ATOM   1092 HG13 VAL A 109      25.471 115.591 -26.266  1.00 76.87           H  
ATOM   1093 HG21 VAL A 109      28.143 116.617 -25.185  1.00 74.87           H  
ATOM   1094 HG22 VAL A 109      26.709 117.624 -25.153  1.00 74.87           H  
ATOM   1095 HG23 VAL A 109      27.621 117.340 -23.671  1.00 74.87           H  
ATOM   1096  N   ALA A 110      24.303 118.179 -23.633  1.00 80.03           N  
ANISOU 1096  N   ALA A 110    11657   9931   8819   5982    307   1530
ATOM   1097  CA  ALA A 110      23.456 119.280 -24.061  1.00 85.99           C  
ANISOU 1097  CA  ALA A 110    12428  10914   9333   6610    266   1581
ATOM   1098  C   ALA A 110      24.329 120.461 -24.473  1.00 87.52           C  
ANISOU 1098  C   ALA A 110    13339  10622   9294   6895    208   1514
ATOM   1099  O   ALA A 110      25.326 120.738 -23.816  1.00 86.41           O  
ANISOU 1099  O   ALA A 110    13695   9980   9157   6659    237   1418
ATOM   1100  CB  ALA A 110      22.480 119.644 -22.935  1.00 84.36           C  
ANISOU 1100  CB  ALA A 110    12004  11021   9028   6955    381   1588
ATOM   1101  H   ALA A 110      25.073 118.424 -23.023  1.00 80.03           H  
ATOM   1102  HA  ALA A 110      22.882 118.972 -24.930  1.00 85.99           H  
ATOM   1103  HB1 ALA A 110      21.756 120.383 -23.273  1.00 84.36           H  
ATOM   1104  HB2 ALA A 110      21.921 118.773 -22.605  1.00 84.36           H  
ATOM   1105  HB3 ALA A 110      22.997 120.050 -22.065  1.00 84.36           H  
ATOM   1106  N   GLN A 111      23.931 121.181 -25.528  1.00 90.67           N  
ANISOU 1106  N   GLN A 111    13780  11178   9494   7391    115   1577
ATOM   1107  CA  GLN A 111      24.515 122.459 -25.917  1.00 96.73           C  
ANISOU 1107  CA  GLN A 111    15234  11516  10005   7769     47   1539
ATOM   1108  C   GLN A 111      23.750 123.567 -25.174  1.00100.66           C  
ANISOU 1108  C   GLN A 111    15921  12073  10253   8395     86   1484
ATOM   1109  O   GLN A 111      22.520 123.549 -25.137  1.00106.78           O  
ANISOU 1109  O   GLN A 111    16220  13398  10953   8785    106   1544
ATOM   1110  CB  GLN A 111      24.311 122.639 -27.437  1.00 97.26           C  
ANISOU 1110  CB  GLN A 111    15264  11723   9969   8000    -92   1637
ATOM   1111  CG  GLN A 111      25.010 123.880 -28.031  1.00101.65           C  
ANISOU 1111  CG  GLN A 111    16560  11807  10255   8379   -171   1627
ATOM   1112  CD  GLN A 111      24.454 124.258 -29.405  1.00103.46           C  
ANISOU 1112  CD  GLN A 111    16684  12327  10298   8862   -309   1723
ATOM   1113  OE1 GLN A 111      24.232 123.396 -30.252  1.00112.25           O  
ANISOU 1113  OE1 GLN A 111    18165  13351  11133   9475   -364   1722
ATOM   1114  NE2 GLN A 111      24.217 125.552 -29.629  1.00102.85           N  
ANISOU 1114  NE2 GLN A 111    16110  12603  10365   8610   -382   1796
ATOM   1115  H   GLN A 111      23.078 120.905 -25.997  1.00 90.67           H  
ATOM   1116  HA  GLN A 111      25.580 122.490 -25.685  1.00 96.73           H  
ATOM   1117  HB3 GLN A 111      23.241 122.669 -27.658  1.00 97.26           H  
ATOM   1118  HB2 GLN A 111      24.696 121.761 -27.954  1.00 97.26           H  
ATOM   1119  HG3 GLN A 111      26.081 123.696 -28.118  1.00101.65           H  
ATOM   1120  HG2 GLN A 111      24.909 124.739 -27.372  1.00101.65           H  
ATOM   1121 HE22 GLN A 111      23.850 125.843 -30.523  1.00102.85           H  
ATOM   1122 HE21 GLN A 111      24.394 126.232 -28.903  1.00102.85           H  
ATOM   1123  N   VAL A 112      24.475 124.551 -24.622  1.00106.15           N  
ANISOU 1123  N   VAL A 112    17317  12203  10812   8492     87   1369
ATOM   1124  CA  VAL A 112      23.921 125.778 -24.044  1.00107.39           C  
ANISOU 1124  CA  VAL A 112    17800  12310  10692   9131     94   1281
ATOM   1125  C   VAL A 112      23.394 126.661 -25.193  1.00110.00           C  
ANISOU 1125  C   VAL A 112    18262  12780  10756   9799    -14   1348
ATOM   1126  O   VAL A 112      24.090 126.854 -26.190  1.00112.84           O  
ANISOU 1126  O   VAL A 112    19043  12779  11051   9791   -120   1390
ATOM   1127  CB  VAL A 112      25.032 126.509 -23.239  1.00106.93           C  
ANISOU 1127  CB  VAL A 112    18535  11529  10564   9029     74   1130
ATOM   1128  CG1 VAL A 112      24.562 127.863 -22.673  1.00114.34           C  
ANISOU 1128  CG1 VAL A 112    19876  12384  11185   9753     46   1016
ATOM   1129  CG2 VAL A 112      25.577 125.643 -22.085  1.00101.57           C  
ANISOU 1129  CG2 VAL A 112    17715  10745  10133   8400    169   1052
ATOM   1130  H   VAL A 112      25.484 124.483 -24.671  1.00106.15           H  
ATOM   1131  HA  VAL A 112      23.100 125.522 -23.374  1.00107.39           H  
ATOM   1132  HB  VAL A 112      25.868 126.707 -23.912  1.00106.93           H  
ATOM   1133 HG11 VAL A 112      25.318 128.299 -22.020  1.00114.34           H  
ATOM   1134 HG12 VAL A 112      24.358 128.596 -23.451  1.00114.34           H  
ATOM   1135 HG13 VAL A 112      23.643 127.744 -22.102  1.00114.34           H  
ATOM   1136 HG21 VAL A 112      26.372 126.161 -21.548  1.00101.57           H  
ATOM   1137 HG22 VAL A 112      24.795 125.403 -21.366  1.00101.57           H  
ATOM   1138 HG23 VAL A 112      25.995 124.703 -22.438  1.00101.57           H  
ATOM   1139  N   VAL A 113      22.166 127.183 -25.048  1.00112.59           N  
ANISOU 1139  N   VAL A 113    18215  13653  10912  10390     18   1370
ATOM   1140  CA  VAL A 113      21.462 127.972 -26.068  1.00119.92           C  
ANISOU 1140  CA  VAL A 113    19154  14837  11573  11086    -83   1437
ATOM   1141  C   VAL A 113      21.098 129.379 -25.569  1.00123.03           C  
ANISOU 1141  C   VAL A 113    20143  14993  11609  11840   -113   1318
ATOM   1142  O   VAL A 113      21.030 130.304 -26.378  1.00121.18           O  
ANISOU 1142  O   VAL A 113    20453  14438  11152  12261   -242   1315
ATOM   1143  CB  VAL A 113      20.237 127.192 -26.616  1.00122.42           C  
ANISOU 1143  CB  VAL A 113    18547  16021  11944  11234    -55   1578
ATOM   1144  CG1 VAL A 113      20.662 125.942 -27.406  1.00115.10           C  
ANISOU 1144  CG1 VAL A 113    17136  15240  11354  10516    -77   1677
ATOM   1145  CG2 VAL A 113      19.196 126.825 -25.540  1.00127.86           C  
ANISOU 1145  CG2 VAL A 113    18761  17208  12612  11419    103   1570
ATOM   1146  H   VAL A 113      21.662 126.976 -24.197  1.00112.59           H  
ATOM   1147  HA  VAL A 113      22.128 128.148 -26.915  1.00119.92           H  
ATOM   1148  HB  VAL A 113      19.734 127.846 -27.331  1.00122.42           H  
ATOM   1149 HG11 VAL A 113      19.804 125.475 -27.890  1.00115.10           H  
ATOM   1150 HG12 VAL A 113      21.383 126.190 -28.185  1.00115.10           H  
ATOM   1151 HG13 VAL A 113      21.120 125.196 -26.757  1.00115.10           H  
ATOM   1152 HG21 VAL A 113      18.333 126.328 -25.984  1.00127.86           H  
ATOM   1153 HG22 VAL A 113      19.613 126.146 -24.798  1.00127.86           H  
ATOM   1154 HG23 VAL A 113      18.826 127.707 -25.018  1.00127.86           H  
ATOM   1155  N   ALA A 114      20.904 129.550 -24.252  1.00128.07           N  
ANISOU 1155  N   ALA A 114    20706  15770  12184  12010      0   1216
ATOM   1156  CA  ALA A 114      20.706 130.834 -23.587  1.00130.43           C  
ANISOU 1156  CA  ALA A 114    21564  15853  12141  12719    -25   1064
ATOM   1157  C   ALA A 114      21.287 130.797 -22.172  1.00130.13           C  
ANISOU 1157  C   ALA A 114    21832  15448  12162  12431     48    893
ATOM   1158  O   ALA A 114      21.516 129.726 -21.609  1.00125.89           O  
ANISOU 1158  O   ALA A 114    20846  15093  11893  11839    163    918
ATOM   1159  CB  ALA A 114      19.247 131.314 -23.680  1.00139.08           C  
ANISOU 1159  CB  ALA A 114    22133  17724  12988  13477     37   1119
ATOM   1160  H   ALA A 114      20.990 128.744 -23.648  1.00128.07           H  
ATOM   1161  HA  ALA A 114      21.314 131.566 -24.122  1.00130.43           H  
ATOM   1162  HB1 ALA A 114      19.136 132.309 -23.248  1.00139.08           H  
ATOM   1163  HB2 ALA A 114      18.918 131.373 -24.718  1.00139.08           H  
ATOM   1164  HB3 ALA A 114      18.562 130.655 -23.153  1.00139.08           H  
ATOM   1165  N   VAL A 115      21.564 131.986 -21.625  1.00133.78           N  
ANISOU 1165  N   VAL A 115    23078  15390  12362  12878    -39    712
ATOM   1166  CA  VAL A 115      22.415 132.199 -20.460  1.00133.30           C  
ANISOU 1166  CA  VAL A 115    23509  14796  12342  12586    -41    517
ATOM   1167  C   VAL A 115      21.840 133.319 -19.578  1.00138.08           C  
ANISOU 1167  C   VAL A 115    24543  15348  12573  13379    -73    319
ATOM   1168  O   VAL A 115      21.253 134.277 -20.082  1.00139.08           O  
ANISOU 1168  O   VAL A 115    24957  15499  12387  14141   -159    301
ATOM   1169  CB  VAL A 115      23.897 132.327 -20.944  1.00134.00           C  
ANISOU 1169  CB  VAL A 115    24311  14020  12581  12031   -176    484
ATOM   1170  CG1 VAL A 115      24.648 133.599 -20.508  1.00136.12           C  
ANISOU 1170  CG1 VAL A 115    25564  13541  12615  12367   -332    275
ATOM   1171  CG2 VAL A 115      24.702 131.058 -20.621  1.00125.22           C  
ANISOU 1171  CG2 VAL A 115    22896  12831  11851  11089    -91    512
ATOM   1172  H   VAL A 115      21.295 132.817 -22.133  1.00133.78           H  
ATOM   1173  HA  VAL A 115      22.344 131.307 -19.833  1.00133.30           H  
ATOM   1174  HB  VAL A 115      23.888 132.387 -22.034  1.00134.00           H  
ATOM   1175 HG11 VAL A 115      25.668 133.602 -20.894  1.00136.12           H  
ATOM   1176 HG12 VAL A 115      24.157 134.495 -20.890  1.00136.12           H  
ATOM   1177 HG13 VAL A 115      24.708 133.696 -19.429  1.00136.12           H  
ATOM   1178 HG21 VAL A 115      25.688 131.092 -21.081  1.00125.22           H  
ATOM   1179 HG22 VAL A 115      24.833 130.918 -19.550  1.00125.22           H  
ATOM   1180 HG23 VAL A 115      24.199 130.174 -21.009  1.00125.22           H  
ATOM   1181  N   GLY A 116      22.020 133.178 -18.256  1.00134.48           N  
ANISOU 1181  N   GLY A 116    24134  14826  12135  13215    -11    162
ATOM   1182  CA  GLY A 116      21.561 134.096 -17.219  1.00133.07           C  
ANISOU 1182  CA  GLY A 116    24296  14664  11603  13934    -27    -46
ATOM   1183  C   GLY A 116      22.326 135.423 -17.171  1.00134.41           C  
ANISOU 1183  C   GLY A 116    25550  13960  11559  14232   -253   -272
ATOM   1184  O   GLY A 116      23.378 135.577 -17.791  1.00130.41           O  
ANISOU 1184  O   GLY A 116    25557  12754  11237  13700   -383   -276
ATOM   1185  H   GLY A 116      22.493 132.347 -17.931  1.00134.48           H  
ATOM   1186  HA3 GLY A 116      21.680 133.599 -16.256  1.00133.07           H  
ATOM   1187  HA2 GLY A 116      20.496 134.292 -17.350  1.00133.07           H  
ATOM   1188  N   SER A 117      21.776 136.380 -16.409  1.00142.24           N  
ANISOU 1188  N   SER A 117    26885  15008  12153  15093   -299   -454
ATOM   1189  CA  SER A 117      22.258 137.757 -16.263  1.00141.58           C  
ANISOU 1189  CA  SER A 117    27869  14125  11802  15544   -537   -692
ATOM   1190  C   SER A 117      23.653 137.882 -15.614  1.00141.89           C  
ANISOU 1190  C   SER A 117    28606  13226  12080  14781   -702   -818
ATOM   1191  O   SER A 117      24.319 138.896 -15.823  1.00142.94           O  
ANISOU 1191  O   SER A 117    29438  12658  12216  14710   -885   -813
ATOM   1192  CB  SER A 117      21.210 138.534 -15.434  1.00148.10           C  
ANISOU 1192  CB  SER A 117    28875  15173  12225  16373   -534   -931
ATOM   1193  OG  SER A 117      21.501 139.916 -15.350  1.00157.12           O  
ANISOU 1193  OG  SER A 117    31092  15500  13105  16817   -794  -1186
ATOM   1194  H   SER A 117      20.915 136.153 -15.933  1.00142.24           H  
ATOM   1195  HA  SER A 117      22.312 138.195 -17.261  1.00141.58           H  
ATOM   1196  HB3 SER A 117      21.146 138.135 -14.420  1.00148.10           H  
ATOM   1197  HB2 SER A 117      20.221 138.428 -15.880  1.00148.10           H  
ATOM   1198  HG  SER A 117      22.357 140.022 -14.961  1.00157.12           H  
ATOM   1199  N   ASN A 118      24.093 136.875 -14.839  1.00144.06           N  
ANISOU 1199  N   ASN A 118    28672  13515  12550  14211   -635   -915
ATOM   1200  CA  ASN A 118      25.356 136.874 -14.098  1.00143.28           C  
ANISOU 1200  CA  ASN A 118    29171  12600  12669  13484   -791  -1055
ATOM   1201  C   ASN A 118      26.066 135.511 -14.035  1.00137.91           C  
ANISOU 1201  C   ASN A 118    27903  12066  12431  12468   -658   -911
ATOM   1202  O   ASN A 118      26.854 135.282 -13.118  1.00138.70           O  
ANISOU 1202  O   ASN A 118    28035  12003  12663  12006   -672  -1057
ATOM   1203  CB  ASN A 118      25.276 137.680 -12.774  1.00153.39           C  
ANISOU 1203  CB  ASN A 118    31052  13520  13708  13819   -937  -1400
ATOM   1204  CG  ASN A 118      24.144 137.248 -11.838  1.00152.25           C  
ANISOU 1204  CG  ASN A 118    30319  14164  13363  14293   -759  -1473
ATOM   1205  OD1 ASN A 118      23.052 137.810 -11.879  1.00148.08           O  
ANISOU 1205  OD1 ASN A 118    28938  14286  13042  13912   -533  -1305
ATOM   1206  ND2 ASN A 118      24.406 136.259 -10.981  1.00152.18           N  
ANISOU 1206  ND2 ASN A 118    30788  14096  12938  15140   -861  -1721
ATOM   1207  H   ASN A 118      23.495 136.070 -14.712  1.00144.06           H  
ATOM   1208  HA  ASN A 118      26.064 137.434 -14.713  1.00143.28           H  
ATOM   1209  HB3 ASN A 118      25.123 138.734 -13.009  1.00153.39           H  
ATOM   1210  HB2 ASN A 118      26.225 137.642 -12.236  1.00153.39           H  
ATOM   1211 HD22 ASN A 118      23.689 135.945 -10.345  1.00152.18           H  
ATOM   1212 HD21 ASN A 118      25.313 135.814 -10.989  1.00152.18           H  
ATOM   1213  N   VAL A 119      25.830 134.630 -15.026  1.00131.39           N  
ANISOU 1213  N   VAL A 119    26552  11555  11815  12156   -543   -634
ATOM   1214  CA  VAL A 119      26.680 133.466 -15.303  1.00125.78           C  
ANISOU 1214  CA  VAL A 119    25494  10784  11513  11193   -472   -491
ATOM   1215  C   VAL A 119      27.669 133.889 -16.406  1.00127.64           C  
ANISOU 1215  C   VAL A 119    26215  10455  11829  10946   -591   -362
ATOM   1216  O   VAL A 119      27.278 134.520 -17.391  1.00128.61           O  
ANISOU 1216  O   VAL A 119    26355  10713  11799  11420   -606   -230
ATOM   1217  CB  VAL A 119      25.833 132.240 -15.756  1.00121.27           C  
ANISOU 1217  CB  VAL A 119    23886  11058  11134  10972   -242   -278
ATOM   1218  CG1 VAL A 119      24.792 131.837 -14.707  1.00123.16           C  
ANISOU 1218  CG1 VAL A 119    23657  11858  11279  11216   -110   -370
ATOM   1219  CG2 VAL A 119      25.138 132.371 -17.117  1.00123.25           C  
ANISOU 1219  CG2 VAL A 119    23800  11738  11291  11404   -197    -69
ATOM   1220  H   VAL A 119      25.162 134.884 -15.740  1.00131.39           H  
ATOM   1221  HA  VAL A 119      27.238 133.178 -14.410  1.00125.78           H  
ATOM   1222  HB  VAL A 119      26.520 131.397 -15.843  1.00121.27           H  
ATOM   1223 HG11 VAL A 119      24.361 130.865 -14.944  1.00123.16           H  
ATOM   1224 HG12 VAL A 119      25.224 131.780 -13.710  1.00123.16           H  
ATOM   1225 HG13 VAL A 119      23.970 132.549 -14.682  1.00123.16           H  
ATOM   1226 HG21 VAL A 119      24.450 131.545 -17.291  1.00123.25           H  
ATOM   1227 HG22 VAL A 119      24.562 133.291 -17.166  1.00123.25           H  
ATOM   1228 HG23 VAL A 119      25.858 132.366 -17.935  1.00123.25           H  
ATOM   1229  N   THR A 120      28.956 133.557 -16.222  1.00130.03           N  
ANISOU 1229  N   THR A 120    26923  10131  12351  10223   -679   -397
ATOM   1230  CA  THR A 120      30.061 133.916 -17.120  1.00137.14           C  
ANISOU 1230  CA  THR A 120    28342  10435  13329   9907   -786   -261
ATOM   1231  C   THR A 120      31.010 132.738 -17.401  1.00131.91           C  
ANISOU 1231  C   THR A 120    27310   9778  13033   8979   -686    -88
ATOM   1232  O   THR A 120      31.833 132.836 -18.313  1.00133.28           O  
ANISOU 1232  O   THR A 120    27764   9603  13273   8701   -726     80
ATOM   1233  CB  THR A 120      30.781 135.209 -16.653  1.00146.79           C  
ANISOU 1233  CB  THR A 120    30586  10758  14429   9939  -1024   -446
ATOM   1234  OG1 THR A 120      31.458 134.992 -15.430  1.00154.03           O  
ANISOU 1234  OG1 THR A 120    31549  11447  15529   9349  -1057   -618
ATOM   1235  CG2 THR A 120      29.877 136.447 -16.526  1.00152.54           C  
ANISOU 1235  CG2 THR A 120    31770  11428  14762  10921  -1146   -633
ATOM   1236  H   THR A 120      29.197 133.078 -15.366  1.00130.03           H  
ATOM   1237  HA  THR A 120      29.637 134.136 -18.101  1.00137.14           H  
ATOM   1238  HB  THR A 120      31.549 135.448 -17.389  1.00146.79           H  
ATOM   1239  HG1 THR A 120      31.932 135.777 -15.201  1.00154.03           H  
ATOM   1240 HG21 THR A 120      30.463 137.338 -16.301  1.00152.54           H  
ATOM   1241 HG22 THR A 120      29.339 136.634 -17.455  1.00152.54           H  
ATOM   1242 HG23 THR A 120      29.140 136.332 -15.730  1.00152.54           H  
ATOM   1243  N   GLY A 121      30.874 131.621 -16.665  1.00125.43           N  
ANISOU 1243  N   GLY A 121    25870   9364  12425   8535   -556   -127
ATOM   1244  CA  GLY A 121      31.635 130.387 -16.858  1.00117.30           C  
ANISOU 1244  CA  GLY A 121    24433   8410  11726   7705   -455      7
ATOM   1245  C   GLY A 121      31.082 129.480 -17.968  1.00115.97           C  
ANISOU 1245  C   GLY A 121    23542   8855  11665   7662   -303    232
ATOM   1246  O   GLY A 121      31.757 128.529 -18.360  1.00108.39           O  
ANISOU 1246  O   GLY A 121    22279   7951  10952   7030   -227    355
ATOM   1247  H   GLY A 121      30.172 131.608 -15.938  1.00125.43           H  
ATOM   1248  HA3 GLY A 121      31.620 129.828 -15.921  1.00117.30           H  
ATOM   1249  HA2 GLY A 121      32.682 130.616 -17.065  1.00117.30           H  
ATOM   1250  N   LEU A 122      29.878 129.787 -18.477  1.00113.18           N  
ANISOU 1250  N   LEU A 122    22899   8980  11122   8337   -266    277
ATOM   1251  CA  LEU A 122      29.204 129.118 -19.584  1.00112.57           C  
ANISOU 1251  CA  LEU A 122    22173   9480  11120   8370   -165    481
ATOM   1252  C   LEU A 122      28.712 130.168 -20.585  1.00114.88           C  
ANISOU 1252  C   LEU A 122    22715   9784  11150   9048   -246    569
ATOM   1253  O   LEU A 122      28.149 131.191 -20.194  1.00112.42           O  
ANISOU 1253  O   LEU A 122    22599   9544  10570   9749   -294    471
ATOM   1254  CB  LEU A 122      28.056 128.222 -19.061  1.00105.34           C  
ANISOU 1254  CB  LEU A 122    20444   9305  10276   8453    -22    482
ATOM   1255  CG  LEU A 122      28.514 126.940 -18.330  1.00102.00           C  
ANISOU 1255  CG  LEU A 122    19582   9029  10143   7768     80    457
ATOM   1256  CD1 LEU A 122      27.340 126.262 -17.607  1.00 97.65           C  
ANISOU 1256  CD1 LEU A 122    18267   9210   9624   7945    214    499
ATOM   1257  CD2 LEU A 122      29.192 125.948 -19.286  1.00 98.83           C  
ANISOU 1257  CD2 LEU A 122    19030   8520  10002   7091    103    589
ATOM   1258  H   LEU A 122      29.402 130.590 -18.091  1.00113.18           H  
ATOM   1259  HA  LEU A 122      29.924 128.499 -20.120  1.00112.57           H  
ATOM   1260  HB3 LEU A 122      27.410 127.932 -19.893  1.00105.34           H  
ATOM   1261  HB2 LEU A 122      27.424 128.813 -18.396  1.00105.34           H  
ATOM   1262  HG  LEU A 122      29.237 127.212 -17.561  1.00102.00           H  
ATOM   1263 HD11 LEU A 122      27.659 125.348 -17.105  1.00 97.65           H  
ATOM   1264 HD12 LEU A 122      26.927 126.917 -16.841  1.00 97.65           H  
ATOM   1265 HD13 LEU A 122      26.540 125.999 -18.299  1.00 97.65           H  
ATOM   1266 HD21 LEU A 122      29.403 125.009 -18.777  1.00 98.83           H  
ATOM   1267 HD22 LEU A 122      28.559 125.728 -20.146  1.00 98.83           H  
ATOM   1268 HD23 LEU A 122      30.139 126.330 -19.664  1.00 98.83           H  
ATOM   1269  N   LYS A 123      28.938 129.892 -21.877  1.00117.98           N  
ANISOU 1269  N   LYS A 123    23099  10125  11603   8858   -263    752
ATOM   1270  CA  LYS A 123      28.512 130.682 -23.029  1.00126.03           C  
ANISOU 1270  CA  LYS A 123    24331  11169  12387   9446   -349    862
ATOM   1271  C   LYS A 123      27.597 129.827 -23.928  1.00122.35           C  
ANISOU 1271  C   LYS A 123    23056  11447  11983   9541   -276   1010
ATOM   1272  O   LYS A 123      27.753 128.605 -23.950  1.00118.66           O  
ANISOU 1272  O   LYS A 123    22041  11265  11781   8973   -184   1073
ATOM   1273  CB  LYS A 123      29.762 131.091 -23.843  1.00130.97           C  
ANISOU 1273  CB  LYS A 123    25607  11149  13007   9163   -440    973
ATOM   1274  CG  LYS A 123      30.709 132.072 -23.130  1.00137.53           C  
ANISOU 1274  CG  LYS A 123    27312  11174  13771   9064   -550    853
ATOM   1275  CD  LYS A 123      30.137 133.495 -23.007  1.00151.77           C  
ANISOU 1275  CD  LYS A 123    29673  12757  15235   9910   -685    738
ATOM   1276  CE  LYS A 123      31.135 134.495 -22.407  1.00160.59           C  
ANISOU 1276  CE  LYS A 123    31772  12970  16273   9817   -843    642
ATOM   1277  NZ  LYS A 123      31.355 134.247 -20.972  1.00165.07           N1+
ANISOU 1277  NZ  LYS A 123    32437  13352  16929   9570   -856    406
ATOM   1278  H   LYS A 123      29.439 129.036 -22.094  1.00117.98           H  
ATOM   1279  HA  LYS A 123      27.981 131.569 -22.689  1.00126.03           H  
ATOM   1280  HB3 LYS A 123      29.460 131.531 -24.795  1.00130.97           H  
ATOM   1281  HB2 LYS A 123      30.326 130.195 -24.106  1.00130.97           H  
ATOM   1282  HG3 LYS A 123      31.639 132.119 -23.699  1.00137.53           H  
ATOM   1283  HG2 LYS A 123      30.981 131.684 -22.148  1.00137.53           H  
ATOM   1284  HD3 LYS A 123      29.222 133.490 -22.415  1.00151.77           H  
ATOM   1285  HD2 LYS A 123      29.852 133.844 -24.000  1.00151.77           H  
ATOM   1286  HE3 LYS A 123      30.751 135.510 -22.520  1.00160.59           H  
ATOM   1287  HE2 LYS A 123      32.088 134.455 -22.934  1.00160.59           H  
ATOM   1288  HZ1 LYS A 123      31.732 133.319 -20.837  1.00165.07           H  
ATOM   1289  HZ2 LYS A 123      32.006 134.925 -20.604  1.00165.07           H  
ATOM   1290  HZ3 LYS A 123      30.478 134.321 -20.477  1.00165.07           H  
ATOM   1291  N   PRO A 124      26.684 130.438 -24.719  1.00120.36           N  
ANISOU 1291  N   PRO A 124    22697  11542  11490  10262   -328   1064
ATOM   1292  CA  PRO A 124      25.990 129.784 -25.844  1.00118.69           C  
ANISOU 1292  CA  PRO A 124    21794  11970  11334  10324   -307   1219
ATOM   1293  C   PRO A 124      26.958 129.088 -26.824  1.00111.47           C  
ANISOU 1293  C   PRO A 124    20877  10882  10596   9746   -328   1356
ATOM   1294  O   PRO A 124      27.937 129.692 -27.264  1.00111.13           O  
ANISOU 1294  O   PRO A 124    21501  10241  10482   9634   -398   1394
ATOM   1295  CB  PRO A 124      25.219 130.909 -26.552  1.00123.99           C  
ANISOU 1295  CB  PRO A 124    22661  12785  11663  11203   -412   1247
ATOM   1296  CG  PRO A 124      25.033 131.983 -25.496  1.00129.73           C  
ANISOU 1296  CG  PRO A 124    23903  13218  12172  11682   -433   1072
ATOM   1297  CD  PRO A 124      26.215 131.813 -24.542  1.00129.18           C  
ANISOU 1297  CD  PRO A 124    24334  12483  12266  11068   -423    964
ATOM   1298  HA  PRO A 124      25.287 129.064 -25.431  1.00118.69           H  
ATOM   1299  HB3 PRO A 124      24.267 130.564 -26.959  1.00123.99           H  
ATOM   1300  HB2 PRO A 124      25.794 131.329 -27.380  1.00123.99           H  
ATOM   1301  HG3 PRO A 124      24.106 131.791 -24.954  1.00129.73           H  
ATOM   1302  HG2 PRO A 124      24.968 132.988 -25.915  1.00129.73           H  
ATOM   1303  HD2 PRO A 124      27.018 132.502 -24.806  1.00129.18           H  
ATOM   1304  HD3 PRO A 124      25.912 132.014 -23.514  1.00129.18           H  
ATOM   1305  N   GLY A 125      26.677 127.817 -27.142  1.00106.59           N  
ANISOU 1305  N   GLY A 125    19520  10781  10196   9382   -268   1433
ATOM   1306  CA  GLY A 125      27.477 126.962 -28.016  1.00105.60           C  
ANISOU 1306  CA  GLY A 125    19310  10575  10240   8832   -279   1540
ATOM   1307  C   GLY A 125      28.402 125.982 -27.280  1.00 99.78           C  
ANISOU 1307  C   GLY A 125    18460   9661   9792   8054   -175   1495
ATOM   1308  O   GLY A 125      28.898 125.052 -27.917  1.00 95.51           O  
ANISOU 1308  O   GLY A 125    17679   9199   9413   7592   -163   1570
ATOM   1309  H   GLY A 125      25.848 127.403 -26.734  1.00106.59           H  
ATOM   1310  HA3 GLY A 125      28.077 127.556 -28.707  1.00105.60           H  
ATOM   1311  HA2 GLY A 125      26.791 126.383 -28.633  1.00105.60           H  
ATOM   1312  N   ASP A 126      28.609 126.145 -25.959  1.00 97.98           N  
ANISOU 1312  N   ASP A 126    18418   9200   9610   7938   -112   1363
ATOM   1313  CA  ASP A 126      29.383 125.219 -25.121  1.00 94.12           C  
ANISOU 1313  CA  ASP A 126    17797   8581   9381   7249    -19   1304
ATOM   1314  C   ASP A 126      28.553 123.957 -24.852  1.00 89.55           C  
ANISOU 1314  C   ASP A 126    16392   8623   9012   7042     55   1320
ATOM   1315  O   ASP A 126      27.362 124.053 -24.558  1.00 92.85           O  
ANISOU 1315  O   ASP A 126    16397   9514   9368   7447     63   1327
ATOM   1316  CB  ASP A 126      29.712 125.846 -23.740  1.00 97.37           C  
ANISOU 1316  CB  ASP A 126    18588   8644   9763   7250      3   1142
ATOM   1317  CG  ASP A 126      30.583 127.107 -23.753  1.00104.97           C  
ANISOU 1317  CG  ASP A 126    20424   8899  10560   7344    -90   1114
ATOM   1318  OD1 ASP A 126      31.122 127.454 -24.827  1.00110.99           O  
ANISOU 1318  OD1 ASP A 126    21510   9401  11259   7297   -144   1243
ATOM   1319  OD2 ASP A 126      30.698 127.706 -22.662  1.00105.84           O1-
ANISOU 1319  OD2 ASP A 126    20915   8702  10596   7467   -119    963
ATOM   1320  H   ASP A 126      28.191 126.942 -25.499  1.00 97.98           H  
ATOM   1321  HA  ASP A 126      30.310 124.950 -25.631  1.00 94.12           H  
ATOM   1322  HB3 ASP A 126      30.227 125.113 -23.117  1.00 97.37           H  
ATOM   1323  HB2 ASP A 126      28.788 126.092 -23.212  1.00 97.37           H  
ATOM   1324  N   TRP A 127      29.195 122.781 -24.919  1.00 83.37           N  
ANISOU 1324  N   TRP A 127    15371   7837   8469   6413    106   1336
ATOM   1325  CA  TRP A 127      28.596 121.510 -24.520  1.00 82.82           C  
ANISOU 1325  CA  TRP A 127    14601   8241   8627   6126    172   1334
ATOM   1326  C   TRP A 127      28.775 121.328 -23.006  1.00 81.97           C  
ANISOU 1326  C   TRP A 127    14498   8037   8609   5932    261   1211
ATOM   1327  O   TRP A 127      29.826 121.650 -22.454  1.00 87.18           O  
ANISOU 1327  O   TRP A 127    15650   8220   9253   5727    267   1128
ATOM   1328  CB  TRP A 127      29.289 120.342 -25.251  1.00 79.52           C  
ANISOU 1328  CB  TRP A 127    13965   7850   8399   5592    170   1391
ATOM   1329  CG  TRP A 127      28.914 120.109 -26.689  1.00 80.11           C  
ANISOU 1329  CG  TRP A 127    13832   8189   8416   5773     72   1500
ATOM   1330  CD1 TRP A 127      28.215 120.948 -27.490  1.00 83.77           C  
ANISOU 1330  CD1 TRP A 127    14346   8813   8669   6339    -17   1561
ATOM   1331  NE1 TRP A 127      28.073 120.386 -28.742  1.00 83.77           N  
ANISOU 1331  NE1 TRP A 127    14099   9055   8676   6328   -115   1644
ATOM   1332  CE2 TRP A 127      28.671 119.145 -28.814  1.00 81.36           C  
ANISOU 1332  CE2 TRP A 127    13605   8732   8577   5764    -88   1632
ATOM   1333  CD2 TRP A 127      29.209 118.935 -27.507  1.00 80.50           C  
ANISOU 1333  CD2 TRP A 127    13603   8381   8601   5409     35   1548
ATOM   1334  CE3 TRP A 127      29.888 117.713 -27.284  1.00 78.52           C  
ANISOU 1334  CE3 TRP A 127    13186   8091   8558   4844     84   1516
ATOM   1335  CZ3 TRP A 127      30.035 116.758 -28.311  1.00 76.72           C  
ANISOU 1335  CZ3 TRP A 127    12723   8042   8387   4665     10   1558
ATOM   1336  CH2 TRP A 127      29.496 116.999 -29.590  1.00 83.89           C  
ANISOU 1336  CH2 TRP A 127    13543   9173   9158   5016   -123   1632
ATOM   1337  CZ2 TRP A 127      28.806 118.198 -29.844  1.00 84.67           C  
ANISOU 1337  CZ2 TRP A 127    13775   9334   9061   5561   -174   1674
ATOM   1338  H   TRP A 127      30.178 122.779 -25.152  1.00 83.37           H  
ATOM   1339  HA  TRP A 127      27.535 121.499 -24.763  1.00 82.82           H  
ATOM   1340  HB3 TRP A 127      29.045 119.410 -24.739  1.00 79.52           H  
ATOM   1341  HB2 TRP A 127      30.373 120.441 -25.195  1.00 79.52           H  
ATOM   1342  HD1 TRP A 127      27.834 121.914 -27.194  1.00 83.77           H  
ATOM   1343  HE1 TRP A 127      27.592 120.853 -29.497  1.00 83.77           H  
ATOM   1344  HE3 TRP A 127      30.316 117.515 -26.312  1.00 78.52           H  
ATOM   1345  HZ3 TRP A 127      30.567 115.839 -28.119  1.00 76.72           H  
ATOM   1346  HH2 TRP A 127      29.616 116.265 -30.372  1.00 83.89           H  
ATOM   1347  HZ2 TRP A 127      28.389 118.390 -30.822  1.00 84.67           H  
ATOM   1348  N   VAL A 128      27.728 120.810 -22.352  1.00 82.48           N  
ANISOU 1348  N   VAL A 128    14018   8563   8760   5995    323   1208
ATOM   1349  CA  VAL A 128      27.618 120.579 -20.916  1.00 82.66           C  
ANISOU 1349  CA  VAL A 128    13974   8575   8859   5830    409   1103
ATOM   1350  C   VAL A 128      27.053 119.183 -20.632  1.00 83.36           C  
ANISOU 1350  C   VAL A 128    13404   9078   9191   5472    477   1153
ATOM   1351  O   VAL A 128      26.259 118.657 -21.412  1.00 86.71           O  
ANISOU 1351  O   VAL A 128    13364   9888   9693   5491    453   1267
ATOM   1352  CB  VAL A 128      26.814 121.708 -20.212  1.00 85.52           C  
ANISOU 1352  CB  VAL A 128    14451   9046   8995   6412    431   1040
ATOM   1353  CG1 VAL A 128      27.586 123.031 -20.128  1.00 91.38           C  
ANISOU 1353  CG1 VAL A 128    15943   9275   9503   6738    347    954
ATOM   1354  CG2 VAL A 128      25.419 121.951 -20.816  1.00 87.57           C  
ANISOU 1354  CG2 VAL A 128    14198   9897   9177   6860    445   1161
ATOM   1355  H   VAL A 128      26.901 120.593 -22.897  1.00 82.48           H  
ATOM   1356  HA  VAL A 128      28.627 120.578 -20.509  1.00 82.66           H  
ATOM   1357  HB  VAL A 128      26.658 121.390 -19.181  1.00 85.52           H  
ATOM   1358 HG11 VAL A 128      27.002 123.788 -19.604  1.00 91.38           H  
ATOM   1359 HG12 VAL A 128      28.515 122.905 -19.576  1.00 91.38           H  
ATOM   1360 HG13 VAL A 128      27.828 123.425 -21.115  1.00 91.38           H  
ATOM   1361 HG21 VAL A 128      24.861 122.667 -20.217  1.00 87.57           H  
ATOM   1362 HG22 VAL A 128      25.483 122.363 -21.822  1.00 87.57           H  
ATOM   1363 HG23 VAL A 128      24.830 121.035 -20.860  1.00 87.57           H  
ATOM   1364  N   ILE A 129      27.444 118.619 -19.481  1.00 78.15           N  
ANISOU 1364  N   ILE A 129    12727   8318   8649   5140    544   1063
ATOM   1365  CA  ILE A 129      26.951 117.369 -18.899  1.00 79.80           C  
ANISOU 1365  CA  ILE A 129    12371   8891   9057   4868    614   1105
ATOM   1366  C   ILE A 129      26.461 117.653 -17.461  1.00 79.15           C  
ANISOU 1366  C   ILE A 129    12302   8877   8896   5035    694   1024
ATOM   1367  O   ILE A 129      26.972 118.585 -16.837  1.00 77.14           O  
ANISOU 1367  O   ILE A 129    12541   8289   8480   5209    677    894
ATOM   1368  CB  ILE A 129      28.048 116.263 -18.961  1.00 74.58           C  
ANISOU 1368  CB  ILE A 129    11629   8078   8630   4258    610   1083
ATOM   1369  CG1 ILE A 129      29.244 116.518 -18.003  1.00 74.61           C  
ANISOU 1369  CG1 ILE A 129    12066   7651   8632   3993    628    939
ATOM   1370  CD1 ILE A 129      30.257 115.373 -17.916  1.00 70.90           C  
ANISOU 1370  CD1 ILE A 129    11467   7099   8374   3429    641    914
ATOM   1371  CG2 ILE A 129      28.498 116.004 -20.414  1.00 75.86           C  
ANISOU 1371  CG2 ILE A 129    11824   8174   8824   4141    530   1153
ATOM   1372  H   ILE A 129      28.110 119.133 -18.918  1.00 78.15           H  
ATOM   1373  HA  ILE A 129      26.105 117.035 -19.499  1.00 79.80           H  
ATOM   1374  HB  ILE A 129      27.575 115.340 -18.626  1.00 74.58           H  
ATOM   1375 HG13 ILE A 129      28.888 116.679 -16.986  1.00 74.61           H  
ATOM   1376 HG12 ILE A 129      29.755 117.438 -18.280  1.00 74.61           H  
ATOM   1377 HD11 ILE A 129      31.040 115.620 -17.200  1.00 70.90           H  
ATOM   1378 HD12 ILE A 129      29.785 114.453 -17.583  1.00 70.90           H  
ATOM   1379 HD13 ILE A 129      30.738 115.172 -18.870  1.00 70.90           H  
ATOM   1380 HG21 ILE A 129      29.121 115.113 -20.496  1.00 75.86           H  
ATOM   1381 HG22 ILE A 129      27.648 115.857 -21.077  1.00 75.86           H  
ATOM   1382 HG23 ILE A 129      29.059 116.846 -20.812  1.00 75.86           H  
ATOM   1383  N   PRO A 130      25.518 116.857 -16.903  1.00 79.33           N  
ANISOU 1383  N   PRO A 130    11803   9322   9017   4991    775   1101
ATOM   1384  CA  PRO A 130      25.103 116.898 -15.487  1.00 83.74           C  
ANISOU 1384  CA  PRO A 130    12349  10000   9468   5189    862   1042
ATOM   1385  C   PRO A 130      26.256 116.880 -14.461  1.00 79.14           C  
ANISOU 1385  C   PRO A 130    12085   9046   8938   4848    858    874
ATOM   1386  O   PRO A 130      27.097 115.980 -14.485  1.00 78.71           O  
ANISOU 1386  O   PRO A 130    11936   8876   9096   4352    844    867
ATOM   1387  CB  PRO A 130      24.234 115.642 -15.310  1.00 79.82           C  
ANISOU 1387  CB  PRO A 130    11184  10031   9111   5101    947   1213
ATOM   1388  CG  PRO A 130      23.636 115.405 -16.679  1.00 78.35           C  
ANISOU 1388  CG  PRO A 130    10685  10023   9063   4989    879   1352
ATOM   1389  CD  PRO A 130      24.705 115.894 -17.651  1.00 78.60           C  
ANISOU 1389  CD  PRO A 130    11129   9601   9136   4750    777   1254
ATOM   1390  HA  PRO A 130      24.492 117.792 -15.350  1.00 83.74           H  
ATOM   1391  HB3 PRO A 130      23.474 115.753 -14.541  1.00 79.82           H  
ATOM   1392  HB2 PRO A 130      24.834 114.771 -15.042  1.00 79.82           H  
ATOM   1393  HG3 PRO A 130      22.737 116.012 -16.790  1.00 78.35           H  
ATOM   1394  HG2 PRO A 130      23.360 114.368 -16.847  1.00 78.35           H  
ATOM   1395  HD2 PRO A 130      25.328 115.060 -17.974  1.00 78.60           H  
ATOM   1396  HD3 PRO A 130      24.238 116.336 -18.532  1.00 78.60           H  
ATOM   1397  N   ALA A 131      26.251 117.850 -13.532  1.00 81.43           N  
ANISOU 1397  N   ALA A 131    12753   9165   9022   5141    859    731
ATOM   1398  CA  ALA A 131      27.147 117.903 -12.372  1.00 84.46           C  
ANISOU 1398  CA  ALA A 131    13430   9237   9423   4876    836    554
ATOM   1399  C   ALA A 131      26.615 117.053 -11.206  1.00 80.09           C  
ANISOU 1399  C   ALA A 131    12467   9020   8945   4754    930    583
ATOM   1400  O   ALA A 131      27.369 116.745 -10.285  1.00 82.45           O  
ANISOU 1400  O   ALA A 131    12842   9147   9339   4404    911    476
ATOM   1401  CB  ALA A 131      27.189 119.348 -11.849  1.00 86.85           C  
ANISOU 1401  CB  ALA A 131    14313   9225   9463   5266    768    376
ATOM   1402  H   ALA A 131      25.542 118.570 -13.597  1.00 81.43           H  
ATOM   1403  HA  ALA A 131      28.150 117.572 -12.648  1.00 84.46           H  
ATOM   1404  HB1 ALA A 131      27.985 119.480 -11.116  1.00 86.85           H  
ATOM   1405  HB2 ALA A 131      27.357 120.071 -12.645  1.00 86.85           H  
ATOM   1406  HB3 ALA A 131      26.254 119.625 -11.364  1.00 86.85           H  
ATOM   1407  N   ASN A 132      25.320 116.699 -11.242  1.00 87.61           N  
ANISOU 1407  N   ASN A 132    12986  10461   9840   5058   1030    741
ATOM   1408  CA  ASN A 132      24.567 115.984 -10.214  1.00 92.96           C  
ANISOU 1408  CA  ASN A 132    13277  11500  10542   5027   1138    813
ATOM   1409  C   ASN A 132      23.678 114.921 -10.871  1.00 89.82           C  
ANISOU 1409  C   ASN A 132    12257  11559  10312   4926   1214   1072
ATOM   1410  O   ASN A 132      23.359 115.015 -12.056  1.00 83.80           O  
ANISOU 1410  O   ASN A 132    11350  10914   9576   5033   1188   1183
ATOM   1411  CB  ASN A 132      23.740 116.972  -9.351  1.00103.08           C  
ANISOU 1411  CB  ASN A 132    14692  12960  11512   5585   1201    752
ATOM   1412  CG  ASN A 132      24.582 118.009  -8.600  1.00104.26           C  
ANISOU 1412  CG  ASN A 132    15516  12647  11452   5819   1087    498
ATOM   1413  OD1 ASN A 132      25.384 117.655  -7.740  1.00102.38           O  
ANISOU 1413  OD1 ASN A 132    15507  12419  10975   6338   1073    465
ATOM   1414  ND2 ASN A 132      24.425 119.290  -8.941  1.00105.10           N  
ANISOU 1414  ND2 ASN A 132    15945  12341  11646   5438    993    319
ATOM   1415  H   ASN A 132      24.792 116.978 -12.057  1.00 87.61           H  
ATOM   1416  HA  ASN A 132      25.266 115.451  -9.565  1.00 92.96           H  
ATOM   1417  HB3 ASN A 132      23.161 116.422  -8.608  1.00103.08           H  
ATOM   1418  HB2 ASN A 132      23.010 117.485  -9.980  1.00103.08           H  
ATOM   1419 HD22 ASN A 132      24.984 119.998  -8.486  1.00105.10           H  
ATOM   1420 HD21 ASN A 132      23.759 119.548  -9.654  1.00105.10           H  
ATOM   1421  N   ALA A 133      23.250 113.925 -10.081  1.00 78.21           N  
ANISOU 1421  N   ALA A 133    10434  10335   8948   4721   1295   1168
ATOM   1422  CA  ALA A 133      22.254 112.926 -10.466  1.00 76.22           C  
ANISOU 1422  CA  ALA A 133     9595  10495   8870   4575   1361   1425
ATOM   1423  C   ALA A 133      20.839 113.461 -10.186  1.00 80.04           C  
ANISOU 1423  C   ALA A 133     9774  11477   9161   5047   1487   1601
ATOM   1424  O   ALA A 133      20.643 114.298  -9.303  1.00 81.91           O  
ANISOU 1424  O   ALA A 133    10234  11770   9118   5485   1546   1513
ATOM   1425  CB  ALA A 133      22.470 111.677  -9.595  1.00 79.14           C  
ANISOU 1425  CB  ALA A 133     9764  10890   9416   4178   1392   1465
ATOM   1426  H   ALA A 133      23.543 113.926  -9.114  1.00 78.21           H  
ATOM   1427  HA  ALA A 133      22.356 112.663 -11.521  1.00 76.22           H  
ATOM   1428  HB1 ALA A 133      21.746 110.896  -9.836  1.00 79.14           H  
ATOM   1429  HB2 ALA A 133      23.463 111.257  -9.759  1.00 79.14           H  
ATOM   1430  HB3 ALA A 133      22.378 111.901  -8.532  1.00 79.14           H  
ATOM   1431  N   GLY A 134      19.851 112.950 -10.935  1.00 83.03           N  
ANISOU 1431  N   GLY A 134     9635  12226   9686   4955   1518   1849
ATOM   1432  CA  GLY A 134      18.429 113.231 -10.759  1.00 86.00           C  
ANISOU 1432  CA  GLY A 134     9603  13155   9918   5333   1647   2069
ATOM   1433  C   GLY A 134      17.915 114.482 -11.482  1.00 91.70           C  
ANISOU 1433  C   GLY A 134    10439  14012  10389   5888   1643   2038
ATOM   1434  O   GLY A 134      16.809 114.924 -11.174  1.00 99.30           O  
ANISOU 1434  O   GLY A 134    11169  15428  11134   6329   1775   2163
ATOM   1435  H   GLY A 134      20.086 112.239 -11.616  1.00 83.03           H  
ATOM   1436  HA3 GLY A 134      18.190 113.306  -9.697  1.00 86.00           H  
ATOM   1437  HA2 GLY A 134      17.871 112.372 -11.135  1.00 86.00           H  
ATOM   1438  N   LEU A 135      18.686 115.059 -12.425  1.00 96.40           N  
ANISOU 1438  N   LEU A 135    11389  14238  10999   5890   1498   1883
ATOM   1439  CA  LEU A 135      18.309 116.270 -13.165  1.00 96.13           C  
ANISOU 1439  CA  LEU A 135    11506  14289  10728   6428   1468   1850
ATOM   1440  C   LEU A 135      17.218 116.021 -14.223  1.00 94.47           C  
ANISOU 1440  C   LEU A 135    10709  14618  10569   6548   1488   2102
ATOM   1441  O   LEU A 135      16.481 116.952 -14.543  1.00 94.44           O  
ANISOU 1441  O   LEU A 135    10634  14931  10318   7102   1533   2147
ATOM   1442  CB  LEU A 135      19.538 116.856 -13.900  1.00100.50           C  
ANISOU 1442  CB  LEU A 135    12614  14287  11286   6375   1305   1647
ATOM   1443  CG  LEU A 135      20.720 117.302 -13.015  1.00105.21           C  
ANISOU 1443  CG  LEU A 135    13903  14352  11722   6475   1257   1378
ATOM   1444  CD1 LEU A 135      21.788 117.993 -13.875  1.00105.72           C  
ANISOU 1444  CD1 LEU A 135    14438  14049  11681   6681   1126   1266
ATOM   1445  CD2 LEU A 135      20.309 118.228 -11.858  1.00112.52           C  
ANISOU 1445  CD2 LEU A 135    14964  15438  12352   6958   1360   1307
ATOM   1446  H   LEU A 135      19.590 114.652 -12.619  1.00 96.40           H  
ATOM   1447  HA  LEU A 135      17.917 117.009 -12.464  1.00 96.13           H  
ATOM   1448  HB3 LEU A 135      19.218 117.718 -14.486  1.00100.50           H  
ATOM   1449  HB2 LEU A 135      19.902 116.130 -14.629  1.00100.50           H  
ATOM   1450  HG  LEU A 135      21.166 116.408 -12.581  1.00105.21           H  
ATOM   1451 HD11 LEU A 135      22.720 118.091 -13.321  1.00105.72           H  
ATOM   1452 HD12 LEU A 135      21.994 117.429 -14.783  1.00105.72           H  
ATOM   1453 HD13 LEU A 135      21.470 118.990 -14.183  1.00105.72           H  
ATOM   1454 HD21 LEU A 135      21.184 118.585 -11.314  1.00112.52           H  
ATOM   1455 HD22 LEU A 135      19.767 119.102 -12.222  1.00112.52           H  
ATOM   1456 HD23 LEU A 135      19.674 117.713 -11.138  1.00112.52           H  
ATOM   1457  N   GLY A 136      17.102 114.792 -14.755  1.00 90.81           N  
ANISOU 1457  N   GLY A 136     9830  14253  10420   6036   1438   2255
ATOM   1458  CA  GLY A 136      16.131 114.415 -15.777  1.00 95.46           C  
ANISOU 1458  CA  GLY A 136     9849  15311  11112   6036   1411   2485
ATOM   1459  C   GLY A 136      16.580 114.863 -17.168  1.00 94.94           C  
ANISOU 1459  C   GLY A 136     9963  15048  11061   6095   1232   2397
ATOM   1460  O   GLY A 136      16.189 115.936 -17.631  1.00 95.24           O  
ANISOU 1460  O   GLY A 136    10119  15212  10854   6622   1221   2366
ATOM   1461  H   GLY A 136      17.731 114.070 -14.434  1.00 90.81           H  
ATOM   1462  HA3 GLY A 136      15.167 114.858 -15.541  1.00 95.46           H  
ATOM   1463  HA2 GLY A 136      15.988 113.336 -15.757  1.00 95.46           H  
ATOM   1464  N   THR A 137      17.418 114.040 -17.813  1.00 90.45           N  
ANISOU 1464  N   THR A 137     9428  14176  10762   5579   1089   2356
ATOM   1465  CA  THR A 137      18.117 114.357 -19.059  1.00 89.47           C  
ANISOU 1465  CA  THR A 137     9560  13782  10654   5569    914   2249
ATOM   1466  C   THR A 137      17.399 113.849 -20.323  1.00 90.29           C  
ANISOU 1466  C   THR A 137     9170  14222  10914   5443    781   2404
ATOM   1467  O   THR A 137      17.794 114.241 -21.421  1.00 96.65           O  
ANISOU 1467  O   THR A 137    10148  14889  11685   5526    633   2334
ATOM   1468  CB  THR A 137      19.525 113.723 -18.996  1.00 83.79           C  
ANISOU 1468  CB  THR A 137     9265  12487  10086   5120    835   2073
ATOM   1469  OG1 THR A 137      19.445 112.312 -18.939  1.00 81.99           O  
ANISOU 1469  OG1 THR A 137     8700  12302  10151   4586    812   2155
ATOM   1470  CG2 THR A 137      20.375 114.239 -17.826  1.00 85.43           C  
ANISOU 1470  CG2 THR A 137     9988  12332  10139   5225    929   1900
ATOM   1471  H   THR A 137      17.669 113.169 -17.363  1.00 90.45           H  
ATOM   1472  HA  THR A 137      18.223 115.437 -19.152  1.00 89.47           H  
ATOM   1473  HB  THR A 137      20.057 113.970 -19.917  1.00 83.79           H  
ATOM   1474  HG1 THR A 137      20.296 111.959 -19.165  1.00 81.99           H  
ATOM   1475 HG21 THR A 137      21.392 113.858 -17.896  1.00 85.43           H  
ATOM   1476 HG22 THR A 137      20.431 115.328 -17.830  1.00 85.43           H  
ATOM   1477 HG23 THR A 137      19.973 113.929 -16.860  1.00 85.43           H  
ATOM   1478  N   TRP A 138      16.353 113.012 -20.194  1.00 87.91           N  
ANISOU 1478  N   TRP A 138     8266  14358  10779   5236    822   2618
ATOM   1479  CA  TRP A 138      15.542 112.520 -21.311  1.00 90.24           C  
ANISOU 1479  CA  TRP A 138     8039  15011  11239   5084    678   2776
ATOM   1480  C   TRP A 138      14.466 113.573 -21.649  1.00 97.10           C  
ANISOU 1480  C   TRP A 138     8618  16398  11877   5647    710   2892
ATOM   1481  O   TRP A 138      13.275 113.397 -21.390  1.00100.94           O  
ANISOU 1481  O   TRP A 138     8499  17437  12415   5654    765   3124
ATOM   1482  CB  TRP A 138      14.893 111.172 -20.928  1.00 89.41           C  
ANISOU 1482  CB  TRP A 138     7419  15125  11426   4582    690   2974
ATOM   1483  CG  TRP A 138      15.786 109.996 -20.625  1.00 87.09           C  
ANISOU 1483  CG  TRP A 138     7353  14360  11379   4030    619   2867
ATOM   1484  CD1 TRP A 138      17.122 109.911 -20.836  1.00 82.54           C  
ANISOU 1484  CD1 TRP A 138     7297  13255  10807   3902    530   2631
ATOM   1485  NE1 TRP A 138      17.587 108.680 -20.413  1.00 80.46           N  
ANISOU 1485  NE1 TRP A 138     7057  12730  10784   3402    487   2601
ATOM   1486  CE2 TRP A 138      16.570 107.905 -19.897  1.00 83.18           C  
ANISOU 1486  CE2 TRP A 138     6921  13390  11294   3182    534   2823
ATOM   1487  CD2 TRP A 138      15.402 108.716 -20.031  1.00 80.30           C  
ANISOU 1487  CD2 TRP A 138     6187  13538  10785   3546    626   3007
ATOM   1488  CE3 TRP A 138      14.183 108.160 -19.574  1.00 85.84           C  
ANISOU 1488  CE3 TRP A 138     6342  14661  11610   3387    704   3285
ATOM   1489  CZ3 TRP A 138      14.127 106.867 -19.014  1.00 83.74           C  
ANISOU 1489  CZ3 TRP A 138     5963  14244  11611   2877    675   3368
ATOM   1490  CH2 TRP A 138      15.299 106.097 -18.889  1.00 79.87           C  
ANISOU 1490  CH2 TRP A 138     5873  13223  11252   2561    569   3160
ATOM   1491  CZ2 TRP A 138      16.528 106.619 -19.328  1.00 81.00           C  
ANISOU 1491  CZ2 TRP A 138     6512  12992  11272   2706    506   2888
ATOM   1492  H   TRP A 138      16.089 112.713 -19.264  1.00 87.91           H  
ATOM   1493  HA  TRP A 138      16.165 112.366 -22.195  1.00 90.24           H  
ATOM   1494  HB3 TRP A 138      14.249 110.866 -21.750  1.00 89.41           H  
ATOM   1495  HB2 TRP A 138      14.242 111.311 -20.064  1.00 89.41           H  
ATOM   1496  HD1 TRP A 138      17.728 110.697 -21.261  1.00 82.54           H  
ATOM   1497  HE1 TRP A 138      18.560 108.408 -20.470  1.00 80.46           H  
ATOM   1498  HE3 TRP A 138      13.279 108.743 -19.645  1.00 85.84           H  
ATOM   1499  HZ3 TRP A 138      13.183 106.470 -18.672  1.00 83.74           H  
ATOM   1500  HH2 TRP A 138      15.256 105.110 -18.451  1.00 79.87           H  
ATOM   1501  HZ2 TRP A 138      17.430 106.041 -19.218  1.00 81.00           H  
ATOM   1502  N   ARG A 139      14.939 114.688 -22.223  1.00 99.19           N  
ANISOU 1502  N   ARG A 139     9329  16480  11881   6119    674   2736
ATOM   1503  CA  ARG A 139      14.212 115.883 -22.634  1.00101.34           C  
ANISOU 1503  CA  ARG A 139     9459  17171  11873   6762    697   2796
ATOM   1504  C   ARG A 139      14.795 116.420 -23.940  1.00103.52           C  
ANISOU 1504  C   ARG A 139    10081  17208  12043   6982    504   2664
ATOM   1505  O   ARG A 139      15.930 116.106 -24.282  1.00 98.02           O  
ANISOU 1505  O   ARG A 139     9792  15997  11454   6664    392   2520
ATOM   1506  CB  ARG A 139      14.231 116.947 -21.510  1.00104.63           C  
ANISOU 1506  CB  ARG A 139    10207  17567  11979   7280    895   2725
ATOM   1507  CG  ARG A 139      12.946 116.948 -20.680  1.00107.84           C  
ANISOU 1507  CG  ARG A 139    10108  18518  12348   7372   1104   2928
ATOM   1508  CD  ARG A 139      12.872 118.073 -19.639  1.00113.28           C  
ANISOU 1508  CD  ARG A 139    11143  19222  12676   7978   1279   2833
ATOM   1509  NE  ARG A 139      13.826 117.885 -18.540  1.00108.42           N  
ANISOU 1509  NE  ARG A 139    11119  18018  12060   7792   1324   2632
ATOM   1510  CZ  ARG A 139      13.890 118.645 -17.435  1.00110.01           C  
ANISOU 1510  CZ  ARG A 139    11642  18160  11996   8180   1463   2529
ATOM   1511  NH1 ARG A 139      13.057 119.679 -17.245  1.00114.61           N  
ANISOU 1511  NH1 ARG A 139    12035  19242  12271   8816   1591   2606
ATOM   1512  NH2 ARG A 139      14.804 118.363 -16.503  1.00110.73           N1+
ANISOU 1512  NH2 ARG A 139    12243  17711  12119   7944   1468   2340
ATOM   1513  H   ARG A 139      15.937 114.717 -22.385  1.00 99.19           H  
ATOM   1514  HA  ARG A 139      13.187 115.592 -22.858  1.00101.34           H  
ATOM   1515  HB3 ARG A 139      14.350 117.946 -21.933  1.00104.63           H  
ATOM   1516  HB2 ARG A 139      15.099 116.804 -20.865  1.00104.63           H  
ATOM   1517  HG3 ARG A 139      12.795 115.975 -20.217  1.00107.84           H  
ATOM   1518  HG2 ARG A 139      12.118 117.087 -21.371  1.00107.84           H  
ATOM   1519  HD3 ARG A 139      11.866 118.100 -19.218  1.00113.28           H  
ATOM   1520  HD2 ARG A 139      13.044 119.042 -20.104  1.00113.28           H  
ATOM   1521  HE  ARG A 139      14.492 117.129 -18.640  1.00108.42           H  
ATOM   1522 HH12 ARG A 139      13.114 120.238 -16.407  1.00114.61           H  
ATOM   1523 HH11 ARG A 139      12.366 119.904 -17.945  1.00114.61           H  
ATOM   1524 HH22 ARG A 139      14.871 118.908 -15.656  1.00110.73           H  
ATOM   1525 HH21 ARG A 139      15.427 117.573 -16.624  1.00110.73           H  
ATOM   1526  N   THR A 140      14.034 117.271 -24.642  1.00107.80           N  
ANISOU 1526  N   THR A 140    10456  18151  12354   7551    473   2722
ATOM   1527  CA  THR A 140      14.505 118.036 -25.799  1.00113.91           C  
ANISOU 1527  CA  THR A 140    11599  18721  12961   7879    302   2608
ATOM   1528  C   THR A 140      15.265 119.299 -25.345  1.00114.86           C  
ANISOU 1528  C   THR A 140    12472  18391  12779   8351    377   2431
ATOM   1529  O   THR A 140      16.325 119.595 -25.895  1.00113.62           O  
ANISOU 1529  O   THR A 140    12912  17654  12602   8249    283   2280
ATOM   1530  CB  THR A 140      13.289 118.423 -26.684  1.00109.42           C  
ANISOU 1530  CB  THR A 140    10512  18793  12269   8304    208   2746
ATOM   1531  OG1 THR A 140      12.314 119.185 -25.988  1.00111.79           O  
ANISOU 1531  OG1 THR A 140    10442  19639  12394   8732    399   2877
ATOM   1532  CG2 THR A 140      12.607 117.203 -27.315  1.00108.75           C  
ANISOU 1532  CG2 THR A 140     9812  19012  12496   7788     38   2874
ATOM   1533  H   THR A 140      13.092 117.453 -24.323  1.00107.80           H  
ATOM   1534  HA  THR A 140      15.186 117.424 -26.394  1.00113.91           H  
ATOM   1535  HB  THR A 140      13.648 119.050 -27.502  1.00109.42           H  
ATOM   1536  HG1 THR A 140      12.692 120.026 -25.775  1.00111.79           H  
ATOM   1537 HG21 THR A 140      11.808 117.505 -27.993  1.00108.75           H  
ATOM   1538 HG22 THR A 140      13.319 116.608 -27.889  1.00108.75           H  
ATOM   1539 HG23 THR A 140      12.173 116.555 -26.554  1.00108.75           H  
ATOM   1540  N   GLU A 141      14.732 120.020 -24.343  1.00118.30           N  
ANISOU 1540  N   GLU A 141    12874  19102  12972   8862    542   2456
ATOM   1541  CA  GLU A 141      15.268 121.251 -23.761  1.00122.92           C  
ANISOU 1541  CA  GLU A 141    14163  19284  13258   9344    608   2281
ATOM   1542  C   GLU A 141      14.894 121.340 -22.274  1.00124.63           C  
ANISOU 1542  C   GLU A 141    14328  19640  13386   9459    824   2283
ATOM   1543  O   GLU A 141      13.885 120.773 -21.852  1.00125.58           O  
ANISOU 1543  O   GLU A 141    13803  20316  13596   9354    946   2464
ATOM   1544  CB  GLU A 141      14.815 122.509 -24.539  1.00131.47           C  
ANISOU 1544  CB  GLU A 141    15379  20570  14004  10117    536   2269
ATOM   1545  CG  GLU A 141      15.120 122.533 -26.051  1.00133.29           C  
ANISOU 1545  CG  GLU A 141    15887  20514  14241  10098    317   2224
ATOM   1546  CD  GLU A 141      14.819 123.871 -26.728  1.00138.99           C  
ANISOU 1546  CD  GLU A 141    16403  21698  14710  10770    221   2294
ATOM   1547  OE1 GLU A 141      14.425 124.825 -26.020  1.00139.96           O  
ANISOU 1547  OE1 GLU A 141    16471  22161  14546  11424    322   2306
ATOM   1548  OE2 GLU A 141      14.991 123.915 -27.965  1.00142.17           O1-
ANISOU 1548  OE2 GLU A 141    16697  22137  15182  10666     36   2330
ATOM   1549  H   GLU A 141      13.879 119.677 -23.924  1.00118.30           H  
ATOM   1550  HA  GLU A 141      16.356 121.188 -23.807  1.00122.92           H  
ATOM   1551  HB3 GLU A 141      15.294 123.374 -24.078  1.00131.47           H  
ATOM   1552  HB2 GLU A 141      13.741 122.643 -24.404  1.00131.47           H  
ATOM   1553  HG3 GLU A 141      14.543 121.765 -26.565  1.00133.29           H  
ATOM   1554  HG2 GLU A 141      16.171 122.311 -26.225  1.00133.29           H  
ATOM   1555  N   ALA A 142      15.697 122.078 -21.492  1.00125.81           N  
ANISOU 1555  N   ALA A 142    15175  19274  13352   9669    862   2085
ATOM   1556  CA  ALA A 142      15.510 122.315 -20.059  1.00130.28           C  
ANISOU 1556  CA  ALA A 142    15812  19922  13765   9881   1040   2039
ATOM   1557  C   ALA A 142      16.209 123.606 -19.605  1.00131.43           C  
ANISOU 1557  C   ALA A 142    16781  19562  13596  10393   1006   1801
ATOM   1558  O   ALA A 142      16.948 124.222 -20.375  1.00128.69           O  
ANISOU 1558  O   ALA A 142    16952  18793  13151  10584    848   1697
ATOM   1559  CB  ALA A 142      15.950 121.074 -19.261  1.00128.78           C  
ANISOU 1559  CB  ALA A 142    15540  19523  13866   9177   1112   2040
ATOM   1560  H   ALA A 142      16.489 122.538 -21.923  1.00125.81           H  
ATOM   1561  HA  ALA A 142      14.444 122.475 -19.881  1.00130.28           H  
ATOM   1562  HB1 ALA A 142      15.834 121.218 -18.186  1.00128.78           H  
ATOM   1563  HB2 ALA A 142      15.362 120.197 -19.532  1.00128.78           H  
ATOM   1564  HB3 ALA A 142      16.996 120.839 -19.455  1.00128.78           H  
ATOM   1565  N   VAL A 143      15.982 123.994 -18.339  1.00127.94           N  
ANISOU 1565  N   VAL A 143    16485  19141  12984  10615   1142   1718
ATOM   1566  CA  VAL A 143      16.656 125.090 -17.638  1.00132.32           C  
ANISOU 1566  CA  VAL A 143    17852  19150  13272  11001   1095   1463
ATOM   1567  C   VAL A 143      17.223 124.518 -16.331  1.00126.82           C  
ANISOU 1567  C   VAL A 143    17361  18123  12701  10543   1159   1347
ATOM   1568  O   VAL A 143      16.493 123.906 -15.551  1.00126.95           O  
ANISOU 1568  O   VAL A 143    16922  18568  12745  10460   1319   1447
ATOM   1569  CB  VAL A 143      15.705 126.303 -17.423  1.00139.24           C  
ANISOU 1569  CB  VAL A 143    18767  20418  13720  11918   1166   1431
ATOM   1570  CG1 VAL A 143      16.401 127.479 -16.708  1.00140.74           C  
ANISOU 1570  CG1 VAL A 143    19874  19967  13635  12319   1073   1141
ATOM   1571  CG2 VAL A 143      15.086 126.806 -18.738  1.00142.39           C  
ANISOU 1571  CG2 VAL A 143    18858  21243  13999  12376   1106   1566
ATOM   1572  H   VAL A 143      15.364 123.427 -17.777  1.00127.94           H  
ATOM   1573  HA  VAL A 143      17.501 125.432 -18.236  1.00132.32           H  
ATOM   1574  HB  VAL A 143      14.881 125.979 -16.784  1.00139.24           H  
ATOM   1575 HG11 VAL A 143      15.721 128.323 -16.580  1.00140.74           H  
ATOM   1576 HG12 VAL A 143      16.752 127.205 -15.712  1.00140.74           H  
ATOM   1577 HG13 VAL A 143      17.262 127.833 -17.278  1.00140.74           H  
ATOM   1578 HG21 VAL A 143      14.474 127.691 -18.571  1.00142.39           H  
ATOM   1579 HG22 VAL A 143      15.857 127.072 -19.461  1.00142.39           H  
ATOM   1580 HG23 VAL A 143      14.441 126.055 -19.190  1.00142.39           H  
ATOM   1581  N   PHE A 144      18.529 124.726 -16.112  1.00123.31           N  
ANISOU 1581  N   PHE A 144    17587  16929  12335  10228   1032   1152
ATOM   1582  CA  PHE A 144      19.304 124.274 -14.957  1.00118.45           C  
ANISOU 1582  CA  PHE A 144    17236  15939  11831   9792   1054   1010
ATOM   1583  C   PHE A 144      20.159 125.433 -14.435  1.00121.60           C  
ANISOU 1583  C   PHE A 144    18510  15684  12010  10062    930    736
ATOM   1584  O   PHE A 144      20.483 126.342 -15.195  1.00128.33           O  
ANISOU 1584  O   PHE A 144    19826  16206  12728  10362    801    671
ATOM   1585  CB  PHE A 144      20.203 123.087 -15.367  1.00115.67           C  
ANISOU 1585  CB  PHE A 144    16772  15308  11870   8962   1005   1058
ATOM   1586  CG  PHE A 144      19.489 121.849 -15.880  1.00114.01           C  
ANISOU 1586  CG  PHE A 144    15774  15631  11912   8620   1081   1305
ATOM   1587  CD1 PHE A 144      18.603 121.141 -15.043  1.00114.69           C  
ANISOU 1587  CD1 PHE A 144    15302  16233  12041   8564   1239   1440
ATOM   1588  CE1 PHE A 144      17.953 119.986 -15.518  1.00114.06           C  
ANISOU 1588  CE1 PHE A 144    14530  16595  12214   8204   1287   1675
ATOM   1589  CZ  PHE A 144      18.202 119.522 -16.824  1.00110.68           C  
ANISOU 1589  CZ  PHE A 144    13962  16101  11991   7911   1163   1748
ATOM   1590  CE2 PHE A 144      19.088 120.225 -17.662  1.00116.63           C  
ANISOU 1590  CE2 PHE A 144    15260  16371  12684   7988   1015   1610
ATOM   1591  CD2 PHE A 144      19.724 121.391 -17.194  1.00117.94           C  
ANISOU 1591  CD2 PHE A 144    16115  16091  12607   8329    981   1404
ATOM   1592  H   PHE A 144      19.042 125.258 -16.803  1.00123.31           H  
ATOM   1593  HA  PHE A 144      18.637 123.966 -14.150  1.00118.45           H  
ATOM   1594  HB3 PHE A 144      20.806 122.774 -14.516  1.00115.67           H  
ATOM   1595  HB2 PHE A 144      20.917 123.419 -16.122  1.00115.67           H  
ATOM   1596  HD1 PHE A 144      18.417 121.482 -14.035  1.00114.69           H  
ATOM   1597  HE1 PHE A 144      17.274 119.450 -14.872  1.00114.06           H  
ATOM   1598  HZ  PHE A 144      17.712 118.628 -17.183  1.00110.68           H  
ATOM   1599  HE2 PHE A 144      19.278 119.872 -18.665  1.00116.63           H  
ATOM   1600  HD2 PHE A 144      20.400 121.928 -17.843  1.00117.94           H  
ATOM   1601  N   SER A 145      20.593 125.370 -13.166  1.00122.48           N  
ANISOU 1601  N   SER A 145    18856  15600  12082   9947    956    577
ATOM   1602  CA  SER A 145      21.631 126.248 -12.615  1.00126.53           C  
ANISOU 1602  CA  SER A 145    20203  15429  12443  10052    808    299
ATOM   1603  C   SER A 145      23.010 125.910 -13.222  1.00119.60           C  
ANISOU 1603  C   SER A 145    19650  13933  11860   9340    683    256
ATOM   1604  O   SER A 145      23.245 124.777 -13.647  1.00110.80           O  
ANISOU 1604  O   SER A 145    18110  12935  11054   8721    741    376
ATOM   1605  CB  SER A 145      21.636 126.123 -11.075  1.00130.55           C  
ANISOU 1605  CB  SER A 145    20803  15982  12818  10139    863    140
ATOM   1606  OG  SER A 145      22.129 124.880 -10.613  1.00128.98           O  
ANISOU 1606  OG  SER A 145    20221  15873  12913   9465    939    206
ATOM   1607  H   SER A 145      20.301 124.595 -12.589  1.00122.48           H  
ATOM   1608  HA  SER A 145      21.379 127.278 -12.857  1.00126.53           H  
ATOM   1609  HB3 SER A 145      20.632 126.280 -10.678  1.00130.55           H  
ATOM   1610  HB2 SER A 145      22.261 126.909 -10.648  1.00130.55           H  
ATOM   1611  HG  SER A 145      22.108 124.881  -9.667  1.00128.98           H  
ATOM   1612  N   GLU A 146      23.925 126.893 -13.260  1.00119.60           N  
ANISOU 1612  N   GLU A 146    20409  13279  11754   9437    513     91
ATOM   1613  CA  GLU A 146      25.303 126.743 -13.747  1.00119.27           C  
ANISOU 1613  CA  GLU A 146    20706  12658  11956   8807    401     81
ATOM   1614  C   GLU A 146      26.149 125.752 -12.914  1.00112.85           C  
ANISOU 1614  C   GLU A 146    19766  11697  11414   8073    425     27
ATOM   1615  O   GLU A 146      27.107 125.196 -13.446  1.00107.69           O  
ANISOU 1615  O   GLU A 146    19073  10827  11017   7481    403     99
ATOM   1616  CB  GLU A 146      25.944 128.153 -13.872  1.00123.32           C  
ANISOU 1616  CB  GLU A 146    22104  12465  12288   9038    212    -81
ATOM   1617  CG  GLU A 146      26.907 128.612 -12.752  1.00126.15           C  
ANISOU 1617  CG  GLU A 146    23037  12369  12526   9061    102   -352
ATOM   1618  CD  GLU A 146      27.472 130.010 -13.010  1.00131.61           C  
ANISOU 1618  CD  GLU A 146    24628  12283  13095   9164   -110   -489
ATOM   1619  OE1 GLU A 146      28.122 130.186 -14.065  1.00128.10           O  
ANISOU 1619  OE1 GLU A 146    24367  11534  12772   8896   -162   -361
ATOM   1620  OE2 GLU A 146      27.246 130.885 -12.145  1.00138.65           O1-
ANISOU 1620  OE2 GLU A 146    26066  12852  13762   9513   -234   -725
ATOM   1621  H   GLU A 146      23.653 127.812 -12.934  1.00119.60           H  
ATOM   1622  HA  GLU A 146      25.224 126.328 -14.754  1.00119.27           H  
ATOM   1623  HB3 GLU A 146      25.167 128.903 -14.015  1.00123.32           H  
ATOM   1624  HB2 GLU A 146      26.508 128.161 -14.806  1.00123.32           H  
ATOM   1625  HG3 GLU A 146      27.757 127.935 -12.656  1.00126.15           H  
ATOM   1626  HG2 GLU A 146      26.387 128.605 -11.793  1.00126.15           H  
ATOM   1627  N   GLU A 147      25.781 125.508 -11.643  1.00116.96           N  
ANISOU 1627  N   GLU A 147    20232  12355  11852   8153    467   -103
ATOM   1628  CA  GLU A 147      26.422 124.552 -10.734  1.00118.30           C  
ANISOU 1628  CA  GLU A 147    20222  12480  12247   7538    494   -157
ATOM   1629  C   GLU A 147      25.849 123.128 -10.899  1.00105.43           C  
ANISOU 1629  C   GLU A 147    17804  11387  10866   7174    653     62
ATOM   1630  O   GLU A 147      26.487 122.176 -10.452  1.00102.60           O  
ANISOU 1630  O   GLU A 147    17281  10955  10746   6589    664     56
ATOM   1631  CB  GLU A 147      26.155 125.017  -9.278  1.00133.63           C  
ANISOU 1631  CB  GLU A 147    22372  14415  13987   7792    474   -370
ATOM   1632  CG  GLU A 147      27.336 125.793  -8.662  1.00143.88           C  
ANISOU 1632  CG  GLU A 147    24391  15015  15260   7575    275   -629
ATOM   1633  CD  GLU A 147      28.561 124.908  -8.405  1.00147.47           C  
ANISOU 1633  CD  GLU A 147    24765  15223  16045   6749    243   -629
ATOM   1634  OE1 GLU A 147      28.417 123.943  -7.623  1.00146.66           O  
ANISOU 1634  OE1 GLU A 147    24226  15432  16066   6464    332   -612
ATOM   1635  OE2 GLU A 147      29.620 125.211  -8.998  1.00148.58           O1-
ANISOU 1635  OE2 GLU A 147    25281  14867  16307   6398    132   -637
ATOM   1636  H   GLU A 147      24.982 126.010 -11.285  1.00116.96           H  
ATOM   1637  HA  GLU A 147      27.492 124.501 -10.941  1.00118.30           H  
ATOM   1638  HB3 GLU A 147      25.936 124.172  -8.622  1.00133.63           H  
ATOM   1639  HB2 GLU A 147      25.257 125.635  -9.234  1.00133.63           H  
ATOM   1640  HG3 GLU A 147      27.031 126.223  -7.708  1.00143.88           H  
ATOM   1641  HG2 GLU A 147      27.611 126.630  -9.305  1.00143.88           H  
ATOM   1642  N   ALA A 148      24.690 122.964 -11.563  1.00102.39           N  
ANISOU 1642  N   ALA A 148    16942  11541  10422   7529    763    252
ATOM   1643  CA  ALA A 148      24.126 121.672 -11.963  1.00 98.10           C  
ANISOU 1643  CA  ALA A 148    15671  11485  10119   7202    885    479
ATOM   1644  C   ALA A 148      24.665 121.208 -13.334  1.00 90.83           C  
ANISOU 1644  C   ALA A 148    14672  10395   9444   6765    826    588
ATOM   1645  O   ALA A 148      24.269 120.145 -13.810  1.00 87.45           O  
ANISOU 1645  O   ALA A 148    13734  10239   9255   6378    884    734
ATOM   1646  CB  ALA A 148      22.597 121.810 -12.058  1.00100.48           C  
ANISOU 1646  CB  ALA A 148    15479  12434  10264   7722   1010    649
ATOM   1647  H   ALA A 148      24.216 123.791 -11.901  1.00102.39           H  
ATOM   1648  HA  ALA A 148      24.358 120.911 -11.219  1.00 98.10           H  
ATOM   1649  HB1 ALA A 148      22.124 120.868 -12.336  1.00100.48           H  
ATOM   1650  HB2 ALA A 148      22.174 122.108 -11.099  1.00100.48           H  
ATOM   1651  HB3 ALA A 148      22.301 122.556 -12.793  1.00100.48           H  
ATOM   1652  N   LEU A 149      25.582 121.975 -13.949  1.00 93.27           N  
ANISOU 1652  N   LEU A 149    15513  10248   9679   6843    705    517
ATOM   1653  CA  LEU A 149      26.210 121.718 -15.242  1.00 92.13           C  
ANISOU 1653  CA  LEU A 149    15360   9941   9704   6515    648    621
ATOM   1654  C   LEU A 149      27.740 121.796 -15.119  1.00 91.73           C  
ANISOU 1654  C   LEU A 149    15831   9271   9751   6052    555    505
ATOM   1655  O   LEU A 149      28.268 122.638 -14.394  1.00 97.64           O  
ANISOU 1655  O   LEU A 149    17088   9626  10385   6108    489    332
ATOM   1656  CB  LEU A 149      25.684 122.735 -16.280  1.00 93.96           C  
ANISOU 1656  CB  LEU A 149    15699  10254   9749   7038    597    703
ATOM   1657  CG  LEU A 149      24.172 122.652 -16.591  1.00 94.76           C  
ANISOU 1657  CG  LEU A 149    15247  11018   9741   7515    687    836
ATOM   1658  CD1 LEU A 149      23.739 123.873 -17.414  1.00 98.26           C  
ANISOU 1658  CD1 LEU A 149    15915  11491   9929   8143    617    865
ATOM   1659  CD2 LEU A 149      23.787 121.341 -17.299  1.00 87.75           C  
ANISOU 1659  CD2 LEU A 149    13646  10576   9118   7125    749   1023
ATOM   1660  H   LEU A 149      25.879 122.817 -13.474  1.00 93.27           H  
ATOM   1661  HA  LEU A 149      25.969 120.709 -15.576  1.00 92.13           H  
ATOM   1662  HB3 LEU A 149      26.240 122.627 -17.212  1.00 93.96           H  
ATOM   1663  HB2 LEU A 149      25.913 123.740 -15.920  1.00 93.96           H  
ATOM   1664  HG  LEU A 149      23.614 122.699 -15.655  1.00 94.76           H  
ATOM   1665 HD11 LEU A 149      22.675 123.846 -17.646  1.00 98.26           H  
ATOM   1666 HD12 LEU A 149      23.932 124.792 -16.859  1.00 98.26           H  
ATOM   1667 HD13 LEU A 149      24.285 123.938 -18.355  1.00 98.26           H  
ATOM   1668 HD21 LEU A 149      22.727 121.328 -17.550  1.00 87.75           H  
ATOM   1669 HD22 LEU A 149      24.348 121.207 -18.223  1.00 87.75           H  
ATOM   1670 HD23 LEU A 149      23.975 120.473 -16.668  1.00 87.75           H  
ATOM   1671  N   ILE A 150      28.442 120.927 -15.860  1.00 85.56           N  
ANISOU 1671  N   ILE A 150    14903   8426   9178   5589    546    604
ATOM   1672  CA  ILE A 150      29.897 120.900 -16.033  1.00 88.69           C  
ANISOU 1672  CA  ILE A 150    15697   8319   9681   5108    484    549
ATOM   1673  C   ILE A 150      30.160 120.972 -17.539  1.00 88.26           C  
ANISOU 1673  C   ILE A 150    15706   8190   9638   5081    445    688
ATOM   1674  O   ILE A 150      29.615 120.160 -18.285  1.00 87.47           O  
ANISOU 1674  O   ILE A 150    15125   8473   9635   5049    479    817
ATOM   1675  CB  ILE A 150      30.498 119.606 -15.410  1.00 95.04           C  
ANISOU 1675  CB  ILE A 150    16170   9201  10741   4497    541    531
ATOM   1676  CG1 ILE A 150      30.208 119.467 -13.901  1.00104.75           C  
ANISOU 1676  CG1 ILE A 150    17309  10537  11954   4519    576    401
ATOM   1677  CD1 ILE A 150      30.889 120.501 -12.992  1.00117.25           C  
ANISOU 1677  CD1 ILE A 150    19495  11659  13395   4583    484    206
ATOM   1678  CG2 ILE A 150      32.004 119.420 -15.702  1.00 97.59           C  
ANISOU 1678  CG2 ILE A 150    16841   9074  11167   3996    493    500
ATOM   1679  H   ILE A 150      27.922 120.249 -16.402  1.00 85.56           H  
ATOM   1680  HA  ILE A 150      30.354 121.774 -15.566  1.00 88.69           H  
ATOM   1681  HB  ILE A 150      29.995 118.761 -15.884  1.00 95.04           H  
ATOM   1682 HG13 ILE A 150      30.487 118.469 -13.570  1.00104.75           H  
ATOM   1683 HG12 ILE A 150      29.136 119.513 -13.751  1.00104.75           H  
ATOM   1684 HD11 ILE A 150      30.607 120.338 -11.952  1.00117.25           H  
ATOM   1685 HD12 ILE A 150      31.976 120.434 -13.047  1.00117.25           H  
ATOM   1686 HD13 ILE A 150      30.600 121.520 -13.249  1.00117.25           H  
ATOM   1687 HG21 ILE A 150      32.400 118.540 -15.197  1.00 97.59           H  
ATOM   1688 HG22 ILE A 150      32.199 119.280 -16.765  1.00 97.59           H  
ATOM   1689 HG23 ILE A 150      32.585 120.282 -15.372  1.00 97.59           H  
ATOM   1690  N   GLN A 151      31.019 121.906 -17.978  1.00 94.37           N  
ANISOU 1690  N   GLN A 151    17092   8459  10306   5093    361    663
ATOM   1691  CA  GLN A 151      31.425 122.056 -19.375  1.00 92.96           C  
ANISOU 1691  CA  GLN A 151    17057   8157  10105   5068    321    800
ATOM   1692  C   GLN A 151      32.355 120.908 -19.796  1.00 89.59           C  
ANISOU 1692  C   GLN A 151    16369   7764   9906   4450    370    869
ATOM   1693  O   GLN A 151      33.331 120.609 -19.106  1.00 96.07           O  
ANISOU 1693  O   GLN A 151    17232   8411  10859   3997    399    791
ATOM   1694  CB  GLN A 151      32.135 123.416 -19.556  1.00101.10           C  
ANISOU 1694  CB  GLN A 151    18857   8594  10963   5204    223    771
ATOM   1695  CG  GLN A 151      32.547 123.714 -21.019  1.00102.20           C  
ANISOU 1695  CG  GLN A 151    19210   8593  11029   5258    181    933
ATOM   1696  CD  GLN A 151      33.036 125.141 -21.299  1.00102.73           C  
ANISOU 1696  CD  GLN A 151    20074   8049  10908   5435     77    927
ATOM   1697  OE1 GLN A 151      33.478 125.418 -22.411  1.00111.20           O  
ANISOU 1697  OE1 GLN A 151    21431   8896  11925   5380     47   1066
ATOM   1698  NE2 GLN A 151      32.975 126.053 -20.325  1.00111.36           N  
ANISOU 1698  NE2 GLN A 151    21558   8859  11894   5659     14    767
ATOM   1699  H   GLN A 151      31.444 122.525 -17.303  1.00 94.37           H  
ATOM   1700  HA  GLN A 151      30.533 122.044 -19.998  1.00 92.96           H  
ATOM   1701  HB3 GLN A 151      33.017 123.464 -18.914  1.00101.10           H  
ATOM   1702  HB2 GLN A 151      31.463 124.194 -19.200  1.00101.10           H  
ATOM   1703  HG3 GLN A 151      31.695 123.536 -21.676  1.00102.20           H  
ATOM   1704  HG2 GLN A 151      33.331 123.028 -21.341  1.00102.20           H  
ATOM   1705 HE22 GLN A 151      33.266 127.001 -20.517  1.00111.36           H  
ATOM   1706 HE21 GLN A 151      32.601 125.812 -19.420  1.00111.36           H  
ATOM   1707  N   VAL A 152      32.049 120.306 -20.954  1.00 86.29           N  
ANISOU 1707  N   VAL A 152    15668   7597   9519   4461    370   1004
ATOM   1708  CA  VAL A 152      32.893 119.351 -21.667  1.00 84.79           C  
ANISOU 1708  CA  VAL A 152    15310   7419   9488   3963    400   1073
ATOM   1709  C   VAL A 152      33.316 119.993 -23.003  1.00 82.20           C  
ANISOU 1709  C   VAL A 152    15279   6930   9024   4093    346   1201
ATOM   1710  O   VAL A 152      32.514 120.721 -23.594  1.00 79.72           O  
ANISOU 1710  O   VAL A 152    15002   6735   8553   4581    284   1255
ATOM   1711  CB  VAL A 152      32.143 118.009 -21.901  1.00 86.25           C  
ANISOU 1711  CB  VAL A 152    14808   8109   9855   3815    436   1101
ATOM   1712  CG1 VAL A 152      31.788 117.336 -20.572  1.00 84.98           C  
ANISOU 1712  CG1 VAL A 152    14364   8108   9815   3692    496    999
ATOM   1713  CG2 VAL A 152      30.889 118.093 -22.795  1.00 87.53           C  
ANISOU 1713  CG2 VAL A 152    14669   8645   9941   4240    382   1193
ATOM   1714  H   VAL A 152      31.234 120.638 -21.454  1.00 86.29           H  
ATOM   1715  HA  VAL A 152      33.769 119.134 -21.058  1.00 84.79           H  
ATOM   1716  HB  VAL A 152      32.841 117.340 -22.407  1.00 86.25           H  
ATOM   1717 HG11 VAL A 152      31.370 116.346 -20.746  1.00 84.98           H  
ATOM   1718 HG12 VAL A 152      32.659 117.212 -19.935  1.00 84.98           H  
ATOM   1719 HG13 VAL A 152      31.058 117.924 -20.020  1.00 84.98           H  
ATOM   1720 HG21 VAL A 152      30.426 117.112 -22.908  1.00 87.53           H  
ATOM   1721 HG22 VAL A 152      30.139 118.759 -22.371  1.00 87.53           H  
ATOM   1722 HG23 VAL A 152      31.126 118.440 -23.800  1.00 87.53           H  
ATOM   1723  N   PRO A 153      34.538 119.719 -23.514  1.00 87.75           N  
ANISOU 1723  N   PRO A 153    16193   7382   9764   3683    371   1263
ATOM   1724  CA  PRO A 153      34.956 120.066 -24.883  1.00 89.75           C  
ANISOU 1724  CA  PRO A 153    16742   7491   9867   3800    329   1406
ATOM   1725  C   PRO A 153      33.974 119.564 -25.961  1.00 90.12           C  
ANISOU 1725  C   PRO A 153    16369   7986   9888   4078    276   1474
ATOM   1726  O   PRO A 153      33.495 118.432 -25.886  1.00 82.00           O  
ANISOU 1726  O   PRO A 153    14795   7335   9027   3897    295   1440
ATOM   1727  CB  PRO A 153      36.324 119.397 -25.058  1.00 90.81           C  
ANISOU 1727  CB  PRO A 153    16965   7448  10092   3231    404   1461
ATOM   1728  CG  PRO A 153      36.872 119.224 -23.654  1.00 89.02           C  
ANISOU 1728  CG  PRO A 153    16667   7127  10028   2853    463   1333
ATOM   1729  CD  PRO A 153      35.639 119.111 -22.763  1.00 84.54           C  
ANISOU 1729  CD  PRO A 153    15740   6853   9526   3108    445   1209
ATOM   1730  HA  PRO A 153      35.062 121.151 -24.939  1.00 89.75           H  
ATOM   1731  HB3 PRO A 153      36.982 119.999 -25.683  1.00 90.81           H  
ATOM   1732  HB2 PRO A 153      36.231 118.411 -25.519  1.00 90.81           H  
ATOM   1733  HG3 PRO A 153      37.432 120.118 -23.378  1.00 89.02           H  
ATOM   1734  HG2 PRO A 153      37.546 118.373 -23.556  1.00 89.02           H  
ATOM   1735  HD2 PRO A 153      35.403 118.064 -22.567  1.00 84.54           H  
ATOM   1736  HD3 PRO A 153      35.814 119.610 -21.809  1.00 84.54           H  
ATOM   1737  N   SER A 154      33.664 120.420 -26.945  1.00 85.59           N  
ANISOU 1737  N   SER A 154    16068   7349   9103   4505    195   1568
ATOM   1738  CA  SER A 154      32.693 120.154 -28.008  1.00 86.38           C  
ANISOU 1738  CA  SER A 154    15815   7867   9138   4856    108   1627
ATOM   1739  C   SER A 154      33.324 119.540 -29.278  1.00 87.90           C  
ANISOU 1739  C   SER A 154    16013   8104   9283   4702     76   1734
ATOM   1740  O   SER A 154      32.602 119.292 -30.244  1.00 85.67           O  
ANISOU 1740  O   SER A 154    15560   8096   8895   5026    -29   1791
ATOM   1741  CB  SER A 154      31.979 121.486 -28.337  1.00 90.78           C  
ANISOU 1741  CB  SER A 154    16651   8379   9463   5494     23   1654
ATOM   1742  OG  SER A 154      32.845 122.444 -28.919  1.00 95.03           O  
ANISOU 1742  OG  SER A 154    17869   8429   9808   5588     -2   1738
ATOM   1743  H   SER A 154      34.095 121.334 -26.946  1.00 85.59           H  
ATOM   1744  HA  SER A 154      31.945 119.452 -27.644  1.00 86.38           H  
ATOM   1745  HB3 SER A 154      31.536 121.910 -27.435  1.00 90.78           H  
ATOM   1746  HB2 SER A 154      31.153 121.307 -29.026  1.00 90.78           H  
ATOM   1747  HG  SER A 154      32.343 123.221 -29.116  1.00 95.03           H  
ATOM   1748  N   ASP A 155      34.645 119.283 -29.281  1.00 88.65           N  
ANISOU 1748  N   ASP A 155    16288   7956   9439   4220    164   1761
ATOM   1749  CA  ASP A 155      35.405 118.746 -30.415  1.00 92.48           C  
ANISOU 1749  CA  ASP A 155    16815   8472   9853   4050    162   1865
ATOM   1750  C   ASP A 155      35.410 117.200 -30.439  1.00 86.27           C  
ANISOU 1750  C   ASP A 155    15488   8032   9257   3689    184   1795
ATOM   1751  O   ASP A 155      35.676 116.629 -31.496  1.00 94.59           O  
ANISOU 1751  O   ASP A 155    16461   9237  10243   3647    146   1847
ATOM   1752  CB  ASP A 155      36.870 119.265 -30.339  1.00 96.47           C  
ANISOU 1752  CB  ASP A 155    17900   8499  10255   3788    252   1977
ATOM   1753  CG  ASP A 155      37.734 118.766 -29.168  1.00 99.43           C  
ANISOU 1753  CG  ASP A 155    18263   8698  10818   3271    375   1905
ATOM   1754  OD1 ASP A 155      37.239 118.789 -28.021  1.00 96.00           O  
ANISOU 1754  OD1 ASP A 155    17606   8336  10533   3252    379   1765
ATOM   1755  OD2 ASP A 155      38.892 118.377 -29.433  1.00109.41           O1-
ANISOU 1755  OD2 ASP A 155    19727   9776  12067   2887    469   1996
ATOM   1756  H   ASP A 155      35.174 119.490 -28.444  1.00 88.65           H  
ATOM   1757  HA  ASP A 155      34.962 119.102 -31.346  1.00 92.48           H  
ATOM   1758  HB3 ASP A 155      36.864 120.355 -30.302  1.00 96.47           H  
ATOM   1759  HB2 ASP A 155      37.381 119.009 -31.268  1.00 96.47           H  
ATOM   1760  N   ILE A 156      35.106 116.524 -29.314  1.00 87.16           N  
ANISOU 1760  N   ILE A 156    15263   8262   9591   3456    235   1673
ATOM   1761  CA  ILE A 156      34.989 115.063 -29.229  1.00 82.49           C  
ANISOU 1761  CA  ILE A 156    14155   7994   9191   3168    232   1593
ATOM   1762  C   ILE A 156      33.627 114.597 -29.806  1.00 81.90           C  
ANISOU 1762  C   ILE A 156    13639   8326   9155   3450     89   1571
ATOM   1763  O   ILE A 156      32.690 115.400 -29.831  1.00 82.85           O  
ANISOU 1763  O   ILE A 156    13767   8522   9190   3849     22   1599
ATOM   1764  CB  ILE A 156      35.145 114.602 -27.748  1.00 81.71           C  
ANISOU 1764  CB  ILE A 156    13860   7880   9308   2841    326   1482
ATOM   1765  CG1 ILE A 156      34.116 115.188 -26.752  1.00 84.04           C  
ANISOU 1765  CG1 ILE A 156    13971   8292   9667   3100    300   1425
ATOM   1766  CD1 ILE A 156      33.863 114.277 -25.542  1.00 80.15           C  
ANISOU 1766  CD1 ILE A 156    13281   7810   9363   2816    382   1321
ATOM   1767  CG2 ILE A 156      36.585 114.839 -27.249  1.00 85.32           C  
ANISOU 1767  CG2 ILE A 156    14723   7955   9740   2536    447   1498
ATOM   1768  H   ILE A 156      34.898 117.057 -28.482  1.00 87.16           H  
ATOM   1769  HA  ILE A 156      35.802 114.634 -29.815  1.00 82.49           H  
ATOM   1770  HB  ILE A 156      34.995 113.523 -27.743  1.00 81.71           H  
ATOM   1771 HG13 ILE A 156      33.155 115.372 -27.230  1.00 84.04           H  
ATOM   1772 HG12 ILE A 156      34.467 116.159 -26.407  1.00 84.04           H  
ATOM   1773 HD11 ILE A 156      33.182 114.752 -24.835  1.00 80.15           H  
ATOM   1774 HD12 ILE A 156      33.412 113.333 -25.851  1.00 80.15           H  
ATOM   1775 HD13 ILE A 156      34.783 114.045 -25.008  1.00 80.15           H  
ATOM   1776 HG21 ILE A 156      36.753 114.369 -26.281  1.00 85.32           H  
ATOM   1777 HG22 ILE A 156      37.319 114.424 -27.938  1.00 85.32           H  
ATOM   1778 HG23 ILE A 156      36.804 115.903 -27.141  1.00 85.32           H  
ATOM   1779  N   PRO A 157      33.487 113.328 -30.270  1.00 88.72           N  
ANISOU 1779  N   PRO A 157    14100   9467  10144   3256     26   1518
ATOM   1780  CA  PRO A 157      32.223 112.744 -30.758  1.00 84.30           C  
ANISOU 1780  CA  PRO A 157    13113   9280   9637   3470   -138   1503
ATOM   1781  C   PRO A 157      31.027 112.910 -29.802  1.00 79.38           C  
ANISOU 1781  C   PRO A 157    12166   8834   9162   3573   -131   1476
ATOM   1782  O   PRO A 157      31.189 112.917 -28.581  1.00 78.27           O  
ANISOU 1782  O   PRO A 157    12000   8589   9148   3359    -14   1426
ATOM   1783  CB  PRO A 157      32.511 111.251 -30.980  1.00 84.03           C  
ANISOU 1783  CB  PRO A 157    12787   9409   9732   3153   -198   1428
ATOM   1784  CG  PRO A 157      34.012 111.169 -31.181  1.00 83.49           C  
ANISOU 1784  CG  PRO A 157    13039   9084   9600   2865    -61   1429
ATOM   1785  CD  PRO A 157      34.582 112.367 -30.423  1.00 86.98           C  
ANISOU 1785  CD  PRO A 157    13812   9221  10017   2833     94   1466
ATOM   1786  HA  PRO A 157      31.997 113.219 -31.715  1.00 84.30           H  
ATOM   1787  HB3 PRO A 157      31.961 110.845 -31.829  1.00 84.03           H  
ATOM   1788  HB2 PRO A 157      32.237 110.659 -30.106  1.00 84.03           H  
ATOM   1789  HG3 PRO A 157      34.236 111.278 -32.243  1.00 83.49           H  
ATOM   1790  HG2 PRO A 157      34.435 110.220 -30.851  1.00 83.49           H  
ATOM   1791  HD2 PRO A 157      34.909 112.043 -29.438  1.00 86.98           H  
ATOM   1792  HD3 PRO A 157      35.439 112.782 -30.955  1.00 86.98           H  
ATOM   1793  N   LEU A 158      29.824 113.037 -30.380  1.00 78.59           N  
ANISOU 1793  N   LEU A 158    11805   9027   9028   3907   -257   1517
ATOM   1794  CA  LEU A 158      28.571 113.305 -29.674  1.00 83.38           C  
ANISOU 1794  CA  LEU A 158    12077   9873   9729   4075   -246   1529
ATOM   1795  C   LEU A 158      28.104 112.109 -28.820  1.00 82.17           C  
ANISOU 1795  C   LEU A 158    11504   9867   9848   3705   -213   1477
ATOM   1796  O   LEU A 158      27.516 112.321 -27.760  1.00 79.49           O  
ANISOU 1796  O   LEU A 158    11089   9531   9581   3691   -100   1471
ATOM   1797  CB  LEU A 158      27.518 113.682 -30.740  1.00 84.82           C  
ANISOU 1797  CB  LEU A 158    11981  10415   9833   4452   -407   1594
ATOM   1798  CG  LEU A 158      26.278 114.433 -30.201  1.00 88.47           C  
ANISOU 1798  CG  LEU A 158    12143  11170  10300   4765   -385   1646
ATOM   1799  CD1 LEU A 158      25.909 115.601 -31.129  1.00 94.76           C  
ANISOU 1799  CD1 LEU A 158    13041  12110  10855   5308   -479   1714
ATOM   1800  CD2 LEU A 158      25.072 113.502 -30.007  1.00 94.70           C  
ANISOU 1800  CD2 LEU A 158    12293  12352  11335   4547   -454   1666
ATOM   1801  H   LEU A 158      29.782 113.013 -31.388  1.00 78.59           H  
ATOM   1802  HA  LEU A 158      28.738 114.158 -29.013  1.00 83.38           H  
ATOM   1803  HB3 LEU A 158      27.216 112.806 -31.316  1.00 84.82           H  
ATOM   1804  HB2 LEU A 158      28.013 114.331 -31.464  1.00 84.82           H  
ATOM   1805  HG  LEU A 158      26.525 114.870 -29.232  1.00 88.47           H  
ATOM   1806 HD11 LEU A 158      25.071 116.169 -30.735  1.00 94.76           H  
ATOM   1807 HD12 LEU A 158      26.741 116.297 -31.238  1.00 94.76           H  
ATOM   1808 HD13 LEU A 158      25.636 115.248 -32.124  1.00 94.76           H  
ATOM   1809 HD21 LEU A 158      24.230 114.041 -29.572  1.00 94.70           H  
ATOM   1810 HD22 LEU A 158      24.739 113.079 -30.956  1.00 94.70           H  
ATOM   1811 HD23 LEU A 158      25.308 112.674 -29.342  1.00 94.70           H  
ATOM   1812  N   GLN A 159      28.419 110.869 -29.240  1.00 82.14           N  
ANISOU 1812  N   GLN A 159    11261   9972   9978   3427   -319   1437
ATOM   1813  CA  GLN A 159      28.171 109.639 -28.482  1.00 83.88           C  
ANISOU 1813  CA  GLN A 159    11130  10287  10451   3071   -312   1390
ATOM   1814  C   GLN A 159      29.197 109.456 -27.349  1.00 74.43           C  
ANISOU 1814  C   GLN A 159    10151   8821   9308   2815   -133   1330
ATOM   1815  O   GLN A 159      28.832 108.950 -26.288  1.00 80.25           O  
ANISOU 1815  O   GLN A 159    10671   9627  10192   2693    -64   1325
ATOM   1816  CB  GLN A 159      28.295 108.418 -29.417  1.00 88.48           C  
ANISOU 1816  CB  GLN A 159    11524  10964  11132   2847   -482   1332
ATOM   1817  CG  GLN A 159      27.135 108.275 -30.422  1.00 99.12           C  
ANISOU 1817  CG  GLN A 159    12526  12637  12500   3020   -697   1377
ATOM   1818  CD  GLN A 159      27.239 107.003 -31.273  1.00106.04           C  
ANISOU 1818  CD  GLN A 159    13160  13605  13524   2756   -896   1298
ATOM   1819  OE1 GLN A 159      28.028 106.104 -30.988  1.00102.40           O  
ANISOU 1819  OE1 GLN A 159    12703  13009  13196   2442   -866   1216
ATOM   1820  NE2 GLN A 159      26.442 106.921 -32.337  1.00112.52           N  
ANISOU 1820  NE2 GLN A 159    13775  14661  14317   2899  -1119   1311
ATOM   1821  H   GLN A 159      28.905 110.778 -30.120  1.00 82.14           H  
ATOM   1822  HA  GLN A 159      27.169 109.667 -28.047  1.00 83.88           H  
ATOM   1823  HB3 GLN A 159      28.327 107.512 -28.808  1.00 88.48           H  
ATOM   1824  HB2 GLN A 159      29.246 108.452 -29.953  1.00 88.48           H  
ATOM   1825  HG3 GLN A 159      27.103 109.142 -31.083  1.00 99.12           H  
ATOM   1826  HG2 GLN A 159      26.183 108.249 -29.889  1.00 99.12           H  
ATOM   1827 HE22 GLN A 159      26.481 106.101 -32.924  1.00112.52           H  
ATOM   1828 HE21 GLN A 159      25.803 107.676 -32.556  1.00112.52           H  
ATOM   1829  N   SER A 160      30.457 109.888 -27.553  1.00 71.78           N  
ANISOU 1829  N   SER A 160    10235   8195   8843   2737    -61   1296
ATOM   1830  CA  SER A 160      31.535 109.820 -26.562  1.00 71.72           C  
ANISOU 1830  CA  SER A 160    10444   7935   8870   2481     95   1239
ATOM   1831  C   SER A 160      31.311 110.813 -25.409  1.00 69.98           C  
ANISOU 1831  C   SER A 160    10364   7613   8614   2636    204   1250
ATOM   1832  O   SER A 160      31.693 110.511 -24.282  1.00 65.11           O  
ANISOU 1832  O   SER A 160     9698   6937   8102   2439    294   1194
ATOM   1833  CB  SER A 160      32.887 110.158 -27.227  1.00 75.89           C  
ANISOU 1833  CB  SER A 160    11379   8206   9252   2368    148   1236
ATOM   1834  OG  SER A 160      33.326 109.105 -28.058  1.00 79.54           O  
ANISOU 1834  OG  SER A 160    11716   8772   9732   2219     66   1204
ATOM   1835  H   SER A 160      30.682 110.299 -28.447  1.00 71.78           H  
ATOM   1836  HA  SER A 160      31.578 108.814 -26.140  1.00 71.72           H  
ATOM   1837  HB3 SER A 160      33.656 110.300 -26.467  1.00 75.89           H  
ATOM   1838  HB2 SER A 160      32.842 111.084 -27.799  1.00 75.89           H  
ATOM   1839  HG  SER A 160      34.179 109.327 -28.399  1.00 79.54           H  
ATOM   1840  N   ALA A 161      30.670 111.962 -25.690  1.00 67.80           N  
ANISOU 1840  N   ALA A 161    10272   7320   8167   3019    183   1311
ATOM   1841  CA  ALA A 161      30.325 113.006 -24.729  1.00 69.34           C  
ANISOU 1841  CA  ALA A 161    10612   7443   8293   3252    262   1308
ATOM   1842  C   ALA A 161      29.029 112.689 -23.957  1.00 71.78           C  
ANISOU 1842  C   ALA A 161    10460   8069   8744   3281    281   1317
ATOM   1843  O   ALA A 161      28.881 113.144 -22.823  1.00 69.86           O  
ANISOU 1843  O   ALA A 161    10256   7761   8528   3240    377   1270
ATOM   1844  CB  ALA A 161      30.101 114.308 -25.511  1.00 75.42           C  
ANISOU 1844  CB  ALA A 161    11653   8168   8836   3715    214   1370
ATOM   1845  H   ALA A 161      30.416 112.131 -26.654  1.00 67.80           H  
ATOM   1846  HA  ALA A 161      31.147 113.151 -24.028  1.00 69.34           H  
ATOM   1847  HB1 ALA A 161      29.893 115.139 -24.837  1.00 75.42           H  
ATOM   1848  HB2 ALA A 161      30.989 114.576 -26.084  1.00 75.42           H  
ATOM   1849  HB3 ALA A 161      29.273 114.227 -26.216  1.00 75.42           H  
ATOM   1850  N   ALA A 162      28.109 111.902 -24.547  1.00 67.45           N  
ANISOU 1850  N   ALA A 162     9482   7867   8280   3341    182   1385
ATOM   1851  CA  ALA A 162      26.837 111.503 -23.941  1.00 71.50           C  
ANISOU 1851  CA  ALA A 162     9519   8722   8927   3364    194   1443
ATOM   1852  C   ALA A 162      27.021 110.355 -22.934  1.00 66.07           C  
ANISOU 1852  C   ALA A 162     8645   8014   8444   2971    256   1400
ATOM   1853  O   ALA A 162      26.392 110.370 -21.877  1.00 70.91           O  
ANISOU 1853  O   ALA A 162     9051   8784   9109   3007    336   1438
ATOM   1854  CB  ALA A 162      25.895 111.011 -25.054  1.00 71.89           C  
ANISOU 1854  CB  ALA A 162     9156   9120   9037   3446     45   1533
ATOM   1855  H   ALA A 162      28.296 111.575 -25.485  1.00 67.45           H  
ATOM   1856  HA  ALA A 162      26.386 112.360 -23.440  1.00 71.50           H  
ATOM   1857  HB1 ALA A 162      24.916 110.742 -24.657  1.00 71.89           H  
ATOM   1858  HB2 ALA A 162      25.732 111.787 -25.800  1.00 71.89           H  
ATOM   1859  HB3 ALA A 162      26.296 110.140 -25.575  1.00 71.89           H  
ATOM   1860  N   THR A 163      27.895 109.385 -23.254  1.00 62.42           N  
ANISOU 1860  N   THR A 163     8272   7371   8073   2630    224   1324
ATOM   1861  CA  THR A 163      28.215 108.218 -22.424  1.00 62.43           C  
ANISOU 1861  CA  THR A 163     8110   7349   8261   2271    258   1272
ATOM   1862  C   THR A 163      29.472 108.444 -21.554  1.00 70.36           C  
ANISOU 1862  C   THR A 163     9447   8059   9227   2091    370   1165
ATOM   1863  O   THR A 163      29.926 107.500 -20.909  1.00 65.39           O  
ANISOU 1863  O   THR A 163     8722   7395   8729   1798    388   1106
ATOM   1864  CB  THR A 163      28.427 106.979 -23.340  1.00 58.91           C  
ANISOU 1864  CB  THR A 163     7480   6951   7953   2018    125   1246
ATOM   1865  OG1 THR A 163      29.570 107.095 -24.171  1.00 62.03           O  
ANISOU 1865  OG1 THR A 163     8192   7153   8225   1993     98   1184
ATOM   1866  CG2 THR A 163      27.206 106.624 -24.201  1.00 62.26           C  
ANISOU 1866  CG2 THR A 163     7532   7670   8453   2122    -19   1343
ATOM   1867  H   THR A 163      28.368 109.455 -24.144  1.00 62.42           H  
ATOM   1868  HA  THR A 163      27.383 108.008 -21.750  1.00 62.43           H  
ATOM   1869  HB  THR A 163      28.608 106.119 -22.696  1.00 58.91           H  
ATOM   1870  HG1 THR A 163      29.397 107.751 -24.833  1.00 62.03           H  
ATOM   1871 HG21 THR A 163      27.381 105.711 -24.772  1.00 62.26           H  
ATOM   1872 HG22 THR A 163      26.332 106.455 -23.575  1.00 62.26           H  
ATOM   1873 HG23 THR A 163      26.959 107.414 -24.911  1.00 62.26           H  
ATOM   1874  N   LEU A 164      30.028 109.671 -21.531  1.00 66.02           N  
ANISOU 1874  N   LEU A 164     9286   7298   8499   2270    431   1142
ATOM   1875  CA  LEU A 164      31.303 110.059 -20.913  1.00 65.62           C  
ANISOU 1875  CA  LEU A 164     9587   6943   8402   2077    512   1048
ATOM   1876  C   LEU A 164      31.406 109.753 -19.406  1.00 65.00           C  
ANISOU 1876  C   LEU A 164     9388   6880   8427   1900    584    982
ATOM   1877  O   LEU A 164      32.501 109.482 -18.917  1.00 66.34           O  
ANISOU 1877  O   LEU A 164     9627   6922   8656   1602    617    902
ATOM   1878  CB  LEU A 164      31.521 111.567 -21.181  1.00 71.32           C  
ANISOU 1878  CB  LEU A 164    10752   7425   8920   2336    538   1050
ATOM   1879  CG  LEU A 164      32.944 112.133 -20.965  1.00 80.42           C  
ANISOU 1879  CG  LEU A 164    12355   8212   9987   2143    575   1002
ATOM   1880  CD1 LEU A 164      34.015 111.462 -21.842  1.00 77.19           C  
ANISOU 1880  CD1 LEU A 164    11950   7785   9596   1917    552   1031
ATOM   1881  CD2 LEU A 164      32.944 113.642 -21.246  1.00 86.20           C  
ANISOU 1881  CD2 LEU A 164    13526   8708  10519   2463    562   1028
ATOM   1882  H   LEU A 164      29.569 110.385 -22.078  1.00 66.02           H  
ATOM   1883  HA  LEU A 164      32.071 109.484 -21.430  1.00 65.62           H  
ATOM   1884  HB3 LEU A 164      30.816 112.135 -20.571  1.00 71.32           H  
ATOM   1885  HB2 LEU A 164      31.235 111.788 -22.204  1.00 71.32           H  
ATOM   1886  HG  LEU A 164      33.221 111.989 -19.920  1.00 80.42           H  
ATOM   1887 HD11 LEU A 164      34.994 111.912 -21.674  1.00 77.19           H  
ATOM   1888 HD12 LEU A 164      34.112 110.403 -21.623  1.00 77.19           H  
ATOM   1889 HD13 LEU A 164      33.783 111.566 -22.902  1.00 77.19           H  
ATOM   1890 HD21 LEU A 164      33.910 114.090 -21.015  1.00 86.20           H  
ATOM   1891 HD22 LEU A 164      32.728 113.852 -22.294  1.00 86.20           H  
ATOM   1892 HD23 LEU A 164      32.186 114.148 -20.650  1.00 86.20           H  
ATOM   1893  N   GLN A 165      30.275 109.773 -18.685  1.00 63.54           N  
ANISOU 1893  N   GLN A 165     9005   6885   8250   2100    611   1024
ATOM   1894  CA  GLN A 165      30.206 109.525 -17.249  1.00 61.43           C  
ANISOU 1894  CA  GLN A 165     8663   6643   8036   2005    681    970
ATOM   1895  C   GLN A 165      30.074 108.019 -16.958  1.00 60.02           C  
ANISOU 1895  C   GLN A 165     8120   6627   8058   1728    663    986
ATOM   1896  O   GLN A 165      30.921 107.469 -16.255  1.00 59.35           O  
ANISOU 1896  O   GLN A 165     8077   6435   8039   1465    683    895
ATOM   1897  CB  GLN A 165      28.998 110.279 -16.676  1.00 66.74           C  
ANISOU 1897  CB  GLN A 165     9280   7477   8600   2360    730   1020
ATOM   1898  CG  GLN A 165      29.157 111.806 -16.772  1.00 69.38           C  
ANISOU 1898  CG  GLN A 165    10004   7639   8719   2696    730    991
ATOM   1899  CD  GLN A 165      28.199 112.545 -15.842  1.00 73.81           C  
ANISOU 1899  CD  GLN A 165    10611   8295   9137   3030    792    975
ATOM   1900  OE1 GLN A 165      28.181 112.288 -14.642  1.00 74.54           O  
ANISOU 1900  OE1 GLN A 165    10814   8291   9215   2942    831    876
ATOM   1901  NE2 GLN A 165      27.415 113.480 -16.382  1.00 70.99           N  
ANISOU 1901  NE2 GLN A 165    10168   8150   8656   3440    796   1066
ATOM   1902  H   GLN A 165      29.409 109.977 -19.162  1.00 63.54           H  
ATOM   1903  HA  GLN A 165      31.099 109.912 -16.760  1.00 61.43           H  
ATOM   1904  HB3 GLN A 165      28.847 109.974 -15.639  1.00 66.74           H  
ATOM   1905  HB2 GLN A 165      28.099 110.006 -17.219  1.00 66.74           H  
ATOM   1906  HG3 GLN A 165      29.022 112.135 -17.804  1.00 69.38           H  
ATOM   1907  HG2 GLN A 165      30.170 112.091 -16.486  1.00 69.38           H  
ATOM   1908 HE22 GLN A 165      26.791 114.014 -15.795  1.00 70.99           H  
ATOM   1909 HE21 GLN A 165      27.458 113.660 -17.375  1.00 70.99           H  
ATOM   1910  N   VAL A 166      29.051 107.338 -17.507  1.00 60.96           N  
ANISOU 1910  N   VAL A 166     7886   7002   8275   1786    612   1105
ATOM   1911  CA  VAL A 166      28.817 105.899 -17.336  1.00 61.01           C  
ANISOU 1911  CA  VAL A 166     7570   7134   8478   1541    570   1138
ATOM   1912  C   VAL A 166      30.021 105.041 -17.761  1.00 65.32           C  
ANISOU 1912  C   VAL A 166     8207   7515   9097   1253    515   1029
ATOM   1913  O   VAL A 166      30.422 104.173 -16.997  1.00 56.88           O  
ANISOU 1913  O   VAL A 166     7064   6424   8125   1048    526    974
ATOM   1914  CB  VAL A 166      27.494 105.449 -18.023  1.00 61.12           C  
ANISOU 1914  CB  VAL A 166     7210   7416   8596   1606    490   1292
ATOM   1915  CG1 VAL A 166      27.400 105.831 -19.514  1.00 59.28           C  
ANISOU 1915  CG1 VAL A 166     7002   7178   8343   1652    370   1296
ATOM   1916  CG2 VAL A 166      27.163 103.962 -17.799  1.00 62.64           C  
ANISOU 1916  CG2 VAL A 166     7111   7693   8996   1348    443   1339
ATOM   1917  H   VAL A 166      28.348 107.852 -18.022  1.00 60.96           H  
ATOM   1918  HA  VAL A 166      28.686 105.741 -16.264  1.00 61.01           H  
ATOM   1919  HB  VAL A 166      26.686 105.968 -17.514  1.00 61.12           H  
ATOM   1920 HG11 VAL A 166      26.436 105.561 -19.938  1.00 59.28           H  
ATOM   1921 HG12 VAL A 166      27.510 106.905 -19.654  1.00 59.28           H  
ATOM   1922 HG13 VAL A 166      28.162 105.341 -20.114  1.00 59.28           H  
ATOM   1923 HG21 VAL A 166      26.198 103.702 -18.225  1.00 62.64           H  
ATOM   1924 HG22 VAL A 166      27.905 103.294 -18.238  1.00 62.64           H  
ATOM   1925 HG23 VAL A 166      27.089 103.743 -16.736  1.00 62.64           H  
ATOM   1926  N   ASN A 167      30.608 105.291 -18.942  1.00 57.45           N  
ANISOU 1926  N   ASN A 167     7381   6420   8029   1269    462   1001
ATOM   1927  CA  ASN A 167      31.599 104.409 -19.557  1.00 58.11           C  
ANISOU 1927  CA  ASN A 167     7535   6397   8145   1043    417    913
ATOM   1928  C   ASN A 167      33.047 104.769 -19.123  1.00 58.31           C  
ANISOU 1928  C   ASN A 167     7864   6218   8073    914    512    813
ATOM   1929  O   ASN A 167      33.544 104.079 -18.231  1.00 56.52           O  
ANISOU 1929  O   ASN A 167     7605   5970   7901    758    564    746
ATOM   1930  CB  ASN A 167      31.359 104.340 -21.089  1.00 60.23           C  
ANISOU 1930  CB  ASN A 167     7775   6716   8393   1107    295    944
ATOM   1931  CG  ASN A 167      30.079 103.607 -21.516  1.00 63.40           C  
ANISOU 1931  CG  ASN A 167     7821   7317   8951   1104    163   1015
ATOM   1932  OD1 ASN A 167      29.342 103.055 -20.701  1.00 60.09           O  
ANISOU 1932  OD1 ASN A 167     7180   6978   8675   1002    165   1047
ATOM   1933  ND2 ASN A 167      29.807 103.600 -22.823  1.00 53.02           N  
ANISOU 1933  ND2 ASN A 167     6456   6081   7610   1205     36   1048
ATOM   1934  H   ASN A 167      30.255 106.056 -19.502  1.00 57.45           H  
ATOM   1935  HA  ASN A 167      31.443 103.393 -19.189  1.00 58.11           H  
ATOM   1936  HB3 ASN A 167      32.207 103.865 -21.584  1.00 60.23           H  
ATOM   1937  HB2 ASN A 167      31.250 105.337 -21.508  1.00 60.23           H  
ATOM   1938 HD22 ASN A 167      28.987 103.121 -23.164  1.00 53.02           H  
ATOM   1939 HD21 ASN A 167      30.424 104.072 -23.468  1.00 53.02           H  
ATOM   1940  N   PRO A 168      33.758 105.785 -19.678  1.00 59.28           N  
ANISOU 1940  N   PRO A 168     8285   6188   8050    958    534    811
ATOM   1941  CA  PRO A 168      35.186 106.005 -19.389  1.00 57.42           C  
ANISOU 1941  CA  PRO A 168     8300   5773   7746    759    616    740
ATOM   1942  C   PRO A 168      35.535 106.703 -18.061  1.00 55.89           C  
ANISOU 1942  C   PRO A 168     8243   5459   7534    702    693    683
ATOM   1943  O   PRO A 168      36.646 106.484 -17.578  1.00 64.26           O  
ANISOU 1943  O   PRO A 168     9327   6471   8618    458    739    606
ATOM   1944  CB  PRO A 168      35.690 106.832 -20.573  1.00 62.66           C  
ANISOU 1944  CB  PRO A 168     9263   6294   8249    855    617    797
ATOM   1945  CG  PRO A 168      34.492 107.662 -20.972  1.00 63.79           C  
ANISOU 1945  CG  PRO A 168     9370   6515   8353   1175    549    880
ATOM   1946  CD  PRO A 168      33.323 106.716 -20.722  1.00 58.81           C  
ANISOU 1946  CD  PRO A 168     8332   6130   7881   1192    479    891
ATOM   1947  HA  PRO A 168      35.711 105.053 -19.395  1.00 57.42           H  
ATOM   1948  HB3 PRO A 168      35.959 106.161 -21.389  1.00 62.66           H  
ATOM   1949  HB2 PRO A 168      36.561 107.443 -20.349  1.00 62.66           H  
ATOM   1950  HG3 PRO A 168      34.541 108.016 -22.002  1.00 63.79           H  
ATOM   1951  HG2 PRO A 168      34.424 108.529 -20.318  1.00 63.79           H  
ATOM   1952  HD2 PRO A 168      32.412 107.241 -20.450  1.00 58.81           H  
ATOM   1953  HD3 PRO A 168      33.166 106.174 -21.652  1.00 58.81           H  
ATOM   1954  N   CYS A 169      34.638 107.500 -17.446  1.00 59.83           N  
ANISOU 1954  N   CYS A 169     8825   5930   7977    937    700    712
ATOM   1955  CA  CYS A 169      34.893 108.112 -16.131  1.00 56.35           C  
ANISOU 1955  CA  CYS A 169     8527   5381   7502    921    747    636
ATOM   1956  C   CYS A 169      34.867 107.058 -15.017  1.00 54.64           C  
ANISOU 1956  C   CYS A 169     8040   5309   7413    741    760    571
ATOM   1957  O   CYS A 169      35.714 107.104 -14.129  1.00 53.76           O  
ANISOU 1957  O   CYS A 169     8016   5109   7300    547    786    474
ATOM   1958  CB  CYS A 169      33.850 109.195 -15.795  1.00 62.89           C  
ANISOU 1958  CB  CYS A 169     9429   6229   8237   1271    747    673
ATOM   1959  SG  CYS A 169      34.246 110.796 -16.545  1.00 63.13           S  
ANISOU 1959  SG  CYS A 169     9926   5992   8069   1523    731    701
ATOM   1960  H   CYS A 169      33.746 107.675 -17.888  1.00 59.83           H  
ATOM   1961  HA  CYS A 169      35.886 108.560 -16.109  1.00 56.35           H  
ATOM   1962  HB3 CYS A 169      33.791 109.366 -14.719  1.00 62.89           H  
ATOM   1963  HB2 CYS A 169      32.867 108.884 -16.114  1.00 62.89           H  
ATOM   1964  HG  CYS A 169      34.110 110.385 -17.810  1.00 63.13           H  
ATOM   1965  N   THR A 170      33.946 106.083 -15.098  1.00 53.75           N  
ANISOU 1965  N   THR A 170     7596   5416   7409    799    728    633
ATOM   1966  CA  THR A 170      33.829 104.970 -14.154  1.00 52.54           C  
ANISOU 1966  CA  THR A 170     7192   5398   7374    672    728    600
ATOM   1967  C   THR A 170      35.013 103.999 -14.324  1.00 53.15           C  
ANISOU 1967  C   THR A 170     7229   5454   7511    398    718    516
ATOM   1968  O   THR A 170      35.595 103.577 -13.328  1.00 54.09           O  
ANISOU 1968  O   THR A 170     7315   5583   7653    256    740    429
ATOM   1969  CB  THR A 170      32.491 104.235 -14.412  1.00 55.46           C  
ANISOU 1969  CB  THR A 170     7247   5976   7851    786    685    720
ATOM   1970  OG1 THR A 170      31.427 105.136 -14.173  1.00 59.11           O  
ANISOU 1970  OG1 THR A 170     7721   6508   8229   1062    714    808
ATOM   1971  CG2 THR A 170      32.241 103.014 -13.506  1.00 53.81           C  
ANISOU 1971  CG2 THR A 170     6815   5877   7751    679    683    713
ATOM   1972  H   THR A 170      33.302 106.099 -15.876  1.00 53.75           H  
ATOM   1973  HA  THR A 170      33.846 105.364 -13.137  1.00 52.54           H  
ATOM   1974  HB  THR A 170      32.449 103.909 -15.451  1.00 55.46           H  
ATOM   1975  HG1 THR A 170      31.448 105.818 -14.830  1.00 59.11           H  
ATOM   1976 HG21 THR A 170      31.318 102.509 -13.780  1.00 53.81           H  
ATOM   1977 HG22 THR A 170      33.025 102.267 -13.593  1.00 53.81           H  
ATOM   1978 HG23 THR A 170      32.169 103.302 -12.458  1.00 53.81           H  
ATOM   1979  N   ALA A 171      35.386 103.687 -15.578  1.00 54.31           N  
ANISOU 1979  N   ALA A 171     7379   5595   7663    350    682    537
ATOM   1980  CA  ALA A 171      36.485 102.795 -15.944  1.00 54.36           C  
ANISOU 1980  CA  ALA A 171     7352   5614   7687    139    683    461
ATOM   1981  C   ALA A 171      37.859 103.299 -15.475  1.00 53.77           C  
ANISOU 1981  C   ALA A 171     7477   5426   7528    -40    763    388
ATOM   1982  O   ALA A 171      38.638 102.509 -14.945  1.00 51.26           O  
ANISOU 1982  O   ALA A 171     7056   5175   7246   -205    784    303
ATOM   1983  CB  ALA A 171      36.488 102.630 -17.467  1.00 52.06           C  
ANISOU 1983  CB  ALA A 171     7076   5336   7366    169    632    498
ATOM   1984  H   ALA A 171      34.854 104.084 -16.341  1.00 54.31           H  
ATOM   1985  HA  ALA A 171      36.304 101.821 -15.488  1.00 54.36           H  
ATOM   1986  HB1 ALA A 171      37.332 102.029 -17.802  1.00 52.06           H  
ATOM   1987  HB2 ALA A 171      35.576 102.143 -17.813  1.00 52.06           H  
ATOM   1988  HB3 ALA A 171      36.557 103.595 -17.964  1.00 52.06           H  
ATOM   1989  N   TYR A 172      38.132 104.609 -15.622  1.00 59.65           N  
ANISOU 1989  N   TYR A 172     8508   5995   8162    -10    798    426
ATOM   1990  CA  TYR A 172      39.370 105.265 -15.198  1.00 54.83           C  
ANISOU 1990  CA  TYR A 172     8120   5234   7480   -219    858    379
ATOM   1991  C   TYR A 172      39.508 105.296 -13.668  1.00 53.61           C  
ANISOU 1991  C   TYR A 172     7921   5086   7364   -306    858    278
ATOM   1992  O   TYR A 172      40.589 105.020 -13.153  1.00 59.28           O  
ANISOU 1992  O   TYR A 172     8576   5849   8099   -548    883    204
ATOM   1993  CB  TYR A 172      39.385 106.708 -15.751  1.00 58.61           C  
ANISOU 1993  CB  TYR A 172     8960   5470   7839   -130    869    448
ATOM   1994  CG  TYR A 172      40.645 107.512 -15.459  1.00 57.93           C  
ANISOU 1994  CG  TYR A 172     9144   5180   7689   -388    915    425
ATOM   1995  CD1 TYR A 172      40.766 108.234 -14.252  1.00 61.91           C  
ANISOU 1995  CD1 TYR A 172     9797   5538   8189   -445    891    340
ATOM   1996  CE1 TYR A 172      41.939 108.956 -13.969  1.00 67.16           C  
ANISOU 1996  CE1 TYR A 172    10716   5990   8813   -720    905    321
ATOM   1997  CZ  TYR A 172      43.004 108.956 -14.889  1.00 65.77           C  
ANISOU 1997  CZ  TYR A 172    10626   5768   8595   -949    970    415
ATOM   1998  OH  TYR A 172      44.147 109.643 -14.602  1.00 68.12           O  
ANISOU 1998  OH  TYR A 172    11162   5853   8866  -1266    983    422
ATOM   1999  CE2 TYR A 172      42.886 108.246 -16.101  1.00 65.56           C  
ANISOU 1999  CE2 TYR A 172    10454   5909   8546   -865   1015    507
ATOM   2000  CD2 TYR A 172      41.707 107.530 -16.387  1.00 61.20           C  
ANISOU 2000  CD2 TYR A 172     9667   5547   8040   -583    973    496
ATOM   2001  H   TYR A 172      37.435 105.190 -16.070  1.00 59.65           H  
ATOM   2002  HA  TYR A 172      40.216 104.713 -15.610  1.00 54.83           H  
ATOM   2003  HB3 TYR A 172      38.522 107.263 -15.382  1.00 58.61           H  
ATOM   2004  HB2 TYR A 172      39.264 106.665 -16.832  1.00 58.61           H  
ATOM   2005  HD1 TYR A 172      39.960 108.227 -13.532  1.00 61.91           H  
ATOM   2006  HE1 TYR A 172      42.027 109.498 -13.039  1.00 67.16           H  
ATOM   2007  HH  TYR A 172      44.797 109.589 -15.286  1.00 68.12           H  
ATOM   2008  HE2 TYR A 172      43.697 108.247 -16.815  1.00 65.56           H  
ATOM   2009  HD2 TYR A 172      41.625 106.990 -17.319  1.00 61.20           H  
ATOM   2010  N   ARG A 173      38.422 105.624 -12.949  1.00 54.71           N  
ANISOU 2010  N   ARG A 173     8074   5211   7502    -93    829    276
ATOM   2011  CA  ARG A 173      38.395 105.753 -11.491  1.00 54.71           C  
ANISOU 2011  CA  ARG A 173     8057   5224   7507   -117    815    177
ATOM   2012  C   ARG A 173      38.595 104.407 -10.777  1.00 52.71           C  
ANISOU 2012  C   ARG A 173     7498   5180   7348   -253    808    114
ATOM   2013  O   ARG A 173      39.236 104.365  -9.730  1.00 55.76           O  
ANISOU 2013  O   ARG A 173     7879   5578   7731   -424    801      9
ATOM   2014  CB  ARG A 173      37.043 106.360 -11.073  1.00 57.04           C  
ANISOU 2014  CB  ARG A 173     8375   5537   7760    195    800    211
ATOM   2015  CG  ARG A 173      36.868 107.840 -11.470  1.00 61.92           C  
ANISOU 2015  CG  ARG A 173     9336   5940   8252    384    795    238
ATOM   2016  CD  ARG A 173      37.224 108.830 -10.362  1.00 57.99           C  
ANISOU 2016  CD  ARG A 173     9120   5255   7658    382    763    115
ATOM   2017  NE  ARG A 173      38.633 108.734  -9.963  1.00 60.63           N  
ANISOU 2017  NE  ARG A 173     9514   5495   8028     18    746     12
ATOM   2018  CZ  ARG A 173      39.659 109.484 -10.393  1.00 65.06           C  
ANISOU 2018  CZ  ARG A 173    10339   5822   8560   -209    742     10
ATOM   2019  NH1 ARG A 173      39.493 110.453 -11.303  1.00 62.75           N  
ANISOU 2019  NH1 ARG A 173    10321   5330   8193    -92    748    100
ATOM   2020  NH2 ARG A 173      40.879 109.248  -9.897  1.00 59.42           N1+
ANISOU 2020  NH2 ARG A 173     9605   5085   7888   -563    730    -70
ATOM   2021  H   ARG A 173      37.565 105.829 -13.444  1.00 54.71           H  
ATOM   2022  HA  ARG A 173      39.208 106.413 -11.184  1.00 54.71           H  
ATOM   2023  HB3 ARG A 173      36.904 106.260  -9.996  1.00 57.04           H  
ATOM   2024  HB2 ARG A 173      36.240 105.776 -11.527  1.00 57.04           H  
ATOM   2025  HG3 ARG A 173      35.818 108.006 -11.711  1.00 61.92           H  
ATOM   2026  HG2 ARG A 173      37.424 108.079 -12.377  1.00 61.92           H  
ATOM   2027  HD3 ARG A 173      36.611 108.608  -9.490  1.00 57.99           H  
ATOM   2028  HD2 ARG A 173      36.979 109.848 -10.658  1.00 57.99           H  
ATOM   2029  HE  ARG A 173      38.819 108.033  -9.247  1.00 60.63           H  
ATOM   2030 HH12 ARG A 173      40.276 111.011 -11.610  1.00 62.75           H  
ATOM   2031 HH11 ARG A 173      38.573 110.637 -11.675  1.00 62.75           H  
ATOM   2032 HH22 ARG A 173      41.681 109.785 -10.190  1.00 59.42           H  
ATOM   2033 HH21 ARG A 173      40.992 108.522  -9.189  1.00 59.42           H  
ATOM   2034  N   MET A 174      38.114 103.302 -11.367  1.00 53.14           N  
ANISOU 2034  N   MET A 174     7309   5395   7488   -174    794    175
ATOM   2035  CA  MET A 174      38.298 101.950 -10.846  1.00 51.58           C  
ANISOU 2035  CA  MET A 174     6851   5373   7375   -256    772    122
ATOM   2036  C   MET A 174      39.740 101.435 -11.018  1.00 49.09           C  
ANISOU 2036  C   MET A 174     6506   5101   7047   -497    796     40
ATOM   2037  O   MET A 174      40.218 100.692 -10.161  1.00 56.73           O  
ANISOU 2037  O   MET A 174     7344   6182   8031   -599    787    -52
ATOM   2038  CB  MET A 174      37.348 101.008 -11.596  1.00 48.30           C  
ANISOU 2038  CB  MET A 174     6233   5063   7056   -135    727    207
ATOM   2039  CG  MET A 174      35.898 101.101 -11.106  1.00 52.66           C  
ANISOU 2039  CG  MET A 174     6707   5660   7641     64    712    302
ATOM   2040  SD  MET A 174      34.833  99.769 -11.704  1.00 52.11           S  
ANISOU 2040  SD  MET A 174     6372   5707   7722    125    635    412
ATOM   2041  CE  MET A 174      35.020  99.913 -13.500  1.00 51.61           C  
ANISOU 2041  CE  MET A 174     6365   5584   7660    129    590    452
ATOM   2042  H   MET A 174      37.597 103.405 -12.229  1.00 53.14           H  
ATOM   2043  HA  MET A 174      38.057 101.936  -9.783  1.00 51.58           H  
ATOM   2044  HB3 MET A 174      37.678  99.983 -11.449  1.00 48.30           H  
ATOM   2045  HB2 MET A 174      37.405 101.190 -12.670  1.00 48.30           H  
ATOM   2046  HG3 MET A 174      35.454 102.057 -11.372  1.00 52.66           H  
ATOM   2047  HG2 MET A 174      35.875 101.060 -10.018  1.00 52.66           H  
ATOM   2048  HE1 MET A 174      34.365  99.200 -13.998  1.00 51.61           H  
ATOM   2049  HE2 MET A 174      34.766 100.914 -13.839  1.00 51.61           H  
ATOM   2050  HE3 MET A 174      36.043  99.699 -13.805  1.00 51.61           H  
ATOM   2051  N   LEU A 175      40.436 101.855 -12.090  1.00 52.29           N  
ANISOU 2051  N   LEU A 175     7025   5438   7403   -574    832     82
ATOM   2052  CA  LEU A 175      41.830 101.513 -12.390  1.00 54.71           C  
ANISOU 2052  CA  LEU A 175     7301   5815   7669   -801    883     38
ATOM   2053  C   LEU A 175      42.847 102.344 -11.576  1.00 61.47           C  
ANISOU 2053  C   LEU A 175     8265   6608   8483  -1032    914    -25
ATOM   2054  O   LEU A 175      44.041 102.057 -11.659  1.00 57.82           O  
ANISOU 2054  O   LEU A 175     7671   6288   8008  -1237    950    -78
ATOM   2055  CB  LEU A 175      42.090 101.769 -13.900  1.00 54.21           C  
ANISOU 2055  CB  LEU A 175     7364   5697   7538   -807    923    125
ATOM   2056  CG  LEU A 175      41.423 100.760 -14.865  1.00 57.17           C  
ANISOU 2056  CG  LEU A 175     7599   6178   7945   -640    872    151
ATOM   2057  CD1 LEU A 175      41.416 101.297 -16.306  1.00 56.12           C  
ANISOU 2057  CD1 LEU A 175     7636   5973   7717   -603    895    240
ATOM   2058  CD2 LEU A 175      42.104  99.383 -14.830  1.00 58.74           C  
ANISOU 2058  CD2 LEU A 175     7559   6591   8168   -689    863     62
ATOM   2059  H   LEU A 175      39.970 102.471 -12.742  1.00 52.29           H  
ATOM   2060  HA  LEU A 175      42.011 100.465 -12.157  1.00 54.71           H  
ATOM   2061  HB3 LEU A 175      43.161 101.771 -14.112  1.00 54.21           H  
ATOM   2062  HB2 LEU A 175      41.751 102.777 -14.145  1.00 54.21           H  
ATOM   2063  HG  LEU A 175      40.385 100.622 -14.563  1.00 57.17           H  
ATOM   2064 HD11 LEU A 175      40.898 100.613 -16.979  1.00 56.12           H  
ATOM   2065 HD12 LEU A 175      40.912 102.261 -16.371  1.00 56.12           H  
ATOM   2066 HD13 LEU A 175      42.430 101.427 -16.686  1.00 56.12           H  
ATOM   2067 HD21 LEU A 175      41.628  98.692 -15.526  1.00 58.74           H  
ATOM   2068 HD22 LEU A 175      43.157  99.453 -15.103  1.00 58.74           H  
ATOM   2069 HD23 LEU A 175      42.045  98.933 -13.842  1.00 58.74           H  
ATOM   2070  N   MET A 176      42.400 103.355 -10.806  1.00 64.18           N  
ANISOU 2070  N   MET A 176     8840   6747   8797   -995    889    -25
ATOM   2071  CA  MET A 176      43.258 104.343 -10.144  1.00 62.93           C  
ANISOU 2071  CA  MET A 176     8846   6463   8601  -1230    883    -92
ATOM   2072  C   MET A 176      43.062 104.407  -8.621  1.00 65.62           C  
ANISOU 2072  C   MET A 176     9111   6861   8962  -1229    811   -223
ATOM   2073  O   MET A 176      44.051 104.505  -7.896  1.00 61.76           O  
ANISOU 2073  O   MET A 176     8585   6410   8472  -1481    790   -311
ATOM   2074  CB  MET A 176      43.028 105.729 -10.789  1.00 68.34           C  
ANISOU 2074  CB  MET A 176     9919   6833   9215  -1193    879    -27
ATOM   2075  CG  MET A 176      43.561 105.853 -12.230  1.00 66.92           C  
ANISOU 2075  CG  MET A 176     9861   6579   8985  -1238    947    106
ATOM   2076  SD  MET A 176      45.364 105.822 -12.430  1.00 70.81           S  
ANISOU 2076  SD  MET A 176    10262   7183   9460  -1649   1035    132
ATOM   2077  CE  MET A 176      45.801 107.438 -11.737  1.00 78.82           C  
ANISOU 2077  CE  MET A 176    11624   7875  10450  -1930    989    105
ATOM   2078  H   MET A 176      41.403 103.514 -10.773  1.00 64.18           H  
ATOM   2079  HA  MET A 176      44.308 104.084 -10.287  1.00 62.93           H  
ATOM   2080  HB3 MET A 176      43.482 106.509 -10.177  1.00 68.34           H  
ATOM   2081  HB2 MET A 176      41.959 105.949 -10.789  1.00 68.34           H  
ATOM   2082  HG3 MET A 176      43.196 106.780 -12.669  1.00 66.92           H  
ATOM   2083  HG2 MET A 176      43.158 105.052 -12.847  1.00 66.92           H  
ATOM   2084  HE1 MET A 176      46.873 107.610 -11.840  1.00 78.82           H  
ATOM   2085  HE2 MET A 176      45.272 108.233 -12.261  1.00 78.82           H  
ATOM   2086  HE3 MET A 176      45.548 107.486 -10.678  1.00 78.82           H  
ATOM   2087  N   ASP A 177      41.809 104.390  -8.131  1.00 62.63           N  
ANISOU 2087  N   ASP A 177     8692   6512   8594   -947    773   -226
ATOM   2088  CA  ASP A 177      41.465 104.735  -6.741  1.00 62.48           C  
ANISOU 2088  CA  ASP A 177     8707   6489   8544   -875    704   -333
ATOM   2089  C   ASP A 177      41.505 103.544  -5.760  1.00 57.80           C  
ANISOU 2089  C   ASP A 177     7827   6146   7988   -901    667   -422
ATOM   2090  O   ASP A 177      41.264 103.755  -4.571  1.00 61.72           O  
ANISOU 2090  O   ASP A 177     8355   6656   8438   -845    601   -519
ATOM   2091  CB  ASP A 177      40.029 105.330  -6.688  1.00 62.86           C  
ANISOU 2091  CB  ASP A 177     8866   6470   8548   -532    698   -272
ATOM   2092  CG  ASP A 177      39.789 106.581  -7.543  1.00 64.48           C  
ANISOU 2092  CG  ASP A 177     9414   6408   8677   -455    704   -226
ATOM   2093  OD1 ASP A 177      40.777 107.239  -7.938  1.00 58.94           O  
ANISOU 2093  OD1 ASP A 177     8907   5528   7958   -694    700   -247
ATOM   2094  OD2 ASP A 177      38.600 106.874  -7.791  1.00 59.70           O1-
ANISOU 2094  OD2 ASP A 177     8879   5780   8025   -153    714   -156
ATOM   2095  H   ASP A 177      41.038 104.307  -8.781  1.00 62.63           H  
ATOM   2096  HA  ASP A 177      42.165 105.486  -6.370  1.00 62.48           H  
ATOM   2097  HB3 ASP A 177      39.770 105.603  -5.663  1.00 62.86           H  
ATOM   2098  HB2 ASP A 177      39.304 104.573  -6.990  1.00 62.86           H  
ATOM   2099  N   PHE A 178      41.796 102.316  -6.224  1.00 56.47           N  
ANISOU 2099  N   PHE A 178     7397   6175   7883   -955    699   -397
ATOM   2100  CA  PHE A 178      41.707 101.085  -5.425  1.00 57.20           C  
ANISOU 2100  CA  PHE A 178     7223   6503   8006   -895    660   -459
ATOM   2101  C   PHE A 178      43.028 100.312  -5.352  1.00 55.66           C  
ANISOU 2101  C   PHE A 178     6822   6506   7821  -1119    662   -543
ATOM   2102  O   PHE A 178      43.310  99.700  -4.322  1.00 61.24           O  
ANISOU 2102  O   PHE A 178     7406   7355   8508  -1176    602   -656
ATOM   2103  CB  PHE A 178      40.578 100.197  -5.982  1.00 51.27           C  
ANISOU 2103  CB  PHE A 178     6340   5822   7320   -664    670   -351
ATOM   2104  CG  PHE A 178      39.197 100.802  -5.810  1.00 53.48           C  
ANISOU 2104  CG  PHE A 178     6735   6000   7587   -433    671   -258
ATOM   2105  CD1 PHE A 178      38.501 100.646  -4.594  1.00 54.99           C  
ANISOU 2105  CD1 PHE A 178     6902   6256   7735   -285    637   -280
ATOM   2106  CE1 PHE A 178      37.231 101.232  -4.429  1.00 53.91           C  
ANISOU 2106  CE1 PHE A 178     6842   6078   7564    -55    659   -178
ATOM   2107  CZ  PHE A 178      36.655 101.972  -5.479  1.00 55.16           C  
ANISOU 2107  CZ  PHE A 178     7087   6131   7741     27    702    -62
ATOM   2108  CE2 PHE A 178      37.349 102.129  -6.695  1.00 54.94           C  
ANISOU 2108  CE2 PHE A 178     7095   6021   7760   -118    717    -50
ATOM   2109  CD2 PHE A 178      38.619 101.546  -6.859  1.00 54.34           C  
ANISOU 2109  CD2 PHE A 178     6958   5982   7706   -345    708   -144
ATOM   2110  H   PHE A 178      41.997 102.221  -7.209  1.00 56.47           H  
ATOM   2111  HA  PHE A 178      41.452 101.320  -4.389  1.00 57.20           H  
ATOM   2112  HB3 PHE A 178      40.584  99.226  -5.486  1.00 51.27           H  
ATOM   2113  HB2 PHE A 178      40.748  99.988  -7.040  1.00 51.27           H  
ATOM   2114  HD1 PHE A 178      38.945 100.086  -3.785  1.00 54.99           H  
ATOM   2115  HE1 PHE A 178      36.700 101.121  -3.496  1.00 53.91           H  
ATOM   2116  HZ  PHE A 178      35.684 102.424  -5.347  1.00 55.16           H  
ATOM   2117  HE2 PHE A 178      36.913 102.704  -7.499  1.00 54.94           H  
ATOM   2118  HD2 PHE A 178      39.157 101.682  -7.784  1.00 54.34           H  
ATOM   2119  N   GLU A 179      43.829 100.340  -6.427  1.00 60.22           N  
ANISOU 2119  N   GLU A 179     7352   7119   8412  -1225    731   -488
ATOM   2120  CA  GLU A 179      45.115  99.659  -6.555  1.00 61.16           C  
ANISOU 2120  CA  GLU A 179     7265   7459   8514  -1430    762   -546
ATOM   2121  C   GLU A 179      46.087 100.587  -7.287  1.00 67.25           C  
ANISOU 2121  C   GLU A 179     8179   8124   9247  -1699    839   -489
ATOM   2122  O   GLU A 179      45.714 101.218  -8.277  1.00 65.52           O  
ANISOU 2122  O   GLU A 179     8177   7701   9018  -1654    882   -383
ATOM   2123  CB  GLU A 179      44.938  98.305  -7.282  1.00 62.56           C  
ANISOU 2123  CB  GLU A 179     7230   7830   8710  -1270    781   -530
ATOM   2124  CG  GLU A 179      44.244  97.195  -6.461  1.00 63.74           C  
ANISOU 2124  CG  GLU A 179     7242   8078   8899  -1033    697   -574
ATOM   2125  CD  GLU A 179      45.066  96.626  -5.296  1.00 70.18           C  
ANISOU 2125  CD  GLU A 179     7845   9137   9682  -1087    647   -702
ATOM   2126  OE1 GLU A 179      46.308  96.782  -5.319  1.00 64.52           O  
ANISOU 2126  OE1 GLU A 179     7006   8586   8922  -1304    683   -759
ATOM   2127  OE2 GLU A 179      44.432  96.012  -4.410  1.00 69.57           O1-
ANISOU 2127  OE2 GLU A 179     7710   9109   9616   -908    570   -735
ATOM   2128  H   GLU A 179      43.537 100.886  -7.224  1.00 60.22           H  
ATOM   2129  HA  GLU A 179      45.533  99.479  -5.563  1.00 61.16           H  
ATOM   2130  HB3 GLU A 179      45.910  97.937  -7.617  1.00 62.56           H  
ATOM   2131  HB2 GLU A 179      44.370  98.466  -8.200  1.00 62.56           H  
ATOM   2132  HG3 GLU A 179      44.016  96.370  -7.130  1.00 63.74           H  
ATOM   2133  HG2 GLU A 179      43.281  97.541  -6.087  1.00 63.74           H  
ATOM   2134  N   GLN A 180      47.344 100.636  -6.814  1.00 68.87           N  
ANISOU 2134  N   GLN A 180     8255   8482   9431  -1983    850   -547
ATOM   2135  CA  GLN A 180      48.448 101.362  -7.439  1.00 76.23           C  
ANISOU 2135  CA  GLN A 180     9287   9347  10328  -2303    930   -471
ATOM   2136  C   GLN A 180      49.036 100.456  -8.535  1.00 73.33           C  
ANISOU 2136  C   GLN A 180     8741   9207   9915  -2284   1049   -391
ATOM   2137  O   GLN A 180      49.931  99.651  -8.273  1.00 75.68           O  
ANISOU 2137  O   GLN A 180     8729   9841  10186  -2345   1080   -444
ATOM   2138  CB  GLN A 180      49.505 101.670  -6.351  1.00 88.84           C  
ANISOU 2138  CB  GLN A 180    10769  11055  11930  -2638    879   -562
ATOM   2139  CG  GLN A 180      50.720 102.479  -6.860  1.00104.67           C  
ANISOU 2139  CG  GLN A 180    12819  13040  13912  -3043    963   -463
ATOM   2140  CD  GLN A 180      51.816 102.664  -5.806  1.00113.12           C  
ANISOU 2140  CD  GLN A 180    13719  14257  15006  -3408    892   -555
ATOM   2141  OE1 GLN A 180      51.596 102.479  -4.611  1.00109.25           O  
ANISOU 2141  OE1 GLN A 180    13285  13709  14516  -3799    934   -470
ATOM   2142  NE2 GLN A 180      53.019 103.026  -6.256  1.00114.36           N  
ANISOU 2142  NE2 GLN A 180    13663  14608  15180  -3294    776   -720
ATOM   2143  H   GLN A 180      47.565 100.079  -6.001  1.00 68.87           H  
ATOM   2144  HA  GLN A 180      48.094 102.298  -7.877  1.00 76.23           H  
ATOM   2145  HB3 GLN A 180      49.848 100.741  -5.890  1.00 88.84           H  
ATOM   2146  HB2 GLN A 180      49.024 102.234  -5.550  1.00 88.84           H  
ATOM   2147  HG3 GLN A 180      50.395 103.462  -7.200  1.00104.67           H  
ATOM   2148  HG2 GLN A 180      51.174 101.989  -7.721  1.00104.67           H  
ATOM   2149 HE22 GLN A 180      53.776 103.162  -5.603  1.00114.36           H  
ATOM   2150 HE21 GLN A 180      53.172 103.143  -7.250  1.00114.36           H  
ATOM   2151  N   LEU A 181      48.488 100.569  -9.753  1.00 70.27           N  
ANISOU 2151  N   LEU A 181     8550   8651   9499  -2170   1109   -273
ATOM   2152  CA  LEU A 181      48.850  99.754 -10.907  1.00 68.04           C  
ANISOU 2152  CA  LEU A 181     8150   8555   9146  -2089   1206   -205
ATOM   2153  C   LEU A 181      49.834 100.538 -11.784  1.00 70.96           C  
ANISOU 2153  C   LEU A 181     8627   8905   9428  -2362   1334    -66
ATOM   2154  O   LEU A 181      49.533 101.635 -12.256  1.00 72.05           O  
ANISOU 2154  O   LEU A 181     9083   8732   9562  -2447   1339     31
ATOM   2155  CB  LEU A 181      47.574  99.453 -11.720  1.00 61.91           C  
ANISOU 2155  CB  LEU A 181     7505   7633   8386  -1765   1166   -167
ATOM   2156  CG  LEU A 181      46.517  98.609 -10.973  1.00 60.94           C  
ANISOU 2156  CG  LEU A 181     7277   7528   8350  -1496   1052   -258
ATOM   2157  CD1 LEU A 181      45.246  98.496 -11.817  1.00 59.42           C  
ANISOU 2157  CD1 LEU A 181     7220   7170   8187  -1247   1007   -192
ATOM   2158  CD2 LEU A 181      47.023  97.205 -10.597  1.00 61.02           C  
ANISOU 2158  CD2 LEU A 181     6978   7857   8348  -1418   1039   -360
ATOM   2159  H   LEU A 181      47.747 101.243  -9.883  1.00 70.27           H  
ATOM   2160  HA  LEU A 181      49.314  98.817 -10.599  1.00 68.04           H  
ATOM   2161  HB3 LEU A 181      47.848  98.927 -12.634  1.00 61.91           H  
ATOM   2162  HB2 LEU A 181      47.114 100.390 -12.040  1.00 61.91           H  
ATOM   2163  HG  LEU A 181      46.242  99.121 -10.052  1.00 60.94           H  
ATOM   2164 HD11 LEU A 181      44.514  97.867 -11.318  1.00 59.42           H  
ATOM   2165 HD12 LEU A 181      44.791  99.470 -11.995  1.00 59.42           H  
ATOM   2166 HD13 LEU A 181      45.465  98.046 -12.782  1.00 59.42           H  
ATOM   2167 HD21 LEU A 181      46.234  96.618 -10.127  1.00 61.02           H  
ATOM   2168 HD22 LEU A 181      47.366  96.657 -11.475  1.00 61.02           H  
ATOM   2169 HD23 LEU A 181      47.846  97.251  -9.885  1.00 61.02           H  
ATOM   2170  N   GLN A 182      51.016  99.944 -11.986  1.00 70.38           N  
ANISOU 2170  N   GLN A 182     8289   9178   9273  -2477   1439    -49
ATOM   2171  CA AGLN A 182      52.110 100.431 -12.820  0.50 73.00           C  
ANISOU 2171  CA AGLN A 182     8665   9574   9498  -2734   1591    112
ATOM   2172  CA BGLN A 182      52.156 100.407 -12.883  0.50 72.01           C  
ANISOU 2172  CA BGLN A 182     8549   9438   9373  -2731   1590    114
ATOM   2173  C   GLN A 182      52.107  99.629 -14.141  1.00 69.03           C  
ANISOU 2173  C   GLN A 182     8125   9238   8868  -2481   1676    168
ATOM   2174  O   GLN A 182      51.608  98.503 -14.145  1.00 65.36           O  
ANISOU 2174  O   GLN A 182     7510   8922   8404  -2171   1616     52
ATOM   2175  CB AGLN A 182      53.437 100.129 -12.075  0.50 75.85           C  
ANISOU 2175  CB AGLN A 182     8709  10274   9836  -3065   1664    106
ATOM   2176  CB BGLN A 182      53.529 100.366 -12.176  0.50 73.81           C  
ANISOU 2176  CB BGLN A 182     8493   9967   9584  -3097   1662    119
ATOM   2177  CG AGLN A 182      53.528 100.688 -10.631  0.50 75.93           C  
ANISOU 2177  CG AGLN A 182     8664  10217   9967  -3272   1538    -11
ATOM   2178  CG BGLN A 182      54.133  98.980 -11.966  0.50 73.01           C  
ANISOU 2178  CG BGLN A 182     7954  10372   9416  -2969   1709     25
ATOM   2179  CD AGLN A 182      53.529 102.215 -10.479  0.50 78.22           C  
ANISOU 2179  CD AGLN A 182     9327  10075  10317  -3553   1488     64
ATOM   2180  CD BGLN A 182      55.533  99.035 -11.380  0.50 77.55           C  
ANISOU 2180  CD BGLN A 182     8217  11288   9961  -3350   1795     60
ATOM   2181  OE1AGLN A 182      53.348 102.715  -9.371  0.50 80.53           O  
ANISOU 2181  OE1AGLN A 182     9792  10247  10557  -3806   1589    240
ATOM   2182  OE1BGLN A 182      55.940 100.046 -10.804  0.50 84.98           O  
ANISOU 2182  OE1BGLN A 182     9255  12057  10978  -3733   1765    109
ATOM   2183  NE2AGLN A 182      53.724 102.973 -11.561  0.50 77.34           N  
ANISOU 2183  NE2AGLN A 182     9362   9722  10300  -3494   1327    -66
ATOM   2184  NE2BGLN A 182      56.282  97.947 -11.531  0.50 73.63           N  
ANISOU 2184  NE2BGLN A 182     7344  11284   9349  -3244   1893     33
ATOM   2185  H   GLN A 182      51.154  99.024 -11.581  1.00 70.38           H  
ATOM   2186  HA AGLN A 182      51.991 101.498 -13.003  0.50 73.00           H  
ATOM   2187  HA BGLN A 182      51.929 101.446 -13.124  0.50 72.01           H  
ATOM   2188  HB3AGLN A 182      54.283 100.493 -12.659  0.50 75.85           H  
ATOM   2189  HB3BGLN A 182      53.454 100.875 -11.215  0.50 73.81           H  
ATOM   2190  HB2AGLN A 182      53.577  99.048 -12.016  0.50 75.85           H  
ATOM   2191  HB2BGLN A 182      54.236 100.986 -12.727  0.50 73.81           H  
ATOM   2192  HG3AGLN A 182      54.452 100.325 -10.180  0.50 75.93           H  
ATOM   2193  HG3BGLN A 182      54.158  98.448 -12.917  0.50 73.01           H  
ATOM   2194  HG2AGLN A 182      52.726 100.281 -10.013  0.50 75.93           H  
ATOM   2195  HG2BGLN A 182      53.487  98.400 -11.307  0.50 73.01           H  
ATOM   2196 HE22AGLN A 182      53.721 103.978 -11.470  0.50 77.34           H  
ATOM   2197 HE22BGLN A 182      57.222  97.926 -11.162  0.50 73.63           H  
ATOM   2198 HE21AGLN A 182      53.875 102.543 -12.461  0.50 77.34           H  
ATOM   2199 HE21BGLN A 182      55.911  97.142 -12.014  0.50 73.63           H  
ATOM   2200  N   PRO A 183      52.665 100.158 -15.259  1.00 70.53           N  
ANISOU 2200  N   PRO A 183     8467   9397   8932  -2599   1808    346
ATOM   2201  CA  PRO A 183      52.823  99.442 -16.542  1.00 70.89           C  
ANISOU 2201  CA  PRO A 183     8479   9634   8822  -2348   1884    387
ATOM   2202  C   PRO A 183      53.417  98.024 -16.405  1.00 69.18           C  
ANISOU 2202  C   PRO A 183     7875   9880   8531  -2192   1918    263
ATOM   2203  O   PRO A 183      54.469  97.847 -15.790  1.00 73.03           O  
ANISOU 2203  O   PRO A 183     8089  10668   8990  -2416   2006    267
ATOM   2204  CB  PRO A 183      53.736 100.338 -17.391  1.00 73.58           C  
ANISOU 2204  CB  PRO A 183     8971   9961   9023  -2611   2054    617
ATOM   2205  CG  PRO A 183      53.521 101.737 -16.844  1.00 71.71           C  
ANISOU 2205  CG  PRO A 183     9025   9317   8906  -2894   2003    695
ATOM   2206  CD  PRO A 183      53.150 101.535 -15.375  1.00 71.21           C  
ANISOU 2206  CD  PRO A 183     8800   9246   9011  -2965   1876    518
ATOM   2207  HA  PRO A 183      51.835  99.390 -17.004  1.00 70.89           H  
ATOM   2208  HB3 PRO A 183      53.508 100.271 -18.456  1.00 73.58           H  
ATOM   2209  HB2 PRO A 183      54.786 100.070 -17.263  1.00 73.58           H  
ATOM   2210  HG3 PRO A 183      52.684 102.201 -17.367  1.00 71.71           H  
ATOM   2211  HG2 PRO A 183      54.389 102.383 -16.976  1.00 71.71           H  
ATOM   2212  HD2 PRO A 183      54.030 101.663 -14.743  1.00 71.21           H  
ATOM   2213  HD3 PRO A 183      52.397 102.263 -15.071  1.00 71.21           H  
ATOM   2214  N   GLY A 184      52.711  97.027 -16.957  1.00 68.18           N  
ANISOU 2214  N   GLY A 184     7733   9797   8376  -1804   1830    148
ATOM   2215  CA  GLY A 184      53.043  95.606 -16.882  1.00 65.38           C  
ANISOU 2215  CA  GLY A 184     7077   9819   7944  -1571   1824      3
ATOM   2216  C   GLY A 184      52.251  94.822 -15.824  1.00 62.97           C  
ANISOU 2216  C   GLY A 184     6690   9441   7794  -1358   1639   -183
ATOM   2217  O   GLY A 184      52.216  93.595 -15.911  1.00 62.85           O  
ANISOU 2217  O   GLY A 184     6550   9602   7729  -1057   1574   -314
ATOM   2218  H   GLY A 184      51.873  97.269 -17.468  1.00 68.18           H  
ATOM   2219  HA3 GLY A 184      54.109  95.458 -16.704  1.00 65.38           H  
ATOM   2220  HA2 GLY A 184      52.833  95.169 -17.859  1.00 65.38           H  
ATOM   2221  N   ASP A 185      51.583  95.497 -14.867  1.00 64.86           N  
ANISOU 2221  N   ASP A 185     7021   9413   8209  -1500   1551   -191
ATOM   2222  CA  ASP A 185      50.643  94.878 -13.922  1.00 63.08           C  
ANISOU 2222  CA  ASP A 185     6746   9094   8126  -1312   1386   -330
ATOM   2223  C   ASP A 185      49.323  94.572 -14.637  1.00 61.41           C  
ANISOU 2223  C   ASP A 185     6724   8647   7963  -1022   1262   -351
ATOM   2224  O   ASP A 185      48.841  95.369 -15.443  1.00 59.28           O  
ANISOU 2224  O   ASP A 185     6674   8190   7661  -1016   1279   -252
ATOM   2225  CB  ASP A 185      50.322  95.820 -12.734  1.00 63.18           C  
ANISOU 2225  CB  ASP A 185     6836   8891   8280  -1521   1333   -321
ATOM   2226  CG  ASP A 185      51.493  96.086 -11.786  1.00 65.76           C  
ANISOU 2226  CG  ASP A 185     6957   9442   8587  -1829   1406   -329
ATOM   2227  OD1 ASP A 185      52.269  95.139 -11.532  1.00 66.92           O  
ANISOU 2227  OD1 ASP A 185     6820   9975   8631  -1835   1484   -364
ATOM   2228  OD2 ASP A 185      51.543  97.211 -11.245  1.00 72.78           O1-
ANISOU 2228  OD2 ASP A 185     7967  10128   9559  -2059   1374   -305
ATOM   2229  H   ASP A 185      51.663  96.506 -14.842  1.00 64.86           H  
ATOM   2230  HA  ASP A 185      51.069  93.945 -13.546  1.00 63.08           H  
ATOM   2231  HB3 ASP A 185      49.528  95.386 -12.124  1.00 63.18           H  
ATOM   2232  HB2 ASP A 185      49.932  96.772 -13.096  1.00 63.18           H  
ATOM   2233  N   SER A 186      48.747  93.403 -14.334  1.00 57.80           N  
ANISOU 2233  N   SER A 186     6180   8198   7583   -789   1125   -473
ATOM   2234  CA  SER A 186      47.518  92.909 -14.939  1.00 56.81           C  
ANISOU 2234  CA  SER A 186     6202   7854   7529   -548    982   -493
ATOM   2235  C   SER A 186      46.275  93.304 -14.125  1.00 56.32           C  
ANISOU 2235  C   SER A 186     6239   7514   7646   -559    878   -460
ATOM   2236  O   SER A 186      46.349  93.634 -12.939  1.00 55.77           O  
ANISOU 2236  O   SER A 186     6101   7451   7637   -677    889   -471
ATOM   2237  CB  SER A 186      47.633  91.374 -15.065  1.00 54.79           C  
ANISOU 2237  CB  SER A 186     5829   7755   7232   -269    883   -634
ATOM   2238  OG  SER A 186      47.723  90.741 -13.810  1.00 59.66           O  
ANISOU 2238  OG  SER A 186     6272   8487   7908   -233    838   -720
ATOM   2239  H   SER A 186      49.186  92.807 -13.646  1.00 57.80           H  
ATOM   2240  HA  SER A 186      47.425  93.341 -15.933  1.00 56.81           H  
ATOM   2241  HB3 SER A 186      48.508  91.107 -15.659  1.00 54.79           H  
ATOM   2242  HB2 SER A 186      46.767  90.964 -15.585  1.00 54.79           H  
ATOM   2243  HG  SER A 186      47.931  89.825 -13.946  1.00 59.66           H  
ATOM   2244  N   VAL A 187      45.125  93.253 -14.810  1.00 51.91           N  
ANISOU 2244  N   VAL A 187     5831   6735   7158   -430    776   -418
ATOM   2245  CA  VAL A 187      43.774  93.486 -14.302  1.00 50.64           C  
ANISOU 2245  CA  VAL A 187     5731   6353   7155   -389    674   -372
ATOM   2246  C   VAL A 187      42.886  92.344 -14.823  1.00 53.53           C  
ANISOU 2246  C   VAL A 187     6113   6635   7590   -185    514   -405
ATOM   2247  O   VAL A 187      43.171  91.758 -15.869  1.00 51.08           O  
ANISOU 2247  O   VAL A 187     5865   6336   7206   -100    479   -428
ATOM   2248  CB  VAL A 187      43.282  94.914 -14.695  1.00 52.46           C  
ANISOU 2248  CB  VAL A 187     6146   6382   7405   -480    716   -245
ATOM   2249  CG1 VAL A 187      41.844  95.229 -14.230  1.00 48.41           C  
ANISOU 2249  CG1 VAL A 187     5658   5702   7034   -411    629   -187
ATOM   2250  CG2 VAL A 187      44.224  96.020 -14.190  1.00 56.27           C  
ANISOU 2250  CG2 VAL A 187     6675   6892   7813   -702    853   -213
ATOM   2251  H   VAL A 187      45.179  92.954 -15.774  1.00 51.91           H  
ATOM   2252  HA  VAL A 187      43.787  93.412 -13.213  1.00 50.64           H  
ATOM   2253  HB  VAL A 187      43.282  94.974 -15.784  1.00 52.46           H  
ATOM   2254 HG11 VAL A 187      41.566  96.254 -14.475  1.00 48.41           H  
ATOM   2255 HG12 VAL A 187      41.108  94.589 -14.716  1.00 48.41           H  
ATOM   2256 HG13 VAL A 187      41.737  95.109 -13.152  1.00 48.41           H  
ATOM   2257 HG21 VAL A 187      43.837  97.010 -14.427  1.00 56.27           H  
ATOM   2258 HG22 VAL A 187      44.347  95.959 -13.109  1.00 56.27           H  
ATOM   2259 HG23 VAL A 187      45.213  95.955 -14.643  1.00 56.27           H  
ATOM   2260  N   ILE A 188      41.790  92.052 -14.110  1.00 50.62           N  
ANISOU 2260  N   ILE A 188     5699   6177   7358   -114    408   -402
ATOM   2261  CA  ILE A 188      40.719  91.161 -14.550  1.00 48.23           C  
ANISOU 2261  CA  ILE A 188     5432   5734   7160     23    234   -401
ATOM   2262  C   ILE A 188      39.367  91.869 -14.390  1.00 46.51           C  
ANISOU 2262  C   ILE A 188     5253   5337   7082    -22    197   -255
ATOM   2263  O   ILE A 188      39.231  92.798 -13.596  1.00 48.25           O  
ANISOU 2263  O   ILE A 188     5453   5559   7321    -94    282   -192
ATOM   2264  CB  ILE A 188      40.845  89.752 -13.909  1.00 51.07           C  
ANISOU 2264  CB  ILE A 188     5711   6141   7551    159    130   -503
ATOM   2265  CG1 ILE A 188      39.936  88.717 -14.614  1.00 47.97           C  
ANISOU 2265  CG1 ILE A 188     5399   5569   7258    281    -75   -517
ATOM   2266  CD1 ILE A 188      40.233  87.261 -14.243  1.00 51.67           C  
ANISOU 2266  CD1 ILE A 188     5853   6051   7728    452   -199   -637
ATOM   2267  CG2 ILE A 188      40.611  89.769 -12.383  1.00 51.38           C  
ANISOU 2267  CG2 ILE A 188     5668   6191   7663    125    154   -460
ATOM   2268  H   ILE A 188      41.626  92.565 -13.253  1.00 50.62           H  
ATOM   2269  HA  ILE A 188      40.835  91.026 -15.621  1.00 48.23           H  
ATOM   2270  HB  ILE A 188      41.871  89.428 -14.084  1.00 51.07           H  
ATOM   2271 HG13 ILE A 188      40.042  88.816 -15.694  1.00 47.97           H  
ATOM   2272 HG12 ILE A 188      38.890  88.922 -14.400  1.00 47.97           H  
ATOM   2273 HD11 ILE A 188      39.630  86.579 -14.843  1.00 51.67           H  
ATOM   2274 HD12 ILE A 188      41.282  87.013 -14.409  1.00 51.67           H  
ATOM   2275 HD13 ILE A 188      39.996  87.071 -13.198  1.00 51.67           H  
ATOM   2276 HG21 ILE A 188      40.848  88.807 -11.930  1.00 51.38           H  
ATOM   2277 HG22 ILE A 188      41.241  90.510 -11.892  1.00 51.38           H  
ATOM   2278 HG23 ILE A 188      39.573  89.999 -12.142  1.00 51.38           H  
ATOM   2279  N   GLN A 189      38.372  91.446 -15.177  1.00 46.03           N  
ANISOU 2279  N   GLN A 189     5244   5143   7104     27     67   -205
ATOM   2280  CA  GLN A 189      37.006  91.951 -15.144  1.00 47.75           C  
ANISOU 2280  CA  GLN A 189     5451   5238   7452     -2     24    -52
ATOM   2281  C   GLN A 189      36.031  90.919 -15.723  1.00 45.65           C  
ANISOU 2281  C   GLN A 189     5178   4847   7319     40   -180    -31
ATOM   2282  O   GLN A 189      36.460  89.972 -16.383  1.00 48.29           O  
ANISOU 2282  O   GLN A 189     5569   5163   7616    105   -294   -149
ATOM   2283  CB  GLN A 189      36.925  93.343 -15.811  1.00 45.36           C  
ANISOU 2283  CB  GLN A 189     5225   4924   7085    -41    116     31
ATOM   2284  CG  GLN A 189      37.222  93.362 -17.322  1.00 46.82           C  
ANISOU 2284  CG  GLN A 189     5492   5088   7208      3     41     -1
ATOM   2285  CD  GLN A 189      36.775  94.651 -18.013  1.00 50.63           C  
ANISOU 2285  CD  GLN A 189     6059   5541   7638      4     98    103
ATOM   2286  OE1 GLN A 189      36.147  95.521 -17.412  1.00 47.97           O  
ANISOU 2286  OE1 GLN A 189     5709   5177   7341     -4    161    210
ATOM   2287  NE2 GLN A 189      37.105  94.778 -19.297  1.00 46.49           N  
ANISOU 2287  NE2 GLN A 189     5634   5028   7002     48     71     69
ATOM   2288  H   GLN A 189      38.558  90.694 -15.826  1.00 46.03           H  
ATOM   2289  HA  GLN A 189      36.737  92.057 -14.093  1.00 47.75           H  
ATOM   2290  HB3 GLN A 189      37.620  94.029 -15.328  1.00 45.36           H  
ATOM   2291  HB2 GLN A 189      35.927  93.741 -15.623  1.00 45.36           H  
ATOM   2292  HG3 GLN A 189      36.711  92.538 -17.808  1.00 46.82           H  
ATOM   2293  HG2 GLN A 189      38.289  93.208 -17.495  1.00 46.82           H  
ATOM   2294 HE22 GLN A 189      36.832  95.605 -19.813  1.00 46.49           H  
ATOM   2295 HE21 GLN A 189      37.635  94.045 -19.755  1.00 46.49           H  
ATOM   2296  N   ASN A 190      34.723  91.147 -15.517  1.00 48.36           N  
ANISOU 2296  N   ASN A 190     5452   5112   7810      1   -231    123
ATOM   2297  CA  ASN A 190      33.627  90.399 -16.138  1.00 46.95           C  
ANISOU 2297  CA  ASN A 190     5250   4805   7785    -20   -433    185
ATOM   2298  C   ASN A 190      32.612  91.320 -16.821  1.00 51.58           C  
ANISOU 2298  C   ASN A 190     5782   5403   8413    -59   -432    327
ATOM   2299  O   ASN A 190      32.471  92.483 -16.442  1.00 48.45           O  
ANISOU 2299  O   ASN A 190     5402   5094   7912    -37   -275    366
ATOM   2300  CB  ASN A 190      33.022  89.290 -15.238  1.00 49.27           C  
ANISOU 2300  CB  ASN A 190     5487   5003   8229    -48   -523    264
ATOM   2301  CG  ASN A 190      32.449  89.745 -13.890  1.00 50.88           C  
ANISOU 2301  CG  ASN A 190     5592   5281   8461    -77   -376    433
ATOM   2302  OD1 ASN A 190      31.923  90.847 -13.761  1.00 47.24           O  
ANISOU 2302  OD1 ASN A 190     5087   4907   7957    -85   -255    525
ATOM   2303  ND2 ASN A 190      32.545  88.890 -12.870  1.00 45.92           N  
ANISOU 2303  ND2 ASN A 190     4945   4616   7886    -64   -395    471
ATOM   2304  H   ASN A 190      34.460  91.958 -14.972  1.00 48.36           H  
ATOM   2305  HA  ASN A 190      34.060  89.879 -16.985  1.00 46.95           H  
ATOM   2306  HB3 ASN A 190      33.787  88.535 -15.051  1.00 49.27           H  
ATOM   2307  HB2 ASN A 190      32.227  88.773 -15.777  1.00 49.27           H  
ATOM   2308 HD22 ASN A 190      32.181  89.153 -11.964  1.00 45.92           H  
ATOM   2309 HD21 ASN A 190      32.967  87.982 -13.007  1.00 45.92           H  
ATOM   2310  N   ALA A 191      31.965  90.786 -17.874  1.00 49.68           N  
ANISOU 2310  N   ALA A 191     5486   5073   8319   -113   -625    395
ATOM   2311  CA  ALA A 191      31.079  91.469 -18.819  1.00 50.88           C  
ANISOU 2311  CA  ALA A 191     5559   5267   8506   -134   -671    507
ATOM   2312  C   ALA A 191      31.859  92.507 -19.643  1.00 59.19           C  
ANISOU 2312  C   ALA A 191     6724   6397   9369    -40   -584    420
ATOM   2313  O   ALA A 191      31.485  93.675 -19.701  1.00 47.57           O  
ANISOU 2313  O   ALA A 191     5224   5010   7839      4   -475    521
ATOM   2314  CB  ALA A 191      29.839  92.052 -18.123  1.00 57.11           C  
ANISOU 2314  CB  ALA A 191     6186   6147   9366   -164   -556    727
ATOM   2315  H   ALA A 191      32.176  89.822 -18.092  1.00 49.68           H  
ATOM   2316  HA  ALA A 191      30.735  90.708 -19.520  1.00 50.88           H  
ATOM   2317  HB1 ALA A 191      29.155  92.466 -18.860  1.00 57.11           H  
ATOM   2318  HB2 ALA A 191      29.304  91.291 -17.554  1.00 57.11           H  
ATOM   2319  HB3 ALA A 191      30.099  92.862 -17.449  1.00 57.11           H  
ATOM   2320  N   SER A 192      32.979  92.083 -20.250  1.00 51.93           N  
ANISOU 2320  N   SER A 192     5942   5449   8339     11   -636    238
ATOM   2321  CA  SER A 192      33.955  92.951 -20.918  1.00 54.72           C  
ANISOU 2321  CA  SER A 192     6428   5880   8485     89   -514    162
ATOM   2322  C   SER A 192      33.470  93.501 -22.278  1.00 53.98           C  
ANISOU 2322  C   SER A 192     6357   5810   8344    143   -595    206
ATOM   2323  O   SER A 192      34.136  94.357 -22.861  1.00 50.75           O  
ANISOU 2323  O   SER A 192     6053   5457   7774    206   -466    222
ATOM   2324  CB  SER A 192      35.239  92.143 -21.150  1.00 49.60           C  
ANISOU 2324  CB  SER A 192     5890   5243   7713    143   -533    -26
ATOM   2325  OG  SER A 192      35.755  91.672 -19.926  1.00 50.42           O  
ANISOU 2325  OG  SER A 192     5958   5360   7840    119   -449    -68
ATOM   2326  H   SER A 192      33.225  91.107 -20.152  1.00 51.93           H  
ATOM   2327  HA  SER A 192      34.184  93.794 -20.265  1.00 54.72           H  
ATOM   2328  HB3 SER A 192      36.000  92.772 -21.607  1.00 49.60           H  
ATOM   2329  HB2 SER A 192      35.078  91.301 -21.820  1.00 49.60           H  
ATOM   2330  HG  SER A 192      35.155  91.033 -19.568  1.00 50.42           H  
ATOM   2331  N   ASN A 193      32.301  93.040 -22.757  1.00 49.79           N  
ANISOU 2331  N   ASN A 193     5733   5232   7954    112   -822    232
ATOM   2332  CA  ASN A 193      31.583  93.539 -23.929  1.00 54.75           C  
ANISOU 2332  CA  ASN A 193     6342   5908   8552    167   -940    271
ATOM   2333  C   ASN A 193      30.715  94.772 -23.578  1.00 54.93           C  
ANISOU 2333  C   ASN A 193     6233   6027   8612    186   -844    464
ATOM   2334  O   ASN A 193      30.264  95.459 -24.494  1.00 57.50           O  
ANISOU 2334  O   ASN A 193     6533   6426   8889    266   -921    507
ATOM   2335  CB  ASN A 193      30.674  92.384 -24.426  1.00 58.45           C  
ANISOU 2335  CB  ASN A 193     6746   6298   9166    105  -1252    215
ATOM   2336  CG  ASN A 193      29.991  92.655 -25.774  1.00 68.08           C  
ANISOU 2336  CG  ASN A 193     7974   7585  10310    187  -1408    197
ATOM   2337  OD1 ASN A 193      30.640  93.044 -26.742  1.00 79.83           O  
ANISOU 2337  OD1 ASN A 193     9615   9139  11577    328  -1318    141
ATOM   2338  ND2 ASN A 193      28.666  92.505 -25.826  1.00 67.60           N  
ANISOU 2338  ND2 ASN A 193     7744   7515  10427     90  -1646    257
ATOM   2339  H   ASN A 193      31.824  92.342 -22.205  1.00 49.79           H  
ATOM   2340  HA  ASN A 193      32.299  93.814 -24.705  1.00 54.75           H  
ATOM   2341  HB3 ASN A 193      29.924  92.142 -23.671  1.00 58.45           H  
ATOM   2342  HB2 ASN A 193      31.271  91.480 -24.551  1.00 58.45           H  
ATOM   2343 HD22 ASN A 193      28.167  92.733 -26.672  1.00 67.60           H  
ATOM   2344 HD21 ASN A 193      28.153  92.192 -25.000  1.00 67.60           H  
ATOM   2345  N   SER A 194      30.506  95.086 -22.284  1.00 57.32           N  
ANISOU 2345  N   SER A 194     6453   6348   8979    143   -683    571
ATOM   2346  CA  SER A 194      29.772  96.263 -21.804  1.00 63.45           C  
ANISOU 2346  CA  SER A 194     7115   7236   9758    206   -569    744
ATOM   2347  C   SER A 194      30.477  97.585 -22.158  1.00 67.62           C  
ANISOU 2347  C   SER A 194     7827   7793  10072    360   -413    733
ATOM   2348  O   SER A 194      31.643  97.595 -22.553  1.00 55.44           O  
ANISOU 2348  O   SER A 194     6490   6187   8387    378   -365    614
ATOM   2349  CB  SER A 194      29.559  96.148 -20.276  1.00 60.13           C  
ANISOU 2349  CB  SER A 194     6592   6830   9425    148   -436    843
ATOM   2350  OG  SER A 194      30.708  96.412 -19.497  1.00 60.43           O  
ANISOU 2350  OG  SER A 194     6800   6823   9340    173   -255    758
ATOM   2351  H   SER A 194      30.900  94.479 -21.578  1.00 57.32           H  
ATOM   2352  HA  SER A 194      28.793  96.255 -22.288  1.00 63.45           H  
ATOM   2353  HB3 SER A 194      29.208  95.154 -20.022  1.00 60.13           H  
ATOM   2354  HB2 SER A 194      28.787  96.847 -19.955  1.00 60.13           H  
ATOM   2355  HG  SER A 194      31.276  95.655 -19.552  1.00 60.43           H  
ATOM   2356  N   GLY A 195      29.763  98.706 -21.987  1.00 62.40           N  
ANISOU 2356  N   GLY A 195     7097   7232   9382    479   -335    869
ATOM   2357  CA  GLY A 195      30.267 100.055 -22.211  1.00 66.61           C  
ANISOU 2357  CA  GLY A 195     7835   7755   9718    644   -196    877
ATOM   2358  C   GLY A 195      31.425 100.444 -21.283  1.00 59.90           C  
ANISOU 2358  C   GLY A 195     7201   6787   8773    591    -20    795
ATOM   2359  O   GLY A 195      32.395 101.041 -21.752  1.00 56.03           O  
ANISOU 2359  O   GLY A 195     6942   6215   8134    608     38    729
ATOM   2360  H   GLY A 195      28.797  98.621 -21.687  1.00 62.40           H  
ATOM   2361  HA3 GLY A 195      29.440 100.749 -22.071  1.00 66.61           H  
ATOM   2362  HA2 GLY A 195      30.588 100.143 -23.248  1.00 66.61           H  
ATOM   2363  N   VAL A 196      31.356 100.057 -19.997  1.00 55.61           N  
ANISOU 2363  N   VAL A 196     6569   6245   8313    515     61    811
ATOM   2364  CA  VAL A 196      32.456 100.188 -19.035  1.00 58.57           C  
ANISOU 2364  CA  VAL A 196     7104   6533   8617    443    203    727
ATOM   2365  C   VAL A 196      33.561  99.160 -19.341  1.00 57.24           C  
ANISOU 2365  C   VAL A 196     6999   6313   8435    310    168    592
ATOM   2366  O   VAL A 196      34.732  99.478 -19.171  1.00 51.36           O  
ANISOU 2366  O   VAL A 196     6433   5513   7567    263    268    523
ATOM   2367  CB  VAL A 196      31.941  99.978 -17.585  1.00 58.74           C  
ANISOU 2367  CB  VAL A 196     7002   6596   8720    413    271    769
ATOM   2368  CG1 VAL A 196      33.071 100.060 -16.533  1.00 65.46           C  
ANISOU 2368  CG1 VAL A 196     7994   7374   9504    319    381    657
ATOM   2369  CG2 VAL A 196      30.876 101.011 -17.206  1.00 62.63           C  
ANISOU 2369  CG2 VAL A 196     7451   7171   9174    588    335    895
ATOM   2370  H   VAL A 196      30.504  99.606 -19.680  1.00 55.61           H  
ATOM   2371  HA  VAL A 196      32.880 101.191 -19.118  1.00 58.57           H  
ATOM   2372  HB  VAL A 196      31.481  98.991 -17.521  1.00 58.74           H  
ATOM   2373 HG11 VAL A 196      32.671 100.110 -15.522  1.00 65.46           H  
ATOM   2374 HG12 VAL A 196      33.732  99.194 -16.572  1.00 65.46           H  
ATOM   2375 HG13 VAL A 196      33.679 100.954 -16.676  1.00 65.46           H  
ATOM   2376 HG21 VAL A 196      30.451 100.799 -16.226  1.00 62.63           H  
ATOM   2377 HG22 VAL A 196      31.347 101.987 -17.158  1.00 62.63           H  
ATOM   2378 HG23 VAL A 196      30.054 101.066 -17.918  1.00 62.63           H  
ATOM   2379  N   GLY A 197      33.200  97.955 -19.809  1.00 55.53           N  
ANISOU 2379  N   GLY A 197     6639   6121   8340    253     20    561
ATOM   2380  CA  GLY A 197      34.110  96.857 -20.118  1.00 57.41           C  
ANISOU 2380  CA  GLY A 197     6924   6334   8556    180    -32    420
ATOM   2381  C   GLY A 197      35.077  97.165 -21.264  1.00 57.43           C  
ANISOU 2381  C   GLY A 197     7108   6333   8379    224     -6    360
ATOM   2382  O   GLY A 197      36.277  96.932 -21.131  1.00 49.70           O  
ANISOU 2382  O   GLY A 197     6224   5364   7296    169     89    275
ATOM   2383  H   GLY A 197      32.211  97.769 -19.917  1.00 55.53           H  
ATOM   2384  HA3 GLY A 197      33.509  95.991 -20.393  1.00 57.41           H  
ATOM   2385  HA2 GLY A 197      34.665  96.590 -19.221  1.00 57.41           H  
ATOM   2386  N   GLN A 198      34.561  97.746 -22.359  1.00 53.13           N  
ANISOU 2386  N   GLN A 198     6597   5798   7791    327    -88    418
ATOM   2387  CA  GLN A 198      35.337  98.200 -23.512  1.00 61.24           C  
ANISOU 2387  CA  GLN A 198     7814   6827   8628    400    -71    392
ATOM   2388  C   GLN A 198      36.118  99.492 -23.209  1.00 53.36           C  
ANISOU 2388  C   GLN A 198     7021   5772   7480    390    132    443
ATOM   2389  O   GLN A 198      37.156  99.716 -23.829  1.00 55.07           O  
ANISOU 2389  O   GLN A 198     7398   5987   7538    365    208    414
ATOM   2390  CB  GLN A 198      34.382  98.455 -24.696  1.00 57.48           C  
ANISOU 2390  CB  GLN A 198     7308   6388   8144    534   -233    445
ATOM   2391  CG  GLN A 198      33.774  97.155 -25.261  1.00 62.24           C  
ANISOU 2391  CG  GLN A 198     7756   7019   8875    507   -470    366
ATOM   2392  CD  GLN A 198      32.969  97.388 -26.541  1.00 69.44           C  
ANISOU 2392  CD  GLN A 198     8648   7986   9749    625   -662    381
ATOM   2393  OE1 GLN A 198      33.465  97.976 -27.499  1.00 76.33           O  
ANISOU 2393  OE1 GLN A 198     9692   8882  10427    751   -632    387
ATOM   2394  NE2 GLN A 198      31.719  96.924 -26.573  1.00 66.90           N  
ANISOU 2394  NE2 GLN A 198     8118   7687   9613    575   -871    392
ATOM   2395  H   GLN A 198      33.559  97.889 -22.389  1.00 53.13           H  
ATOM   2396  HA  GLN A 198      36.056  97.429 -23.793  1.00 61.24           H  
ATOM   2397  HB3 GLN A 198      34.928  98.963 -25.493  1.00 57.48           H  
ATOM   2398  HB2 GLN A 198      33.583  99.136 -24.396  1.00 57.48           H  
ATOM   2399  HG3 GLN A 198      33.153  96.662 -24.512  1.00 62.24           H  
ATOM   2400  HG2 GLN A 198      34.575  96.457 -25.500  1.00 62.24           H  
ATOM   2401 HE22 GLN A 198      31.143  97.086 -27.385  1.00 66.90           H  
ATOM   2402 HE21 GLN A 198      31.327  96.456 -25.763  1.00 66.90           H  
ATOM   2403  N   ALA A 199      35.664 100.312 -22.244  1.00 53.51           N  
ANISOU 2403  N   ALA A 199     7044   5745   7543    405    214    523
ATOM   2404  CA  ALA A 199      36.370 101.508 -21.788  1.00 53.54           C  
ANISOU 2404  CA  ALA A 199     7267   5646   7430    371    379    555
ATOM   2405  C   ALA A 199      37.534 101.151 -20.846  1.00 55.06           C  
ANISOU 2405  C   ALA A 199     7462   5839   7620    176    484    470
ATOM   2406  O   ALA A 199      38.588 101.773 -20.954  1.00 53.58           O  
ANISOU 2406  O   ALA A 199     7451   5599   7306     81    592    473
ATOM   2407  CB  ALA A 199      35.387 102.423 -21.045  1.00 55.91           C  
ANISOU 2407  CB  ALA A 199     7577   5900   7766    473    416    631
ATOM   2408  H   ALA A 199      34.802 100.072 -21.775  1.00 53.51           H  
ATOM   2409  HA  ALA A 199      36.765 102.049 -22.650  1.00 53.54           H  
ATOM   2410  HB1 ALA A 199      35.892 103.329 -20.719  1.00 55.91           H  
ATOM   2411  HB2 ALA A 199      34.568 102.728 -21.696  1.00 55.91           H  
ATOM   2412  HB3 ALA A 199      34.955 101.945 -20.168  1.00 55.91           H  
ATOM   2413  N   VAL A 200      37.380 100.131 -19.976  1.00 49.65           N  
ANISOU 2413  N   VAL A 200     6573   5221   7072    112    449    407
ATOM   2414  CA  VAL A 200      38.442  99.554 -19.139  1.00 51.03           C  
ANISOU 2414  CA  VAL A 200     6704   5444   7242    -44    526    315
ATOM   2415  C   VAL A 200      39.573  98.983 -20.007  1.00 53.24           C  
ANISOU 2415  C   VAL A 200     7031   5800   7399    -87    547    258
ATOM   2416  O   VAL A 200      40.729  99.265 -19.716  1.00 52.13           O  
ANISOU 2416  O   VAL A 200     6954   5689   7163   -222    671    240
ATOM   2417  CB  VAL A 200      37.865  98.499 -18.144  1.00 53.82           C  
ANISOU 2417  CB  VAL A 200     6837   5863   7748    -58    455    259
ATOM   2418  CG1 VAL A 200      38.919  97.536 -17.550  1.00 54.09           C  
ANISOU 2418  CG1 VAL A 200     6809   5990   7754   -173    511    147
ATOM   2419  CG2 VAL A 200      37.119  99.166 -16.975  1.00 52.43           C  
ANISOU 2419  CG2 VAL A 200     6619   5650   7653    -26    478    324
ATOM   2420  H   VAL A 200      36.470  99.692 -19.920  1.00 49.65           H  
ATOM   2421  HA  VAL A 200      38.879 100.366 -18.555  1.00 51.03           H  
ATOM   2422  HB  VAL A 200      37.145  97.884 -18.685  1.00 53.82           H  
ATOM   2423 HG11 VAL A 200      38.468  96.872 -16.817  1.00 54.09           H  
ATOM   2424 HG12 VAL A 200      39.366  96.891 -18.307  1.00 54.09           H  
ATOM   2425 HG13 VAL A 200      39.721  98.082 -17.052  1.00 54.09           H  
ATOM   2426 HG21 VAL A 200      36.634  98.422 -16.342  1.00 52.43           H  
ATOM   2427 HG22 VAL A 200      37.801  99.740 -16.347  1.00 52.43           H  
ATOM   2428 HG23 VAL A 200      36.343  99.845 -17.316  1.00 52.43           H  
ATOM   2429  N   ILE A 201      39.248  98.229 -21.073  1.00 50.25           N  
ANISOU 2429  N   ILE A 201     6612   5465   7014     26    419    232
ATOM   2430  CA  ILE A 201      40.190  97.670 -22.053  1.00 51.08           C  
ANISOU 2430  CA  ILE A 201     6762   5672   6975     41    425    167
ATOM   2431  C   ILE A 201      41.094  98.744 -22.696  1.00 57.01           C  
ANISOU 2431  C   ILE A 201     7725   6400   7536     -3    569    257
ATOM   2432  O   ILE A 201      42.303  98.541 -22.788  1.00 53.34           O  
ANISOU 2432  O   ILE A 201     7283   6036   6948   -106    694    242
ATOM   2433  CB  ILE A 201      39.402  96.814 -23.092  1.00 48.68           C  
ANISOU 2433  CB  ILE A 201     6416   5390   6688    193    225    112
ATOM   2434  CG1 ILE A 201      38.974  95.470 -22.466  1.00 48.86           C  
ANISOU 2434  CG1 ILE A 201     6263   5428   6872    196     91      7
ATOM   2435  CD1 ILE A 201      37.876  94.731 -23.245  1.00 48.28           C  
ANISOU 2435  CD1 ILE A 201     6146   5311   6886    297   -150    -31
ATOM   2436  CG2 ILE A 201      40.173  96.555 -24.402  1.00 48.67           C  
ANISOU 2436  CG2 ILE A 201     6526   5490   6474    267    237     66
ATOM   2437  H   ILE A 201      38.267  98.041 -21.230  1.00 50.25           H  
ATOM   2438  HA  ILE A 201      40.861  97.003 -21.507  1.00 51.08           H  
ATOM   2439  HB  ILE A 201      38.500  97.364 -23.362  1.00 48.68           H  
ATOM   2440 HG13 ILE A 201      38.613  95.633 -21.452  1.00 48.86           H  
ATOM   2441 HG12 ILE A 201      39.847  94.824 -22.366  1.00 48.86           H  
ATOM   2442 HD11 ILE A 201      37.619  93.796 -22.753  1.00 48.28           H  
ATOM   2443 HD12 ILE A 201      36.967  95.327 -23.311  1.00 48.28           H  
ATOM   2444 HD13 ILE A 201      38.190  94.477 -24.255  1.00 48.28           H  
ATOM   2445 HG21 ILE A 201      39.635  95.896 -25.080  1.00 48.67           H  
ATOM   2446 HG22 ILE A 201      40.339  97.478 -24.953  1.00 48.67           H  
ATOM   2447 HG23 ILE A 201      41.141  96.102 -24.196  1.00 48.67           H  
ATOM   2448  N   GLN A 202      40.508  99.874 -23.123  1.00 53.98           N  
ANISOU 2448  N   GLN A 202     7492   5893   7124     79    552    365
ATOM   2449  CA  GLN A 202      41.194 100.942 -23.851  1.00 58.15           C  
ANISOU 2449  CA  GLN A 202     8270   6355   7469     67    661    473
ATOM   2450  C   GLN A 202      42.001 101.869 -22.923  1.00 55.62           C  
ANISOU 2450  C   GLN A 202     8058   5945   7131   -144    828    524
ATOM   2451  O   GLN A 202      43.098 102.281 -23.300  1.00 57.19           O  
ANISOU 2451  O   GLN A 202     8370   6169   7190   -275    956    578
ATOM   2452  CB  GLN A 202      40.129 101.777 -24.590  1.00 55.66           C  
ANISOU 2452  CB  GLN A 202     8091   5932   7127    256    573    566
ATOM   2453  CG  GLN A 202      39.513 101.013 -25.776  1.00 57.73           C  
ANISOU 2453  CG  GLN A 202     8252   6295   7387    437    387    518
ATOM   2454  CD  GLN A 202      38.469 101.845 -26.512  1.00 59.21           C  
ANISOU 2454  CD  GLN A 202     8557   6424   7516    636    301    614
ATOM   2455  OE1 GLN A 202      38.810 102.631 -27.391  1.00 62.02           O  
ANISOU 2455  OE1 GLN A 202     9129   6756   7680    720    334    687
ATOM   2456  NE2 GLN A 202      37.191 101.656 -26.179  1.00 61.12           N  
ANISOU 2456  NE2 GLN A 202     8648   6665   7910    723    193    628
ATOM   2457  H   GLN A 202      39.510  99.969 -22.999  1.00 53.98           H  
ATOM   2458  HA  GLN A 202      41.882 100.508 -24.580  1.00 58.15           H  
ATOM   2459  HB3 GLN A 202      40.574 102.696 -24.968  1.00 55.66           H  
ATOM   2460  HB2 GLN A 202      39.345 102.085 -23.896  1.00 55.66           H  
ATOM   2461  HG3 GLN A 202      39.077 100.069 -25.453  1.00 57.73           H  
ATOM   2462  HG2 GLN A 202      40.297 100.755 -26.488  1.00 57.73           H  
ATOM   2463 HE22 GLN A 202      36.466 102.192 -26.638  1.00 61.12           H  
ATOM   2464 HE21 GLN A 202      36.957 100.992 -25.452  1.00 61.12           H  
ATOM   2465  N   ILE A 203      41.491 102.174 -21.716  1.00 54.98           N  
ANISOU 2465  N   ILE A 203     7935   5766   7187   -183    822    509
ATOM   2466  CA  ILE A 203      42.155 103.035 -20.728  1.00 57.71           C  
ANISOU 2466  CA  ILE A 203     8400   5999   7527   -382    939    532
ATOM   2467  C   ILE A 203      43.269 102.262 -19.996  1.00 61.15           C  
ANISOU 2467  C   ILE A 203     8676   6597   7962   -606   1027    460
ATOM   2468  O   ILE A 203      44.303 102.854 -19.697  1.00 59.11           O  
ANISOU 2468  O   ILE A 203     8530   6308   7620   -815   1145    516
ATOM   2469  CB  ILE A 203      41.096 103.602 -19.732  1.00 54.87           C  
ANISOU 2469  CB  ILE A 203     8047   5517   7285   -325    896    515
ATOM   2470  CG1 ILE A 203      40.121 104.552 -20.472  1.00 59.45           C  
ANISOU 2470  CG1 ILE A 203     8796   5967   7824    -87    834    604
ATOM   2471  CD1 ILE A 203      38.838 104.878 -19.698  1.00 56.60           C  
ANISOU 2471  CD1 ILE A 203     8407   5547   7550     47    791    595
ATOM   2472  CG2 ILE A 203      41.719 104.341 -18.524  1.00 57.95           C  
ANISOU 2472  CG2 ILE A 203     8576   5778   7664   -540    984    507
ATOM   2473  H   ILE A 203      40.581 101.806 -21.472  1.00 54.98           H  
ATOM   2474  HA  ILE A 203      42.621 103.876 -21.247  1.00 57.71           H  
ATOM   2475  HB  ILE A 203      40.525 102.760 -19.336  1.00 54.87           H  
ATOM   2476 HG13 ILE A 203      39.818 104.116 -21.422  1.00 59.45           H  
ATOM   2477 HG12 ILE A 203      40.632 105.480 -20.729  1.00 59.45           H  
ATOM   2478 HD11 ILE A 203      38.165 105.469 -20.316  1.00 56.60           H  
ATOM   2479 HD12 ILE A 203      38.311 103.970 -19.413  1.00 56.60           H  
ATOM   2480 HD13 ILE A 203      39.036 105.452 -18.795  1.00 56.60           H  
ATOM   2481 HG21 ILE A 203      40.953 104.747 -17.868  1.00 57.95           H  
ATOM   2482 HG22 ILE A 203      42.327 103.686 -17.902  1.00 57.95           H  
ATOM   2483 HG23 ILE A 203      42.350 105.168 -18.851  1.00 57.95           H  
ATOM   2484  N   ALA A 204      43.101 100.949 -19.753  1.00 55.70           N  
ANISOU 2484  N   ALA A 204     7721   6081   7361   -559    965    346
ATOM   2485  CA  ALA A 204      44.122 100.084 -19.160  1.00 56.61           C  
ANISOU 2485  CA  ALA A 204     7648   6402   7458   -702   1033    263
ATOM   2486  C   ALA A 204      45.278  99.826 -20.138  1.00 60.16           C  
ANISOU 2486  C   ALA A 204     8143   6990   7723   -768   1142    315
ATOM   2487  O   ALA A 204      46.427  99.816 -19.708  1.00 61.69           O  
ANISOU 2487  O   ALA A 204     8283   7300   7854   -983   1272    334
ATOM   2488  CB  ALA A 204      43.490  98.742 -18.765  1.00 56.69           C  
ANISOU 2488  CB  ALA A 204     7423   6545   7571   -564    918    139
ATOM   2489  H   ALA A 204      42.224 100.516 -20.013  1.00 55.70           H  
ATOM   2490  HA  ALA A 204      44.515 100.565 -18.264  1.00 56.61           H  
ATOM   2491  HB1 ALA A 204      44.208  98.071 -18.299  1.00 56.69           H  
ATOM   2492  HB2 ALA A 204      42.686  98.886 -18.043  1.00 56.69           H  
ATOM   2493  HB3 ALA A 204      43.082  98.226 -19.634  1.00 56.69           H  
ATOM   2494  N   ALA A 205      44.994  99.699 -21.447  1.00 57.70           N  
ANISOU 2494  N   ALA A 205     7915   6692   7317   -581   1088    344
ATOM   2495  CA  ALA A 205      45.998  99.575 -22.507  1.00 62.82           C  
ANISOU 2495  CA  ALA A 205     8628   7485   7754   -587   1188    405
ATOM   2496  C   ALA A 205      46.793 100.878 -22.725  1.00 69.59           C  
ANISOU 2496  C   ALA A 205     9714   8217   8511   -796   1340    580
ATOM   2497  O   ALA A 205      47.966 100.811 -23.090  1.00 66.66           O  
ANISOU 2497  O   ALA A 205     9318   8004   8005   -965   1494    650
ATOM   2498  CB  ALA A 205      45.294  99.190 -23.817  1.00 64.26           C  
ANISOU 2498  CB  ALA A 205     8889   7675   7853   -322   1064    391
ATOM   2499  H   ALA A 205      44.024  99.714 -21.731  1.00 57.70           H  
ATOM   2500  HA  ALA A 205      46.698  98.783 -22.236  1.00 62.82           H  
ATOM   2501  HB1 ALA A 205      46.003  99.102 -24.640  1.00 64.26           H  
ATOM   2502  HB2 ALA A 205      44.798  98.224 -23.719  1.00 64.26           H  
ATOM   2503  HB3 ALA A 205      44.540  99.924 -24.105  1.00 64.26           H  
ATOM   2504  N   ALA A 206      46.184 102.047 -22.448  1.00 64.25           N  
ANISOU 2504  N   ALA A 206     9259   7257   7897   -784   1294    655
ATOM   2505  CA  ALA A 206      46.833 103.360 -22.477  1.00 72.51           C  
ANISOU 2505  CA  ALA A 206    10580   8098   8871   -980   1403    813
ATOM   2506  C   ALA A 206      47.702 103.615 -21.227  1.00 69.33           C  
ANISOU 2506  C   ALA A 206    10085   7727   8530  -1322   1507    805
ATOM   2507  O   ALA A 206      48.625 104.425 -21.293  1.00 67.05           O  
ANISOU 2507  O   ALA A 206     9942   7384   8149  -1569   1632    944
ATOM   2508  CB  ALA A 206      45.741 104.442 -22.545  1.00 70.32           C  
ANISOU 2508  CB  ALA A 206    10552   7513   8655   -843   1307    855
ATOM   2509  H   ALA A 206      45.212 102.021 -22.173  1.00 64.25           H  
ATOM   2510  HA  ALA A 206      47.461 103.434 -23.366  1.00 72.51           H  
ATOM   2511  HB1 ALA A 206      46.175 105.439 -22.627  1.00 70.32           H  
ATOM   2512  HB2 ALA A 206      45.102 104.296 -23.416  1.00 70.32           H  
ATOM   2513  HB3 ALA A 206      45.100 104.434 -21.663  1.00 70.32           H  
ATOM   2514  N   LEU A 207      47.441 102.900 -20.116  1.00 63.00           N  
ANISOU 2514  N   LEU A 207     9038   7018   7882  -1340   1446    651
ATOM   2515  CA  LEU A 207      48.242 102.886 -18.886  1.00 66.41           C  
ANISOU 2515  CA  LEU A 207     9328   7526   8380  -1635   1509    608
ATOM   2516  C   LEU A 207      49.299 101.754 -18.896  1.00 64.79           C  
ANISOU 2516  C   LEU A 207     8813   7704   8100  -1736   1611    571
ATOM   2517  O   LEU A 207      50.060 101.633 -17.935  1.00 65.60           O  
ANISOU 2517  O   LEU A 207     8728   7942   8255  -1961   1652    521
ATOM   2518  CB  LEU A 207      47.289 102.656 -17.683  1.00 64.53           C  
ANISOU 2518  CB  LEU A 207     8988   7215   8316  -1571   1388    464
ATOM   2519  CG  LEU A 207      46.373 103.852 -17.337  1.00 64.44           C  
ANISOU 2519  CG  LEU A 207     9260   6864   8360  -1480   1307    493
ATOM   2520  CD1 LEU A 207      45.218 103.408 -16.423  1.00 61.02           C  
ANISOU 2520  CD1 LEU A 207     8686   6435   8065  -1314   1193    365
ATOM   2521  CD2 LEU A 207      47.148 105.010 -16.688  1.00 69.93           C  
ANISOU 2521  CD2 LEU A 207    10202   7332   9037  -1766   1353    561
ATOM   2522  H   LEU A 207      46.647 102.276 -20.142  1.00 63.00           H  
ATOM   2523  HA  LEU A 207      48.776 103.828 -18.766  1.00 66.41           H  
ATOM   2524  HB3 LEU A 207      47.854 102.399 -16.786  1.00 64.53           H  
ATOM   2525  HB2 LEU A 207      46.670 101.784 -17.893  1.00 64.53           H  
ATOM   2526  HG  LEU A 207      45.929 104.232 -18.257  1.00 64.44           H  
ATOM   2527 HD11 LEU A 207      44.545 104.238 -16.206  1.00 61.02           H  
ATOM   2528 HD12 LEU A 207      44.624 102.622 -16.888  1.00 61.02           H  
ATOM   2529 HD13 LEU A 207      45.588 103.023 -15.472  1.00 61.02           H  
ATOM   2530 HD21 LEU A 207      46.480 105.836 -16.439  1.00 69.93           H  
ATOM   2531 HD22 LEU A 207      47.637 104.692 -15.767  1.00 69.93           H  
ATOM   2532 HD23 LEU A 207      47.914 105.406 -17.354  1.00 69.93           H  
ATOM   2533  N   GLY A 208      49.369 100.941 -19.966  1.00 61.83           N  
ANISOU 2533  N   GLY A 208     8384   7519   7589  -1545   1640    586
ATOM   2534  CA  GLY A 208      50.336  99.856 -20.151  1.00 60.45           C  
ANISOU 2534  CA  GLY A 208     7929   7734   7304  -1548   1734    539
ATOM   2535  C   GLY A 208      50.011  98.555 -19.399  1.00 58.10           C  
ANISOU 2535  C   GLY A 208     7335   7624   7114  -1413   1638    336
ATOM   2536  O   GLY A 208      50.885  97.700 -19.266  1.00 66.42           O  
ANISOU 2536  O   GLY A 208     8127   9010   8101  -1455   1717    281
ATOM   2537  H   GLY A 208      48.715 101.101 -20.720  1.00 61.83           H  
ATOM   2538  HA3 GLY A 208      51.332 100.196 -19.861  1.00 60.45           H  
ATOM   2539  HA2 GLY A 208      50.385  99.628 -21.216  1.00 60.45           H  
ATOM   2540  N   LEU A 209      48.778  98.416 -18.890  1.00 58.29           N  
ANISOU 2540  N   LEU A 209     7399   7452   7297  -1240   1472    239
ATOM   2541  CA  LEU A 209      48.296  97.303 -18.075  1.00 59.25           C  
ANISOU 2541  CA  LEU A 209     7291   7689   7533  -1102   1364     70
ATOM   2542  C   LEU A 209      47.720  96.187 -18.967  1.00 60.44           C  
ANISOU 2542  C   LEU A 209     7399   7944   7621   -800   1272    -16
ATOM   2543  O   LEU A 209      47.250  96.437 -20.079  1.00 66.83           O  
ANISOU 2543  O   LEU A 209     8373   8693   8328   -690   1264     46
ATOM   2544  CB  LEU A 209      47.162  97.813 -17.155  1.00 61.27           C  
ANISOU 2544  CB  LEU A 209     7618   7685   7975  -1079   1242     39
ATOM   2545  CG  LEU A 209      47.504  99.057 -16.304  1.00 66.41           C  
ANISOU 2545  CG  LEU A 209     8382   8174   8678  -1339   1294    102
ATOM   2546  CD1 LEU A 209      46.268  99.549 -15.538  1.00 65.66           C  
ANISOU 2546  CD1 LEU A 209     8367   7852   8727  -1240   1176     67
ATOM   2547  CD2 LEU A 209      48.680  98.805 -15.353  1.00 65.60           C  
ANISOU 2547  CD2 LEU A 209     8059   8301   8564  -1575   1371     51
ATOM   2548  H   LEU A 209      48.107  99.150 -19.084  1.00 58.29           H  
ATOM   2549  HA  LEU A 209      49.120  96.906 -17.481  1.00 59.25           H  
ATOM   2550  HB3 LEU A 209      46.841  97.007 -16.494  1.00 61.27           H  
ATOM   2551  HB2 LEU A 209      46.297  98.053 -17.765  1.00 61.27           H  
ATOM   2552  HG  LEU A 209      47.796  99.867 -16.970  1.00 66.41           H  
ATOM   2553 HD11 LEU A 209      46.499 100.426 -14.931  1.00 65.66           H  
ATOM   2554 HD12 LEU A 209      45.467  99.828 -16.221  1.00 65.66           H  
ATOM   2555 HD13 LEU A 209      45.881  98.776 -14.877  1.00 65.66           H  
ATOM   2556 HD21 LEU A 209      48.899  99.691 -14.755  1.00 65.60           H  
ATOM   2557 HD22 LEU A 209      48.471  97.981 -14.672  1.00 65.60           H  
ATOM   2558 HD23 LEU A 209      49.587  98.560 -15.904  1.00 65.60           H  
ATOM   2559  N   ARG A 210      47.785  94.948 -18.459  1.00 60.58           N  
ANISOU 2559  N   ARG A 210     7217   8105   7694   -657   1186   -166
ATOM   2560  CA  ARG A 210      47.545  93.707 -19.195  1.00 58.50           C  
ANISOU 2560  CA  ARG A 210     6922   7936   7370   -369   1074   -282
ATOM   2561  C   ARG A 210      46.207  93.076 -18.762  1.00 59.72           C  
ANISOU 2561  C   ARG A 210     7067   7902   7721   -228    874   -370
ATOM   2562  O   ARG A 210      46.151  92.335 -17.781  1.00 59.98           O  
ANISOU 2562  O   ARG A 210     6961   7972   7857   -250    845   -433
ATOM   2563  CB  ARG A 210      48.718  92.760 -18.859  1.00 57.71           C  
ANISOU 2563  CB  ARG A 210     6603   8202   7123   -299   1156   -379
ATOM   2564  CG  ARG A 210      50.092  93.280 -19.323  1.00 59.72           C  
ANISOU 2564  CG  ARG A 210     6813   8704   7175   -469   1380   -263
ATOM   2565  CD  ARG A 210      51.237  92.327 -18.959  1.00 62.09           C  
ANISOU 2565  CD  ARG A 210     6833   9427   7330   -398   1476   -352
ATOM   2566  NE  ARG A 210      51.233  91.136 -19.815  1.00 60.57           N  
ANISOU 2566  NE  ARG A 210     6641   9375   6996    -31   1386   -495
ATOM   2567  CZ  ARG A 210      52.133  90.141 -19.785  1.00 64.51           C  
ANISOU 2567  CZ  ARG A 210     6923  10232   7354    161   1421   -619
ATOM   2568  NH1 ARG A 210      53.173  90.164 -18.940  1.00 67.59           N  
ANISOU 2568  NH1 ARG A 210     7034  10919   7728      4   1554   -606
ATOM   2569  NH2 ARG A 210      51.982  89.102 -20.611  1.00 66.44           N1+
ANISOU 2569  NH2 ARG A 210     7231  10553   7461    525   1312   -766
ATOM   2570  H   ARG A 210      48.149  94.852 -17.521  1.00 60.58           H  
ATOM   2571  HA  ARG A 210      47.526  93.879 -20.273  1.00 58.50           H  
ATOM   2572  HB3 ARG A 210      48.532  91.794 -19.322  1.00 57.71           H  
ATOM   2573  HB2 ARG A 210      48.762  92.574 -17.785  1.00 57.71           H  
ATOM   2574  HG3 ARG A 210      50.301  94.249 -18.869  1.00 59.72           H  
ATOM   2575  HG2 ARG A 210      50.077  93.449 -20.401  1.00 59.72           H  
ATOM   2576  HD3 ARG A 210      51.175  92.028 -17.912  1.00 62.09           H  
ATOM   2577  HD2 ARG A 210      52.191  92.838 -19.091  1.00 62.09           H  
ATOM   2578  HE  ARG A 210      50.470  91.075 -20.490  1.00 60.57           H  
ATOM   2579 HH12 ARG A 210      53.833  89.398 -18.928  1.00 67.59           H  
ATOM   2580 HH11 ARG A 210      53.300  90.946 -18.314  1.00 67.59           H  
ATOM   2581 HH22 ARG A 210      52.625  88.321 -20.578  1.00 66.44           H  
ATOM   2582 HH21 ARG A 210      51.149  89.040 -21.196  1.00 66.44           H  
ATOM   2583  N   THR A 211      45.117  93.372 -19.486  1.00 52.43           N  
ANISOU 2583  N   THR A 211     6288   6786   6845    -92    731   -361
ATOM   2584  CA  THR A 211      43.760  92.953 -19.118  1.00 54.34           C  
ANISOU 2584  CA  THR A 211     6529   6826   7292    -16    551   -387
ATOM   2585  C   THR A 211      43.438  91.509 -19.569  1.00 49.30           C  
ANISOU 2585  C   THR A 211     5861   6195   6675    199    367   -528
ATOM   2586  O   THR A 211      43.633  91.140 -20.730  1.00 51.94           O  
ANISOU 2586  O   THR A 211     6263   6602   6870    344    317   -598
ATOM   2587  CB  THR A 211      42.726  93.948 -19.710  1.00 51.27           C  
ANISOU 2587  CB  THR A 211     6287   6213   6979    -33    491   -269
ATOM   2588  OG1 THR A 211      42.769  94.023 -21.121  1.00 50.70           O  
ANISOU 2588  OG1 THR A 211     6336   6158   6769     72    455   -266
ATOM   2589  CG2 THR A 211      42.852  95.368 -19.144  1.00 56.33           C  
ANISOU 2589  CG2 THR A 211     6995   6784   7625   -217    639   -145
ATOM   2590  H   THR A 211      45.222  93.975 -20.289  1.00 52.43           H  
ATOM   2591  HA  THR A 211      43.667  93.009 -18.033  1.00 54.34           H  
ATOM   2592  HB  THR A 211      41.728  93.590 -19.449  1.00 51.27           H  
ATOM   2593  HG1 THR A 211      43.569  94.455 -21.379  1.00 50.70           H  
ATOM   2594 HG21 THR A 211      42.059  96.011 -19.527  1.00 56.33           H  
ATOM   2595 HG22 THR A 211      42.773  95.368 -18.058  1.00 56.33           H  
ATOM   2596 HG23 THR A 211      43.808  95.822 -19.409  1.00 56.33           H  
ATOM   2597  N   ILE A 212      42.893  90.723 -18.624  1.00 52.45           N  
ANISOU 2597  N   ILE A 212     6181   6509   7238    227    260   -568
ATOM   2598  CA  ILE A 212      42.180  89.457 -18.824  1.00 54.85           C  
ANISOU 2598  CA  ILE A 212     6506   6708   7627    398     41   -671
ATOM   2599  C   ILE A 212      40.685  89.829 -18.799  1.00 48.41           C  
ANISOU 2599  C   ILE A 212     5732   5641   7020    328    -86   -558
ATOM   2600  O   ILE A 212      40.250  90.586 -17.930  1.00 47.64           O  
ANISOU 2600  O   ILE A 212     5571   5489   7040    220    -31   -460
ATOM   2601  CB  ILE A 212      42.496  88.477 -17.651  1.00 56.71           C  
ANISOU 2601  CB  ILE A 212     6627   7025   7895    478     15   -768
ATOM   2602  CG1 ILE A 212      44.011  88.184 -17.531  1.00 62.77           C  
ANISOU 2602  CG1 ILE A 212     7291   8110   8449    547    161   -868
ATOM   2603  CD1 ILE A 212      44.416  87.488 -16.223  1.00 63.13           C  
ANISOU 2603  CD1 ILE A 212     7189   8290   8508    624    162   -952
ATOM   2604  CG2 ILE A 212      41.706  87.150 -17.775  1.00 62.31           C  
ANISOU 2604  CG2 ILE A 212     7415   7558   8703    650   -236   -862
ATOM   2605  H   ILE A 212      42.821  91.115 -17.693  1.00 52.45           H  
ATOM   2606  HA  ILE A 212      42.448  89.006 -19.781  1.00 54.85           H  
ATOM   2607  HB  ILE A 212      42.191  88.960 -16.721  1.00 56.71           H  
ATOM   2608 HG13 ILE A 212      44.576  89.114 -17.576  1.00 62.77           H  
ATOM   2609 HG12 ILE A 212      44.343  87.591 -18.385  1.00 62.77           H  
ATOM   2610 HD11 ILE A 212      45.501  87.417 -16.145  1.00 63.13           H  
ATOM   2611 HD12 ILE A 212      44.061  88.044 -15.354  1.00 63.13           H  
ATOM   2612 HD13 ILE A 212      44.022  86.474 -16.160  1.00 63.13           H  
ATOM   2613 HG21 ILE A 212      41.914  86.475 -16.946  1.00 62.31           H  
ATOM   2614 HG22 ILE A 212      40.628  87.306 -17.769  1.00 62.31           H  
ATOM   2615 HG23 ILE A 212      41.959  86.626 -18.698  1.00 62.31           H  
ATOM   2616  N   ASN A 213      39.905  89.331 -19.769  1.00 48.94           N  
ANISOU 2616  N   ASN A 213     5894   5581   7121    398   -262   -573
ATOM   2617  CA  ASN A 213      38.563  89.834 -20.071  1.00 48.83           C  
ANISOU 2617  CA  ASN A 213     5886   5388   7279    318   -367   -444
ATOM   2618  C   ASN A 213      37.552  88.693 -20.151  1.00 49.48           C  
ANISOU 2618  C   ASN A 213     5975   5291   7535    356   -625   -479
ATOM   2619  O   ASN A 213      37.444  88.029 -21.180  1.00 53.25           O  
ANISOU 2619  O   ASN A 213     6547   5711   7976    459   -808   -598
ATOM   2620  CB  ASN A 213      38.612  90.687 -21.358  1.00 49.75           C  
ANISOU 2620  CB  ASN A 213     6093   5520   7291    327   -355   -399
ATOM   2621  CG  ASN A 213      39.418  91.970 -21.161  1.00 50.71           C  
ANISOU 2621  CG  ASN A 213     6243   5762   7263    255   -107   -326
ATOM   2622  OD1 ASN A 213      38.954  92.908 -20.520  1.00 47.24           O  
ANISOU 2622  OD1 ASN A 213     5783   5278   6889    153     -4   -202
ATOM   2623  ND2 ASN A 213      40.646  91.994 -21.674  1.00 49.01           N  
ANISOU 2623  ND2 ASN A 213     6081   5701   6840    308    -10   -401
ATOM   2624  H   ASN A 213      40.321  88.708 -20.446  1.00 48.94           H  
ATOM   2625  HA  ASN A 213      38.208  90.485 -19.269  1.00 48.83           H  
ATOM   2626  HB3 ASN A 213      37.611  90.958 -21.685  1.00 49.75           H  
ATOM   2627  HB2 ASN A 213      39.033  90.109 -22.179  1.00 49.75           H  
ATOM   2628 HD22 ASN A 213      41.235  92.808 -21.542  1.00 49.01           H  
ATOM   2629 HD21 ASN A 213      41.005  91.180 -22.152  1.00 49.01           H  
ATOM   2630  N   VAL A 214      36.783  88.488 -19.072  1.00 46.00           N  
ANISOU 2630  N   VAL A 214     5449   4755   7276    270   -643   -372
ATOM   2631  CA  VAL A 214      35.701  87.510 -19.028  1.00 47.73           C  
ANISOU 2631  CA  VAL A 214     5675   4777   7682    259   -877   -361
ATOM   2632  C   VAL A 214      34.462  88.132 -19.700  1.00 49.03           C  
ANISOU 2632  C   VAL A 214     5797   4847   7985    147   -989   -222
ATOM   2633  O   VAL A 214      34.096  89.277 -19.432  1.00 45.10           O  
ANISOU 2633  O   VAL A 214     5213   4427   7495     75   -847    -74
ATOM   2634  CB  VAL A 214      35.381  87.114 -17.561  1.00 48.93           C  
ANISOU 2634  CB  VAL A 214     5755   4887   7947    223   -836   -284
ATOM   2635  CG1 VAL A 214      34.326  85.996 -17.484  1.00 50.47           C  
ANISOU 2635  CG1 VAL A 214     6000   4847   8327    206  -1088   -265
ATOM   2636  CG2 VAL A 214      36.628  86.695 -16.763  1.00 50.58           C  
ANISOU 2636  CG2 VAL A 214     5963   5252   8003    336   -705   -416
ATOM   2637  H   VAL A 214      36.910  89.076 -18.258  1.00 46.00           H  
ATOM   2638  HA  VAL A 214      36.012  86.613 -19.558  1.00 47.73           H  
ATOM   2639  HB  VAL A 214      34.966  87.973 -17.048  1.00 48.93           H  
ATOM   2640 HG11 VAL A 214      34.097  85.746 -16.451  1.00 50.47           H  
ATOM   2641 HG12 VAL A 214      33.384  86.284 -17.949  1.00 50.47           H  
ATOM   2642 HG13 VAL A 214      34.676  85.088 -17.975  1.00 50.47           H  
ATOM   2643 HG21 VAL A 214      36.380  86.532 -15.715  1.00 50.58           H  
ATOM   2644 HG22 VAL A 214      37.041  85.770 -17.156  1.00 50.58           H  
ATOM   2645 HG23 VAL A 214      37.416  87.448 -16.780  1.00 50.58           H  
ATOM   2646  N   VAL A 215      33.818  87.346 -20.567  1.00 49.53           N  
ANISOU 2646  N   VAL A 215     5925   4752   8144    146  -1259   -282
ATOM   2647  CA  VAL A 215      32.530  87.607 -21.207  1.00 52.46           C  
ANISOU 2647  CA  VAL A 215     6218   5039   8674     18  -1417   -153
ATOM   2648  C   VAL A 215      31.634  86.378 -20.998  1.00 58.54           C  
ANISOU 2648  C   VAL A 215     7010   5573   9661    -77  -1683   -137
ATOM   2649  O   VAL A 215      32.115  85.320 -20.596  1.00 56.14           O  
ANISOU 2649  O   VAL A 215     6838   5148   9344     10  -1775   -273
ATOM   2650  CB  VAL A 215      32.715  87.995 -22.701  1.00 54.31           C  
ANISOU 2650  CB  VAL A 215     6524   5324   8789     88  -1522   -251
ATOM   2651  CG1 VAL A 215      33.450  89.332 -22.870  1.00 58.05           C  
ANISOU 2651  CG1 VAL A 215     6999   6000   9058    160  -1258   -222
ATOM   2652  CG2 VAL A 215      33.404  86.908 -23.544  1.00 54.76           C  
ANISOU 2652  CG2 VAL A 215     6769   5292   8744    230  -1724   -498
ATOM   2653  H   VAL A 215      34.215  86.432 -20.743  1.00 49.53           H  
ATOM   2654  HA  VAL A 215      32.032  88.434 -20.696  1.00 52.46           H  
ATOM   2655  HB  VAL A 215      31.719  88.138 -23.123  1.00 54.31           H  
ATOM   2656 HG11 VAL A 215      33.471  89.644 -23.914  1.00 58.05           H  
ATOM   2657 HG12 VAL A 215      32.961  90.122 -22.302  1.00 58.05           H  
ATOM   2658 HG13 VAL A 215      34.483  89.254 -22.534  1.00 58.05           H  
ATOM   2659 HG21 VAL A 215      33.437  87.195 -24.594  1.00 54.76           H  
ATOM   2660 HG22 VAL A 215      34.434  86.749 -23.227  1.00 54.76           H  
ATOM   2661 HG23 VAL A 215      32.881  85.954 -23.483  1.00 54.76           H  
ATOM   2662  N   ARG A 216      30.331  86.499 -21.284  1.00 59.58           N  
ANISOU 2662  N   ARG A 216     7008   5639   9989   -257  -1809     38
ATOM   2663  CA  ARG A 216      29.405  85.368 -21.267  1.00 62.88           C  
ANISOU 2663  CA  ARG A 216     7447   5806  10639   -407  -2083     87
ATOM   2664  C   ARG A 216      29.550  84.550 -22.566  1.00 59.83           C  
ANISOU 2664  C   ARG A 216     7241   5254  10240   -360  -2405   -137
ATOM   2665  O   ARG A 216      29.775  85.108 -23.642  1.00 62.42           O  
ANISOU 2665  O   ARG A 216     7590   5697  10432   -275  -2439   -245
ATOM   2666  CB  ARG A 216      27.966  85.913 -21.115  1.00 74.15           C  
ANISOU 2666  CB  ARG A 216     8630   7262  12281   -643  -2093    378
ATOM   2667  CG  ARG A 216      26.828  84.870 -21.163  1.00 90.49           C  
ANISOU 2667  CG  ARG A 216    10699   9065  14617   -867  -2377    482
ATOM   2668  CD  ARG A 216      26.889  83.785 -20.070  1.00101.09           C  
ANISOU 2668  CD  ARG A 216    12204  10196  16010   -842  -2394    471
ATOM   2669  NE  ARG A 216      26.117  84.178 -18.882  1.00114.55           N  
ANISOU 2669  NE  ARG A 216    13742  11933  17848   -989  -2245    773
ATOM   2670  CZ  ARG A 216      24.914  83.704 -18.514  1.00123.45           C  
ANISOU 2670  CZ  ARG A 216    14751  12932  19221  -1260  -2391   1017
ATOM   2671  NH1 ARG A 216      24.261  82.785 -19.240  1.00113.89           N  
ANISOU 2671  NH1 ARG A 216    13565  11530  18177  -1445  -2717    988
ATOM   2672  NH2 ARG A 216      24.349  84.173 -17.395  1.00135.06           N1+
ANISOU 2672  NH2 ARG A 216    16072  14478  20765  -1356  -2212   1302
ATOM   2673  H   ARG A 216      29.977  87.386 -21.616  1.00 59.58           H  
ATOM   2674  HA  ARG A 216      29.643  84.734 -20.411  1.00 62.88           H  
ATOM   2675  HB3 ARG A 216      27.779  86.646 -21.901  1.00 74.15           H  
ATOM   2676  HB2 ARG A 216      27.893  86.466 -20.177  1.00 74.15           H  
ATOM   2677  HG3 ARG A 216      26.799  84.394 -22.142  1.00 90.49           H  
ATOM   2678  HG2 ARG A 216      25.878  85.401 -21.091  1.00 90.49           H  
ATOM   2679  HD3 ARG A 216      27.909  83.562 -19.767  1.00101.09           H  
ATOM   2680  HD2 ARG A 216      26.501  82.849 -20.471  1.00101.09           H  
ATOM   2681  HE  ARG A 216      26.541  84.893 -18.308  1.00114.55           H  
ATOM   2682 HH12 ARG A 216      23.354  82.449 -18.954  1.00113.89           H  
ATOM   2683 HH11 ARG A 216      24.673  82.435 -20.093  1.00113.89           H  
ATOM   2684 HH22 ARG A 216      23.445  83.839 -17.097  1.00135.06           H  
ATOM   2685 HH21 ARG A 216      24.810  84.898 -16.861  1.00135.06           H  
ATOM   2686  N   ASP A 217      29.396  83.220 -22.438  1.00 67.28           N  
ANISOU 2686  N   ASP A 217     8339   5911  11313   -400  -2655   -208
ATOM   2687  CA  ASP A 217      29.395  82.210 -23.503  1.00 71.59           C  
ANISOU 2687  CA  ASP A 217     9107   6235  11857   -345  -3009   -444
ATOM   2688  C   ASP A 217      28.353  82.516 -24.592  1.00 72.00           C  
ANISOU 2688  C   ASP A 217     9047   6258  12052   -547  -3252   -383
ATOM   2689  O   ASP A 217      27.198  82.802 -24.274  1.00 80.91           O  
ANISOU 2689  O   ASP A 217     9955   7384  13404   -812  -3264   -123
ATOM   2690  CB  ASP A 217      29.125  80.807 -22.905  1.00 76.47           C  
ANISOU 2690  CB  ASP A 217     9917   6511  12626   -378  -3223   -476
ATOM   2691  CG  ASP A 217      30.088  80.389 -21.791  1.00 75.61           C  
ANISOU 2691  CG  ASP A 217     9902   6457  12370   -151  -3003   -541
ATOM   2692  OD1 ASP A 217      29.925  80.892 -20.656  1.00 55.07           O  
ANISOU 2692  OD1 ASP A 217     7128   4017   9778   -197  -2714   -344
ATOM   2693  OD2 ASP A 217      30.981  79.573 -22.102  1.00 81.12           O1-
ANISOU 2693  OD2 ASP A 217    10847   7049  12927     94  -3136   -803
ATOM   2694  H   ASP A 217      29.256  82.857 -21.505  1.00 67.28           H  
ATOM   2695  HA  ASP A 217      30.390  82.215 -23.954  1.00 71.59           H  
ATOM   2696  HB3 ASP A 217      29.163  80.055 -23.696  1.00 76.47           H  
ATOM   2697  HB2 ASP A 217      28.114  80.763 -22.498  1.00 76.47           H  
ATOM   2698  N   ARG A 218      28.770  82.460 -25.868  1.00 71.79           N  
ANISOU 2698  N   ARG A 218     9156   6241  11879   -411  -3443   -618
ATOM   2699  CA  ARG A 218      27.951  82.804 -27.032  1.00 77.49           C  
ANISOU 2699  CA  ARG A 218     9767   6979  12698   -567  -3687   -593
ATOM   2700  C   ARG A 218      28.367  82.012 -28.291  1.00 81.83           C  
ANISOU 2700  C   ARG A 218    10563   7432  13096   -396  -4004   -912
ATOM   2701  O   ARG A 218      29.541  81.651 -28.393  1.00 82.28           O  
ANISOU 2701  O   ARG A 218    10833   7546  12884    -93  -3922  -1138
ATOM   2702  CB  ARG A 218      27.924  84.335 -27.234  1.00 75.10           C  
ANISOU 2702  CB  ARG A 218     9202   7029  12304   -560  -3408   -420
ATOM   2703  CG  ARG A 218      29.305  84.982 -27.464  1.00 83.24           C  
ANISOU 2703  CG  ARG A 218    10341   8290  12998   -256  -3149   -561
ATOM   2704  CD  ARG A 218      29.200  86.444 -27.909  1.00 89.08           C  
ANISOU 2704  CD  ARG A 218    10904   9303  13640   -231  -3010   -443
ATOM   2705  NE  ARG A 218      28.673  87.299 -26.834  1.00 92.87           N  
ANISOU 2705  NE  ARG A 218    11156   9938  14193   -323  -2704   -175
ATOM   2706  CZ  ARG A 218      28.199  88.547 -26.988  1.00 97.44           C  
ANISOU 2706  CZ  ARG A 218    11543  10732  14747   -327  -2587    -15
ATOM   2707  NH1 ARG A 218      28.152  89.131 -28.194  1.00 91.82           N  
ANISOU 2707  NH1 ARG A 218    10823  10120  13944   -255  -2747    -81
ATOM   2708  NH2 ARG A 218      27.769  89.226 -25.919  1.00 98.24           N1+
ANISOU 2708  NH2 ARG A 218    11471  10958  14896   -375  -2316    206
ATOM   2709  H   ARG A 218      29.726  82.190 -26.051  1.00 71.79           H  
ATOM   2710  HA  ARG A 218      26.938  82.497 -26.777  1.00 77.49           H  
ATOM   2711  HB3 ARG A 218      27.449  84.804 -26.371  1.00 75.10           H  
ATOM   2712  HB2 ARG A 218      27.281  84.571 -28.082  1.00 75.10           H  
ATOM   2713  HG3 ARG A 218      29.849  84.433 -28.231  1.00 83.24           H  
ATOM   2714  HG2 ARG A 218      29.910  84.911 -26.558  1.00 83.24           H  
ATOM   2715  HD3 ARG A 218      28.562  86.516 -28.790  1.00 89.08           H  
ATOM   2716  HD2 ARG A 218      30.183  86.812 -28.201  1.00 89.08           H  
ATOM   2717  HE  ARG A 218      28.714  86.917 -25.898  1.00 92.87           H  
ATOM   2718 HH12 ARG A 218      27.787  90.067 -28.295  1.00 91.82           H  
ATOM   2719 HH11 ARG A 218      28.470  88.629 -29.010  1.00 91.82           H  
ATOM   2720 HH22 ARG A 218      27.427  90.173 -26.003  1.00 98.24           H  
ATOM   2721 HH21 ARG A 218      27.777  88.824 -24.982  1.00 98.24           H  
ATOM   2722  N   PRO A 219      27.445  81.766 -29.261  1.00 88.57           N  
ANISOU 2722  N   PRO A 219    11380   8171  14101   -579  -4371   -938
ATOM   2723  CA  PRO A 219      27.709  81.089 -30.550  1.00 92.85           C  
ANISOU 2723  CA  PRO A 219    12182   8595  14503   -418  -4726  -1262
ATOM   2724  C   PRO A 219      28.890  81.604 -31.397  1.00 89.54           C  
ANISOU 2724  C   PRO A 219    11874   8453  13694    -54  -4570  -1456
ATOM   2725  O   PRO A 219      29.469  80.820 -32.146  1.00 96.15           O  
ANISOU 2725  O   PRO A 219    13008   9191  14332    198  -4749  -1754
ATOM   2726  CB  PRO A 219      26.417  81.250 -31.365  1.00 95.07           C  
ANISOU 2726  CB  PRO A 219    12280   8824  15020   -725  -5070  -1177
ATOM   2727  CG  PRO A 219      25.322  81.407 -30.333  1.00 95.34           C  
ANISOU 2727  CG  PRO A 219    12033   8810  15382  -1086  -4974   -829
ATOM   2728  CD  PRO A 219      26.009  82.045 -29.128  1.00 88.43           C  
ANISOU 2728  CD  PRO A 219    11056   8151  14392   -953  -4474   -658
ATOM   2729  HA  PRO A 219      27.870  80.032 -30.330  1.00 92.85           H  
ATOM   2730  HB3 PRO A 219      26.239  80.406 -32.033  1.00 95.07           H  
ATOM   2731  HB2 PRO A 219      26.447  82.152 -31.980  1.00 95.07           H  
ATOM   2732  HG3 PRO A 219      24.950  80.420 -30.055  1.00 95.34           H  
ATOM   2733  HG2 PRO A 219      24.474  81.988 -30.696  1.00 95.34           H  
ATOM   2734  HD2 PRO A 219      25.843  83.122 -29.133  1.00 88.43           H  
ATOM   2735  HD3 PRO A 219      25.585  81.635 -28.211  1.00 88.43           H  
ATOM   2736  N   ASP A 220      29.242  82.896 -31.277  1.00 84.04           N  
ANISOU 2736  N   ASP A 220    10960   8090  12882    -17  -4255  -1286
ATOM   2737  CA  ASP A 220      30.337  83.541 -31.997  1.00 87.02           C  
ANISOU 2737  CA  ASP A 220    11449   8725  12890    303  -4077  -1420
ATOM   2738  C   ASP A 220      31.182  84.390 -31.040  1.00 73.40           C  
ANISOU 2738  C   ASP A 220     9675   7196  11017    418  -3601  -1299
ATOM   2739  O   ASP A 220      31.239  85.617 -31.131  1.00 77.80           O  
ANISOU 2739  O   ASP A 220    10108   7999  11453    458  -3332  -1155
ATOM   2740  CB  ASP A 220      29.844  84.201 -33.308  1.00100.42           C  
ANISOU 2740  CB  ASP A 220    13018  10624  14514    306  -4168  -1376
ATOM   2741  CG  ASP A 220      30.959  84.659 -34.259  1.00114.70           C  
ANISOU 2741  CG  ASP A 220    15069  12556  15956    638  -4245  -1629
ATOM   2742  OD1 ASP A 220      32.135  84.310 -34.009  1.00 97.73           O  
ANISOU 2742  OD1 ASP A 220    13144  10411  13579    879  -4125  -1797
ATOM   2743  OD2 ASP A 220      30.609  85.357 -35.236  1.00125.22           O1-
ANISOU 2743  OD2 ASP A 220    16358  14006  17215    672  -4428  -1656
ATOM   2744  H   ASP A 220      28.713  83.475 -30.642  1.00 84.04           H  
ATOM   2745  HA  ASP A 220      31.022  82.747 -32.307  1.00 87.02           H  
ATOM   2746  HB3 ASP A 220      29.207  85.055 -33.077  1.00100.42           H  
ATOM   2747  HB2 ASP A 220      29.223  83.495 -33.861  1.00100.42           H  
ATOM   2748  N   ILE A 221      31.838  83.682 -30.109  1.00 69.39           N  
ANISOU 2748  N   ILE A 221     9283   6564  10518    474  -3521  -1366
ATOM   2749  CA  ILE A 221      32.813  84.182 -29.144  1.00 67.16           C  
ANISOU 2749  CA  ILE A 221     8972   6457  10091    586  -3115  -1298
ATOM   2750  C   ILE A 221      34.135  84.616 -29.817  1.00 66.50           C  
ANISOU 2750  C   ILE A 221     9004   6629   9634    865  -2932  -1423
ATOM   2751  O   ILE A 221      34.847  85.441 -29.249  1.00 68.66           O  
ANISOU 2751  O   ILE A 221     9187   7115   9785    887  -2581  -1291
ATOM   2752  CB  ILE A 221      33.043  83.064 -28.078  1.00 68.30           C  
ANISOU 2752  CB  ILE A 221     9219   6420  10311    618  -3125  -1372
ATOM   2753  CG1 ILE A 221      34.005  83.449 -26.930  1.00 65.48           C  
ANISOU 2753  CG1 ILE A 221     8796   6276   9806    719  -2718  -1305
ATOM   2754  CD1 ILE A 221      33.561  84.666 -26.112  1.00 63.16           C  
ANISOU 2754  CD1 ILE A 221     8259   6116   9623    523  -2435  -1022
ATOM   2755  CG2 ILE A 221      33.488  81.714 -28.684  1.00 70.90           C  
ANISOU 2755  CG2 ILE A 221     9840   6580  10518    842  -3432  -1685
ATOM   2756  H   ILE A 221      31.683  82.684 -30.105  1.00 69.39           H  
ATOM   2757  HA  ILE A 221      32.378  85.057 -28.660  1.00 67.16           H  
ATOM   2758  HB  ILE A 221      32.073  82.881 -27.611  1.00 68.30           H  
ATOM   2759 HG13 ILE A 221      35.014  83.612 -27.307  1.00 65.48           H  
ATOM   2760 HG12 ILE A 221      34.088  82.603 -26.247  1.00 65.48           H  
ATOM   2761 HD11 ILE A 221      34.240  84.818 -25.273  1.00 63.16           H  
ATOM   2762 HD12 ILE A 221      33.567  85.579 -26.706  1.00 63.16           H  
ATOM   2763 HD13 ILE A 221      32.557  84.529 -25.707  1.00 63.16           H  
ATOM   2764 HG21 ILE A 221      33.572  80.951 -27.910  1.00 70.90           H  
ATOM   2765 HG22 ILE A 221      32.777  81.336 -29.418  1.00 70.90           H  
ATOM   2766 HG23 ILE A 221      34.461  81.791 -29.169  1.00 70.90           H  
ATOM   2767  N   GLN A 222      34.456  84.094 -31.017  1.00 69.32           N  
ANISOU 2767  N   GLN A 222     9569   6962   9806   1071  -3180  -1670
ATOM   2768  CA  GLN A 222      35.692  84.378 -31.747  1.00 71.35           C  
ANISOU 2768  CA  GLN A 222     9955   7474   9681   1359  -3019  -1789
ATOM   2769  C   GLN A 222      35.708  85.806 -32.320  1.00 72.41           C  
ANISOU 2769  C   GLN A 222     9984   7828   9700   1331  -2828  -1612
ATOM   2770  O   GLN A 222      36.706  86.502 -32.152  1.00 68.91           O  
ANISOU 2770  O   GLN A 222     9525   7602   9054   1410  -2484  -1521
ATOM   2771  CB  GLN A 222      35.869  83.338 -32.873  1.00 83.16           C  
ANISOU 2771  CB  GLN A 222    11709   8896  10991   1610  -3355  -2098
ATOM   2772  CG  GLN A 222      37.201  83.482 -33.645  1.00 90.09           C  
ANISOU 2772  CG  GLN A 222    12733  10035  11461   1954  -3152  -2244
ATOM   2773  CD  GLN A 222      37.516  82.278 -34.537  1.00 94.71           C  
ANISOU 2773  CD  GLN A 222    13592  10575  11818   2256  -3482  -2565
ATOM   2774  OE1 GLN A 222      36.617  81.637 -35.077  1.00109.99           O  
ANISOU 2774  OE1 GLN A 222    15623  12281  13888   2194  -3887  -2685
ATOM   2775  NE2 GLN A 222      38.803  81.962 -34.691  1.00103.54           N  
ANISOU 2775  NE2 GLN A 222    14835  11928  12578   2588  -3316  -2708
ATOM   2776  H   GLN A 222      33.809  83.445 -31.441  1.00 69.32           H  
ATOM   2777  HA  GLN A 222      36.527  84.276 -31.051  1.00 71.35           H  
ATOM   2778  HB3 GLN A 222      35.032  83.394 -33.572  1.00 83.16           H  
ATOM   2779  HB2 GLN A 222      35.822  82.342 -32.428  1.00 83.16           H  
ATOM   2780  HG3 GLN A 222      38.018  83.615 -32.934  1.00 90.09           H  
ATOM   2781  HG2 GLN A 222      37.187  84.374 -34.272  1.00 90.09           H  
ATOM   2782 HE22 GLN A 222      39.056  81.174 -35.270  1.00103.54           H  
ATOM   2783 HE21 GLN A 222      39.517  82.514 -34.238  1.00103.54           H  
ATOM   2784  N   LYS A 223      34.603  86.264 -32.937  1.00 72.42           N  
ANISOU 2784  N   LYS A 223     9913   7771   9833   1213  -3060  -1557
ATOM   2785  CA  LYS A 223      34.451  87.631 -33.452  1.00 76.15           C  
ANISOU 2785  CA  LYS A 223    10283   8431  10220   1200  -2908  -1375
ATOM   2786  C   LYS A 223      34.413  88.686 -32.332  1.00 68.22           C  
ANISOU 2786  C   LYS A 223     9114   7508   9297   1063  -2523  -1120
ATOM   2787  O   LYS A 223      34.898  89.798 -32.539  1.00 73.30           O  
ANISOU 2787  O   LYS A 223     9789   8327   9734   1151  -2249  -1018
ATOM   2788  CB  LYS A 223      33.161  87.730 -34.299  1.00 87.84           C  
ANISOU 2788  CB  LYS A 223    11643   9847  11886   1068  -3231  -1336
ATOM   2789  CG  LYS A 223      33.377  87.567 -35.815  1.00 98.55           C  
ANISOU 2789  CG  LYS A 223    13155  11278  13013   1272  -3505  -1519
ATOM   2790  CD  LYS A 223      34.044  86.245 -36.234  1.00109.55           C  
ANISOU 2790  CD  LYS A 223    14805  12555  14263   1456  -3744  -1831
ATOM   2791  CE  LYS A 223      33.991  85.993 -37.747  1.00113.91           C  
ANISOU 2791  CE  LYS A 223    15513  13167  14602   1652  -4075  -2031
ATOM   2792  NZ  LYS A 223      34.822  86.955 -38.490  1.00114.31           N1+
ANISOU 2792  NZ  LYS A 223    15629  13508  14297   1884  -3837  -1955
ATOM   2793  H   LYS A 223      33.819  85.634 -33.055  1.00 72.42           H  
ATOM   2794  HA  LYS A 223      35.314  87.866 -34.078  1.00 76.15           H  
ATOM   2795  HB3 LYS A 223      32.689  88.704 -34.161  1.00 87.84           H  
ATOM   2796  HB2 LYS A 223      32.421  87.018 -33.939  1.00 87.84           H  
ATOM   2797  HG3 LYS A 223      33.968  88.407 -36.183  1.00 98.55           H  
ATOM   2798  HG2 LYS A 223      32.404  87.646 -36.302  1.00 98.55           H  
ATOM   2799  HD3 LYS A 223      33.538  85.417 -35.744  1.00109.55           H  
ATOM   2800  HD2 LYS A 223      35.077  86.211 -35.885  1.00109.55           H  
ATOM   2801  HE3 LYS A 223      32.964  86.044 -38.109  1.00113.91           H  
ATOM   2802  HE2 LYS A 223      34.354  84.987 -37.965  1.00113.91           H  
ATOM   2803  HZ1 LYS A 223      35.780  86.887 -38.177  1.00114.31           H  
ATOM   2804  HZ2 LYS A 223      34.775  86.750 -39.478  1.00114.31           H  
ATOM   2805  HZ3 LYS A 223      34.480  87.891 -38.324  1.00114.31           H  
ATOM   2806  N   LEU A 224      33.888  88.330 -31.145  1.00 66.67           N  
ANISOU 2806  N   LEU A 224     8764   7171   9396    848  -2515  -1015
ATOM   2807  CA  LEU A 224      33.915  89.164 -29.944  1.00 62.14           C  
ANISOU 2807  CA  LEU A 224     8039   6658   8914    722  -2190   -792
ATOM   2808  C   LEU A 224      35.343  89.253 -29.376  1.00 61.13           C  
ANISOU 2808  C   LEU A 224     8003   6638   8586    823  -1877   -822
ATOM   2809  O   LEU A 224      35.800  90.355 -29.083  1.00 57.25           O  
ANISOU 2809  O   LEU A 224     7489   6271   7994    815  -1594   -682
ATOM   2810  CB  LEU A 224      32.933  88.582 -28.897  1.00 65.56           C  
ANISOU 2810  CB  LEU A 224     8305   6928   9678    496  -2266   -688
ATOM   2811  CG  LEU A 224      32.909  89.287 -27.518  1.00 66.55           C  
ANISOU 2811  CG  LEU A 224     8294   7109   9885    391  -1946   -487
ATOM   2812  CD1 LEU A 224      32.654  90.797 -27.626  1.00 74.77           C  
ANISOU 2812  CD1 LEU A 224     9251   8305  10852    405  -1766   -314
ATOM   2813  CD2 LEU A 224      31.854  88.656 -26.602  1.00 69.67           C  
ANISOU 2813  CD2 LEU A 224     8535   7356  10581    188  -2039   -374
ATOM   2814  H   LEU A 224      33.506  87.399 -31.056  1.00 66.67           H  
ATOM   2815  HA  LEU A 224      33.588  90.168 -30.221  1.00 62.14           H  
ATOM   2816  HB3 LEU A 224      33.157  87.526 -28.739  1.00 65.56           H  
ATOM   2817  HB2 LEU A 224      31.928  88.605 -29.321  1.00 65.56           H  
ATOM   2818  HG  LEU A 224      33.875  89.143 -27.033  1.00 66.55           H  
ATOM   2819 HD11 LEU A 224      32.635  91.255 -26.638  1.00 74.77           H  
ATOM   2820 HD12 LEU A 224      33.427  91.310 -28.194  1.00 74.77           H  
ATOM   2821 HD13 LEU A 224      31.697  90.996 -28.108  1.00 74.77           H  
ATOM   2822 HD21 LEU A 224      31.902  89.072 -25.596  1.00 69.67           H  
ATOM   2823 HD22 LEU A 224      30.852  88.850 -26.981  1.00 69.67           H  
ATOM   2824 HD23 LEU A 224      31.983  87.577 -26.521  1.00 69.67           H  
ATOM   2825  N   SER A 225      36.050  88.114 -29.263  1.00 62.01           N  
ANISOU 2825  N   SER A 225     8220   6699   8640    919  -1943  -1007
ATOM   2826  CA  SER A 225      37.435  88.004 -28.802  1.00 61.06           C  
ANISOU 2826  CA  SER A 225     8159   6731   8311   1034  -1677  -1058
ATOM   2827  C   SER A 225      38.409  88.865 -29.623  1.00 62.36           C  
ANISOU 2827  C   SER A 225     8411   7111   8170   1160  -1486  -1025
ATOM   2828  O   SER A 225      39.178  89.624 -29.040  1.00 63.22           O  
ANISOU 2828  O   SER A 225     8480   7345   8197   1100  -1180   -890
ATOM   2829  CB  SER A 225      37.852  86.516 -28.764  1.00 64.55           C  
ANISOU 2829  CB  SER A 225     8722   7117   8687   1201  -1840  -1298
ATOM   2830  OG  SER A 225      39.216  86.339 -28.431  1.00 71.88           O  
ANISOU 2830  OG  SER A 225     9659   8248   9403   1323  -1577  -1342
ATOM   2831  H   SER A 225      35.593  87.249 -29.522  1.00 62.01           H  
ATOM   2832  HA  SER A 225      37.460  88.385 -27.783  1.00 61.06           H  
ATOM   2833  HB3 SER A 225      37.676  86.037 -29.727  1.00 64.55           H  
ATOM   2834  HB2 SER A 225      37.250  85.980 -28.029  1.00 64.55           H  
ATOM   2835  HG  SER A 225      39.735  86.704 -29.131  1.00 71.88           H  
ATOM   2836  N   ASP A 226      38.340  88.780 -30.962  1.00 67.17           N  
ANISOU 2836  N   ASP A 226     9154   7753   8614   1323  -1682  -1140
ATOM   2837  CA  ASP A 226      39.199  89.520 -31.892  1.00 69.61           C  
ANISOU 2837  CA  ASP A 226     9578   8266   8603   1470  -1524  -1102
ATOM   2838  C   ASP A 226      38.898  91.030 -31.918  1.00 71.79           C  
ANISOU 2838  C   ASP A 226     9801   8573   8902   1347  -1325   -855
ATOM   2839  O   ASP A 226      39.821  91.813 -32.140  1.00 68.55           O  
ANISOU 2839  O   ASP A 226     9456   8304   8285   1370  -1051   -747
ATOM   2840  CB  ASP A 226      39.050  88.952 -33.326  1.00 76.52           C  
ANISOU 2840  CB  ASP A 226    10612   9161   9303   1683  -1815  -1276
ATOM   2841  CG  ASP A 226      39.421  87.471 -33.488  1.00 75.19           C  
ANISOU 2841  CG  ASP A 226    10573   9017   8981   1898  -1951  -1539
ATOM   2842  OD1 ASP A 226      40.168  86.950 -32.629  1.00 77.21           O  
ANISOU 2842  OD1 ASP A 226    10789   9334   9214   1913  -1771  -1571
ATOM   2843  OD2 ASP A 226      38.951  86.885 -34.487  1.00 79.85           O1-
ANISOU 2843  OD2 ASP A 226    11306   9574   9460   2072  -2250  -1726
ATOM   2844  H   ASP A 226      37.684  88.125 -31.367  1.00 67.17           H  
ATOM   2845  HA  ASP A 226      40.235  89.395 -31.573  1.00 69.61           H  
ATOM   2846  HB3 ASP A 226      39.674  89.520 -34.017  1.00 76.52           H  
ATOM   2847  HB2 ASP A 226      38.020  89.080 -33.666  1.00 76.52           H  
ATOM   2848  N   ARG A 227      37.643  91.447 -31.662  1.00 70.25           N  
ANISOU 2848  N   ARG A 227     9489   8248   8955   1216  -1463   -757
ATOM   2849  CA  ARG A 227      37.247  92.857 -31.643  1.00 67.85           C  
ANISOU 2849  CA  ARG A 227     9142   7964   8672   1144  -1299   -537
ATOM   2850  C   ARG A 227      37.648  93.530 -30.315  1.00 63.87           C  
ANISOU 2850  C   ARG A 227     8587   7463   8220   1001   -977   -401
ATOM   2851  O   ARG A 227      38.079  94.680 -30.342  1.00 60.55           O  
ANISOU 2851  O   ARG A 227     8254   7096   7656   1003   -756   -267
ATOM   2852  CB  ARG A 227      35.721  92.973 -31.833  1.00 73.71           C  
ANISOU 2852  CB  ARG A 227     9730   8620   9655   1062  -1517   -464
ATOM   2853  CG  ARG A 227      35.253  94.412 -32.135  1.00 79.08           C  
ANISOU 2853  CG  ARG A 227    10432   9371  10242   1131  -1441   -296
ATOM   2854  CD  ARG A 227      33.727  94.557 -32.139  1.00 77.77           C  
ANISOU 2854  CD  ARG A 227    10061   9185  10302   1067  -1629   -206
ATOM   2855  NE  ARG A 227      33.235  94.842 -30.783  1.00 84.64           N  
ANISOU 2855  NE  ARG A 227    10752   9989  11420    886  -1509    -90
ATOM   2856  CZ  ARG A 227      32.513  94.025 -29.998  1.00 80.99           C  
ANISOU 2856  CZ  ARG A 227    10121   9439  11214    727  -1657   -118
ATOM   2857  NH1 ARG A 227      32.126  92.809 -30.408  1.00 87.70           N  
ANISOU 2857  NH1 ARG A 227    10962  10222  12137    703  -1961   -269
ATOM   2858  NH2 ARG A 227      32.183  94.440 -28.769  1.00 73.78           N1+
ANISOU 2858  NH2 ARG A 227     9065   8492  10477    594  -1508     11
ATOM   2859  H   ARG A 227      36.929  90.754 -31.486  1.00 70.25           H  
ATOM   2860  HA  ARG A 227      37.742  93.374 -32.468  1.00 67.85           H  
ATOM   2861  HB3 ARG A 227      35.202  92.583 -30.955  1.00 73.71           H  
ATOM   2862  HB2 ARG A 227      35.414  92.343 -32.668  1.00 73.71           H  
ATOM   2863  HG3 ARG A 227      35.649  94.720 -33.103  1.00 79.08           H  
ATOM   2864  HG2 ARG A 227      35.669  95.114 -31.412  1.00 79.08           H  
ATOM   2865  HD3 ARG A 227      33.241  93.691 -32.588  1.00 77.77           H  
ATOM   2866  HD2 ARG A 227      33.454  95.413 -32.756  1.00 77.77           H  
ATOM   2867  HE  ARG A 227      33.493  95.746 -30.413  1.00 84.64           H  
ATOM   2868 HH12 ARG A 227      31.583  92.214 -29.800  1.00 87.70           H  
ATOM   2869 HH11 ARG A 227      32.377  92.484 -31.330  1.00 87.70           H  
ATOM   2870 HH22 ARG A 227      31.639  93.849 -28.148  1.00 73.78           H  
ATOM   2871 HH21 ARG A 227      32.482  95.345 -28.435  1.00 73.78           H  
ATOM   2872  N   LEU A 228      37.567  92.825 -29.172  1.00 58.63           N  
ANISOU 2872  N   LEU A 228     7799   6724   7753    878   -968   -439
ATOM   2873  CA  LEU A 228      38.048  93.321 -27.877  1.00 58.38           C  
ANISOU 2873  CA  LEU A 228     7710   6702   7771    746   -697   -338
ATOM   2874  C   LEU A 228      39.587  93.364 -27.828  1.00 60.18           C  
ANISOU 2874  C   LEU A 228     8038   7078   7751    784   -468   -366
ATOM   2875  O   LEU A 228      40.143  94.254 -27.187  1.00 60.25           O  
ANISOU 2875  O   LEU A 228     8069   7116   7708    682   -229   -239
ATOM   2876  CB  LEU A 228      37.526  92.422 -26.732  1.00 56.42           C  
ANISOU 2876  CB  LEU A 228     7312   6359   7766    633   -755   -373
ATOM   2877  CG  LEU A 228      36.001  92.468 -26.473  1.00 58.16           C  
ANISOU 2877  CG  LEU A 228     7394   6453   8253    542   -937   -292
ATOM   2878  CD1 LEU A 228      35.619  91.482 -25.357  1.00 57.63           C  
ANISOU 2878  CD1 LEU A 228     7207   6298   8392    431   -949   -294
ATOM   2879  CD2 LEU A 228      35.471  93.872 -26.143  1.00 58.10           C  
ANISOU 2879  CD2 LEU A 228     7340   6464   8271    508   -827   -104
ATOM   2880  H   LEU A 228      37.193  91.885 -29.204  1.00 58.63           H  
ATOM   2881  HA  LEU A 228      37.698  94.342 -27.730  1.00 58.38           H  
ATOM   2882  HB3 LEU A 228      38.037  92.682 -25.805  1.00 56.42           H  
ATOM   2883  HB2 LEU A 228      37.811  91.392 -26.945  1.00 56.42           H  
ATOM   2884  HG  LEU A 228      35.489  92.152 -27.378  1.00 58.16           H  
ATOM   2885 HD11 LEU A 228      34.546  91.491 -25.171  1.00 57.63           H  
ATOM   2886 HD12 LEU A 228      35.898  90.462 -25.622  1.00 57.63           H  
ATOM   2887 HD13 LEU A 228      36.117  91.732 -24.419  1.00 57.63           H  
ATOM   2888 HD21 LEU A 228      34.405  93.842 -25.915  1.00 58.10           H  
ATOM   2889 HD22 LEU A 228      35.978  94.298 -25.279  1.00 58.10           H  
ATOM   2890 HD23 LEU A 228      35.593  94.557 -26.980  1.00 58.10           H  
ATOM   2891  N   LYS A 229      40.275  92.450 -28.538  1.00 57.18           N  
ANISOU 2891  N   LYS A 229     7719   6797   7209    931   -548   -530
ATOM   2892  CA  LYS A 229      41.732  92.424 -28.686  1.00 60.34           C  
ANISOU 2892  CA  LYS A 229     8188   7401   7338    993   -332   -545
ATOM   2893  C   LYS A 229      42.267  93.554 -29.582  1.00 67.40           C  
ANISOU 2893  C   LYS A 229     9229   8368   8011   1013   -180   -394
ATOM   2894  O   LYS A 229      43.386  94.011 -29.354  1.00 73.56           O  
ANISOU 2894  O   LYS A 229    10032   9257   8661    918     84   -284
ATOM   2895  CB  LYS A 229      42.172  91.053 -29.241  1.00 62.53           C  
ANISOU 2895  CB  LYS A 229     8510   7790   7459   1208   -469   -762
ATOM   2896  CG  LYS A 229      42.209  89.961 -28.156  1.00 63.87           C  
ANISOU 2896  CG  LYS A 229     8564   7923   7779   1204   -536   -898
ATOM   2897  CD  LYS A 229      42.518  88.567 -28.717  1.00 66.33           C  
ANISOU 2897  CD  LYS A 229     8950   8365   7888   1465   -646  -1122
ATOM   2898  CE  LYS A 229      42.584  87.502 -27.614  1.00 66.17           C  
ANISOU 2898  CE  LYS A 229     8851   8264   8026   1495   -754  -1260
ATOM   2899  NZ  LYS A 229      42.943  86.184 -28.164  1.00 75.37           N1+
ANISOU 2899  NZ  LYS A 229    10093   9590   8954   1792   -820  -1483
ATOM   2900  H   LYS A 229      39.752  91.734 -29.024  1.00 57.18           H  
ATOM   2901  HA  LYS A 229      42.191  92.573 -27.713  1.00 60.34           H  
ATOM   2902  HB3 LYS A 229      43.172  91.124 -29.673  1.00 62.53           H  
ATOM   2903  HB2 LYS A 229      41.516  90.755 -30.059  1.00 62.53           H  
ATOM   2904  HG3 LYS A 229      41.263  89.937 -27.617  1.00 63.87           H  
ATOM   2905  HG2 LYS A 229      42.965  90.213 -27.415  1.00 63.87           H  
ATOM   2906  HD3 LYS A 229      43.468  88.600 -29.252  1.00 66.33           H  
ATOM   2907  HD2 LYS A 229      41.758  88.292 -29.450  1.00 66.33           H  
ATOM   2908  HE3 LYS A 229      41.623  87.425 -27.102  1.00 66.17           H  
ATOM   2909  HE2 LYS A 229      43.324  87.779 -26.864  1.00 66.17           H  
ATOM   2910  HZ1 LYS A 229      42.249  85.899 -28.840  1.00 75.37           H  
ATOM   2911  HZ2 LYS A 229      43.846  86.242 -28.613  1.00 75.37           H  
ATOM   2912  HZ3 LYS A 229      42.982  85.505 -27.417  1.00 75.37           H  
ATOM   2913  N   SER A 230      41.464  94.049 -30.543  1.00 63.68           N  
ANISOU 2913  N   SER A 230     8858   7834   7501   1126   -354   -378
ATOM   2914  CA  SER A 230      41.793  95.212 -31.374  1.00 72.58           C  
ANISOU 2914  CA  SER A 230    10155   9003   8419   1177   -238   -222
ATOM   2915  C   SER A 230      41.642  96.547 -30.607  1.00 73.19           C  
ANISOU 2915  C   SER A 230    10244   8965   8600    990    -39    -17
ATOM   2916  O   SER A 230      42.262  97.535 -30.999  1.00 71.37           O  
ANISOU 2916  O   SER A 230    10167   8761   8190    961    156    133
ATOM   2917  CB  SER A 230      40.919  95.193 -32.653  1.00 75.39           C  
ANISOU 2917  CB  SER A 230    10592   9323   8730   1355   -502   -259
ATOM   2918  OG  SER A 230      39.612  95.708 -32.486  1.00 89.30           O  
ANISOU 2918  OG  SER A 230    12250  10932  10750   1276   -629   -194
ATOM   2919  H   SER A 230      40.563  93.614 -30.686  1.00 63.68           H  
ATOM   2920  HA  SER A 230      42.836  95.117 -31.684  1.00 72.58           H  
ATOM   2921  HB3 SER A 230      40.856  94.183 -33.061  1.00 75.39           H  
ATOM   2922  HB2 SER A 230      41.401  95.797 -33.422  1.00 75.39           H  
ATOM   2923  HG  SER A 230      39.170  95.221 -31.803  1.00 89.30           H  
ATOM   2924  N   LEU A 231      40.872  96.564 -29.501  1.00 70.69           N  
ANISOU 2924  N   LEU A 231     9781   8513   8564    870    -95    -11
ATOM   2925  CA  LEU A 231      40.741  97.695 -28.577  1.00 66.06           C  
ANISOU 2925  CA  LEU A 231     9207   7811   8082    719     70    145
ATOM   2926  C   LEU A 231      41.825  97.674 -27.476  1.00 60.01           C  
ANISOU 2926  C   LEU A 231     8412   7089   7301    532    307    168
ATOM   2927  O   LEU A 231      41.924  98.643 -26.724  1.00 60.80           O  
ANISOU 2927  O   LEU A 231     8569   7088   7445    397    450    287
ATOM   2928  CB  LEU A 231      39.355  97.635 -27.890  1.00 67.13           C  
ANISOU 2928  CB  LEU A 231     9183   7829   8494    682    -66    148
ATOM   2929  CG  LEU A 231      38.141  97.830 -28.825  1.00 66.07           C  
ANISOU 2929  CG  LEU A 231     9034   7663   8409    821   -279    176
ATOM   2930  CD1 LEU A 231      36.833  97.553 -28.068  1.00 64.35           C  
ANISOU 2930  CD1 LEU A 231     8609   7377   8463    749   -372    202
ATOM   2931  CD2 LEU A 231      38.101  99.227 -29.465  1.00 64.11           C  
ANISOU 2931  CD2 LEU A 231     8983   7387   7991    923   -197    323
ATOM   2932  H   LEU A 231      40.389  95.714 -29.250  1.00 70.69           H  
ATOM   2933  HA  LEU A 231      40.847  98.638 -29.115  1.00 66.06           H  
ATOM   2934  HB3 LEU A 231      39.296  98.389 -27.106  1.00 67.13           H  
ATOM   2935  HB2 LEU A 231      39.252  96.678 -27.378  1.00 67.13           H  
ATOM   2936  HG  LEU A 231      38.207  97.106 -29.634  1.00 66.07           H  
ATOM   2937 HD11 LEU A 231      35.972  97.626 -28.734  1.00 64.35           H  
ATOM   2938 HD12 LEU A 231      36.828  96.553 -27.638  1.00 64.35           H  
ATOM   2939 HD13 LEU A 231      36.686  98.264 -27.254  1.00 64.35           H  
ATOM   2940 HD21 LEU A 231      37.212  99.347 -30.085  1.00 64.11           H  
ATOM   2941 HD22 LEU A 231      38.083 100.010 -28.710  1.00 64.11           H  
ATOM   2942 HD23 LEU A 231      38.963  99.401 -30.109  1.00 64.11           H  
ATOM   2943  N   GLY A 232      42.652  96.615 -27.396  1.00 61.09           N  
ANISOU 2943  N   GLY A 232     8457   7383   7371    537    332     44
ATOM   2944  CA  GLY A 232      43.812  96.526 -26.511  1.00 63.30           C  
ANISOU 2944  CA  GLY A 232     8662   7772   7617    372    544     55
ATOM   2945  C   GLY A 232      43.745  95.433 -25.437  1.00 60.99           C  
ANISOU 2945  C   GLY A 232     8160   7545   7468    346    496    -93
ATOM   2946  O   GLY A 232      44.569  95.463 -24.523  1.00 60.38           O  
ANISOU 2946  O   GLY A 232     7988   7609   7346    232    657   -101
ATOM   2947  H   GLY A 232      42.523  95.863 -28.059  1.00 61.09           H  
ATOM   2948  HA3 GLY A 232      44.018  97.478 -26.020  1.00 63.30           H  
ATOM   2949  HA2 GLY A 232      44.681  96.319 -27.136  1.00 63.30           H  
ATOM   2950  N   ALA A 233      42.811  94.467 -25.531  1.00 63.64           N  
ANISOU 2950  N   ALA A 233     8423   7783   7974    445    269   -200
ATOM   2951  CA  ALA A 233      42.761  93.304 -24.638  1.00 55.12           C  
ANISOU 2951  CA  ALA A 233     7184   6728   7029    453    191   -336
ATOM   2952  C   ALA A 233      43.876  92.312 -25.000  1.00 52.61           C  
ANISOU 2952  C   ALA A 233     6838   6636   6516    578    233   -470
ATOM   2953  O   ALA A 233      44.131  92.076 -26.180  1.00 57.11           O  
ANISOU 2953  O   ALA A 233     7510   7286   6903    749    165   -532
ATOM   2954  CB  ALA A 233      41.409  92.584 -24.779  1.00 56.37           C  
ANISOU 2954  CB  ALA A 233     7314   6722   7381    534    -81   -407
ATOM   2955  H   ALA A 233      42.144  94.505 -26.288  1.00 63.64           H  
ATOM   2956  HA  ALA A 233      42.882  93.636 -23.610  1.00 55.12           H  
ATOM   2957  HB1 ALA A 233      41.369  91.701 -24.144  1.00 56.37           H  
ATOM   2958  HB2 ALA A 233      40.581  93.236 -24.499  1.00 56.37           H  
ATOM   2959  HB3 ALA A 233      41.230  92.227 -25.789  1.00 56.37           H  
ATOM   2960  N   GLU A 234      44.535  91.730 -23.986  1.00 56.04           N  
ANISOU 2960  N   GLU A 234     7126   7198   6970    518    341   -519
ATOM   2961  CA  GLU A 234      45.569  90.715 -24.189  1.00 56.58           C  
ANISOU 2961  CA  GLU A 234     7129   7521   6847    675    382   -654
ATOM   2962  C   GLU A 234      44.936  89.315 -24.283  1.00 58.85           C  
ANISOU 2962  C   GLU A 234     7428   7721   7210    895    119   -850
ATOM   2963  O   GLU A 234      45.323  88.529 -25.147  1.00 62.01           O  
ANISOU 2963  O   GLU A 234     7913   8215   7434   1123     22   -982
ATOM   2964  CB  GLU A 234      46.568  90.764 -23.013  1.00 56.69           C  
ANISOU 2964  CB  GLU A 234     6958   7751   6831    541    594   -632
ATOM   2965  CG  GLU A 234      47.733  89.759 -23.167  1.00 60.71           C  
ANISOU 2965  CG  GLU A 234     7374   8600   7092    729    674   -748
ATOM   2966  CD  GLU A 234      48.846  89.929 -22.136  1.00 66.65           C  
ANISOU 2966  CD  GLU A 234     7918   9647   7758    562    925   -681
ATOM   2967  OE1 GLU A 234      49.109  91.082 -21.730  1.00 65.81           O  
ANISOU 2967  OE1 GLU A 234     7791   9476   7739    268   1060   -524
ATOM   2968  OE2 GLU A 234      49.445  88.893 -21.776  1.00 68.55           O1-
ANISOU 2968  OE2 GLU A 234     8014  10199   7834    733    978   -792
ATOM   2969  H   GLU A 234      44.292  91.972 -23.036  1.00 56.04           H  
ATOM   2970  HA  GLU A 234      46.118  90.916 -25.111  1.00 56.58           H  
ATOM   2971  HB3 GLU A 234      46.055  90.579 -22.067  1.00 56.69           H  
ATOM   2972  HB2 GLU A 234      46.964  91.779 -22.946  1.00 56.69           H  
ATOM   2973  HG3 GLU A 234      48.185  89.869 -24.153  1.00 60.71           H  
ATOM   2974  HG2 GLU A 234      47.366  88.735 -23.109  1.00 60.71           H  
ATOM   2975  N   HIS A 235      43.954  89.027 -23.414  1.00 57.29           N  
ANISOU 2975  N   HIS A 235     7167   7334   7268    828     -3   -864
ATOM   2976  CA  HIS A 235      43.227  87.764 -23.335  1.00 57.06           C  
ANISOU 2976  CA  HIS A 235     7182   7147   7352    990   -275  -1018
ATOM   2977  C   HIS A 235      41.730  88.020 -23.185  1.00 56.53           C  
ANISOU 2977  C   HIS A 235     7137   6780   7563    865   -454   -934
ATOM   2978  O   HIS A 235      41.324  88.960 -22.500  1.00 52.85           O  
ANISOU 2978  O   HIS A 235     6599   6253   7228    673   -343   -774
ATOM   2979  CB  HIS A 235      43.787  86.877 -22.205  1.00 56.28           C  
ANISOU 2979  CB  HIS A 235     6971   7149   7263   1080   -260  -1129
ATOM   2980  CG  HIS A 235      45.192  86.380 -22.436  1.00 64.94           C  
ANISOU 2980  CG  HIS A 235     8014   8584   8077   1259   -120  -1237
ATOM   2981  ND1 HIS A 235      46.228  86.617 -21.552  1.00 64.91           N  
ANISOU 2981  ND1 HIS A 235     7816   8847   7998   1183    111  -1199
ATOM   2982  CE1 HIS A 235      47.324  86.053 -22.065  1.00 63.45           C  
ANISOU 2982  CE1 HIS A 235     7585   8979   7543   1379    207  -1295
ATOM   2983  NE2 HIS A 235      47.106  85.446 -23.225  1.00 65.12           N  
ANISOU 2983  NE2 HIS A 235     7982   9124   7638   1601     44  -1406
ATOM   2984  CD2 HIS A 235      45.746  85.651 -23.465  1.00 65.10           C  
ANISOU 2984  CD2 HIS A 235     8131   8748   7856   1517   -174  -1377
ATOM   2985  H   HIS A 235      43.692  89.739 -22.746  1.00 57.29           H  
ATOM   2986  HA  HIS A 235      43.352  87.223 -24.276  1.00 57.06           H  
ATOM   2987  HB3 HIS A 235      43.153  85.998 -22.077  1.00 56.28           H  
ATOM   2988  HB2 HIS A 235      43.752  87.413 -21.256  1.00 56.28           H  
ATOM   2989  HD1 HIS A 235      46.179  87.124 -20.679  1.00 64.91           H  
ATOM   2990  HE1 HIS A 235      48.291  86.090 -21.584  1.00 63.45           H  
ATOM   2991  HD2 HIS A 235      45.277  85.266 -24.358  1.00 65.10           H  
ATOM   2992  N   VAL A 236      40.925  87.148 -23.812  1.00 55.82           N  
ANISOU 2992  N   VAL A 236     7147   6512   7548    977   -736  -1043
ATOM   2993  CA  VAL A 236      39.471  87.083 -23.701  1.00 56.90           C  
ANISOU 2993  CA  VAL A 236     7280   6383   7955    855   -940   -966
ATOM   2994  C   VAL A 236      39.102  85.619 -23.425  1.00 54.58           C  
ANISOU 2994  C   VAL A 236     7043   5919   7775    954  -1181  -1106
ATOM   2995  O   VAL A 236      39.585  84.720 -24.113  1.00 56.20           O  
ANISOU 2995  O   VAL A 236     7385   6114   7855   1156  -1348  -1298
ATOM   2996  CB  VAL A 236      38.760  87.689 -24.944  1.00 56.86           C  
ANISOU 2996  CB  VAL A 236     7360   6302   7941    854  -1095   -943
ATOM   2997  CG1 VAL A 236      37.224  87.686 -24.785  1.00 60.23           C  
ANISOU 2997  CG1 VAL A 236     7730   6499   8655    701  -1301   -844
ATOM   2998  CG2 VAL A 236      39.241  89.112 -25.286  1.00 57.53           C  
ANISOU 2998  CG2 VAL A 236     7438   6538   7881    799   -864   -807
ATOM   2999  H   VAL A 236      41.356  86.398 -24.333  1.00 55.82           H  
ATOM   3000  HA  VAL A 236      39.180  87.670 -22.834  1.00 56.90           H  
ATOM   3001  HB  VAL A 236      38.999  87.061 -25.802  1.00 56.86           H  
ATOM   3002 HG11 VAL A 236      36.730  88.127 -25.650  1.00 60.23           H  
ATOM   3003 HG12 VAL A 236      36.826  86.677 -24.676  1.00 60.23           H  
ATOM   3004 HG13 VAL A 236      36.917  88.260 -23.910  1.00 60.23           H  
ATOM   3005 HG21 VAL A 236      38.743  89.485 -26.178  1.00 57.53           H  
ATOM   3006 HG22 VAL A 236      39.034  89.812 -24.477  1.00 57.53           H  
ATOM   3007 HG23 VAL A 236      40.310  89.146 -25.491  1.00 57.53           H  
ATOM   3008  N   ILE A 237      38.247  85.399 -22.416  1.00 53.02           N  
ANISOU 3008  N   ILE A 237     6760   5591   7794    833  -1193  -1011
ATOM   3009  CA  ILE A 237      37.775  84.097 -21.939  1.00 57.10           C  
ANISOU 3009  CA  ILE A 237     7353   5899   8442    904  -1422  -1104
ATOM   3010  C   ILE A 237      36.265  84.141 -21.686  1.00 60.22           C  
ANISOU 3010  C   ILE A 237     7703   6045   9134    688  -1567   -931
ATOM   3011  O   ILE A 237      35.682  85.217 -21.558  1.00 53.75           O  
ANISOU 3011  O   ILE A 237     6745   5273   8403    511  -1425   -735
ATOM   3012  CB  ILE A 237      38.594  83.614 -20.708  1.00 61.35           C  
ANISOU 3012  CB  ILE A 237     7836   6554   8919   1012  -1290  -1157
ATOM   3013  CG1 ILE A 237      38.537  84.606 -19.519  1.00 58.06           C  
ANISOU 3013  CG1 ILE A 237     7241   6223   8595    826  -1058   -963
ATOM   3014  CD1 ILE A 237      39.182  84.077 -18.235  1.00 61.12           C  
ANISOU 3014  CD1 ILE A 237     7562   6713   8948    923   -972  -1010
ATOM   3015  CG2 ILE A 237      40.038  83.254 -21.099  1.00 63.37           C  
ANISOU 3015  CG2 ILE A 237     8100   7099   8877   1232  -1154  -1323
ATOM   3016  H   ILE A 237      37.878  86.207 -21.931  1.00 53.02           H  
ATOM   3017  HA  ILE A 237      37.907  83.370 -22.742  1.00 57.10           H  
ATOM   3018  HB  ILE A 237      38.137  82.683 -20.368  1.00 61.35           H  
ATOM   3019 HG13 ILE A 237      37.498  84.840 -19.292  1.00 58.06           H  
ATOM   3020 HG12 ILE A 237      39.008  85.552 -19.792  1.00 58.06           H  
ATOM   3021 HD11 ILE A 237      39.094  84.797 -17.422  1.00 61.12           H  
ATOM   3022 HD12 ILE A 237      38.718  83.145 -17.910  1.00 61.12           H  
ATOM   3023 HD13 ILE A 237      40.243  83.900 -18.385  1.00 61.12           H  
ATOM   3024 HG21 ILE A 237      40.546  82.711 -20.302  1.00 63.37           H  
ATOM   3025 HG22 ILE A 237      40.056  82.609 -21.978  1.00 63.37           H  
ATOM   3026 HG23 ILE A 237      40.622  84.145 -21.324  1.00 63.37           H  
ATOM   3027  N   THR A 238      35.635  82.963 -21.588  1.00 59.13           N  
ANISOU 3027  N   THR A 238     7688   5641   9138    710  -1852   -999
ATOM   3028  CA  THR A 238      34.235  82.815 -21.200  1.00 57.90           C  
ANISOU 3028  CA  THR A 238     7483   5246   9272    482  -2004   -814
ATOM   3029  C   THR A 238      34.109  82.655 -19.669  1.00 57.60           C  
ANISOU 3029  C   THR A 238     7379   5173   9335    441  -1893   -691
ATOM   3030  O   THR A 238      35.100  82.453 -18.963  1.00 53.50           O  
ANISOU 3030  O   THR A 238     6895   4754   8679    622  -1792   -803
ATOM   3031  CB  THR A 238      33.629  81.585 -21.919  1.00 56.64           C  
ANISOU 3031  CB  THR A 238     7511   4771   9241    476  -2393   -926
ATOM   3032  OG1 THR A 238      34.161  80.357 -21.465  1.00 55.09           O  
ANISOU 3032  OG1 THR A 238     7506   4449   8975    694  -2508  -1111
ATOM   3033  CG2 THR A 238      33.716  81.657 -23.450  1.00 56.96           C  
ANISOU 3033  CG2 THR A 238     7633   4843   9167    537  -2547  -1072
ATOM   3034  H   THR A 238      36.168  82.113 -21.738  1.00 59.13           H  
ATOM   3035  HA  THR A 238      33.676  83.691 -21.523  1.00 57.90           H  
ATOM   3036  HB  THR A 238      32.573  81.572 -21.665  1.00 56.64           H  
ATOM   3037  HG1 THR A 238      33.674  79.653 -21.869  1.00 55.09           H  
ATOM   3038 HG21 THR A 238      33.172  80.832 -23.911  1.00 56.96           H  
ATOM   3039 HG22 THR A 238      33.278  82.585 -23.819  1.00 56.96           H  
ATOM   3040 HG23 THR A 238      34.748  81.611 -23.800  1.00 56.96           H  
ATOM   3041  N   GLU A 239      32.864  82.713 -19.166  1.00 59.07           N  
ANISOU 3041  N   GLU A 239     7455   5242   9748    215  -1914   -452
ATOM   3042  CA  GLU A 239      32.503  82.445 -17.771  1.00 58.36           C  
ANISOU 3042  CA  GLU A 239     7326   5083   9767    171  -1851   -307
ATOM   3043  C   GLU A 239      32.650  80.949 -17.430  1.00 58.67           C  
ANISOU 3043  C   GLU A 239     7585   4882   9827    321  -2075   -451
ATOM   3044  O   GLU A 239      32.919  80.619 -16.276  1.00 60.62           O  
ANISOU 3044  O   GLU A 239     7851   5163  10018    449  -1986   -462
ATOM   3045  CB  GLU A 239      31.026  82.858 -17.554  1.00 59.45           C  
ANISOU 3045  CB  GLU A 239     7324   5123  10142    -95  -1879    -17
ATOM   3046  CG  GLU A 239      30.807  84.373 -17.349  1.00 63.52           C  
ANISOU 3046  CG  GLU A 239     7619   5893  10623   -189  -1628    147
ATOM   3047  CD  GLU A 239      31.305  84.928 -16.008  1.00 62.28           C  
ANISOU 3047  CD  GLU A 239     7371   5929  10363   -127  -1343    219
ATOM   3048  OE1 GLU A 239      31.694  84.119 -15.135  1.00 62.96           O  
ANISOU 3048  OE1 GLU A 239     7532   5983  10408    -16  -1328    158
ATOM   3049  OE2 GLU A 239      31.268  86.169 -15.869  1.00 56.49           O1-
ANISOU 3049  OE2 GLU A 239     6499   5382   9583   -174  -1146    331
ATOM   3050  H   GLU A 239      32.106  82.914 -19.802  1.00 59.07           H  
ATOM   3051  HA  GLU A 239      33.163  83.009 -17.109  1.00 58.36           H  
ATOM   3052  HB3 GLU A 239      30.609  82.337 -16.691  1.00 59.45           H  
ATOM   3053  HB2 GLU A 239      30.425  82.523 -18.401  1.00 59.45           H  
ATOM   3054  HG3 GLU A 239      29.740  84.590 -17.413  1.00 63.52           H  
ATOM   3055  HG2 GLU A 239      31.279  84.933 -18.154  1.00 63.52           H  
ATOM   3056  N   GLU A 240      32.506  80.053 -18.424  1.00 55.76           N  
ANISOU 3056  N   GLU A 240     7396   4264   9526    322  -2383   -574
ATOM   3057  CA  GLU A 240      32.713  78.609 -18.302  1.00 65.91           C  
ANISOU 3057  CA  GLU A 240     8952   5266  10825    490  -2645   -739
ATOM   3058  C   GLU A 240      34.197  78.263 -18.094  1.00 61.61           C  
ANISOU 3058  C   GLU A 240     8486   4922  10000    851  -2533   -990
ATOM   3059  O   GLU A 240      34.499  77.380 -17.293  1.00 65.93           O  
ANISOU 3059  O   GLU A 240     9153   5375  10524   1026  -2582  -1044
ATOM   3060  CB  GLU A 240      32.119  77.932 -19.561  1.00 65.24           C  
ANISOU 3060  CB  GLU A 240     9063   4888  10837    434  -3013   -865
ATOM   3061  CG  GLU A 240      32.175  76.386 -19.624  1.00 80.70           C  
ANISOU 3061  CG  GLU A 240    11352   6462  12847    579  -3339  -1018
ATOM   3062  CD  GLU A 240      33.473  75.770 -20.165  1.00 85.73           C  
ANISOU 3062  CD  GLU A 240    12212   7157  13205    987  -3424  -1381
ATOM   3063  OE1 GLU A 240      34.226  76.474 -20.872  1.00 89.64           O  
ANISOU 3063  OE1 GLU A 240    12654   7900  13507   1095  -3348  -1530
ATOM   3064  OE2 GLU A 240      33.692  74.578 -19.861  1.00 94.70           O1-
ANISOU 3064  OE2 GLU A 240    13585   8095  14301   1221  -3569  -1510
ATOM   3065  H   GLU A 240      32.276  80.402 -19.345  1.00 55.76           H  
ATOM   3066  HA  GLU A 240      32.166  78.256 -17.427  1.00 65.91           H  
ATOM   3067  HB3 GLU A 240      32.581  78.354 -20.453  1.00 65.24           H  
ATOM   3068  HB2 GLU A 240      31.070  78.220 -19.627  1.00 65.24           H  
ATOM   3069  HG3 GLU A 240      31.379  76.040 -20.284  1.00 80.70           H  
ATOM   3070  HG2 GLU A 240      31.957  75.967 -18.641  1.00 80.70           H  
ATOM   3071  N   GLU A 241      35.111  78.989 -18.764  1.00 60.17           N  
ANISOU 3071  N   GLU A 241     8227   5035   9601    961  -2379  -1124
ATOM   3072  CA  GLU A 241      36.562  78.862 -18.616  1.00 62.14           C  
ANISOU 3072  CA  GLU A 241     8479   5566   9567   1271  -2224  -1329
ATOM   3073  C   GLU A 241      37.052  79.454 -17.282  1.00 62.02           C  
ANISOU 3073  C   GLU A 241     8271   5785   9509   1273  -1941  -1216
ATOM   3074  O   GLU A 241      38.058  78.979 -16.758  1.00 60.22           O  
ANISOU 3074  O   GLU A 241     8068   5673   9139   1523  -1905  -1346
ATOM   3075  CB  GLU A 241      37.259  79.624 -19.763  1.00 63.21           C  
ANISOU 3075  CB  GLU A 241     8554   5972   9492   1326  -2097  -1433
ATOM   3076  CG  GLU A 241      37.243  78.860 -21.099  1.00 69.16           C  
ANISOU 3076  CG  GLU A 241     9537   6585  10155   1491  -2373  -1656
ATOM   3077  CD  GLU A 241      37.909  79.662 -22.219  1.00 67.25           C  
ANISOU 3077  CD  GLU A 241     9241   6623   9686   1551  -2237  -1729
ATOM   3078  OE1 GLU A 241      37.410  80.773 -22.503  1.00 60.71           O  
ANISOU 3078  OE1 GLU A 241     8253   5903   8912   1326  -2076  -1550
ATOM   3079  OE2 GLU A 241      38.910  79.154 -22.769  1.00 74.68           O1-
ANISOU 3079  OE2 GLU A 241    10315   7679  10380   1847  -2293  -1961
ATOM   3080  H   GLU A 241      34.778  79.679 -19.426  1.00 60.17           H  
ATOM   3081  HA  GLU A 241      36.840  77.808 -18.649  1.00 62.14           H  
ATOM   3082  HB3 GLU A 241      38.303  79.812 -19.505  1.00 63.21           H  
ATOM   3083  HB2 GLU A 241      36.804  80.608 -19.884  1.00 63.21           H  
ATOM   3084  HG3 GLU A 241      36.221  78.629 -21.399  1.00 69.16           H  
ATOM   3085  HG2 GLU A 241      37.754  77.903 -20.985  1.00 69.16           H  
ATOM   3086  N   LEU A 242      36.340  80.450 -16.717  1.00 59.49           N  
ANISOU 3086  N   LEU A 242     7756   5545   9301   1010  -1756   -982
ATOM   3087  CA  LEU A 242      36.660  81.072 -15.430  1.00 63.45           C  
ANISOU 3087  CA  LEU A 242     8079   6261   9769    981  -1503   -871
ATOM   3088  C   LEU A 242      36.375  80.121 -14.246  1.00 63.57           C  
ANISOU 3088  C   LEU A 242     8165   6135   9855   1086  -1593   -840
ATOM   3089  O   LEU A 242      37.101  80.156 -13.253  1.00 65.16           O  
ANISOU 3089  O   LEU A 242     8275   6551   9932   1223  -1450   -885
ATOM   3090  CB  LEU A 242      35.844  82.380 -15.274  1.00 58.86           C  
ANISOU 3090  CB  LEU A 242     7333   5722   9308    705  -1346   -629
ATOM   3091  CG  LEU A 242      36.277  83.285 -14.091  1.00 60.11           C  
ANISOU 3091  CG  LEU A 242     7317   6111   9410    660  -1084   -529
ATOM   3092  CD1 LEU A 242      37.641  83.954 -14.326  1.00 59.54           C  
ANISOU 3092  CD1 LEU A 242     7160   6353   9110    750   -888   -674
ATOM   3093  CD2 LEU A 242      35.201  84.330 -13.761  1.00 57.83           C  
ANISOU 3093  CD2 LEU A 242     6916   5809   9248    430   -982   -295
ATOM   3094  H   LEU A 242      35.531  80.797 -17.214  1.00 59.49           H  
ATOM   3095  HA  LEU A 242      37.715  81.321 -15.450  1.00 63.45           H  
ATOM   3096  HB3 LEU A 242      34.790  82.127 -15.160  1.00 58.86           H  
ATOM   3097  HB2 LEU A 242      35.904  82.961 -16.196  1.00 58.86           H  
ATOM   3098  HG  LEU A 242      36.379  82.675 -13.199  1.00 60.11           H  
ATOM   3099 HD11 LEU A 242      37.885  84.640 -13.515  1.00 59.54           H  
ATOM   3100 HD12 LEU A 242      38.445  83.222 -14.380  1.00 59.54           H  
ATOM   3101 HD13 LEU A 242      37.653  84.521 -15.255  1.00 59.54           H  
ATOM   3102 HD21 LEU A 242      35.483  84.926 -12.893  1.00 57.83           H  
ATOM   3103 HD22 LEU A 242      35.043  85.013 -14.590  1.00 57.83           H  
ATOM   3104 HD23 LEU A 242      34.245  83.858 -13.535  1.00 57.83           H  
ATOM   3105  N   ARG A 243      35.350  79.258 -14.370  1.00 61.99           N  
ANISOU 3105  N   ARG A 243     8128   5571   9854   1012  -1841   -755
ATOM   3106  CA  ARG A 243      34.914  78.285 -13.363  1.00 66.25           C  
ANISOU 3106  CA  ARG A 243     8780   5905  10486   1086  -1953   -678
ATOM   3107  C   ARG A 243      35.791  77.018 -13.290  1.00 69.75           C  
ANISOU 3107  C   ARG A 243     9415   6310  10778   1452  -2093   -922
ATOM   3108  O   ARG A 243      35.593  76.211 -12.381  1.00 68.80           O  
ANISOU 3108  O   ARG A 243     9381   6080  10680   1577  -2151   -874
ATOM   3109  CB  ARG A 243      33.464  77.854 -13.697  1.00 72.89           C  
ANISOU 3109  CB  ARG A 243     9746   6348  11599    848  -2183   -482
ATOM   3110  CG  ARG A 243      32.411  78.912 -13.324  1.00 78.99           C  
ANISOU 3110  CG  ARG A 243    10301   7188  12522    540  -2019   -171
ATOM   3111  CD  ARG A 243      30.979  78.492 -13.693  1.00 91.11           C  
ANISOU 3111  CD  ARG A 243    11912   8377  14328    281  -2227     61
ATOM   3112  NE  ARG A 243      30.511  79.156 -14.921  1.00 93.20           N  
ANISOU 3112  NE  ARG A 243    12070   8634  14708     38  -2280    128
ATOM   3113  CZ  ARG A 243      29.980  78.570 -16.008  1.00 96.36           C  
ANISOU 3113  CZ  ARG A 243    12614   8769  15229    -57  -2575     49
ATOM   3114  NH1 ARG A 243      29.870  77.238 -16.111  1.00 96.28           N  
ANISOU 3114  NH1 ARG A 243    12904   8431  15247     69  -2863   -111
ATOM   3115  NH2 ARG A 243      29.550  79.338 -17.018  1.00 96.08           N1+
ANISOU 3115  NH2 ARG A 243    12432   8795  15280   -268  -2598    122
ATOM   3116  H   ARG A 243      34.818  79.290 -15.229  1.00 61.99           H  
ATOM   3117  HA  ARG A 243      34.942  78.747 -12.376  1.00 66.25           H  
ATOM   3118  HB3 ARG A 243      33.207  76.938 -13.163  1.00 72.89           H  
ATOM   3119  HB2 ARG A 243      33.383  77.612 -14.758  1.00 72.89           H  
ATOM   3120  HG3 ARG A 243      32.662  79.873 -13.773  1.00 78.99           H  
ATOM   3121  HG2 ARG A 243      32.444  79.067 -12.247  1.00 78.99           H  
ATOM   3122  HD3 ARG A 243      30.302  78.805 -12.898  1.00 91.11           H  
ATOM   3123  HD2 ARG A 243      30.890  77.408 -13.750  1.00 91.11           H  
ATOM   3124  HE  ARG A 243      30.596  80.163 -14.921  1.00 93.20           H  
ATOM   3125 HH12 ARG A 243      29.476  76.815 -16.939  1.00 96.28           H  
ATOM   3126 HH11 ARG A 243      30.200  76.646 -15.362  1.00 96.28           H  
ATOM   3127 HH22 ARG A 243      29.170  78.924 -17.857  1.00 96.08           H  
ATOM   3128 HH21 ARG A 243      29.637  80.343 -16.968  1.00 96.08           H  
ATOM   3129  N   ARG A 244      36.758  76.835 -14.205  1.00 69.49           N  
ANISOU 3129  N   ARG A 244     9453   6378  10571   1652  -2147  -1179
ATOM   3130  CA  ARG A 244      37.665  75.686 -14.226  1.00 75.94           C  
ANISOU 3130  CA  ARG A 244    10433   7225  11197   2056  -2260  -1435
ATOM   3131  C   ARG A 244      38.799  75.888 -13.196  1.00 81.36           C  
ANISOU 3131  C   ARG A 244    10898   8322  11694   2234  -2008  -1470
ATOM   3132  O   ARG A 244      39.401  76.962 -13.196  1.00 74.71           O  
ANISOU 3132  O   ARG A 244     9794   7828  10763   2109  -1742  -1430
ATOM   3133  CB  ARG A 244      38.290  75.573 -15.633  1.00 74.98           C  
ANISOU 3133  CB  ARG A 244    10409   7180  10900   2234  -2344  -1689
ATOM   3134  CG  ARG A 244      37.250  75.164 -16.686  1.00 74.67           C  
ANISOU 3134  CG  ARG A 244    10622   6725  11025   2110  -2659  -1713
ATOM   3135  CD  ARG A 244      37.834  74.907 -18.078  1.00 74.98           C  
ANISOU 3135  CD  ARG A 244    10816   6826  10849   2373  -2785  -2005
ATOM   3136  NE  ARG A 244      36.813  74.287 -18.936  1.00 74.02           N  
ANISOU 3136  NE  ARG A 244    10931   6298  10893   2228  -3117  -2037
ATOM   3137  CZ  ARG A 244      36.676  72.973 -19.186  1.00 76.15           C  
ANISOU 3137  CZ  ARG A 244    11524   6104  11305   2280  -3472  -2099
ATOM   3138  NH1 ARG A 244      37.526  72.064 -18.687  1.00 79.61           N  
ANISOU 3138  NH1 ARG A 244    12113   6409  11724   2516  -3543  -2138
ATOM   3139  NH2 ARG A 244      35.649  72.564 -19.939  1.00 82.47           N1+
ANISOU 3139  NH2 ARG A 244    12506   6560  12267   2094  -3776  -2124
ATOM   3140  H   ARG A 244      36.890  77.545 -14.911  1.00 69.49           H  
ATOM   3141  HA  ARG A 244      37.087  74.783 -14.037  1.00 75.94           H  
ATOM   3142  HB3 ARG A 244      39.082  74.825 -15.621  1.00 74.98           H  
ATOM   3143  HB2 ARG A 244      38.767  76.511 -15.922  1.00 74.98           H  
ATOM   3144  HG3 ARG A 244      36.490  75.938 -16.762  1.00 74.67           H  
ATOM   3145  HG2 ARG A 244      36.734  74.265 -16.345  1.00 74.67           H  
ATOM   3146  HD3 ARG A 244      38.719  74.273 -18.019  1.00 74.98           H  
ATOM   3147  HD2 ARG A 244      38.157  75.846 -18.529  1.00 74.98           H  
ATOM   3148  HE  ARG A 244      36.115  74.914 -19.320  1.00 74.02           H  
ATOM   3149 HH12 ARG A 244      37.404  71.082 -18.882  1.00 79.61           H  
ATOM   3150 HH11 ARG A 244      38.297  72.362 -18.106  1.00 79.61           H  
ATOM   3151 HH22 ARG A 244      35.515  71.590 -20.161  1.00 82.47           H  
ATOM   3152 HH21 ARG A 244      34.939  73.243 -20.209  1.00 82.47           H  
ATOM   3153  N   PRO A 245      39.118  74.889 -12.333  1.00 96.47           N  
ANISOU 3153  N   PRO A 245    12911  10202  13541   2525  -2096  -1542
ATOM   3154  CA  PRO A 245      40.243  74.925 -11.372  1.00 99.20           C  
ANISOU 3154  CA  PRO A 245    13026  10982  13684   2729  -1886  -1610
ATOM   3155  C   PRO A 245      41.621  75.282 -11.967  1.00 97.38           C  
ANISOU 3155  C   PRO A 245    12618  11193  13188   2899  -1722  -1819
ATOM   3156  O   PRO A 245      42.440  75.906 -11.291  1.00 99.53           O  
ANISOU 3156  O   PRO A 245    12600  11887  13330   2890  -1481  -1815
ATOM   3157  CB  PRO A 245      40.308  73.508 -10.778  1.00 99.20           C  
ANISOU 3157  CB  PRO A 245    13248  10803  13641   3093  -2095  -1701
ATOM   3158  CG  PRO A 245      38.910  72.946 -10.941  1.00100.60           C  
ANISOU 3158  CG  PRO A 245    13753  10404  14067   2953  -2373  -1574
ATOM   3159  CD  PRO A 245      38.334  73.663 -12.160  1.00 99.94           C  
ANISOU 3159  CD  PRO A 245    13695  10179  14100   2664  -2414  -1553
ATOM   3160  HA  PRO A 245      39.990  75.644 -10.591  1.00 99.20           H  
ATOM   3161  HB3 PRO A 245      40.635  73.508  -9.738  1.00 99.20           H  
ATOM   3162  HB2 PRO A 245      40.999  72.875 -11.337  1.00 99.20           H  
ATOM   3163  HG3 PRO A 245      38.317  73.200 -10.061  1.00100.60           H  
ATOM   3164  HG2 PRO A 245      38.898  71.861 -11.045  1.00100.60           H  
ATOM   3165  HD2 PRO A 245      38.441  73.041 -13.049  1.00 99.94           H  
ATOM   3166  HD3 PRO A 245      37.274  73.870 -12.009  1.00 99.94           H  
ATOM   3167  N   GLU A 246      41.855  74.895 -13.231  1.00101.34           N  
ANISOU 3167  N   GLU A 246    13299  11594  13612   3032  -1861  -1988
ATOM   3168  CA AGLU A 246      43.091  75.066 -13.991  0.50103.47           C  
ANISOU 3168  CA AGLU A 246    13445  12264  13605   3232  -1727  -2181
ATOM   3169  CA BGLU A 246      42.933  74.965 -14.093  0.50105.42           C  
ANISOU 3169  CA BGLU A 246    13689  12515  13850   3233  -1725  -2181
ATOM   3170  C   GLU A 246      43.297  76.509 -14.502  1.00103.81           C  
ANISOU 3170  C   GLU A 246    13279  12517  13646   2895  -1491  -2067
ATOM   3171  O   GLU A 246      44.375  76.810 -15.014  1.00101.11           O  
ANISOU 3171  O   GLU A 246    12843  12491  13085   2999  -1362  -2181
ATOM   3172  CB AGLU A 246      43.052  74.119 -15.219  0.50107.59           C  
ANISOU 3172  CB AGLU A 246    14284  12578  14018   3550  -1993  -2418
ATOM   3173  CB BGLU A 246      43.044  73.846 -15.153  0.50112.76           C  
ANISOU 3173  CB BGLU A 246    14933  13257  14655   3582  -1988  -2429
ATOM   3174  CG AGLU A 246      42.922  72.606 -14.904  0.50110.13           C  
ANISOU 3174  CG AGLU A 246    14869  12673  14302   3948  -2249  -2567
ATOM   3175  CG BGLU A 246      41.730  73.385 -15.784  0.50113.92           C  
ANISOU 3175  CG BGLU A 246    15428  12814  15041   3444  -2314  -2398
ATOM   3176  CD AGLU A 246      41.504  72.082 -14.622  0.50107.58           C  
ANISOU 3176  CD AGLU A 246    14867  11727  14279   3780  -2548  -2448
ATOM   3177  CD BGLU A 246      41.869  72.081 -16.545  0.50121.02           C  
ANISOU 3177  CD BGLU A 246    16688  13484  15812   3849  -2626  -2676
ATOM   3178  OE1AGLU A 246      40.533  72.843 -14.834  0.50 95.23           O  
ANISOU 3178  OE1AGLU A 246    13239   9982  12961   3338  -2509  -2213
ATOM   3179  OE1BGLU A 246      42.573  71.173 -16.052  0.50122.71           O  
ANISOU 3179  OE1BGLU A 246    16964  13820  15839   4275  -2669  -2843
ATOM   3180  OE2AGLU A 246      41.417  70.911 -14.196  0.50109.77           O1-
ANISOU 3180  OE2AGLU A 246    15465  11703  14542   4093  -2823  -2583
ATOM   3181  OE2BGLU A 246      41.255  71.953 -17.624  0.50122.00           O1-
ANISOU 3181  OE2BGLU A 246    17040  13300  16016   3758  -2845  -2736
ATOM   3182  H   GLU A 246      41.128  74.364 -13.698  1.00101.34           H  
ATOM   3183  HA AGLU A 246      43.939  74.802 -13.355  0.50103.47           H  
ATOM   3184  HA BGLU A 246      43.757  74.829 -13.391  0.50105.42           H  
ATOM   3185  HB3AGLU A 246      43.977  74.247 -15.784  0.50107.59           H  
ATOM   3186  HB3BGLU A 246      43.554  72.987 -14.718  0.50112.76           H  
ATOM   3187  HB2AGLU A 246      42.260  74.425 -15.905  0.50107.59           H  
ATOM   3188  HB2BGLU A 246      43.729  74.162 -15.940  0.50112.76           H  
ATOM   3189  HG3AGLU A 246      43.570  72.343 -14.067  0.50110.13           H  
ATOM   3190  HG3BGLU A 246      41.360  74.159 -16.457  0.50113.92           H  
ATOM   3191  HG2AGLU A 246      43.292  72.041 -15.760  0.50110.13           H  
ATOM   3192  HG2BGLU A 246      40.975  73.272 -15.007  0.50113.92           H  
ATOM   3193  N   MET A 247      42.292  77.396 -14.357  1.00104.76           N  
ANISOU 3193  N   MET A 247    13339  12467  13999   2508  -1430  -1833
ATOM   3194  CA  MET A 247      42.292  78.792 -14.803  1.00103.26           C  
ANISOU 3194  CA  MET A 247    12993  12406  13834   2187  -1231  -1702
ATOM   3195  C   MET A 247      43.334  79.674 -14.085  1.00111.66           C  
ANISOU 3195  C   MET A 247    13751  13905  14771   2091   -923  -1652
ATOM   3196  O   MET A 247      43.881  80.579 -14.715  1.00 96.24           O  
ANISOU 3196  O   MET A 247    11689  12167  12710   1967   -748  -1636
ATOM   3197  CB  MET A 247      40.873  79.370 -14.604  1.00 97.29           C  
ANISOU 3197  CB  MET A 247    12289  11316  13360   1856  -1294  -1474
ATOM   3198  CG  MET A 247      40.709  80.845 -15.004  1.00 92.64           C  
ANISOU 3198  CG  MET A 247    11538  10856  12807   1546  -1080  -1316
ATOM   3199  SD  MET A 247      41.085  81.271 -16.725  1.00 91.86           S  
ANISOU 3199  SD  MET A 247    11480  10872  12552   1545  -1041  -1408
ATOM   3200  CE  MET A 247      41.877  82.878 -16.432  1.00 92.62           C  
ANISOU 3200  CE  MET A 247    11329  11287  12574   1300   -693  -1265
ATOM   3201  H   MET A 247      41.442  77.065 -13.920  1.00104.76           H  
ATOM   3202  HA  MET A 247      42.503  78.798 -15.871  1.00103.26           H  
ATOM   3203  HB3 MET A 247      40.586  79.274 -13.556  1.00 97.29           H  
ATOM   3204  HB2 MET A 247      40.159  78.770 -15.168  1.00 97.29           H  
ATOM   3205  HG3 MET A 247      41.341  81.460 -14.373  1.00 92.64           H  
ATOM   3206  HG2 MET A 247      39.701  81.174 -14.775  1.00 92.64           H  
ATOM   3207  HE1 MET A 247      42.228  83.303 -17.370  1.00 92.62           H  
ATOM   3208  HE2 MET A 247      41.174  83.573 -15.973  1.00 92.62           H  
ATOM   3209  HE3 MET A 247      42.738  82.772 -15.772  1.00 92.62           H  
ATOM   3210  N   LYS A 248      43.603  79.420 -12.790  1.00129.00           N  
ANISOU 3210  N   LYS A 248    15821  16212  16981   2135   -872  -1620
ATOM   3211  CA  LYS A 248      44.456  80.220 -11.895  1.00138.54           C  
ANISOU 3211  CA  LYS A 248    16739  17787  18113   1991   -621  -1562
ATOM   3212  C   LYS A 248      45.892  80.460 -12.408  1.00140.62           C  
ANISOU 3212  C   LYS A 248    16819  18474  18135   2045   -434  -1666
ATOM   3213  O   LYS A 248      46.491  81.488 -12.096  1.00133.31           O  
ANISOU 3213  O   LYS A 248    15735  17727  17188   1777   -231  -1569
ATOM   3214  CB  LYS A 248      44.467  79.543 -10.508  1.00145.62           C  
ANISOU 3214  CB  LYS A 248    17541  18783  19006   2138   -648  -1576
ATOM   3215  CG  LYS A 248      45.024  80.420  -9.366  1.00142.45           C  
ANISOU 3215  CG  LYS A 248    16857  18698  18569   1937   -436  -1504
ATOM   3216  CD  LYS A 248      45.272  79.644  -8.061  1.00150.53           C  
ANISOU 3216  CD  LYS A 248    17752  19922  19520   2156   -472  -1572
ATOM   3217  CE  LYS A 248      43.999  79.150  -7.358  1.00149.95           C  
ANISOU 3217  CE  LYS A 248    17849  19513  19614   2183   -625  -1457
ATOM   3218  NZ  LYS A 248      43.250  80.261  -6.751  1.00157.87           N1+
ANISOU 3218  NZ  LYS A 248    18822  20396  20766   1840   -530  -1263
ATOM   3219  H   LYS A 248      43.126  78.634 -12.371  1.00129.00           H  
ATOM   3220  HA  LYS A 248      43.990  81.198 -11.794  1.00138.54           H  
ATOM   3221  HB3 LYS A 248      45.035  78.613 -10.569  1.00145.62           H  
ATOM   3222  HB2 LYS A 248      43.447  79.252 -10.252  1.00145.62           H  
ATOM   3223  HG3 LYS A 248      44.361  81.269  -9.191  1.00142.45           H  
ATOM   3224  HG2 LYS A 248      45.981  80.847  -9.659  1.00142.45           H  
ATOM   3225  HD3 LYS A 248      45.844  80.268  -7.373  1.00150.53           H  
ATOM   3226  HD2 LYS A 248      45.912  78.788  -8.280  1.00150.53           H  
ATOM   3227  HE3 LYS A 248      44.269  78.455  -6.562  1.00149.95           H  
ATOM   3228  HE2 LYS A 248      43.352  78.601  -8.043  1.00149.95           H  
ATOM   3229  HZ1 LYS A 248      42.987  80.931  -7.463  1.00157.87           H  
ATOM   3230  HZ2 LYS A 248      42.420  79.902  -6.303  1.00157.87           H  
ATOM   3231  HZ3 LYS A 248      43.832  80.718  -6.065  1.00157.87           H  
ATOM   3232  N   ASN A 249      46.414  79.521 -13.209  1.00130.07           N  
ANISOU 3232  N   ASN A 249    15517  17295  16607   2403   -507  -1857
ATOM   3233  CA  ASN A 249      47.764  79.497 -13.769  1.00128.86           C  
ANISOU 3233  CA  ASN A 249    15182  17588  16189   2511   -329  -1953
ATOM   3234  C   ASN A 249      47.761  79.106 -15.256  1.00120.38           C  
ANISOU 3234  C   ASN A 249    14322  16424  14995   2692   -422  -2063
ATOM   3235  O   ASN A 249      48.738  78.546 -15.751  1.00108.90           O  
ANISOU 3235  O   ASN A 249    12803  15295  13278   2981   -369  -2210
ATOM   3236  CB  ASN A 249      48.736  78.702 -12.861  1.00140.51           C  
ANISOU 3236  CB  ASN A 249    16452  19457  17480   2830   -298  -2092
ATOM   3237  CG  ASN A 249      48.354  77.227 -12.662  1.00149.76           C  
ANISOU 3237  CG  ASN A 249    17860  20428  18616   3271   -561  -2265
ATOM   3238  OD1 ASN A 249      47.305  76.914 -12.102  1.00153.34           O  
ANISOU 3238  OD1 ASN A 249    18611  20391  19260   3259   -783  -2238
ATOM   3239  ND2 ASN A 249      49.198  76.311 -13.141  1.00154.85           N  
ANISOU 3239  ND2 ASN A 249    18372  21452  19011   3664   -541  -2437
ATOM   3240  H   ASN A 249      45.835  78.716 -13.409  1.00130.07           H  
ATOM   3241  HA  ASN A 249      48.137  80.523 -13.783  1.00128.86           H  
ATOM   3242  HB3 ASN A 249      48.774  79.170 -11.876  1.00140.51           H  
ATOM   3243  HB2 ASN A 249      49.751  78.770 -13.255  1.00140.51           H  
ATOM   3244 HD22 ASN A 249      48.979  75.331 -13.036  1.00154.85           H  
ATOM   3245 HD21 ASN A 249      50.045  76.600 -13.608  1.00154.85           H  
ATOM   3246  N   PHE A 250      46.652  79.391 -15.960  1.00109.38           N  
ANISOU 3246  N   PHE A 250    13168  14612  13781   2525   -562  -1989
ATOM   3247  CA  PHE A 250      46.428  79.064 -17.368  1.00114.08           C  
ANISOU 3247  CA  PHE A 250    14000  15054  14292   2676   -707  -2098
ATOM   3248  C   PHE A 250      47.189  80.024 -18.299  1.00104.89           C  
ANISOU 3248  C   PHE A 250    12715  14221  12918   2594   -477  -2065
ATOM   3249  O   PHE A 250      47.759  79.575 -19.293  1.00108.94           O  
ANISOU 3249  O   PHE A 250    13285  14926  13181   2879   -486  -2216
ATOM   3250  CB  PHE A 250      44.910  79.171 -17.625  1.00121.56           C  
ANISOU 3250  CB  PHE A 250    15181  15492  15515   2466   -921  -2001
ATOM   3251  CG  PHE A 250      44.392  78.669 -18.961  1.00128.94           C  
ANISOU 3251  CG  PHE A 250    16402  16179  16409   2648  -1177  -2149
ATOM   3252  CD1 PHE A 250      44.669  77.350 -19.380  1.00134.19           C  
ANISOU 3252  CD1 PHE A 250    17214  16908  16864   3074  -1324  -2397
ATOM   3253  CE1 PHE A 250      44.148  76.870 -20.597  1.00138.44           C  
ANISOU 3253  CE1 PHE A 250    18047  17191  17363   3240  -1592  -2554
ATOM   3254  CZ  PHE A 250      43.340  77.702 -21.395  1.00128.10           C  
ANISOU 3254  CZ  PHE A 250    16856  15576  16239   2960  -1720  -2454
ATOM   3255  CE2 PHE A 250      43.055  79.017 -20.977  1.00117.53           C  
ANISOU 3255  CE2 PHE A 250    15349  14197  15111   2549  -1564  -2195
ATOM   3256  CD2 PHE A 250      43.582  79.501 -19.764  1.00124.69           C  
ANISOU 3256  CD2 PHE A 250    15995  15338  16045   2405  -1296  -2049
ATOM   3257  H   PHE A 250      45.894  79.848 -15.472  1.00109.38           H  
ATOM   3258  HA  PHE A 250      46.767  78.042 -17.548  1.00114.08           H  
ATOM   3259  HB3 PHE A 250      44.568  80.195 -17.461  1.00121.56           H  
ATOM   3260  HB2 PHE A 250      44.405  78.568 -16.878  1.00121.56           H  
ATOM   3261  HD1 PHE A 250      45.271  76.699 -18.765  1.00134.19           H  
ATOM   3262  HE1 PHE A 250      44.362  75.860 -20.914  1.00138.44           H  
ATOM   3263  HZ  PHE A 250      42.936  77.333 -22.326  1.00128.10           H  
ATOM   3264  HE2 PHE A 250      42.431  79.654 -21.587  1.00117.53           H  
ATOM   3265  HD2 PHE A 250      43.351  80.509 -19.450  1.00124.69           H  
ATOM   3266  N   PHE A 251      47.242  81.321 -17.947  1.00 93.16           N  
ANISOU 3266  N   PHE A 251    11078  12796  11521   2217   -271  -1864
ATOM   3267  CA  PHE A 251      48.041  82.344 -18.617  1.00 89.65           C  
ANISOU 3267  CA  PHE A 251    10521  12643  10898   2079    -29  -1781
ATOM   3268  C   PHE A 251      49.298  82.561 -17.764  1.00 91.29           C  
ANISOU 3268  C   PHE A 251    10407  13323  10956   2042    224  -1755
ATOM   3269  O   PHE A 251      49.308  83.346 -16.815  1.00 83.29           O  
ANISOU 3269  O   PHE A 251     9234  12354  10058   1724    368  -1608
ATOM   3270  CB  PHE A 251      47.208  83.641 -18.728  1.00 87.65           C  
ANISOU 3270  CB  PHE A 251    10325  12154  10823   1703     28  -1578
ATOM   3271  CG  PHE A 251      45.954  83.514 -19.581  1.00 89.07           C  
ANISOU 3271  CG  PHE A 251    10766  11922  11155   1711   -216  -1585
ATOM   3272  CD1 PHE A 251      46.020  82.929 -20.865  1.00 86.52           C  
ANISOU 3272  CD1 PHE A 251    10622  11570  10679   1929   -345  -1710
ATOM   3273  CE1 PHE A 251      44.856  82.785 -21.642  1.00 91.63           C  
ANISOU 3273  CE1 PHE A 251    11489  11851  11475   1913   -596  -1724
ATOM   3274  CZ  PHE A 251      43.621  83.243 -21.149  1.00 89.87           C  
ANISOU 3274  CZ  PHE A 251    11284  11310  11553   1675   -696  -1591
ATOM   3275  CE2 PHE A 251      43.550  83.846 -19.879  1.00 94.77           C  
ANISOU 3275  CE2 PHE A 251    11733  11967  12307   1484   -548  -1459
ATOM   3276  CD2 PHE A 251      44.713  83.978 -19.094  1.00 90.70           C  
ANISOU 3276  CD2 PHE A 251    11023  11794  11645   1504   -322  -1468
ATOM   3277  H   PHE A 251      46.751  81.602 -17.110  1.00 93.16           H  
ATOM   3278  HA  PHE A 251      48.350  82.023 -19.612  1.00 89.65           H  
ATOM   3279  HB3 PHE A 251      47.821  84.427 -19.170  1.00 87.65           H  
ATOM   3280  HB2 PHE A 251      46.926  83.999 -17.736  1.00 87.65           H  
ATOM   3281  HD1 PHE A 251      46.960  82.583 -21.266  1.00 86.52           H  
ATOM   3282  HE1 PHE A 251      44.913  82.332 -22.621  1.00 91.63           H  
ATOM   3283  HZ  PHE A 251      42.734  83.136 -21.754  1.00 89.87           H  
ATOM   3284  HE2 PHE A 251      42.603  84.207 -19.508  1.00 94.77           H  
ATOM   3285  HD2 PHE A 251      44.647  84.437 -18.118  1.00 90.70           H  
ATOM   3286  N   LYS A 252      50.349  81.801 -18.103  1.00 91.57           N  
ANISOU 3286  N   LYS A 252    10347  13721  10722   2378    266  -1907
ATOM   3287  CA  LYS A 252      51.590  81.646 -17.343  1.00 97.92           C  
ANISOU 3287  CA  LYS A 252    10803  15042  11359   2409    481  -1909
ATOM   3288  C   LYS A 252      52.597  82.776 -17.619  1.00 85.85           C  
ANISOU 3288  C   LYS A 252     9067  13829   9723   2077    782  -1725
ATOM   3289  O   LYS A 252      53.456  83.041 -16.779  1.00 90.66           O  
ANISOU 3289  O   LYS A 252     9365  14783  10301   1915    958  -1659
ATOM   3290  CB  LYS A 252      52.241  80.321 -17.800  1.00101.83           C  
ANISOU 3290  CB  LYS A 252    11266  15854  11569   2919    433  -2128
ATOM   3291  CG  LYS A 252      51.386  79.084 -17.470  1.00114.96           C  
ANISOU 3291  CG  LYS A 252    13143  17217  13320   3271    129  -2317
ATOM   3292  CD  LYS A 252      51.893  77.798 -18.132  1.00123.52           C  
ANISOU 3292  CD  LYS A 252    14380  18428  14123   3802      8  -2554
ATOM   3293  CE  LYS A 252      50.939  76.619 -17.892  1.00126.84           C  
ANISOU 3293  CE  LYS A 252    15120  18409  14664   4109   -343  -2732
ATOM   3294  NZ  LYS A 252      51.385  75.413 -18.611  1.00131.99           N1+
ANISOU 3294  NZ  LYS A 252    16017  19078  15056   4612   -510  -2980
ATOM   3295  H   LYS A 252      50.235  81.187 -18.897  1.00 91.57           H  
ATOM   3296  HA  LYS A 252      51.375  81.610 -16.273  1.00 97.92           H  
ATOM   3297  HB3 LYS A 252      53.220  80.201 -17.334  1.00101.83           H  
ATOM   3298  HB2 LYS A 252      52.423  80.359 -18.876  1.00101.83           H  
ATOM   3299  HG3 LYS A 252      50.359  79.244 -17.800  1.00114.96           H  
ATOM   3300  HG2 LYS A 252      51.342  78.953 -16.388  1.00114.96           H  
ATOM   3301  HD3 LYS A 252      52.890  77.559 -17.758  1.00123.52           H  
ATOM   3302  HD2 LYS A 252      51.995  77.965 -19.206  1.00123.52           H  
ATOM   3303  HE3 LYS A 252      49.933  76.870 -18.231  1.00126.84           H  
ATOM   3304  HE2 LYS A 252      50.872  76.396 -16.827  1.00126.84           H  
ATOM   3305  HZ1 LYS A 252      50.736  74.659 -18.438  1.00131.99           H  
ATOM   3306  HZ2 LYS A 252      51.419  75.606 -19.602  1.00131.99           H  
ATOM   3307  HZ3 LYS A 252      52.305  75.147 -18.289  1.00131.99           H  
ATOM   3308  N   ASP A 253      52.486  83.439 -18.782  1.00 80.10           N  
ANISOU 3308  N   ASP A 253     8521  12971   8942   1973    825  -1637
ATOM   3309  CA  ASP A 253      53.385  84.493 -19.267  1.00 83.92           C  
ANISOU 3309  CA  ASP A 253     8882  13702   9301   1680   1098  -1444
ATOM   3310  C   ASP A 253      52.933  85.904 -18.832  1.00 78.06           C  
ANISOU 3310  C   ASP A 253     8173  12687   8801   1199   1166  -1236
ATOM   3311  O   ASP A 253      53.456  86.894 -19.346  1.00 77.87           O  
ANISOU 3311  O   ASP A 253     8172  12707   8708    950   1338  -1063
ATOM   3312  CB  ASP A 253      53.442  84.437 -20.816  1.00 86.81           C  
ANISOU 3312  CB  ASP A 253     9453  14087   9445   1857   1110  -1452
ATOM   3313  CG  ASP A 253      53.857  83.072 -21.380  1.00 92.05           C  
ANISOU 3313  CG  ASP A 253    10057  15128   9790   2335   1107  -1642
ATOM   3314  OD1 ASP A 253      54.801  82.476 -20.816  1.00 94.16           O  
ANISOU 3314  OD1 ASP A 253    10023  15818   9936   2448   1226  -1691
ATOM   3315  OD2 ASP A 253      53.223  82.650 -22.371  1.00 98.59           O1-
ANISOU 3315  OD2 ASP A 253    11138  15847  10475   2614    977  -1752
ATOM   3316  H   ASP A 253      51.747  83.154 -19.409  1.00 80.10           H  
ATOM   3317  HA  ASP A 253      54.388  84.332 -18.869  1.00 83.92           H  
ATOM   3318  HB3 ASP A 253      54.152  85.171 -21.198  1.00 86.81           H  
ATOM   3319  HB2 ASP A 253      52.470  84.703 -21.235  1.00 86.81           H  
ATOM   3320  N   MET A 254      51.994  86.003 -17.875  1.00 76.23           N  
ANISOU 3320  N   MET A 254     7962  12169   8832   1091   1029  -1250
ATOM   3321  CA  MET A 254      51.484  87.239 -17.285  1.00 79.86           C  
ANISOU 3321  CA  MET A 254     8453  12392   9499    687   1083  -1081
ATOM   3322  C   MET A 254      51.353  87.085 -15.756  1.00 72.71           C  
ANISOU 3322  C   MET A 254     7401  11452   8772    596   1022  -1113
ATOM   3323  O   MET A 254      51.166  85.961 -15.286  1.00 68.08           O  
ANISOU 3323  O   MET A 254     6798  10846   8224    860    867  -1254
ATOM   3324  CB  MET A 254      50.207  87.703 -18.031  1.00 79.57           C  
ANISOU 3324  CB  MET A 254     8727  11904   9601    636    955  -1016
ATOM   3325  CG  MET A 254      48.885  87.100 -17.523  1.00 78.27           C  
ANISOU 3325  CG  MET A 254     8707  11386   9647    776    703  -1102
ATOM   3326  SD  MET A 254      47.443  87.402 -18.578  1.00 81.56           S  
ANISOU 3326  SD  MET A 254     9426  11374  10191    711    572  -1011
ATOM   3327  CE  MET A 254      47.385  89.211 -18.596  1.00 75.96           C  
ANISOU 3327  CE  MET A 254     8723  10637   9501    331    785   -791
ATOM   3328  H   MET A 254      51.637  85.142 -17.484  1.00 76.23           H  
ATOM   3329  HA  MET A 254      52.247  87.998 -17.452  1.00 79.86           H  
ATOM   3330  HB3 MET A 254      50.309  87.477 -19.093  1.00 79.57           H  
ATOM   3331  HB2 MET A 254      50.141  88.788 -17.977  1.00 79.57           H  
ATOM   3332  HG3 MET A 254      48.653  87.478 -16.527  1.00 78.27           H  
ATOM   3333  HG2 MET A 254      48.991  86.019 -17.428  1.00 78.27           H  
ATOM   3334  HE1 MET A 254      46.513  89.557 -19.151  1.00 75.96           H  
ATOM   3335  HE2 MET A 254      47.333  89.606 -17.582  1.00 75.96           H  
ATOM   3336  HE3 MET A 254      48.274  89.603 -19.084  1.00 75.96           H  
ATOM   3337  N   PRO A 255      51.421  88.182 -14.967  1.00 69.19           N  
ANISOU 3337  N   PRO A 255     6871  10989   8430    231   1130   -987
ATOM   3338  CA  PRO A 255      51.282  88.128 -13.504  1.00 71.75           C  
ANISOU 3338  CA  PRO A 255     7036  11342   8884    146   1080  -1025
ATOM   3339  C   PRO A 255      49.814  87.946 -13.077  1.00 64.86           C  
ANISOU 3339  C   PRO A 255     6368  10049   8225    210    887  -1038
ATOM   3340  O   PRO A 255      48.897  88.146 -13.877  1.00 59.87           O  
ANISOU 3340  O   PRO A 255     5981   9095   7671    209    821   -977
ATOM   3341  CB  PRO A 255      51.835  89.480 -13.024  1.00 73.23           C  
ANISOU 3341  CB  PRO A 255     7138  11586   9101   -280   1237   -885
ATOM   3342  CG  PRO A 255      51.560  90.437 -14.173  1.00 72.96           C  
ANISOU 3342  CG  PRO A 255     7359  11307   9056   -413   1300   -747
ATOM   3343  CD  PRO A 255      51.654  89.558 -15.421  1.00 74.39           C  
ANISOU 3343  CD  PRO A 255     7617  11569   9078   -102   1282   -806
ATOM   3344  HA  PRO A 255      51.879  87.314 -13.088  1.00 71.75           H  
ATOM   3345  HB3 PRO A 255      52.912  89.396 -12.874  1.00 73.23           H  
ATOM   3346  HB2 PRO A 255      51.404  89.826 -12.083  1.00 73.23           H  
ATOM   3347  HG3 PRO A 255      52.249  91.283 -14.198  1.00 72.96           H  
ATOM   3348  HG2 PRO A 255      50.551  90.838 -14.080  1.00 72.96           H  
ATOM   3349  HD2 PRO A 255      50.930  89.878 -16.169  1.00 74.39           H  
ATOM   3350  HD3 PRO A 255      52.652  89.633 -15.854  1.00 74.39           H  
ATOM   3351  N   GLN A 256      49.593  87.595 -11.798  1.00 62.44           N  
ANISOU 3351  N   GLN A 256     5948   9776   8002    271    800  -1105
ATOM   3352  CA  GLN A 256      48.261  87.566 -11.194  1.00 68.84           C  
ANISOU 3352  CA  GLN A 256     6920  10234   9002    313    642  -1087
ATOM   3353  C   GLN A 256      47.796  89.012 -10.916  1.00 60.77           C  
ANISOU 3353  C   GLN A 256     6015   8977   8098      3    699   -947
ATOM   3354  O   GLN A 256      48.596  89.814 -10.427  1.00 59.95           O  
ANISOU 3354  O   GLN A 256     5809   9010   7960   -254    822   -903
ATOM   3355  CB  GLN A 256      48.291  86.796  -9.858  1.00 74.46           C  
ANISOU 3355  CB  GLN A 256     7475  11079   9738    442    559  -1174
ATOM   3356  CG  GLN A 256      48.296  85.269 -10.042  1.00 78.75           C  
ANISOU 3356  CG  GLN A 256     7937  11823  10163    810    475  -1323
ATOM   3357  CD  GLN A 256      47.979  84.533  -8.738  1.00 95.02           C  
ANISOU 3357  CD  GLN A 256     9988  13818  12296   1006    322  -1379
ATOM   3358  OE1 GLN A 256      48.549  84.830  -7.690  1.00 92.90           O  
ANISOU 3358  OE1 GLN A 256     9490  13848  11959   1046    341  -1444
ATOM   3359  NE2 GLN A 256      47.057  83.570  -8.794  1.00 91.53           N  
ANISOU 3359  NE2 GLN A 256     9794  12992  11993   1117    164  -1339
ATOM   3360  H   GLN A 256      50.385  87.444 -11.191  1.00 62.44           H  
ATOM   3361  HA  GLN A 256      47.590  87.055 -11.883  1.00 68.84           H  
ATOM   3362  HB3 GLN A 256      47.399  87.056  -9.283  1.00 74.46           H  
ATOM   3363  HB2 GLN A 256      49.143  87.109  -9.252  1.00 74.46           H  
ATOM   3364  HG3 GLN A 256      49.264  84.935 -10.415  1.00 78.75           H  
ATOM   3365  HG2 GLN A 256      47.557  84.986 -10.794  1.00 78.75           H  
ATOM   3366 HE22 GLN A 256      46.817  83.062  -7.956  1.00 91.53           H  
ATOM   3367 HE21 GLN A 256      46.605  83.354  -9.672  1.00 91.53           H  
ATOM   3368  N   PRO A 257      46.524  89.358 -11.211  1.00 57.85           N  
ANISOU 3368  N   PRO A 257     5867   8252   7864     17    607   -870
ATOM   3369  CA  PRO A 257      45.998  90.715 -11.039  1.00 54.39           C  
ANISOU 3369  CA  PRO A 257     5546   7601   7518   -214    653   -747
ATOM   3370  C   PRO A 257      45.746  91.042  -9.564  1.00 54.14           C  
ANISOU 3370  C   PRO A 257     5437   7580   7554   -289    631   -756
ATOM   3371  O   PRO A 257      45.263  90.201  -8.811  1.00 55.61           O  
ANISOU 3371  O   PRO A 257     5559   7792   7778   -116    529   -811
ATOM   3372  CB  PRO A 257      44.689  90.721 -11.845  1.00 57.34           C  
ANISOU 3372  CB  PRO A 257     6119   7666   8002   -109    543   -677
ATOM   3373  CG  PRO A 257      44.216  89.278 -11.830  1.00 54.62           C  
ANISOU 3373  CG  PRO A 257     5755   7315   7682    146    396   -766
ATOM   3374  CD  PRO A 257      45.509  88.470 -11.778  1.00 57.41           C  
ANISOU 3374  CD  PRO A 257     5952   7988   7872    254    446   -896
ATOM   3375  HA  PRO A 257      46.693  91.447 -11.452  1.00 54.39           H  
ATOM   3376  HB3 PRO A 257      44.901  91.012 -12.873  1.00 57.34           H  
ATOM   3377  HB2 PRO A 257      43.939  91.411 -11.459  1.00 57.34           H  
ATOM   3378  HG3 PRO A 257      43.602  89.021 -12.690  1.00 54.62           H  
ATOM   3379  HG2 PRO A 257      43.628  89.092 -10.931  1.00 54.62           H  
ATOM   3380  HD2 PRO A 257      45.390  87.563 -11.191  1.00 57.41           H  
ATOM   3381  HD3 PRO A 257      45.806  88.188 -12.790  1.00 57.41           H  
ATOM   3382  N   ARG A 258      46.060  92.282  -9.165  1.00 54.78           N  
ANISOU 3382  N   ARG A 258     5544   7633   7634   -537    716   -705
ATOM   3383  CA  ARG A 258      45.710  92.820  -7.851  1.00 56.89           C  
ANISOU 3383  CA  ARG A 258     5795   7865   7954   -613    681   -715
ATOM   3384  C   ARG A 258      44.353  93.545  -7.903  1.00 52.17           C  
ANISOU 3384  C   ARG A 258     5410   6959   7452   -589    643   -611
ATOM   3385  O   ARG A 258      43.804  93.839  -6.846  1.00 54.12           O  
ANISOU 3385  O   ARG A 258     5677   7155   7733   -582    603   -610
ATOM   3386  CB  ARG A 258      46.785  93.829  -7.401  1.00 58.15           C  
ANISOU 3386  CB  ARG A 258     5883   8157   8056   -899    765   -738
ATOM   3387  CG  ARG A 258      48.181  93.195  -7.258  1.00 71.81           C  
ANISOU 3387  CG  ARG A 258     7348  10253   9681   -958    826   -815
ATOM   3388  CD  ARG A 258      49.183  94.071  -6.493  1.00 72.08           C  
ANISOU 3388  CD  ARG A 258     7257  10437   9691  -1258    859   -850
ATOM   3389  NE  ARG A 258      49.422  95.357  -7.162  1.00 77.72           N  
ANISOU 3389  NE  ARG A 258     8185  10920  10427  -1540    925   -752
ATOM   3390  CZ  ARG A 258      50.239  95.570  -8.209  1.00 81.11           C  
ANISOU 3390  CZ  ARG A 258     8642  11379  10795  -1728   1050   -663
ATOM   3391  NH1 ARG A 258      50.918  94.572  -8.794  1.00 82.42           N  
ANISOU 3391  NH1 ARG A 258     8620  11832  10863  -1656   1135   -662
ATOM   3392  NH2 ARG A 258      50.375  96.810  -8.687  1.00 77.36           N1+
ANISOU 3392  NH2 ARG A 258     8406  10644  10341  -1966   1088   -569
ATOM   3393  H   ARG A 258      46.478  92.914  -9.833  1.00 54.78           H  
ATOM   3394  HA  ARG A 258      45.644  92.024  -7.108  1.00 56.89           H  
ATOM   3395  HB3 ARG A 258      46.496  94.238  -6.432  1.00 58.15           H  
ATOM   3396  HB2 ARG A 258      46.831  94.676  -8.088  1.00 58.15           H  
ATOM   3397  HG3 ARG A 258      48.580  92.944  -8.241  1.00 71.81           H  
ATOM   3398  HG2 ARG A 258      48.087  92.250  -6.723  1.00 71.81           H  
ATOM   3399  HD3 ARG A 258      50.131  93.548  -6.366  1.00 72.08           H  
ATOM   3400  HD2 ARG A 258      48.806  94.274  -5.490  1.00 72.08           H  
ATOM   3401  HE  ARG A 258      48.895  96.139  -6.796  1.00 77.72           H  
ATOM   3402 HH12 ARG A 258      51.508  94.758  -9.599  1.00 82.42           H  
ATOM   3403 HH11 ARG A 258      50.833  93.628  -8.451  1.00 82.42           H  
ATOM   3404 HH22 ARG A 258      50.944  96.977  -9.514  1.00 77.36           H  
ATOM   3405 HH21 ARG A 258      49.918  97.600  -8.251  1.00 77.36           H  
ATOM   3406  N   LEU A 259      43.798  93.797  -9.103  1.00 50.94           N  
ANISOU 3406  N   LEU A 259     5401   6630   7324   -556    655   -525
ATOM   3407  CA  LEU A 259      42.513  94.454  -9.321  1.00 49.96           C  
ANISOU 3407  CA  LEU A 259     5444   6259   7281   -510    625   -414
ATOM   3408  C   LEU A 259      41.594  93.540 -10.142  1.00 47.00           C  
ANISOU 3408  C   LEU A 259     5098   5782   6978   -342    540   -364
ATOM   3409  O   LEU A 259      41.953  93.112 -11.238  1.00 45.88           O  
ANISOU 3409  O   LEU A 259     4964   5672   6796   -312    536   -389
ATOM   3410  CB  LEU A 259      42.746  95.816 -10.008  1.00 52.35           C  
ANISOU 3410  CB  LEU A 259     5920   6425   7544   -660    708   -345
ATOM   3411  CG  LEU A 259      41.477  96.682 -10.191  1.00 47.24           C  
ANISOU 3411  CG  LEU A 259     5436   5560   6953   -582    688   -235
ATOM   3412  CD1 LEU A 259      40.893  97.166  -8.852  1.00 51.87           C  
ANISOU 3412  CD1 LEU A 259     6022   6126   7560   -543    663   -241
ATOM   3413  CD2 LEU A 259      41.772  97.875 -11.104  1.00 51.20           C  
ANISOU 3413  CD2 LEU A 259     6133   5926   7393   -689    759   -175
ATOM   3414  H   LEU A 259      44.296  93.494  -9.927  1.00 50.94           H  
ATOM   3415  HA  LEU A 259      42.042  94.648  -8.361  1.00 49.96           H  
ATOM   3416  HB3 LEU A 259      43.201  95.637 -10.983  1.00 52.35           H  
ATOM   3417  HB2 LEU A 259      43.484  96.389  -9.446  1.00 52.35           H  
ATOM   3418  HG  LEU A 259      40.713  96.092 -10.697  1.00 47.24           H  
ATOM   3419 HD11 LEU A 259      40.050  97.837  -9.015  1.00 51.87           H  
ATOM   3420 HD12 LEU A 259      40.530  96.336  -8.245  1.00 51.87           H  
ATOM   3421 HD13 LEU A 259      41.636  97.709  -8.267  1.00 51.87           H  
ATOM   3422 HD21 LEU A 259      40.862  98.406 -11.375  1.00 51.20           H  
ATOM   3423 HD22 LEU A 259      42.438  98.589 -10.619  1.00 51.20           H  
ATOM   3424 HD23 LEU A 259      42.240  97.547 -12.032  1.00 51.20           H  
ATOM   3425  N   ALA A 260      40.389  93.295  -9.608  1.00 51.63           N  
ANISOU 3425  N   ALA A 260     5700   6253   7663   -241    468   -287
ATOM   3426  CA  ALA A 260      39.264  92.631 -10.259  1.00 45.85           C  
ANISOU 3426  CA  ALA A 260     4996   5391   7034   -129    366   -207
ATOM   3427  C   ALA A 260      38.091  93.620 -10.322  1.00 44.09           C  
ANISOU 3427  C   ALA A 260     4844   5036   6871   -132    383    -60
ATOM   3428  O   ALA A 260      37.895  94.390  -9.384  1.00 47.52           O  
ANISOU 3428  O   ALA A 260     5279   5484   7291   -133    429    -25
ATOM   3429  CB  ALA A 260      38.899  91.359  -9.479  1.00 44.37           C  
ANISOU 3429  CB  ALA A 260     4729   5218   6912     -8    261   -224
ATOM   3430  H   ALA A 260      40.204  93.681  -8.691  1.00 51.63           H  
ATOM   3431  HA  ALA A 260      39.536  92.332 -11.265  1.00 45.85           H  
ATOM   3432  HB1 ALA A 260      37.978  90.916  -9.851  1.00 44.37           H  
ATOM   3433  HB2 ALA A 260      39.678  90.604  -9.579  1.00 44.37           H  
ATOM   3434  HB3 ALA A 260      38.769  91.555  -8.416  1.00 44.37           H  
ATOM   3435  N   LEU A 261      37.319  93.620 -11.420  1.00 46.10           N  
ANISOU 3435  N   LEU A 261     5151   5189   7176   -113    339     17
ATOM   3436  CA  LEU A 261      36.222  94.562 -11.664  1.00 44.62           C  
ANISOU 3436  CA  LEU A 261     4996   4921   7039    -85    351    164
ATOM   3437  C   LEU A 261      34.950  93.773 -11.998  1.00 44.81           C  
ANISOU 3437  C   LEU A 261     4939   4882   7206    -36    227    270
ATOM   3438  O   LEU A 261      34.752  93.343 -13.134  1.00 46.80           O  
ANISOU 3438  O   LEU A 261     5195   5082   7504    -35    117    234
ATOM   3439  CB  LEU A 261      36.610  95.594 -12.748  1.00 43.25           C  
ANISOU 3439  CB  LEU A 261     4939   4697   6796   -109    398    183
ATOM   3440  CG  LEU A 261      37.918  96.381 -12.496  1.00 49.70           C
[truncated: 857,946 more chars]
