# Supplementary material for: An engineered variant of MECR reductase reveals indispensability of long-chain acyl-ACPs for mitochondrial respiration
Source: Nat Commun. 2023 Feb 4;14:619. doi: 10.1038/s41467-023-36358-7 (PMC9899272; doi:10.1038/s41467-023-36358-7)
Supplement: Supplementary file 3 — Supplementary Data 1 [file 41467_2023_36358_MOESM3_ESM.zip › data_4nat-comm_Dec2022/init_model_Ile129Phe.pdb]

REMARK   4      COMPLIES WITH FORMAT V. 3.0, 1-DEC-2006
REMARK 888
REMARK 888 WRITTEN BY MAESTRO (A PRODUCT OF SCHRODINGER, LLC)
TITLE     exp-MUT_I129F (non-exp) 2%conf optimized
MODEL        1
ATOM      1  N   ARG A  42       7.066 121.027 -31.620  1.00 73.42           N1+
ATOM      2  CA  ARG A  42       6.659 120.817 -30.230  1.00 73.11           C  
ATOM      3  C   ARG A  42       7.750 120.065 -29.450  1.00 73.54           C  
ATOM      4  O   ARG A  42       8.539 119.321 -30.034  1.00 73.29           O  
ATOM      5  CB  ARG A  42       5.257 120.151 -30.205  1.00 76.33           C  
ATOM      6  CG  ARG A  42       4.974 119.074 -29.146  1.00 92.06           C  
ATOM      7  CD  ARG A  42       4.188 119.477 -27.894  1.00104.28           C  
ATOM      8  NE  ARG A  42       4.354 120.836 -27.366  1.00111.53           N  
ATOM      9  CZ  ARG A  42       3.387 121.547 -26.750  1.00125.49           C  
ATOM     10  NH1 ARG A  42       2.106 121.147 -26.735  1.00110.06           N  
ATOM     11  NH2 ARG A  42       3.713 122.683 -26.121  1.00112.47           N1+
ATOM     12  H1  ARG A  42       7.948 121.517 -31.676  1.00  0.00           H  
ATOM     13  H2  ARG A  42       7.200 120.148 -32.100  1.00  0.00           H  
ATOM     14  HA  ARG A  42       6.569 121.800 -29.766  1.00  0.00           H  
ATOM     15  HB2 ARG A  42       5.102 119.665 -31.171  1.00  0.00           H  
ATOM     16  HB3 ARG A  42       4.485 120.921 -30.170  1.00  0.00           H  
ATOM     17  HG3 ARG A  42       5.834 118.459 -28.887  1.00  0.00           H  
ATOM     18  HG2 ARG A  42       4.331 118.353 -29.654  1.00  0.00           H  
ATOM     19  HD3 ARG A  42       4.566 118.839 -27.105  1.00  0.00           H  
ATOM     20  HD2 ARG A  42       3.134 119.254 -28.056  1.00  0.00           H  
ATOM     21  HE  ARG A  42       5.298 121.188 -27.323  1.00  0.00           H  
ATOM     22 HH12 ARG A  42       1.407 121.703 -26.264  1.00  0.00           H  
ATOM     23 HH11 ARG A  42       1.832 120.294 -27.200  1.00  0.00           H  
ATOM     24 HH22 ARG A  42       3.016 123.234 -25.627  1.00  0.00           H  
ATOM     25 HH21 ARG A  42       4.672 122.994 -26.095  1.00  0.00           H  
ATOM     26  N   VAL A  43       7.779 120.247 -28.120  1.00 66.63           N  
ATOM     27  CA  VAL A  43       8.700 119.549 -27.225  1.00 64.54           C  
ATOM     28  C   VAL A  43       8.048 118.254 -26.735  1.00 64.87           C  
ATOM     29  O   VAL A  43       6.998 118.288 -26.099  1.00 63.77           O  
ATOM     30  CB  VAL A  43       9.075 120.483 -26.049  1.00 68.05           C  
ATOM     31  CG1 VAL A  43       9.702 119.769 -24.834  1.00 67.59           C  
ATOM     32  CG2 VAL A  43      10.009 121.590 -26.552  1.00 68.02           C  
ATOM     33  H   VAL A  43       7.129 120.891 -27.699  1.00  0.00           H  
ATOM     34  HA  VAL A  43       9.613 119.300 -27.760  1.00  0.00           H  
ATOM     35  HB  VAL A  43       8.181 120.983 -25.705  1.00  0.00           H  
ATOM     36 HG11 VAL A  43       9.980 120.487 -24.061  1.00  0.00           H  
ATOM     37 HG12 VAL A  43       9.025 119.058 -24.368  1.00  0.00           H  
ATOM     38 HG13 VAL A  43      10.605 119.229 -25.121  1.00  0.00           H  
ATOM     39 HG21 VAL A  43      10.437 122.169 -25.733  1.00  0.00           H  
ATOM     40 HG22 VAL A  43      10.819 121.173 -27.144  1.00  0.00           H  
ATOM     41 HG23 VAL A  43       9.476 122.288 -27.197  1.00  0.00           H  
ATOM     42  N   ARG A  44       8.706 117.124 -27.024  1.00 59.49           N  
ATOM     43  CA  ARG A  44       8.290 115.789 -26.616  1.00 57.81           C  
ATOM     44  C   ARG A  44       9.310 115.238 -25.618  1.00 58.51           C  
ATOM     45  O   ARG A  44      10.511 115.402 -25.811  1.00 56.86           O  
ATOM     46  CB  ARG A  44       8.217 114.871 -27.842  1.00 57.88           C  
ATOM     47  CG  ARG A  44       7.230 115.365 -28.916  1.00 66.72           C  
ATOM     48  CD  ARG A  44       7.259 114.513 -30.185  1.00 81.22           C  
ATOM     49  NE  ARG A  44       8.630 114.392 -30.697  1.00 94.94           N  
ATOM     50  CZ  ARG A  44       9.095 113.404 -31.474  1.00109.91           C  
ATOM     51  NH1 ARG A  44       8.278 112.452 -31.944  1.00101.84           N  
ATOM     52  NH2 ARG A  44      10.397 113.370 -31.782  1.00 91.21           N1+
ATOM     53  H   ARG A  44       9.584 117.199 -27.521  1.00  0.00           H  
ATOM     54  HA  ARG A  44       7.304 115.834 -26.164  1.00  0.00           H  
ATOM     55  HB3 ARG A  44       7.925 113.867 -27.530  1.00  0.00           H  
ATOM     56  HB2 ARG A  44       9.215 114.774 -28.262  1.00  0.00           H  
ATOM     57  HG3 ARG A  44       7.439 116.399 -29.192  1.00  0.00           H  
ATOM     58  HG2 ARG A  44       6.224 115.357 -28.502  1.00  0.00           H  
ATOM     59  HD2 ARG A  44       6.618 114.944 -30.955  1.00  0.00           H  
ATOM     60  HD3 ARG A  44       6.870 113.521 -29.955  1.00  0.00           H  
ATOM     61  HE  ARG A  44       9.264 115.132 -30.428  1.00  0.00           H  
ATOM     62 HH11 ARG A  44       8.635 111.712 -32.531  1.00  0.00           H  
ATOM     63 HH12 ARG A  44       7.296 112.472 -31.714  1.00  0.00           H  
ATOM     64 HH21 ARG A  44      10.764 112.645 -32.382  1.00  0.00           H  
ATOM     65 HH22 ARG A  44      11.025 114.082 -31.438  1.00  0.00           H  
ATOM     66  N   ALA A  45       8.825 114.574 -24.565  1.00 53.67           N  
ATOM     67  CA  ALA A  45       9.609 114.018 -23.472  1.00 52.46           C  
ATOM     68  C   ALA A  45       9.075 112.651 -23.056  1.00 53.36           C  
ATOM     69  O   ALA A  45       7.865 112.437 -23.032  1.00 51.67           O  
ATOM     70  CB  ALA A  45       9.658 115.016 -22.307  1.00 52.85           C  
ATOM     71  H   ALA A  45       7.818 114.477 -24.490  1.00  0.00           H  
ATOM     72  HA  ALA A  45      10.626 113.852 -23.818  1.00  0.00           H  
ATOM     73  HB1 ALA A  45      10.272 114.640 -21.488  1.00  0.00           H  
ATOM     74  HB2 ALA A  45      10.074 115.974 -22.622  1.00  0.00           H  
ATOM     75  HB3 ALA A  45       8.660 115.205 -21.910  1.00  0.00           H  
ATOM     76  N   LEU A  46       9.984 111.739 -22.685  1.00 48.53           N  
ATOM     77  CA  LEU A  46       9.658 110.458 -22.072  1.00 47.90           C  
ATOM     78  C   LEU A  46       9.617 110.675 -20.568  1.00 51.45           C  
ATOM     79  O   LEU A  46      10.644 110.978 -19.965  1.00 50.07           O  
ATOM     80  CB  LEU A  46      10.772 109.428 -22.354  1.00 47.50           C  
ATOM     81  CG  LEU A  46      10.859 108.928 -23.801  1.00 51.26           C  
ATOM     82  CD1 LEU A  46      11.874 107.782 -23.919  1.00 51.22           C  
ATOM     83  CD2 LEU A  46       9.512 108.453 -24.350  1.00 52.55           C  
ATOM     84  H   LEU A  46      10.965 111.986 -22.735  1.00  0.00           H  
ATOM     85  HA  LEU A  46       8.686 110.089 -22.395  1.00  0.00           H  
ATOM     86  HB3 LEU A  46      10.623 108.561 -21.714  1.00  0.00           H  
ATOM     87  HB2 LEU A  46      11.736 109.837 -22.060  1.00  0.00           H  
ATOM     88  HG  LEU A  46      11.190 109.764 -24.410  1.00  0.00           H  
ATOM     89 HD11 LEU A  46      12.075 107.554 -24.962  1.00  0.00           H  
ATOM     90 HD12 LEU A  46      12.830 108.025 -23.466  1.00  0.00           H  
ATOM     91 HD13 LEU A  46      11.511 106.875 -23.435  1.00  0.00           H  
ATOM     92 HD21 LEU A  46       9.624 108.135 -25.384  1.00  0.00           H  
ATOM     93 HD22 LEU A  46       9.121 107.615 -23.776  1.00  0.00           H  
ATOM     94 HD23 LEU A  46       8.757 109.227 -24.337  1.00  0.00           H  
ATOM     95  N   VAL A  47       8.426 110.518 -19.977  1.00 49.20           N  
ATOM     96  CA  VAL A  47       8.168 110.790 -18.569  1.00 49.92           C  
ATOM     97  C   VAL A  47       7.397 109.644 -17.917  1.00 54.35           C  
ATOM     98  O   VAL A  47       6.521 109.027 -18.524  1.00 54.41           O  
ATOM     99  CB  VAL A  47       7.647 112.243 -18.293  1.00 54.36           C  
ATOM    100  CG1 VAL A  47       7.488 113.117 -19.547  1.00 54.39           C  
ATOM    101  CG2 VAL A  47       6.358 112.313 -17.450  1.00 53.98           C  
ATOM    102  H   VAL A  47       7.634 110.241 -20.543  1.00  0.00           H  
ATOM    103  HA  VAL A  47       9.141 110.732 -18.085  1.00  0.00           H  
ATOM    104  HB  VAL A  47       8.413 112.741 -17.698  1.00  0.00           H  
ATOM    105 HG11 VAL A  47       7.103 114.105 -19.297  1.00  0.00           H  
ATOM    106 HG12 VAL A  47       8.441 113.269 -20.053  1.00  0.00           H  
ATOM    107 HG13 VAL A  47       6.798 112.659 -20.254  1.00  0.00           H  
ATOM    108 HG21 VAL A  47       6.083 113.347 -17.243  1.00  0.00           H  
ATOM    109 HG22 VAL A  47       5.517 111.848 -17.966  1.00  0.00           H  
ATOM    110 HG23 VAL A  47       6.481 111.820 -16.487  1.00  0.00           H  
ATOM    111  N   TYR A  48       7.731 109.409 -16.645  1.00 50.31           N  
ATOM    112  CA  TYR A  48       7.176 108.384 -15.789  1.00 50.42           C  
ATOM    113  C   TYR A  48       6.642 109.029 -14.510  1.00 56.73           C  
ATOM    114  O   TYR A  48       7.403 109.655 -13.776  1.00 55.79           O  
ATOM    115  CB  TYR A  48       8.239 107.298 -15.543  1.00 51.03           C  
ATOM    116  CG  TYR A  48       9.540 107.671 -14.867  1.00 51.56           C  
ATOM    117  CD1 TYR A  48      10.507 108.440 -15.542  1.00 51.80           C  
ATOM    118  CD2 TYR A  48       9.805 107.213 -13.561  1.00 52.59           C  
ATOM    119  CE1 TYR A  48      11.718 108.762 -14.902  1.00 49.81           C  
ATOM    120  CE2 TYR A  48      11.008 107.542 -12.923  1.00 53.51           C  
ATOM    121  CZ  TYR A  48      11.972 108.306 -13.595  1.00 56.75           C  
ATOM    122  OH  TYR A  48      13.149 108.607 -12.978  1.00 54.76           O  
ATOM    123  H   TYR A  48       8.440 110.001 -16.230  1.00  0.00           H  
ATOM    124  HA  TYR A  48       6.334 107.900 -16.287  1.00  0.00           H  
ATOM    125  HB2 TYR A  48       8.449 106.745 -16.459  1.00  0.00           H  
ATOM    126  HB3 TYR A  48       7.806 106.611 -14.847  1.00  0.00           H  
ATOM    127  HD1 TYR A  48      10.334 108.783 -16.551  1.00  0.00           H  
ATOM    128  HD2 TYR A  48       9.100 106.601 -13.033  1.00  0.00           H  
ATOM    129  HE1 TYR A  48      12.454 109.362 -15.410  1.00  0.00           H  
ATOM    130  HE2 TYR A  48      11.200 107.186 -11.926  1.00  0.00           H  
ATOM    131  HH  TYR A  48      13.193 108.288 -12.090  1.00  0.00           H  
ATOM    132  N   GLY A  49       5.332 108.870 -14.263  1.00 55.38           N  
ATOM    133  CA  GLY A  49       4.613 109.388 -13.098  1.00 56.04           C  
ATOM    134  C   GLY A  49       4.553 108.428 -11.910  1.00 61.60           C  
ATOM    135  O   GLY A  49       4.222 108.849 -10.804  1.00 60.73           O  
ATOM    136  H   GLY A  49       4.786 108.354 -14.938  1.00  0.00           H  
ATOM    137  HA3 GLY A  49       3.592 109.621 -13.401  1.00  0.00           H  
ATOM    138  HA2 GLY A  49       5.046 110.314 -12.742  1.00  0.00           H  
ATOM    139  N   HIS A  50       4.884 107.153 -12.136  1.00 60.63           N  
ATOM    140  CA  HIS A  50       4.974 106.089 -11.139  1.00 62.02           C  
ATOM    141  C   HIS A  50       6.375 105.482 -11.210  1.00 65.57           C  
ATOM    142  O   HIS A  50       7.100 105.759 -12.157  1.00 65.40           O  
ATOM    143  CB  HIS A  50       3.868 105.054 -11.404  1.00 63.73           C  
ATOM    144  CG  HIS A  50       2.485 105.594 -11.148  1.00 68.22           C  
ATOM    145  ND1 HIS A  50       1.645 106.078 -12.139  1.00 70.50           N  
ATOM    146  CD2 HIS A  50       1.809 105.781  -9.965  1.00 70.80           C  
ATOM    147  CE1 HIS A  50       0.534 106.507 -11.534  1.00 70.31           C  
ATOM    148  NE2 HIS A  50       0.565 106.359 -10.215  1.00 70.76           N  
ATOM    149  H   HIS A  50       5.177 106.910 -13.071  1.00  0.00           H  
ATOM    150  HA  HIS A  50       4.837 106.481 -10.130  1.00  0.00           H  
ATOM    151  HB3 HIS A  50       4.003 104.195 -10.745  1.00  0.00           H  
ATOM    152  HB2 HIS A  50       3.922 104.669 -12.423  1.00  0.00           H  
ATOM    153  HD1 HIS A  50       1.836 106.104 -13.130  1.00  0.00           H  
ATOM    154  HD2 HIS A  50       2.123 105.556  -8.957  1.00  0.00           H  
ATOM    155  HE1 HIS A  50      -0.304 106.936 -12.063  1.00  0.00           H  
ATOM    156  N   HIS A  51       6.777 104.663 -10.230  1.00 60.96           N  
ATOM    157  CA  HIS A  51       7.985 103.842 -10.341  1.00 59.68           C  
ATOM    158  C   HIS A  51       7.567 102.395 -10.627  1.00 65.22           C  
ATOM    159  O   HIS A  51       6.654 101.873  -9.988  1.00 66.46           O  
ATOM    160  CB  HIS A  51       8.802 103.885  -9.036  1.00 59.15           C  
ATOM    161  CG  HIS A  51       9.662 105.111  -8.842  1.00 61.76           C  
ATOM    162  ND1 HIS A  51      10.512 105.620  -9.811  1.00 63.07           N  
ATOM    163  CD2 HIS A  51       9.853 105.905  -7.735  1.00 63.11           C  
ATOM    164  CE1 HIS A  51      11.154 106.659  -9.265  1.00 62.43           C  
ATOM    165  NE2 HIS A  51      10.796 106.894  -8.011  1.00 62.79           N  
ATOM    166  H   HIS A  51       6.156 104.476  -9.456  1.00  0.00           H  
ATOM    167  HA  HIS A  51       8.616 104.183 -11.158  1.00  0.00           H  
ATOM    168  HB3 HIS A  51       9.489 103.040  -9.008  1.00  0.00           H  
ATOM    169  HB2 HIS A  51       8.150 103.767  -8.170  1.00  0.00           H  
ATOM    170  HD1 HIS A  51      10.651 105.249 -10.741  1.00  0.00           H  
ATOM    171  HD2 HIS A  51       9.397 105.833  -6.759  1.00  0.00           H  
ATOM    172  HE1 HIS A  51      11.901 107.243  -9.782  1.00  0.00           H  
ATOM    173  N   GLY A  52       8.246 101.745 -11.581  1.00 61.41           N  
ATOM    174  CA  GLY A  52       7.963 100.376 -12.004  1.00 60.81           C  
ATOM    175  C   GLY A  52       8.707 100.006 -13.288  1.00 64.26           C  
ATOM    176  O   GLY A  52       9.600 100.736 -13.719  1.00 63.46           O  
ATOM    177  H   GLY A  52       9.002 102.226 -12.053  1.00  0.00           H  
ATOM    178  HA3 GLY A  52       6.891 100.250 -12.163  1.00  0.00           H  
ATOM    179  HA2 GLY A  52       8.261  99.688 -11.212  1.00  0.00           H  
ATOM    180  N   ASP A  53       8.324  98.871 -13.903  1.00 61.52           N  
ATOM    181  CA  ASP A  53       8.876  98.354 -15.161  1.00 61.59           C  
ATOM    182  C   ASP A  53       8.801  99.433 -16.269  1.00 65.85           C  
ATOM    183  O   ASP A  53       7.688  99.798 -16.636  1.00 65.49           O  
ATOM    184  CB  ASP A  53       8.167  97.029 -15.552  1.00 63.39           C  
ATOM    185  CG  ASP A  53       8.190  96.700 -17.053  1.00 73.72           C  
ATOM    186  OD1 ASP A  53       9.280  96.327 -17.538  1.00 72.96           O  
ATOM    187  OD2 ASP A  53       7.137  96.900 -17.696  1.00 81.51           O1-
ATOM    188  H   ASP A  53       7.579  98.335 -13.483  1.00  0.00           H  
ATOM    189  HA  ASP A  53       9.904  98.073 -14.946  1.00  0.00           H  
ATOM    190  HB3 ASP A  53       7.119  97.072 -15.249  1.00  0.00           H  
ATOM    191  HB2 ASP A  53       8.602  96.194 -15.001  1.00  0.00           H  
ATOM    192  N   PRO A  54       9.935  99.948 -16.790  1.00 62.13           N  
ATOM    193  CA  PRO A  54       9.993 101.064 -17.745  1.00 61.99           C  
ATOM    194  C   PRO A  54       9.043 100.994 -18.943  1.00 65.65           C  
ATOM    195  O   PRO A  54       8.394 101.985 -19.261  1.00 65.27           O  
ATOM    196  CB  PRO A  54      11.446 101.108 -18.223  1.00 63.85           C  
ATOM    197  CG  PRO A  54      12.244 100.451 -17.119  1.00 68.02           C  
ATOM    198  CD  PRO A  54      11.278  99.501 -16.431  1.00 63.36           C  
ATOM    199  HA  PRO A  54       9.740 101.956 -17.181  1.00  0.00           H  
ATOM    200  HB3 PRO A  54      11.789 102.120 -18.442  1.00  0.00           H  
ATOM    201  HB2 PRO A  54      11.574 100.511 -19.126  1.00  0.00           H  
ATOM    202  HG3 PRO A  54      12.594 101.205 -16.413  1.00  0.00           H  
ATOM    203  HG2 PRO A  54      13.109  99.934 -17.519  1.00  0.00           H  
ATOM    204  HD2 PRO A  54      11.428  98.479 -16.784  1.00  0.00           H  
ATOM    205  HD3 PRO A  54      11.449  99.527 -15.356  1.00  0.00           H  
ATOM    206  N   ALA A  55       8.909  99.814 -19.567  1.00 62.09           N  
ATOM    207  CA  ALA A  55       8.002  99.575 -20.687  1.00 62.08           C  
ATOM    208  C   ALA A  55       6.511  99.760 -20.346  1.00 66.47           C  
ATOM    209  O   ALA A  55       5.693  99.899 -21.249  1.00 64.37           O  
ATOM    210  CB  ALA A  55       8.240  98.158 -21.205  1.00 62.97           C  
ATOM    211  H   ALA A  55       9.443  99.025 -19.231  1.00  0.00           H  
ATOM    212  HA  ALA A  55       8.248 100.278 -21.485  1.00  0.00           H  
ATOM    213  HB1 ALA A  55       7.588  97.944 -22.053  1.00  0.00           H  
ATOM    214  HB2 ALA A  55       9.269  98.032 -21.542  1.00  0.00           H  
ATOM    215  HB3 ALA A  55       8.045  97.407 -20.437  1.00  0.00           H  
ATOM    216  N   LYS A  56       6.143  99.798 -19.061  1.00 65.73           N  
ATOM    217  CA  LYS A  56       4.800 100.132 -18.607  1.00 66.44           C  
ATOM    218  C   LYS A  56       4.711 101.582 -18.130  1.00 70.21           C  
ATOM    219  O   LYS A  56       3.706 102.243 -18.383  1.00 69.90           O  
ATOM    220  CB  LYS A  56       4.442  99.215 -17.423  1.00 69.81           C  
ATOM    221  CG  LYS A  56       3.660  97.967 -17.854  1.00 96.29           C  
ATOM    222  CD  LYS A  56       2.333  97.870 -17.097  1.00111.23           C  
ATOM    223  CE  LYS A  56       1.628  96.530 -17.306  1.00124.10           C  
ATOM    224  NZ  LYS A  56       0.568  96.343 -16.304  1.00132.90           N1+
ATOM    225  H   LYS A  56       6.848  99.636 -18.352  1.00  0.00           H  
ATOM    226  HA  LYS A  56       4.060 100.020 -19.401  1.00  0.00           H  
ATOM    227  HB3 LYS A  56       3.848  99.764 -16.690  1.00  0.00           H  
ATOM    228  HB2 LYS A  56       5.330  98.912 -16.869  1.00  0.00           H  
ATOM    229  HG3 LYS A  56       4.272  97.087 -17.649  1.00  0.00           H  
ATOM    230  HG2 LYS A  56       3.472  97.951 -18.928  1.00  0.00           H  
ATOM    231  HD3 LYS A  56       1.674  98.692 -17.380  1.00  0.00           H  
ATOM    232  HD2 LYS A  56       2.537  97.988 -16.031  1.00  0.00           H  
ATOM    233  HE3 LYS A  56       2.337  95.708 -17.197  1.00  0.00           H  
ATOM    234  HE2 LYS A  56       1.210  96.465 -18.311  1.00  0.00           H  
ATOM    235  HZ1 LYS A  56       0.966  96.385 -15.377  1.00  0.00           H  
ATOM    236  HZ2 LYS A  56      -0.123  97.073 -16.407  1.00  0.00           H  
ATOM    237  HZ3 LYS A  56       0.129  95.444 -16.442  1.00  0.00           H  
ATOM    238  N   VAL A  57       5.733 102.062 -17.413  1.00 66.28           N  
ATOM    239  CA  VAL A  57       5.673 103.334 -16.712  1.00 65.62           C  
ATOM    240  C   VAL A  57       6.019 104.515 -17.636  1.00 67.64           C  
ATOM    241  O   VAL A  57       5.393 105.570 -17.520  1.00 66.49           O  
ATOM    242  CB  VAL A  57       6.675 103.278 -15.550  1.00 69.87           C  
ATOM    243  CG1 VAL A  57       6.560 104.497 -14.660  1.00 69.84           C  
ATOM    244  CG2 VAL A  57       6.434 102.093 -14.617  1.00 69.97           C  
ATOM    245  H   VAL A  57       6.532 101.465 -17.245  1.00  0.00           H  
ATOM    246  HA  VAL A  57       4.670 103.485 -16.306  1.00  0.00           H  
ATOM    247  HB  VAL A  57       7.690 103.215 -15.948  1.00  0.00           H  
ATOM    248 HG11 VAL A  57       7.532 104.636 -14.191  1.00  0.00           H  
ATOM    249 HG12 VAL A  57       6.242 105.395 -15.175  1.00  0.00           H  
ATOM    250 HG13 VAL A  57       5.813 104.352 -13.881  1.00  0.00           H  
ATOM    251 HG21 VAL A  57       7.129 102.162 -13.793  1.00  0.00           H  
ATOM    252 HG22 VAL A  57       5.428 102.113 -14.197  1.00  0.00           H  
ATOM    253 HG23 VAL A  57       6.548 101.125 -15.082  1.00  0.00           H  
ATOM    254  N   VAL A  58       7.002 104.358 -18.534  1.00 63.26           N  
ATOM    255  CA  VAL A  58       7.454 105.423 -19.422  1.00 62.56           C  
ATOM    256  C   VAL A  58       6.447 105.580 -20.565  1.00 65.48           C  
ATOM    257  O   VAL A  58       6.063 104.614 -21.229  1.00 64.98           O  
ATOM    258  CB  VAL A  58       8.862 105.115 -19.985  1.00 66.17           C  
ATOM    259  CG1 VAL A  58       9.388 106.255 -20.874  1.00 65.77           C  
ATOM    260  CG2 VAL A  58       9.878 104.870 -18.859  1.00 65.82           C  
ATOM    261  H   VAL A  58       7.454 103.455 -18.620  1.00  0.00           H  
ATOM    262  HA  VAL A  58       7.512 106.352 -18.849  1.00  0.00           H  
ATOM    263  HB  VAL A  58       8.809 104.214 -20.597  1.00  0.00           H  
ATOM    264 HG11 VAL A  58      10.403 106.051 -21.218  1.00  0.00           H  
ATOM    265 HG12 VAL A  58       8.779 106.402 -21.765  1.00  0.00           H  
ATOM    266 HG13 VAL A  58       9.405 107.197 -20.324  1.00  0.00           H  
ATOM    267 HG21 VAL A  58      10.858 104.636 -19.272  1.00  0.00           H  
ATOM    268 HG22 VAL A  58       9.990 105.752 -18.227  1.00  0.00           H  
ATOM    269 HG23 VAL A  58       9.590 104.043 -18.217  1.00  0.00           H  
ATOM    270  N   GLU A  59       6.050 106.836 -20.778  1.00 61.37           N  
ATOM    271  CA  GLU A  59       5.093 107.269 -21.777  1.00 61.35           C  
ATOM    272  C   GLU A  59       5.600 108.557 -22.425  1.00 64.19           C  
ATOM    273  O   GLU A  59       6.204 109.397 -21.755  1.00 63.90           O  
ATOM    274  CB  GLU A  59       3.675 107.273 -21.169  1.00 62.83           C  
ATOM    275  CG  GLU A  59       3.114 108.656 -20.796  1.00 75.29           C  
ATOM    276  CD  GLU A  59       1.728 108.567 -20.165  1.00 98.64           C  
ATOM    277  OE1 GLU A  59       1.533 107.688 -19.298  1.00 84.21           O  
ATOM    278  OE2 GLU A  59       0.880 109.397 -20.557  1.00 92.48           O1-
ATOM    279  H   GLU A  59       6.413 107.558 -20.171  1.00  0.00           H  
ATOM    280  HA  GLU A  59       5.077 106.521 -22.559  1.00  0.00           H  
ATOM    281  HB2 GLU A  59       3.641 106.606 -20.305  1.00  0.00           H  
ATOM    282  HB3 GLU A  59       2.996 106.825 -21.896  1.00  0.00           H  
ATOM    283  HG3 GLU A  59       3.048 109.292 -21.680  1.00  0.00           H  
ATOM    284  HG2 GLU A  59       3.778 109.155 -20.089  1.00  0.00           H  
ATOM    285  N   LEU A  60       5.348 108.707 -23.733  1.00 58.65           N  
ATOM    286  CA  LEU A  60       5.741 109.888 -24.491  1.00 57.40           C  
ATOM    287  C   LEU A  60       4.680 110.973 -24.278  1.00 61.32           C  
ATOM    288  O   LEU A  60       3.483 110.738 -24.446  1.00 61.44           O  
ATOM    289  CB  LEU A  60       5.850 109.516 -25.986  1.00 57.25           C  
ATOM    290  CG  LEU A  60       6.607 110.542 -26.861  1.00 61.91           C  
ATOM    291  CD1 LEU A  60       8.095 110.656 -26.510  1.00 62.70           C  
ATOM    292  CD2 LEU A  60       6.480 110.185 -28.348  1.00 63.52           C  
ATOM    293  H   LEU A  60       4.842 107.982 -24.221  1.00  0.00           H  
ATOM    294  HA  LEU A  60       6.707 110.233 -24.124  1.00  0.00           H  
ATOM    295  HB3 LEU A  60       4.854 109.343 -26.395  1.00  0.00           H  
ATOM    296  HB2 LEU A  60       6.369 108.562 -26.074  1.00  0.00           H  
ATOM    297  HG  LEU A  60       6.151 111.523 -26.722  1.00  0.00           H  
ATOM    298 HD11 LEU A  60       8.581 111.378 -27.167  1.00  0.00           H  
ATOM    299 HD12 LEU A  60       8.256 111.019 -25.498  1.00  0.00           H  
ATOM    300 HD13 LEU A  60       8.605 109.704 -26.645  1.00  0.00           H  
ATOM    301 HD21 LEU A  60       6.977 110.926 -28.976  1.00  0.00           H  
ATOM    302 HD22 LEU A  60       6.929 109.214 -28.563  1.00  0.00           H  
ATOM    303 HD23 LEU A  60       5.435 110.144 -28.655  1.00  0.00           H  
ATOM    304  N   LYS A  61       5.149 112.158 -23.880  1.00 57.42           N  
ATOM    305  CA  LYS A  61       4.340 113.317 -23.551  1.00 57.40           C  
ATOM    306  C   LYS A  61       4.878 114.565 -24.220  1.00 62.74           C  
ATOM    307  O   LYS A  61       6.063 114.671 -24.506  1.00 62.63           O  
ATOM    308  CB  LYS A  61       4.272 113.514 -22.031  1.00 59.37           C  
ATOM    309  CG  LYS A  61       3.349 112.511 -21.332  1.00 75.43           C  
ATOM    310  CD  LYS A  61       2.730 113.110 -20.065  1.00 88.81           C  
ATOM    311  CE  LYS A  61       1.443 112.395 -19.647  1.00102.11           C  
ATOM    312  NZ  LYS A  61       0.620 113.259 -18.786  1.00112.26           N1+
ATOM    313  H   LYS A  61       6.149 112.256 -23.750  1.00  0.00           H  
ATOM    314  HA  LYS A  61       3.327 113.184 -23.937  1.00  0.00           H  
ATOM    315  HB3 LYS A  61       3.907 114.524 -21.837  1.00  0.00           H  
ATOM    316  HB2 LYS A  61       5.268 113.487 -21.595  1.00  0.00           H  
ATOM    317  HG3 LYS A  61       3.882 111.586 -21.109  1.00  0.00           H  
ATOM    318  HG2 LYS A  61       2.545 112.237 -22.017  1.00  0.00           H  
ATOM    319  HD3 LYS A  61       2.475 114.153 -20.255  1.00  0.00           H  
ATOM    320  HD2 LYS A  61       3.455 113.119 -19.249  1.00  0.00           H  
ATOM    321  HE3 LYS A  61       1.677 111.471 -19.119  1.00  0.00           H  
ATOM    322  HE2 LYS A  61       0.839 112.134 -20.516  1.00  0.00           H  
ATOM    323  HZ1 LYS A  61       0.362 114.095 -19.291  1.00  0.00           H  
ATOM    324  HZ2 LYS A  61      -0.215 112.757 -18.517  1.00  0.00           H  
ATOM    325  HZ3 LYS A  61       1.143 113.509 -17.959  1.00  0.00           H  
ATOM    326  N   ASN A  62       3.979 115.528 -24.406  1.00 60.28           N  
ATOM    327  CA  ASN A  62       4.248 116.863 -24.900  1.00 60.49           C  
ATOM    328  C   ASN A  62       4.390 117.798 -23.698  1.00 64.97           C  
ATOM    329  O   ASN A  62       3.606 117.704 -22.755  1.00 64.39           O  
ATOM    330  CB  ASN A  62       3.009 117.274 -25.712  1.00 61.17           C  
ATOM    331  CG  ASN A  62       2.844 116.431 -26.985  1.00 86.35           C  
ATOM    332  OD1 ASN A  62       1.785 115.852 -27.191  1.00 79.21           O  
ATOM    333  ND2 ASN A  62       3.866 116.342 -27.839  1.00 80.55           N  
ATOM    334  H   ASN A  62       3.030 115.343 -24.114  1.00  0.00           H  
ATOM    335  HA  ASN A  62       5.144 116.874 -25.514  1.00  0.00           H  
ATOM    336  HB2 ASN A  62       2.961 118.338 -25.914  1.00  0.00           H  
ATOM    337  HB3 ASN A  62       2.118 117.105 -25.102  1.00  0.00           H  
ATOM    338 HD21 ASN A  62       3.762 115.788 -28.676  1.00  0.00           H  
ATOM    339 HD22 ASN A  62       4.740 116.805 -27.636  1.00  0.00           H  
ATOM    340  N   LEU A  63       5.389 118.686 -23.729  1.00 62.81           N  
ATOM    341  CA  LEU A  63       5.726 119.622 -22.661  1.00 63.43           C  
ATOM    342  C   LEU A  63       5.841 121.030 -23.250  1.00 70.49           C  
ATOM    343  O   LEU A  63       6.293 121.204 -24.378  1.00 70.36           O  
ATOM    344  CB  LEU A  63       7.042 119.175 -21.976  1.00 63.39           C  
ATOM    345  CG  LEU A  63       6.913 118.306 -20.704  1.00 67.94           C  
ATOM    346  CD1 LEU A  63       6.143 116.993 -20.910  1.00 68.27           C  
ATOM    347  CD2 LEU A  63       8.312 118.000 -20.148  1.00 69.04           C  
ATOM    348  H   LEU A  63       5.984 118.702 -24.548  1.00  0.00           H  
ATOM    349  HA  LEU A  63       4.933 119.658 -21.911  1.00  0.00           H  
ATOM    350  HB3 LEU A  63       7.621 120.059 -21.701  1.00  0.00           H  
ATOM    351  HB2 LEU A  63       7.662 118.644 -22.696  1.00  0.00           H  
ATOM    352  HG  LEU A  63       6.383 118.885 -19.946  1.00  0.00           H  
ATOM    353 HD11 LEU A  63       6.336 116.292 -20.098  1.00  0.00           H  
ATOM    354 HD12 LEU A  63       5.071 117.163 -20.902  1.00  0.00           H  
ATOM    355 HD13 LEU A  63       6.420 116.498 -21.842  1.00  0.00           H  
ATOM    356 HD21 LEU A  63       8.257 117.422 -19.224  1.00  0.00           H  
ATOM    357 HD22 LEU A  63       8.909 117.431 -20.860  1.00  0.00           H  
ATOM    358 HD23 LEU A  63       8.855 118.918 -19.922  1.00  0.00           H  
ATOM    359  N   GLU A  64       5.468 122.046 -22.464  1.00 68.56           N  
ATOM    360  CA  GLU A  64       5.714 123.452 -22.773  1.00 68.95           C  
ATOM    361  C   GLU A  64       7.125 123.761 -22.264  1.00 73.08           C  
ATOM    362  O   GLU A  64       7.489 123.333 -21.165  1.00 72.24           O  
ATOM    363  CB  GLU A  64       4.728 124.327 -21.970  1.00 70.39           C  
ATOM    364  CG  GLU A  64       3.235 123.980 -22.166  1.00 82.23           C  
ATOM    365  CD  GLU A  64       2.499 124.951 -23.081  1.00 96.03           C  
ATOM    366  OE1 GLU A  64       2.123 126.027 -22.568  1.00 76.27           O  
ATOM    367  OE2 GLU A  64       2.312 124.593 -24.266  1.00 87.99           O1-
ATOM    368  H   GLU A  64       5.106 121.839 -21.545  1.00  0.00           H  
ATOM    369  HA  GLU A  64       5.619 123.653 -23.842  1.00  0.00           H  
ATOM    370  HB2 GLU A  64       4.907 125.379 -22.199  1.00  0.00           H  
ATOM    371  HB3 GLU A  64       4.942 124.231 -20.904  1.00  0.00           H  
ATOM    372  HG3 GLU A  64       2.736 124.017 -21.197  1.00  0.00           H  
ATOM    373  HG2 GLU A  64       3.084 122.963 -22.529  1.00  0.00           H  
ATOM    374  N   LEU A  65       7.921 124.505 -23.041  1.00 70.55           N  
ATOM    375  CA  LEU A  65       9.245 124.926 -22.596  1.00 70.40           C  
ATOM    376  C   LEU A  65       9.088 126.144 -21.674  1.00 75.45           C  
ATOM    377  O   LEU A  65       8.104 126.880 -21.767  1.00 74.85           O  
ATOM    378  CB  LEU A  65      10.106 125.252 -23.838  1.00 70.30           C  
ATOM    379  CG  LEU A  65      11.627 125.053 -23.659  1.00 74.65           C  
ATOM    380  CD1 LEU A  65      11.991 123.694 -23.044  1.00 74.65           C  
ATOM    381  CD2 LEU A  65      12.333 125.179 -25.015  1.00 76.09           C  
ATOM    382  H   LEU A  65       7.579 124.849 -23.926  1.00  0.00           H  
ATOM    383  HA  LEU A  65       9.677 124.107 -22.025  1.00  0.00           H  
ATOM    384  HB3 LEU A  65       9.899 126.263 -24.195  1.00  0.00           H  
ATOM    385  HB2 LEU A  65       9.793 124.593 -24.650  1.00  0.00           H  
ATOM    386  HG  LEU A  65      12.008 125.836 -23.000  1.00  0.00           H  
ATOM    387 HD11 LEU A  65      13.063 123.540 -23.118  1.00  0.00           H  
ATOM    388 HD12 LEU A  65      11.739 123.622 -21.989  1.00  0.00           H  
ATOM    389 HD13 LEU A  65      11.508 122.870 -23.571  1.00  0.00           H  
ATOM    390 HD21 LEU A  65      13.410 125.063 -24.914  1.00  0.00           H  
ATOM    391 HD22 LEU A  65      11.991 124.419 -25.718  1.00  0.00           H  
ATOM    392 HD23 LEU A  65      12.139 126.154 -25.460  1.00  0.00           H  
ATOM    393  N   ALA A  66      10.047 126.339 -20.757  1.00 72.87           N  
ATOM    394  CA  ALA A  66      10.066 127.493 -19.859  1.00 72.87           C  
ATOM    395  C   ALA A  66      10.723 128.684 -20.578  1.00 76.47           C  
ATOM    396  O   ALA A  66      10.965 128.650 -21.787  1.00 75.89           O  
ATOM    397  CB  ALA A  66      10.865 127.139 -18.587  1.00 73.64           C  
ATOM    398  H   ALA A  66      10.824 125.697 -20.717  1.00  0.00           H  
ATOM    399  HA  ALA A  66       9.048 127.762 -19.570  1.00  0.00           H  
ATOM    400  HB1 ALA A  66      10.573 127.793 -17.764  1.00  0.00           H  
ATOM    401  HB2 ALA A  66      10.671 126.117 -18.261  1.00  0.00           H  
ATOM    402  HB3 ALA A  66      11.941 127.263 -18.705  1.00  0.00           H  
ATOM    403  N   ALA A  67      10.990 129.757 -19.828  1.00 73.23           N  
ATOM    404  CA  ALA A  67      11.700 130.932 -20.314  1.00 73.46           C  
ATOM    405  C   ALA A  67      13.175 130.820 -19.922  1.00 78.02           C  
ATOM    406  O   ALA A  67      13.510 130.255 -18.879  1.00 77.48           O  
ATOM    407  CB  ALA A  67      11.104 132.167 -19.629  1.00 74.15           C  
ATOM    408  H   ALA A  67      10.770 129.725 -18.843  1.00  0.00           H  
ATOM    409  HA  ALA A  67      11.606 131.042 -21.396  1.00  0.00           H  
ATOM    410  HB1 ALA A  67      11.605 133.080 -19.954  1.00  0.00           H  
ATOM    411  HB2 ALA A  67      10.046 132.274 -19.872  1.00  0.00           H  
ATOM    412  HB3 ALA A  67      11.189 132.111 -18.542  1.00  0.00           H  
ATOM    413  N   VAL A  68      14.054 131.385 -20.761  1.00 74.68           N  
ATOM    414  CA  VAL A  68      15.501 131.406 -20.562  1.00 74.42           C  
ATOM    415  C   VAL A  68      15.816 132.605 -19.637  1.00 78.30           C  
ATOM    416  O   VAL A  68      16.281 133.656 -20.078  1.00 78.10           O  
ATOM    417  CB  VAL A  68      16.222 131.519 -21.943  1.00 78.41           C  
ATOM    418  CG1 VAL A  68      17.625 130.905 -21.844  1.00 78.26           C  
ATOM    419  CG2 VAL A  68      15.463 130.857 -23.109  1.00 78.48           C  
ATOM    420  H   VAL A  68      13.700 131.836 -21.592  1.00  0.00           H  
ATOM    421  HA  VAL A  68      15.800 130.475 -20.078  1.00  0.00           H  
ATOM    422  HB  VAL A  68      16.335 132.563 -22.237  1.00  0.00           H  
ATOM    423 HG11 VAL A  68      18.189 131.052 -22.766  1.00  0.00           H  
ATOM    424 HG12 VAL A  68      18.186 131.359 -21.030  1.00  0.00           H  
ATOM    425 HG13 VAL A  68      17.581 129.833 -21.652  1.00  0.00           H  
ATOM    426 HG21 VAL A  68      16.059 130.875 -24.023  1.00  0.00           H  
ATOM    427 HG22 VAL A  68      15.233 129.813 -22.890  1.00  0.00           H  
ATOM    428 HG23 VAL A  68      14.528 131.370 -23.335  1.00  0.00           H  
ATOM    429  N   ARG A  69      15.479 132.463 -18.344  1.00 74.65           N  
ATOM    430  CA  ARG A  69      15.312 133.568 -17.403  1.00 74.00           C  
ATOM    431  C   ARG A  69      16.612 133.865 -16.616  1.00 75.72           C  
ATOM    432  O   ARG A  69      16.604 133.904 -15.386  1.00 77.11           O  
ATOM    433  CB  ARG A  69      14.129 133.203 -16.467  1.00 74.82           C  
ATOM    434  CG  ARG A  69      13.355 134.437 -15.963  1.00 87.76           C  
ATOM    435  CD  ARG A  69      12.354 134.117 -14.839  1.00 99.96           C  
ATOM    436  NE  ARG A  69      10.948 134.163 -15.280  1.00110.90           N  
ATOM    437  CZ  ARG A  69       9.952 133.392 -14.801  1.00123.68           C  
ATOM    438  NH1 ARG A  69      10.184 132.435 -13.891  1.00111.43           N  
ATOM    439  NH2 ARG A  69       8.700 133.584 -15.234  1.00107.83           N1+
ATOM    440  H   ARG A  69      15.150 131.554 -18.037  1.00  0.00           H  
ATOM    441  HA  ARG A  69      15.044 134.468 -17.961  1.00  0.00           H  
ATOM    442  HB3 ARG A  69      14.470 132.582 -15.637  1.00  0.00           H  
ATOM    443  HB2 ARG A  69      13.412 132.579 -17.004  1.00  0.00           H  
ATOM    444  HG3 ARG A  69      12.855 134.924 -16.802  1.00  0.00           H  
ATOM    445  HG2 ARG A  69      14.068 135.169 -15.581  1.00  0.00           H  
ATOM    446  HD3 ARG A  69      12.458 134.854 -14.042  1.00  0.00           H  
ATOM    447  HD2 ARG A  69      12.593 133.155 -14.389  1.00  0.00           H  
ATOM    448  HE  ARG A  69      10.718 134.891 -15.942  1.00  0.00           H  
ATOM    449 HH11 ARG A  69       9.430 131.864 -13.538  1.00  0.00           H  
ATOM    450 HH12 ARG A  69      11.123 132.278 -13.554  1.00  0.00           H  
ATOM    451 HH21 ARG A  69       7.943 133.014 -14.882  1.00  0.00           H  
ATOM    452 HH22 ARG A  69       8.499 134.300 -15.917  1.00  0.00           H  
ATOM    453  N   GLY A  70      17.720 134.138 -17.325  1.00 68.48           N  
ATOM    454  CA  GLY A  70      18.952 134.678 -16.745  1.00 66.73           C  
ATOM    455  C   GLY A  70      20.137 133.718 -16.807  1.00 67.39           C  
ATOM    456  O   GLY A  70      21.007 133.886 -17.656  1.00 65.96           O  
ATOM    457  H   GLY A  70      17.664 134.080 -18.332  1.00  0.00           H  
ATOM    458  HA2 GLY A  70      18.818 135.008 -15.713  1.00  0.00           H  
ATOM    459  HA3 GLY A  70      19.209 135.576 -17.305  1.00  0.00           H  
ATOM    460  N   SER A  71      20.218 132.752 -15.882  1.00 63.33           N  
ATOM    461  CA  SER A  71      21.304 131.764 -15.831  1.00 62.59           C  
ATOM    462  C   SER A  71      20.928 130.466 -16.567  1.00 64.50           C  
ATOM    463  O   SER A  71      21.736 129.543 -16.643  1.00 64.99           O  
ATOM    464  CB  SER A  71      21.610 131.434 -14.354  1.00 66.04           C  
ATOM    465  OG  SER A  71      22.502 132.396 -13.828  1.00 73.02           O  
ATOM    466  H   SER A  71      19.493 132.687 -15.181  1.00  0.00           H  
ATOM    467  HA  SER A  71      22.212 132.142 -16.308  1.00  0.00           H  
ATOM    468  HB3 SER A  71      22.100 130.465 -14.245  1.00  0.00           H  
ATOM    469  HB2 SER A  71      20.701 131.396 -13.752  1.00  0.00           H  
ATOM    470  HG  SER A  71      23.303 132.368 -14.330  1.00  0.00           H  
ATOM    471  N   ASP A  72      19.712 130.399 -17.126  1.00 58.22           N  
ATOM    472  CA  ASP A  72      19.182 129.256 -17.859  1.00 57.15           C  
ATOM    473  C   ASP A  72      19.776 129.176 -19.270  1.00 59.45           C  
ATOM    474  O   ASP A  72      20.241 130.165 -19.828  1.00 58.48           O  
ATOM    475  CB  ASP A  72      17.651 129.399 -17.966  1.00 59.26           C  
ATOM    476  CG  ASP A  72      16.916 129.367 -16.623  1.00 70.52           C  
ATOM    477  OD1 ASP A  72      17.513 128.879 -15.637  1.00 72.78           O  
ATOM    478  OD2 ASP A  72      15.753 129.822 -16.611  1.00 75.05           O1-
ATOM    479  H   ASP A  72      19.106 131.200 -17.027  1.00  0.00           H  
ATOM    480  HA  ASP A  72      19.433 128.338 -17.325  1.00  0.00           H  
ATOM    481  HB3 ASP A  72      17.243 128.597 -18.577  1.00  0.00           H  
ATOM    482  HB2 ASP A  72      17.410 130.334 -18.469  1.00  0.00           H  
ATOM    483  N   VAL A  73      19.773 127.966 -19.833  1.00 54.75           N  
ATOM    484  CA  VAL A  73      20.328 127.593 -21.125  1.00 52.95           C  
ATOM    485  C   VAL A  73      19.336 126.661 -21.808  1.00 55.51           C  
ATOM    486  O   VAL A  73      18.991 125.619 -21.255  1.00 55.27           O  
ATOM    487  CB  VAL A  73      21.739 126.967 -20.963  1.00 55.09           C  
ATOM    488  CG1 VAL A  73      22.285 126.382 -22.278  1.00 54.13           C  
ATOM    489  CG2 VAL A  73      22.755 127.973 -20.408  1.00 54.75           C  
ATOM    490  H   VAL A  73      19.422 127.198 -19.274  1.00  0.00           H  
ATOM    491  HA  VAL A  73      20.422 128.486 -21.748  1.00  0.00           H  
ATOM    492  HB  VAL A  73      21.668 126.147 -20.247  1.00  0.00           H  
ATOM    493 HG11 VAL A  73      23.300 126.003 -22.150  1.00  0.00           H  
ATOM    494 HG12 VAL A  73      21.685 125.551 -22.644  1.00  0.00           H  
ATOM    495 HG13 VAL A  73      22.312 127.143 -23.055  1.00  0.00           H  
ATOM    496 HG21 VAL A  73      23.728 127.506 -20.260  1.00  0.00           H  
ATOM    497 HG22 VAL A  73      22.890 128.809 -21.093  1.00  0.00           H  
ATOM    498 HG23 VAL A  73      22.445 128.372 -19.444  1.00  0.00           H  
ATOM    499  N   ARG A  74      18.924 127.014 -23.031  1.00 50.92           N  
ATOM    500  CA  ARG A  74      18.057 126.188 -23.855  1.00 50.19           C  
ATOM    501  C   ARG A  74      18.934 125.261 -24.710  1.00 51.55           C  
ATOM    502  O   ARG A  74      19.948 125.689 -25.264  1.00 51.71           O  
ATOM    503  CB  ARG A  74      17.209 127.109 -24.745  1.00 50.97           C  
ATOM    504  CG  ARG A  74      16.056 126.371 -25.449  1.00 63.43           C  
ATOM    505  CD  ARG A  74      15.127 127.327 -26.221  1.00 75.41           C  
ATOM    506  NE  ARG A  74      15.011 126.958 -27.639  1.00 89.87           N  
ATOM    507  CZ  ARG A  74      13.925 126.987 -28.423  1.00107.80           C  
ATOM    508  NH1 ARG A  74      12.727 127.329 -27.938  1.00 98.55           N  
ATOM    509  NH2 ARG A  74      14.044 126.676 -29.719  1.00 93.09           N1+
ATOM    510  H   ARG A  74      19.297 127.858 -23.444  1.00  0.00           H  
ATOM    511  HA  ARG A  74      17.390 125.615 -23.220  1.00  0.00           H  
ATOM    512  HB3 ARG A  74      17.835 127.636 -25.464  1.00  0.00           H  
ATOM    513  HB2 ARG A  74      16.774 127.887 -24.116  1.00  0.00           H  
ATOM    514  HG3 ARG A  74      15.472 125.863 -24.682  1.00  0.00           H  
ATOM    515  HG2 ARG A  74      16.428 125.571 -26.088  1.00  0.00           H  
ATOM    516  HD2 ARG A  74      15.499 128.351 -26.177  1.00  0.00           H  
ATOM    517  HD3 ARG A  74      14.149 127.345 -25.745  1.00  0.00           H  
ATOM    518  HE  ARG A  74      15.879 126.680 -28.072  1.00  0.00           H  
ATOM    519 HH11 ARG A  74      12.632 127.582 -26.966  1.00  0.00           H  
ATOM    520 HH12 ARG A  74      11.909 127.310 -28.529  1.00  0.00           H  
ATOM    521 HH21 ARG A  74      13.232 126.663 -30.318  1.00  0.00           H  
ATOM    522 HH22 ARG A  74      14.925 126.336 -30.074  1.00  0.00           H  
ATOM    523  N   VAL A  75      18.539 123.986 -24.803  1.00 45.56           N  
ATOM    524  CA  VAL A  75      19.277 122.928 -25.480  1.00 44.20           C  
ATOM    525  C   VAL A  75      18.341 122.097 -26.350  1.00 46.57           C  
ATOM    526  O   VAL A  75      17.217 121.821 -25.945  1.00 46.37           O  
ATOM    527  CB  VAL A  75      20.085 122.070 -24.472  1.00 47.38           C  
ATOM    528  CG1 VAL A  75      20.982 122.906 -23.548  1.00 46.45           C  
ATOM    529  CG2 VAL A  75      19.231 121.089 -23.639  1.00 46.87           C  
ATOM    530  H   VAL A  75      17.693 123.711 -24.318  1.00  0.00           H  
ATOM    531  HA  VAL A  75      19.994 123.393 -26.156  1.00  0.00           H  
ATOM    532  HB  VAL A  75      20.768 121.479 -25.076  1.00  0.00           H  
ATOM    533 HG11 VAL A  75      21.623 122.261 -22.949  1.00  0.00           H  
ATOM    534 HG12 VAL A  75      21.628 123.572 -24.120  1.00  0.00           H  
ATOM    535 HG13 VAL A  75      20.398 123.508 -22.852  1.00  0.00           H  
ATOM    536 HG21 VAL A  75      19.860 120.521 -22.953  1.00  0.00           H  
ATOM    537 HG22 VAL A  75      18.486 121.616 -23.042  1.00  0.00           H  
ATOM    538 HG23 VAL A  75      18.713 120.355 -24.257  1.00  0.00           H  
ATOM    539  N   LYS A  76      18.840 121.650 -27.505  1.00 43.09           N  
ATOM    540  CA  LYS A  76      18.216 120.658 -28.368  1.00 42.95           C  
ATOM    541  C   LYS A  76      19.012 119.377 -28.146  1.00 45.15           C  
ATOM    542  O   LYS A  76      20.214 119.359 -28.408  1.00 43.01           O  
ATOM    543  CB  LYS A  76      18.365 121.133 -29.834  1.00 45.77           C  
ATOM    544  CG  LYS A  76      17.092 120.976 -30.678  1.00 67.53           C  
ATOM    545  CD  LYS A  76      17.153 121.840 -31.953  1.00 84.18           C  
ATOM    546  CE  LYS A  76      16.466 123.206 -31.792  1.00 92.93           C  
ATOM    547  NZ  LYS A  76      17.022 124.214 -32.713  1.00 99.33           N1+
ATOM    548  H   LYS A  76      19.782 121.931 -27.750  1.00  0.00           H  
ATOM    549  HA  LYS A  76      17.169 120.500 -28.112  1.00  0.00           H  
ATOM    550  HB3 LYS A  76      19.196 120.649 -30.350  1.00  0.00           H  
ATOM    551  HB2 LYS A  76      18.632 122.184 -29.839  1.00  0.00           H  
ATOM    552  HG3 LYS A  76      16.203 121.234 -30.101  1.00  0.00           H  
ATOM    553  HG2 LYS A  76      16.982 119.925 -30.947  1.00  0.00           H  
ATOM    554  HD3 LYS A  76      16.671 121.308 -32.774  1.00  0.00           H  
ATOM    555  HD2 LYS A  76      18.194 121.962 -32.257  1.00  0.00           H  
ATOM    556  HE3 LYS A  76      16.570 123.573 -30.779  1.00  0.00           H  
ATOM    557  HE2 LYS A  76      15.393 123.109 -31.964  1.00  0.00           H  
ATOM    558  HZ1 LYS A  76      18.009 124.330 -32.530  1.00  0.00           H  
ATOM    559  HZ2 LYS A  76      16.892 123.906 -33.666  1.00  0.00           H  
ATOM    560  HZ3 LYS A  76      16.548 125.094 -32.577  1.00  0.00           H  
ATOM    561  N   MET A  77      18.363 118.310 -27.657  1.00 41.01           N  
ATOM    562  CA  MET A  77      19.008 117.013 -27.468  1.00 40.09           C  
ATOM    563  C   MET A  77      19.377 116.418 -28.824  1.00 43.40           C  
ATOM    564  O   MET A  77      18.582 116.464 -29.761  1.00 43.39           O  
ATOM    565  CB  MET A  77      18.076 116.042 -26.730  1.00 42.11           C  
ATOM    566  CG  MET A  77      18.250 116.122 -25.213  1.00 45.90           C  
ATOM    567  SD  MET A  77      19.863 115.536 -24.633  1.00 50.35           S  
ATOM    568  CE  MET A  77      19.953 116.490 -23.100  1.00 46.78           C  
ATOM    569  H   MET A  77      17.367 118.373 -27.492  1.00  0.00           H  
ATOM    570  HA  MET A  77      19.923 117.158 -26.896  1.00  0.00           H  
ATOM    571  HB3 MET A  77      18.268 115.009 -27.025  1.00  0.00           H  
ATOM    572  HB2 MET A  77      17.056 116.257 -27.032  1.00  0.00           H  
ATOM    573  HG2 MET A  77      17.493 115.541 -24.698  1.00  0.00           H  
ATOM    574  HG3 MET A  77      18.107 117.156 -24.899  1.00  0.00           H  
ATOM    575  HE1 MET A  77      20.939 116.372 -22.600  1.00  0.00           H  
ATOM    576  HE2 MET A  77      19.786 117.552 -23.275  1.00  0.00           H  
ATOM    577  HE3 MET A  77      19.192 116.149 -22.402  1.00  0.00           H  
ATOM    578  N   LEU A  78      20.598 115.891 -28.919  1.00 40.12           N  
ATOM    579  CA  LEU A  78      21.111 115.230 -30.108  1.00 40.43           C  
ATOM    580  C   LEU A  78      20.934 113.721 -29.953  1.00 43.82           C  
ATOM    581  O   LEU A  78      20.366 113.080 -30.836  1.00 44.56           O  
ATOM    582  CB  LEU A  78      22.621 115.534 -30.244  1.00 40.92           C  
ATOM    583  CG  LEU A  78      23.030 116.786 -31.057  1.00 45.95           C  
ATOM    584  CD1 LEU A  78      21.928 117.838 -31.261  1.00 45.74           C  
ATOM    585  CD2 LEU A  78      24.277 117.447 -30.449  1.00 48.25           C  
ATOM    586  H   LEU A  78      21.195 115.903 -28.102  1.00  0.00           H  
ATOM    587  HA  LEU A  78      20.573 115.517 -31.012  1.00  0.00           H  
ATOM    588  HB3 LEU A  78      23.087 114.690 -30.748  1.00  0.00           H  
ATOM    589  HB2 LEU A  78      23.084 115.563 -29.259  1.00  0.00           H  
ATOM    590  HG  LEU A  78      23.304 116.440 -32.055  1.00  0.00           H  
ATOM    591 HD11 LEU A  78      22.308 118.694 -31.818  1.00  0.00           H  
ATOM    592 HD12 LEU A  78      21.083 117.455 -31.831  1.00  0.00           H  
ATOM    593 HD13 LEU A  78      21.558 118.211 -30.308  1.00  0.00           H  
ATOM    594 HD21 LEU A  78      24.621 118.266 -31.078  1.00  0.00           H  
ATOM    595 HD22 LEU A  78      24.066 117.854 -29.460  1.00  0.00           H  
ATOM    596 HD23 LEU A  78      25.103 116.747 -30.344  1.00  0.00           H  
ATOM    597  N   ALA A  79      21.438 113.157 -28.848  1.00 40.20           N  
ATOM    598  CA  ALA A  79      21.481 111.724 -28.625  1.00 40.08           C  
ATOM    599  C   ALA A  79      21.528 111.426 -27.134  1.00 40.91           C  
ATOM    600  O   ALA A  79      22.348 112.005 -26.427  1.00 40.47           O  
ATOM    601  CB  ALA A  79      22.651 111.108 -29.403  1.00 40.72           C  
ATOM    602  H   ALA A  79      21.865 113.748 -28.148  1.00  0.00           H  
ATOM    603  HA  ALA A  79      20.564 111.301 -29.023  1.00  0.00           H  
ATOM    604  HB1 ALA A  79      22.833 110.080 -29.105  1.00  0.00           H  
ATOM    605  HB2 ALA A  79      22.462 111.115 -30.477  1.00  0.00           H  
ATOM    606  HB3 ALA A  79      23.584 111.662 -29.231  1.00  0.00           H  
ATOM    607  N   ALA A  80      20.672 110.508 -26.673  1.00 35.32           N  
ATOM    608  CA  ALA A  80      20.569 110.089 -25.287  1.00 33.84           C  
ATOM    609  C   ALA A  80      20.591 108.562 -25.216  1.00 37.17           C  
ATOM    610  O   ALA A  80      19.623 107.939 -25.647  1.00 35.88           O  
ATOM    611  CB  ALA A  80      19.297 110.682 -24.667  1.00 33.78           C  
ATOM    612  H   ALA A  80      20.027 110.084 -27.330  1.00  0.00           H  
ATOM    613  HA  ALA A  80      21.396 110.505 -24.717  1.00  0.00           H  
ATOM    614  HB1 ALA A  80      19.235 110.477 -23.550  1.00  0.00           H  
ATOM    615  HB2 ALA A  80      19.286 111.772 -24.756  1.00  0.00           H  
ATOM    616  HB3 ALA A  80      18.389 110.303 -25.138  1.00  0.00           H  
ATOM    617  N   PRO A  81      21.628 107.926 -24.634  1.00 35.32           N  
ATOM    618  CA  PRO A  81      21.622 106.481 -24.414  1.00 35.49           C  
ATOM    619  C   PRO A  81      20.589 106.061 -23.366  1.00 40.45           C  
ATOM    620  O   PRO A  81      20.106 106.873 -22.574  1.00 39.04           O  
ATOM    621  CB  PRO A  81      23.044 106.122 -23.985  1.00 36.70           C  
ATOM    622  CG  PRO A  81      23.566 107.392 -23.366  1.00 41.11           C  
ATOM    623  CD  PRO A  81      22.855 108.517 -24.109  1.00 36.62           C  
ATOM    624  HA  PRO A  81      21.406 105.962 -25.341  1.00  0.00           H  
ATOM    625  HB3 PRO A  81      23.638 105.862 -24.861  1.00  0.00           H  
ATOM    626  HB2 PRO A  81      23.100 105.288 -23.284  1.00  0.00           H  
ATOM    627  HG3 PRO A  81      24.649 107.471 -23.420  1.00  0.00           H  
ATOM    628  HG2 PRO A  81      23.278 107.417 -22.315  1.00  0.00           H  
ATOM    629  HD2 PRO A  81      22.670 109.347 -23.441  1.00  0.00           H  
ATOM    630  HD3 PRO A  81      23.456 108.874 -24.946  1.00  0.00           H  
ATOM    631  N   ILE A  82      20.271 104.765 -23.388  1.00 38.19           N  
ATOM    632  CA  ILE A  82      19.475 104.100 -22.376  1.00 37.29           C  
ATOM    633  C   ILE A  82      20.461 103.197 -21.638  1.00 41.29           C  
ATOM    634  O   ILE A  82      20.983 102.238 -22.212  1.00 39.37           O  
ATOM    635  CB  ILE A  82      18.317 103.304 -23.028  1.00 39.48           C  
ATOM    636  CG1 ILE A  82      17.430 104.226 -23.901  1.00 38.06           C  
ATOM    637  CG2 ILE A  82      17.484 102.573 -21.951  1.00 39.35           C  
ATOM    638  CD1 ILE A  82      16.256 103.508 -24.574  1.00 35.72           C  
ATOM    639  H   ILE A  82      20.672 104.184 -24.113  1.00  0.00           H  
ATOM    640  HA  ILE A  82      19.058 104.819 -21.673  1.00  0.00           H  
ATOM    641  HB  ILE A  82      18.743 102.545 -23.687  1.00  0.00           H  
ATOM    642 HG13 ILE A  82      18.031 104.677 -24.691  1.00  0.00           H  
ATOM    643 HG12 ILE A  82      17.049 105.055 -23.306  1.00  0.00           H  
ATOM    644 HG21 ILE A  82      16.701 101.960 -22.392  1.00  0.00           H  
ATOM    645 HG22 ILE A  82      18.090 101.894 -21.352  1.00  0.00           H  
ATOM    646 HG23 ILE A  82      17.007 103.272 -21.267  1.00  0.00           H  
ATOM    647 HD11 ILE A  82      15.769 104.151 -25.306  1.00  0.00           H  
ATOM    648 HD12 ILE A  82      16.597 102.612 -25.093  1.00  0.00           H  
ATOM    649 HD13 ILE A  82      15.496 103.208 -23.855  1.00  0.00           H  
ATOM    650  N   ASN A  83      20.728 103.546 -20.374  1.00 39.38           N  
ATOM    651  CA  ASN A  83      21.662 102.854 -19.494  1.00 40.20           C  
ATOM    652  C   ASN A  83      20.908 102.143 -18.363  1.00 46.72           C  
ATOM    653  O   ASN A  83      19.785 102.528 -18.043  1.00 47.61           O  
ATOM    654  CB  ASN A  83      22.638 103.866 -18.862  1.00 39.40           C  
ATOM    655  CG  ASN A  83      23.536 104.541 -19.897  1.00 48.56           C  
ATOM    656  OD1 ASN A  83      24.215 103.867 -20.671  1.00 40.61           O  
ATOM    657  ND2 ASN A  83      23.521 105.872 -19.928  1.00 41.26           N  
ATOM    658  H   ASN A  83      20.270 104.370 -19.998  1.00  0.00           H  
ATOM    659  HA  ASN A  83      22.231 102.139 -20.080  1.00  0.00           H  
ATOM    660  HB3 ASN A  83      23.293 103.375 -18.141  1.00  0.00           H  
ATOM    661  HB2 ASN A  83      22.087 104.623 -18.299  1.00  0.00           H  
ATOM    662 HD21 ASN A  83      24.150 106.364 -20.554  1.00  0.00           H  
ATOM    663 HD22 ASN A  83      22.920 106.388 -19.301  1.00  0.00           H  
ATOM    664  N   PRO A  84      21.514 101.117 -17.731  1.00 42.93           N  
ATOM    665  CA  PRO A  84      20.964 100.407 -16.562  1.00 41.68           C  
ATOM    666  C   PRO A  84      20.613 101.305 -15.367  1.00 45.29           C  
ATOM    667  O   PRO A  84      19.602 101.062 -14.716  1.00 44.92           O  
ATOM    668  CB  PRO A  84      22.065  99.422 -16.156  1.00 43.23           C  
ATOM    669  CG  PRO A  84      22.724  99.123 -17.481  1.00 47.88           C  
ATOM    670  CD  PRO A  84      22.711 100.442 -18.226  1.00 44.38           C  
ATOM    671  HA  PRO A  84      20.075  99.862 -16.884  1.00  0.00           H  
ATOM    672  HB3 PRO A  84      21.672  98.528 -15.671  1.00  0.00           H  
ATOM    673  HB2 PRO A  84      22.791  99.881 -15.484  1.00  0.00           H  
ATOM    674  HG3 PRO A  84      22.089  98.418 -18.021  1.00  0.00           H  
ATOM    675  HG2 PRO A  84      23.691  98.660 -17.447  1.00  0.00           H  
ATOM    676  HD3 PRO A  84      23.594 101.033 -17.983  1.00  0.00           H  
ATOM    677  HD2 PRO A  84      22.701 100.241 -19.297  1.00  0.00           H  
ATOM    678  N   SER A  85      21.400 102.366 -15.111  1.00 41.08           N  
ATOM    679  CA  SER A  85      21.110 103.370 -14.087  1.00 40.69           C  
ATOM    680  C   SER A  85      19.808 104.132 -14.367  1.00 45.26           C  
ATOM    681  O   SER A  85      19.118 104.485 -13.417  1.00 45.78           O  
ATOM    682  CB  SER A  85      22.294 104.347 -13.963  1.00 44.82           C  
ATOM    683  OG  SER A  85      22.427 105.194 -15.089  1.00 56.94           O  
ATOM    684  H   SER A  85      22.213 102.520 -15.691  1.00  0.00           H  
ATOM    685  HA  SER A  85      21.001 102.845 -13.136  1.00  0.00           H  
ATOM    686  HB2 SER A  85      23.228 103.806 -13.802  1.00  0.00           H  
ATOM    687  HB3 SER A  85      22.147 104.986 -13.095  1.00  0.00           H  
ATOM    688  HG  SER A  85      21.645 105.719 -15.176  1.00  0.00           H  
ATOM    689  N   ASP A  86      19.456 104.339 -15.649  1.00 40.61           N  
ATOM    690  CA  ASP A  86      18.202 104.962 -16.076  1.00 40.28           C  
ATOM    691  C   ASP A  86      17.019 104.022 -15.815  1.00 44.85           C  
ATOM    692  O   ASP A  86      15.990 104.476 -15.319  1.00 44.66           O  
ATOM    693  CB  ASP A  86      18.225 105.335 -17.583  1.00 40.99           C  
ATOM    694  CG  ASP A  86      19.409 106.201 -18.022  1.00 44.15           C  
ATOM    695  OD1 ASP A  86      19.929 106.951 -17.175  1.00 43.83           O  
ATOM    696  OD2 ASP A  86      19.769 106.128 -19.215  1.00 47.93           O1-
ATOM    697  H   ASP A  86      20.069 103.998 -16.376  1.00  0.00           H  
ATOM    698  HA  ASP A  86      18.052 105.872 -15.492  1.00  0.00           H  
ATOM    699  HB3 ASP A  86      17.318 105.891 -17.823  1.00  0.00           H  
ATOM    700  HB2 ASP A  86      18.194 104.445 -18.211  1.00  0.00           H  
ATOM    701  N   ILE A  87      17.188 102.716 -16.090  1.00 41.60           N  
ATOM    702  CA  ILE A  87      16.200 101.664 -15.841  1.00 41.05           C  
ATOM    703  C   ILE A  87      15.919 101.505 -14.343  1.00 45.92           C  
ATOM    704  O   ILE A  87      14.758 101.441 -13.950  1.00 45.63           O  
ATOM    705  CB  ILE A  87      16.689 100.320 -16.448  1.00 43.76           C  
ATOM    706  CG1 ILE A  87      16.963 100.395 -17.968  1.00 44.13           C  
ATOM    707  CG2 ILE A  87      15.786  99.122 -16.095  1.00 43.36           C  
ATOM    708  CD1 ILE A  87      15.768 100.804 -18.838  1.00 47.92           C  
ATOM    709  H   ILE A  87      18.073 102.430 -16.487  1.00  0.00           H  
ATOM    710  HA  ILE A  87      15.262 101.956 -16.316  1.00  0.00           H  
ATOM    711  HB  ILE A  87      17.653 100.086 -15.999  1.00  0.00           H  
ATOM    712 HG13 ILE A  87      17.335  99.430 -18.314  1.00  0.00           H  
ATOM    713 HG12 ILE A  87      17.771 101.094 -18.160  1.00  0.00           H  
ATOM    714 HG21 ILE A  87      16.065  98.238 -16.668  1.00  0.00           H  
ATOM    715 HG22 ILE A  87      15.887  98.847 -15.046  1.00  0.00           H  
ATOM    716 HG23 ILE A  87      14.737  99.327 -16.279  1.00  0.00           H  
ATOM    717 HD11 ILE A  87      16.055 100.830 -19.889  1.00  0.00           H  
ATOM    718 HD12 ILE A  87      14.952 100.090 -18.751  1.00  0.00           H  
ATOM    719 HD13 ILE A  87      15.390 101.794 -18.583  1.00  0.00           H  
ATOM    720  N   ASN A  88      16.974 101.469 -13.516  1.00 42.79           N  
ATOM    721  CA  ASN A  88      16.892 101.333 -12.064  1.00 42.85           C  
ATOM    722  C   ASN A  88      16.208 102.529 -11.412  1.00 45.43           C  
ATOM    723  O   ASN A  88      15.442 102.349 -10.469  1.00 44.10           O  
ATOM    724  CB  ASN A  88      18.306 101.181 -11.478  1.00 44.09           C  
ATOM    725  CG  ASN A  88      18.955  99.839 -11.809  1.00 56.23           C  
ATOM    726  OD1 ASN A  88      18.281  98.878 -12.172  1.00 56.61           O  
ATOM    727  ND2 ASN A  88      20.283  99.781 -11.718  1.00 39.67           N  
ATOM    728  H   ASN A  88      17.899 101.504 -13.927  1.00  0.00           H  
ATOM    729  HA  ASN A  88      16.294 100.453 -11.825  1.00  0.00           H  
ATOM    730  HB3 ASN A  88      18.284 101.272 -10.400  1.00  0.00           H  
ATOM    731  HB2 ASN A  88      18.946 101.988 -11.837  1.00  0.00           H  
ATOM    732 HD21 ASN A  88      20.757  98.919 -11.944  1.00  0.00           H  
ATOM    733 HD22 ASN A  88      20.810 100.593 -11.434  1.00  0.00           H  
ATOM    734  N   MET A  89      16.438 103.734 -11.954  1.00 43.05           N  
ATOM    735  CA  MET A  89      15.794 104.966 -11.527  1.00 42.92           C  
ATOM    736  C   MET A  89      14.287 104.906 -11.783  1.00 48.23           C  
ATOM    737  O   MET A  89      13.508 105.173 -10.871  1.00 50.34           O  
ATOM    738  CB  MET A  89      16.408 106.154 -12.289  1.00 44.58           C  
ATOM    739  CG  MET A  89      16.650 107.349 -11.382  1.00 47.34           C  
ATOM    740  SD  MET A  89      17.494 108.706 -12.226  1.00 50.45           S  
ATOM    741  CE  MET A  89      19.182 108.486 -11.602  1.00 46.31           C  
ATOM    742  H   MET A  89      17.081 103.793 -12.732  1.00  0.00           H  
ATOM    743  HA  MET A  89      15.971 105.070 -10.455  1.00  0.00           H  
ATOM    744  HB3 MET A  89      15.801 106.456 -13.144  1.00  0.00           H  
ATOM    745  HB2 MET A  89      17.368 105.887 -12.711  1.00  0.00           H  
ATOM    746  HG3 MET A  89      17.248 107.040 -10.526  1.00  0.00           H  
ATOM    747  HG2 MET A  89      15.697 107.700 -10.992  1.00  0.00           H  
ATOM    748  HE1 MET A  89      19.844 109.252 -12.003  1.00  0.00           H  
ATOM    749  HE2 MET A  89      19.208 108.570 -10.519  1.00  0.00           H  
ATOM    750  HE3 MET A  89      19.568 107.508 -11.889  1.00  0.00           H  
ATOM    751  N   ILE A  90      13.884 104.495 -12.998  1.00 43.02           N  
ATOM    752  CA  ILE A  90      12.487 104.289 -13.371  1.00 42.92           C  
ATOM    753  C   ILE A  90      11.814 103.195 -12.532  1.00 47.43           C  
ATOM    754  O   ILE A  90      10.643 103.347 -12.199  1.00 46.86           O  
ATOM    755  CB  ILE A  90      12.368 104.047 -14.895  1.00 45.24           C  
ATOM    756  CG1 ILE A  90      12.667 105.347 -15.670  1.00 45.23           C  
ATOM    757  CG2 ILE A  90      10.985 103.520 -15.313  1.00 44.18           C  
ATOM    758  CD1 ILE A  90      13.179 105.117 -17.093  1.00 48.41           C  
ATOM    759  H   ILE A  90      14.587 104.289 -13.695  1.00  0.00           H  
ATOM    760  HA  ILE A  90      11.952 105.203 -13.140  1.00  0.00           H  
ATOM    761  HB  ILE A  90      13.111 103.299 -15.177  1.00  0.00           H  
ATOM    762 HG13 ILE A  90      13.420 105.939 -15.149  1.00  0.00           H  
ATOM    763 HG12 ILE A  90      11.774 105.968 -15.702  1.00  0.00           H  
ATOM    764 HG21 ILE A  90      10.882 103.573 -16.391  1.00  0.00           H  
ATOM    765 HG22 ILE A  90      10.845 102.479 -15.028  1.00  0.00           H  
ATOM    766 HG23 ILE A  90      10.176 104.112 -14.884  1.00  0.00           H  
ATOM    767 HD11 ILE A  90      13.375 106.071 -17.581  1.00  0.00           H  
ATOM    768 HD12 ILE A  90      14.106 104.545 -17.099  1.00  0.00           H  
ATOM    769 HD13 ILE A  90      12.462 104.570 -17.699  1.00  0.00           H  
ATOM    770  N   GLN A  91      12.545 102.142 -12.141  1.00 44.32           N  
ATOM    771  CA  GLN A  91      12.044 101.068 -11.285  1.00 44.18           C  
ATOM    772  C   GLN A  91      11.946 101.470  -9.804  1.00 50.24           C  
ATOM    773  O   GLN A  91      11.225 100.811  -9.058  1.00 52.07           O  
ATOM    774  CB  GLN A  91      12.988  99.861 -11.407  1.00 45.05           C  
ATOM    775  CG  GLN A  91      12.830  99.124 -12.750  1.00 48.14           C  
ATOM    776  CD  GLN A  91      13.918  98.077 -12.986  1.00 56.84           C  
ATOM    777  OE1 GLN A  91      15.023  98.171 -12.455  1.00 50.84           O  
ATOM    778  NE2 GLN A  91      13.607  97.062 -13.792  1.00 38.44           N  
ATOM    779  H   GLN A  91      13.500 102.071 -12.468  1.00  0.00           H  
ATOM    780  HA  GLN A  91      11.046 100.771 -11.602  1.00  0.00           H  
ATOM    781  HB3 GLN A  91      12.789  99.143 -10.610  1.00  0.00           H  
ATOM    782  HB2 GLN A  91      14.015 100.193 -11.259  1.00  0.00           H  
ATOM    783  HG3 GLN A  91      12.862  99.829 -13.578  1.00  0.00           H  
ATOM    784  HG2 GLN A  91      11.848  98.651 -12.792  1.00  0.00           H  
ATOM    785 HE21 GLN A  91      14.294  96.345 -13.971  1.00  0.00           H  
ATOM    786 HE22 GLN A  91      12.691  97.010 -14.215  1.00  0.00           H  
ATOM    787  N   GLY A  92      12.632 102.546  -9.384  1.00 46.40           N  
ATOM    788  CA  GLY A  92      12.659 103.043  -8.012  1.00 46.07           C  
ATOM    789  C   GLY A  92      13.764 102.426  -7.144  1.00 51.70           C  
ATOM    790  O   GLY A  92      13.739 102.601  -5.928  1.00 51.27           O  
ATOM    791  H   GLY A  92      13.188 103.048 -10.064  1.00  0.00           H  
ATOM    792  HA2 GLY A  92      11.692 102.891  -7.528  1.00  0.00           H  
ATOM    793  HA3 GLY A  92      12.810 104.121  -8.048  1.00  0.00           H  
ATOM    794  N   ASN A  93      14.715 101.694  -7.748  1.00 49.63           N  
ATOM    795  CA  ASN A  93      15.793 100.965  -7.073  1.00 49.62           C  
ATOM    796  C   ASN A  93      17.127 101.671  -7.373  1.00 51.89           C  
ATOM    797  O   ASN A  93      17.990 101.116  -8.052  1.00 51.80           O  
ATOM    798  CB  ASN A  93      15.865  99.499  -7.591  1.00 50.28           C  
ATOM    799  CG  ASN A  93      14.542  98.756  -7.781  1.00 79.91           C  
ATOM    800  OD1 ASN A  93      14.433  97.958  -8.707  1.00 77.55           O  
ATOM    801  ND2 ASN A  93      13.546  98.985  -6.922  1.00 70.96           N  
ATOM    802  H   ASN A  93      14.688 101.634  -8.758  1.00  0.00           H  
ATOM    803  HA  ASN A  93      15.641 100.950  -5.992  1.00  0.00           H  
ATOM    804  HB2 ASN A  93      16.506  98.903  -6.940  1.00  0.00           H  
ATOM    805  HB3 ASN A  93      16.324  99.466  -8.581  1.00  0.00           H  
ATOM    806 HD21 ASN A  93      12.666  98.505  -7.043  1.00  0.00           H  
ATOM    807 HD22 ASN A  93      13.662  99.659  -6.178  1.00  0.00           H  
ATOM    808  N   TYR A  94      17.315 102.907  -6.891  1.00 46.59           N  
ATOM    809  CA  TYR A  94      18.526 103.685  -7.156  1.00 45.31           C  
ATOM    810  C   TYR A  94      18.810 104.675  -6.027  1.00 48.72           C  
ATOM    811  O   TYR A  94      17.888 105.105  -5.335  1.00 49.05           O  
ATOM    812  CB  TYR A  94      18.440 104.330  -8.556  1.00 45.62           C  
ATOM    813  CG  TYR A  94      19.778 104.693  -9.165  1.00 46.17           C  
ATOM    814  CD1 TYR A  94      20.601 103.686  -9.704  1.00 47.90           C  
ATOM    815  CD2 TYR A  94      20.207 106.032  -9.202  1.00 46.59           C  
ATOM    816  CE1 TYR A  94      21.845 104.022 -10.272  1.00 47.96           C  
ATOM    817  CE2 TYR A  94      21.441 106.374  -9.779  1.00 47.26           C  
ATOM    818  CZ  TYR A  94      22.262 105.366 -10.313  1.00 53.43           C  
ATOM    819  OH  TYR A  94      23.458 105.694 -10.880  1.00 54.32           O  
ATOM    820  H   TYR A  94      16.591 103.339  -6.333  1.00  0.00           H  
ATOM    821  HA  TYR A  94      19.369 102.990  -7.150  1.00  0.00           H  
ATOM    822  HB3 TYR A  94      17.802 105.213  -8.524  1.00  0.00           H  
ATOM    823  HB2 TYR A  94      17.956 103.651  -9.258  1.00  0.00           H  
ATOM    824  HD1 TYR A  94      20.283 102.654  -9.681  1.00  0.00           H  
ATOM    825  HD2 TYR A  94      19.596 106.807  -8.787  1.00  0.00           H  
ATOM    826  HE1 TYR A  94      22.473 103.247 -10.686  1.00  0.00           H  
ATOM    827  HE2 TYR A  94      21.752 107.408  -9.806  1.00  0.00           H  
ATOM    828  HH  TYR A  94      23.512 106.605 -11.127  1.00  0.00           H  
ATOM    829  N   GLY A  95      20.087 105.059  -5.862  1.00 44.89           N  
ATOM    830  CA  GLY A  95      20.541 105.997  -4.835  1.00 44.83           C  
ATOM    831  C   GLY A  95      20.073 107.446  -5.020  1.00 48.35           C  
ATOM    832  O   GLY A  95      20.105 108.214  -4.062  1.00 47.44           O  
ATOM    833  H   GLY A  95      20.791 104.665  -6.471  1.00  0.00           H  
ATOM    834  HA3 GLY A  95      21.628 106.008  -4.828  1.00  0.00           H  
ATOM    835  HA2 GLY A  95      20.228 105.638  -3.853  1.00  0.00           H  
ATOM    836  N   LEU A  96      19.629 107.812  -6.230  1.00 44.95           N  
ATOM    837  CA  LEU A  96      19.075 109.114  -6.578  1.00 45.03           C  
ATOM    838  C   LEU A  96      17.782 108.873  -7.354  1.00 48.08           C  
ATOM    839  O   LEU A  96      17.818 108.264  -8.418  1.00 45.53           O  
ATOM    840  CB  LEU A  96      20.120 109.907  -7.391  1.00 45.49           C  
ATOM    841  CG  LEU A  96      19.673 111.317  -7.839  1.00 49.80           C  
ATOM    842  CD1 LEU A  96      19.728 112.325  -6.680  1.00 49.12           C  
ATOM    843  CD2 LEU A  96      20.521 111.796  -9.024  1.00 51.51           C  
ATOM    844  H   LEU A  96      19.616 107.108  -6.954  1.00  0.00           H  
ATOM    845  HA  LEU A  96      18.830 109.673  -5.673  1.00  0.00           H  
ATOM    846  HB3 LEU A  96      20.379 109.321  -8.275  1.00  0.00           H  
ATOM    847  HB2 LEU A  96      21.046 109.989  -6.821  1.00  0.00           H  
ATOM    848  HG  LEU A  96      18.646 111.283  -8.201  1.00  0.00           H  
ATOM    849 HD11 LEU A  96      19.410 113.315  -7.009  1.00  0.00           H  
ATOM    850 HD12 LEU A  96      19.071 112.029  -5.863  1.00  0.00           H  
ATOM    851 HD13 LEU A  96      20.738 112.417  -6.281  1.00  0.00           H  
ATOM    852 HD21 LEU A  96      20.213 112.790  -9.351  1.00  0.00           H  
ATOM    853 HD22 LEU A  96      21.579 111.847  -8.764  1.00  0.00           H  
ATOM    854 HD23 LEU A  96      20.420 111.128  -9.880  1.00  0.00           H  
ATOM    855  N   LEU A  97      16.644 109.361  -6.849  1.00 47.09           N  
ATOM    856  CA  LEU A  97      15.350 109.208  -7.508  1.00 47.61           C  
ATOM    857  C   LEU A  97      14.748 110.597  -7.736  1.00 54.07           C  
ATOM    858  O   LEU A  97      14.217 111.174  -6.784  1.00 53.81           O  
ATOM    859  CB  LEU A  97      14.418 108.312  -6.664  1.00 47.01           C  
ATOM    860  CG  LEU A  97      14.890 106.857  -6.450  1.00 50.57           C  
ATOM    861  CD1 LEU A  97      13.914 106.129  -5.518  1.00 50.10           C  
ATOM    862  CD2 LEU A  97      15.053 106.070  -7.761  1.00 50.26           C  
ATOM    863  H   LEU A  97      16.668 109.867  -5.975  1.00  0.00           H  
ATOM    864  HA  LEU A  97      15.439 108.716  -8.473  1.00  0.00           H  
ATOM    865  HB2 LEU A  97      13.431 108.291  -7.131  1.00  0.00           H  
ATOM    866  HB3 LEU A  97      14.270 108.773  -5.686  1.00  0.00           H  
ATOM    867  HG  LEU A  97      15.859 106.880  -5.951  1.00  0.00           H  
ATOM    868 HD11 LEU A  97      14.282 105.133  -5.272  1.00  0.00           H  
ATOM    869 HD12 LEU A  97      13.786 106.666  -4.578  1.00  0.00           H  
ATOM    870 HD13 LEU A  97      12.930 106.018  -5.977  1.00  0.00           H  
ATOM    871 HD21 LEU A  97      15.334 105.035  -7.568  1.00  0.00           H  
ATOM    872 HD22 LEU A  97      14.126 106.064  -8.333  1.00  0.00           H  
ATOM    873 HD23 LEU A  97      15.826 106.496  -8.397  1.00  0.00           H  
ATOM    874  N   PRO A  98      14.806 111.149  -8.973  1.00 52.70           N  
ATOM    875  CA  PRO A  98      14.094 112.374  -9.358  1.00 52.74           C  
ATOM    876  C   PRO A  98      12.595 112.249  -9.055  1.00 58.10           C  
ATOM    877  O   PRO A  98      11.994 111.208  -9.335  1.00 57.63           O  
ATOM    878  CB  PRO A  98      14.317 112.514 -10.871  1.00 54.13           C  
ATOM    879  CG  PRO A  98      15.601 111.760 -11.140  1.00 58.50           C  
ATOM    880  CD  PRO A  98      15.628 110.665 -10.079  1.00 54.31           C  
ATOM    881  HA  PRO A  98      14.536 113.218  -8.826  1.00  0.00           H  
ATOM    882  HB3 PRO A  98      14.366 113.553 -11.196  1.00  0.00           H  
ATOM    883  HB2 PRO A  98      13.523 112.028 -11.435  1.00  0.00           H  
ATOM    884  HG3 PRO A  98      16.446 112.432 -10.985  1.00  0.00           H  
ATOM    885  HG2 PRO A  98      15.667 111.372 -12.158  1.00  0.00           H  
ATOM    886  HD3 PRO A  98      15.159 109.769 -10.481  1.00  0.00           H  
ATOM    887  HD2 PRO A  98      16.649 110.429  -9.776  1.00  0.00           H  
ATOM    888  N   GLU A  99      12.017 113.297  -8.455  1.00 56.65           N  
ATOM    889  CA  GLU A  99      10.611 113.359  -8.059  1.00 57.97           C  
ATOM    890  C   GLU A  99       9.678 113.113  -9.250  1.00 62.85           C  
ATOM    891  O   GLU A  99       9.920 113.603 -10.354  1.00 63.10           O  
ATOM    892  CB  GLU A  99      10.260 114.693  -7.361  1.00 59.70           C  
ATOM    893  CG  GLU A  99      11.304 115.820  -7.521  1.00 76.69           C  
ATOM    894  CD  GLU A  99      10.768 117.220  -7.225  1.00107.37           C  
ATOM    895  OE1 GLU A  99       9.533 117.409  -7.272  1.00 94.88           O  
ATOM    896  OE2 GLU A  99      11.623 118.100  -6.990  1.00108.28           O1-
ATOM    897  H   GLU A  99      12.582 114.109  -8.254  1.00  0.00           H  
ATOM    898  HA  GLU A  99      10.451 112.553  -7.340  1.00  0.00           H  
ATOM    899  HB2 GLU A  99      10.148 114.501  -6.294  1.00  0.00           H  
ATOM    900  HB3 GLU A  99       9.270 115.022  -7.683  1.00  0.00           H  
ATOM    901  HG3 GLU A  99      11.652 115.862  -8.553  1.00  0.00           H  
ATOM    902  HG2 GLU A  99      12.176 115.624  -6.896  1.00  0.00           H  
ATOM    903  N   LEU A 100       8.623 112.330  -9.005  1.00 58.82           N  
ATOM    904  CA  LEU A 100       7.675 111.931 -10.028  1.00 58.43           C  
ATOM    905  C   LEU A 100       6.616 113.038 -10.221  1.00 62.47           C  
ATOM    906  O   LEU A 100       6.175 113.628  -9.232  1.00 62.46           O  
ATOM    907  CB  LEU A 100       6.982 110.630  -9.589  1.00 58.03           C  
ATOM    908  CG  LEU A 100       7.936 109.431  -9.386  1.00 61.96           C  
ATOM    909  CD1 LEU A 100       7.156 108.230  -8.844  1.00 62.59           C  
ATOM    910  CD2 LEU A 100       8.683 109.042 -10.671  1.00 63.02           C  
ATOM    911  H   LEU A 100       8.482 111.975  -8.071  1.00  0.00           H  
ATOM    912  HA  LEU A 100       8.233 111.738 -10.937  1.00  0.00           H  
ATOM    913  HB2 LEU A 100       6.240 110.364 -10.339  1.00  0.00           H  
ATOM    914  HB3 LEU A 100       6.427 110.806  -8.666  1.00  0.00           H  
ATOM    915  HG  LEU A 100       8.684 109.690  -8.636  1.00  0.00           H  
ATOM    916 HD11 LEU A 100       7.791 107.354  -8.734  1.00  0.00           H  
ATOM    917 HD12 LEU A 100       6.721 108.449  -7.869  1.00  0.00           H  
ATOM    918 HD13 LEU A 100       6.346 107.967  -9.515  1.00  0.00           H  
ATOM    919 HD21 LEU A 100       9.297 108.159 -10.510  1.00  0.00           H  
ATOM    920 HD22 LEU A 100       7.981 108.795 -11.465  1.00  0.00           H  
ATOM    921 HD23 LEU A 100       9.347 109.829 -11.026  1.00  0.00           H  
ATOM    922  N   PRO A 101       6.184 113.318 -11.470  1.00 58.62           N  
ATOM    923  CA  PRO A 101       6.643 112.685 -12.710  1.00 57.68           C  
ATOM    924  C   PRO A 101       7.995 113.248 -13.181  1.00 57.50           C  
ATOM    925  O   PRO A 101       8.159 114.460 -13.317  1.00 56.16           O  
ATOM    926  CB  PRO A 101       5.540 112.999 -13.729  1.00 59.56           C  
ATOM    927  CG  PRO A 101       4.939 114.308 -13.252  1.00 64.38           C  
ATOM    928  CD  PRO A 101       5.108 114.272 -11.734  1.00 60.04           C  
ATOM    929  HA  PRO A 101       6.723 111.616 -12.563  1.00  0.00           H  
ATOM    930  HB3 PRO A 101       4.768 112.232 -13.718  1.00  0.00           H  
ATOM    931  HB2 PRO A 101       5.903 113.076 -14.752  1.00  0.00           H  
ATOM    932  HG3 PRO A 101       3.900 114.432 -13.558  1.00  0.00           H  
ATOM    933  HG2 PRO A 101       5.506 115.143 -13.665  1.00  0.00           H  
ATOM    934  HD2 PRO A 101       5.339 115.261 -11.336  1.00  0.00           H  
ATOM    935  HD3 PRO A 101       4.192 113.920 -11.257  1.00  0.00           H  
ATOM    936  N   ALA A 102       8.958 112.350 -13.420  1.00 52.33           N  
ATOM    937  CA  ALA A 102      10.305 112.678 -13.872  1.00 50.91           C  
ATOM    938  C   ALA A 102      10.450 112.335 -15.353  1.00 50.68           C  
ATOM    939  O   ALA A 102       9.768 111.442 -15.852  1.00 50.25           O  
ATOM    940  CB  ALA A 102      11.292 111.819 -13.076  1.00 51.58           C  
ATOM    941  H   ALA A 102       8.735 111.370 -13.315  1.00  0.00           H  
ATOM    942  HA  ALA A 102      10.540 113.733 -13.716  1.00  0.00           H  
ATOM    943  HB1 ALA A 102      12.309 111.900 -13.462  1.00  0.00           H  
ATOM    944  HB2 ALA A 102      11.308 112.124 -12.031  1.00  0.00           H  
ATOM    945  HB3 ALA A 102      11.005 110.770 -13.092  1.00  0.00           H  
ATOM    946  N   VAL A 103      11.374 113.024 -16.037  1.00 44.63           N  
ATOM    947  CA  VAL A 103      11.804 112.691 -17.392  1.00 42.79           C  
ATOM    948  C   VAL A 103      12.923 111.649 -17.256  1.00 43.56           C  
ATOM    949  O   VAL A 103      13.832 111.810 -16.440  1.00 43.15           O  
ATOM    950  CB  VAL A 103      12.310 113.965 -18.122  1.00 46.03           C  
ATOM    951  CG1 VAL A 103      12.926 113.674 -19.508  1.00 45.35           C  
ATOM    952  CG2 VAL A 103      11.174 114.988 -18.291  1.00 46.03           C  
ATOM    953  H   VAL A 103      11.900 113.736 -15.551  1.00  0.00           H  
ATOM    954  HA  VAL A 103      10.963 112.278 -17.943  1.00  0.00           H  
ATOM    955  HB  VAL A 103      13.077 114.438 -17.510  1.00  0.00           H  
ATOM    956 HG11 VAL A 103      13.218 114.595 -20.009  1.00  0.00           H  
ATOM    957 HG12 VAL A 103      13.822 113.060 -19.443  1.00  0.00           H  
ATOM    958 HG13 VAL A 103      12.217 113.162 -20.159  1.00  0.00           H  
ATOM    959 HG21 VAL A 103      11.516 115.873 -18.826  1.00  0.00           H  
ATOM    960 HG22 VAL A 103      10.343 114.564 -18.856  1.00  0.00           H  
ATOM    961 HG23 VAL A 103      10.784 115.323 -17.329  1.00  0.00           H  
ATOM    962  N   GLY A 104      12.848 110.577 -18.056  1.00 38.16           N  
ATOM    963  CA  GLY A 104      13.826 109.496 -18.063  1.00 37.93           C  
ATOM    964  C   GLY A 104      15.176 109.928 -18.640  1.00 39.06           C  
ATOM    965  O   GLY A 104      15.256 110.886 -19.408  1.00 38.65           O  
ATOM    966  H   GLY A 104      12.084 110.524 -18.717  1.00  0.00           H  
ATOM    967  HA3 GLY A 104      13.425 108.674 -18.653  1.00  0.00           H  
ATOM    968  HA2 GLY A 104      13.968 109.113 -17.052  1.00  0.00           H  
ATOM    969  N   GLY A 105      16.236 109.200 -18.276  1.00 34.21           N  
ATOM    970  CA  GLY A 105      17.582 109.407 -18.789  1.00 34.60           C  
ATOM    971  C   GLY A 105      18.433 110.314 -17.906  1.00 38.92           C  
ATOM    972  O   GLY A 105      17.934 111.235 -17.263  1.00 40.45           O  
ATOM    973  H   GLY A 105      16.100 108.436 -17.630  1.00  0.00           H  
ATOM    974  HA2 GLY A 105      17.553 109.834 -19.790  1.00  0.00           H  
ATOM    975  HA3 GLY A 105      18.055 108.433 -18.894  1.00  0.00           H  
ATOM    976  N   ASN A 106      19.743 110.051 -17.897  1.00 33.77           N  
ATOM    977  CA  ASN A 106      20.732 110.785 -17.104  1.00 34.22           C  
ATOM    978  C   ASN A 106      21.920 111.231 -17.948  1.00 38.34           C  
ATOM    979  O   ASN A 106      22.688 112.080 -17.513  1.00 38.19           O  
ATOM    980  CB  ASN A 106      21.156 109.955 -15.875  1.00 35.70           C  
ATOM    981  CG  ASN A 106      19.984 109.621 -14.953  1.00 46.24           C  
ATOM    982  OD1 ASN A 106      19.434 110.495 -14.302  1.00 33.02           O  
ATOM    983  ND2 ASN A 106      19.554 108.363 -14.921  1.00 37.18           N  
ATOM    984  H   ASN A 106      20.063 109.240 -18.406  1.00  0.00           H  
ATOM    985  HA  ASN A 106      20.299 111.720 -16.744  1.00  0.00           H  
ATOM    986  HB2 ASN A 106      21.897 110.500 -15.290  1.00  0.00           H  
ATOM    987  HB3 ASN A 106      21.642 109.032 -16.195  1.00  0.00           H  
ATOM    988 HD21 ASN A 106      18.775 108.119 -14.327  1.00  0.00           H  
ATOM    989 HD22 ASN A 106      19.915 107.694 -15.597  1.00  0.00           H  
ATOM    990  N   GLU A 107      22.064 110.676 -19.153  1.00 34.94           N  
ATOM    991  CA  GLU A 107      23.193 110.840 -20.049  1.00 34.85           C  
ATOM    992  C   GLU A 107      22.677 111.267 -21.437  1.00 39.08           C  
ATOM    993  O   GLU A 107      21.579 110.867 -21.824  1.00 38.07           O  
ATOM    994  CB  GLU A 107      24.015 109.528 -20.019  1.00 36.42           C  
ATOM    995  CG  GLU A 107      25.016 109.432 -21.166  1.00 43.57           C  
ATOM    996  CD  GLU A 107      26.214 108.531 -20.937  1.00 50.19           C  
ATOM    997  OE1 GLU A 107      25.988 107.308 -20.861  1.00 42.05           O  
ATOM    998  OE2 GLU A 107      27.333 109.084 -20.817  1.00 38.18           O1-
ATOM    999  H   GLU A 107      21.308 110.120 -19.517  1.00  0.00           H  
ATOM   1000  HA  GLU A 107      23.841 111.644 -19.694  1.00  0.00           H  
ATOM   1001  HB3 GLU A 107      23.363 108.656 -20.077  1.00  0.00           H  
ATOM   1002  HB2 GLU A 107      24.538 109.455 -19.068  1.00  0.00           H  
ATOM   1003  HG3 GLU A 107      25.350 110.419 -21.367  1.00  0.00           H  
ATOM   1004  HG2 GLU A 107      24.533 109.182 -22.088  1.00  0.00           H  
ATOM   1005  N   GLY A 108      23.456 112.061 -22.180  1.00 37.36           N  
ATOM   1006  CA  GLY A 108      23.231 112.442 -23.565  1.00 37.41           C  
ATOM   1007  C   GLY A 108      23.840 113.798 -23.925  1.00 41.24           C  
ATOM   1008  O   GLY A 108      23.997 114.669 -23.076  1.00 39.52           O  
ATOM   1009  H   GLY A 108      24.328 112.357 -21.792  1.00  0.00           H  
ATOM   1010  HA3 GLY A 108      22.167 112.539 -23.755  1.00  0.00           H  
ATOM   1011  HA2 GLY A 108      23.641 111.644 -24.190  1.00  0.00           H  
ATOM   1012  N   VAL A 109      24.131 113.976 -25.194  1.00 37.45           N  
ATOM   1013  CA  VAL A 109      24.582 115.296 -25.731  1.00 36.55           C  
ATOM   1014  C   VAL A 109      23.396 116.115 -26.177  1.00 40.87           C  
ATOM   1015  O   VAL A 109      22.459 115.608 -26.783  1.00 39.08           O  
ATOM   1016  CB  VAL A 109      25.520 115.162 -26.994  1.00 40.02           C  
ATOM   1017  CG1 VAL A 109      26.992 115.523 -26.646  1.00 39.41           C  
ATOM   1018  CG2 VAL A 109      25.401 113.840 -27.754  1.00 39.82           C  
ATOM   1019  H   VAL A 109      23.742 113.349 -25.858  1.00  0.00           H  
ATOM   1020  HA  VAL A 109      25.173 115.844 -24.940  1.00  0.00           H  
ATOM   1021  HB  VAL A 109      25.257 115.928 -27.728  1.00  0.00           H  
ATOM   1022 HG11 VAL A 109      27.584 115.551 -27.544  1.00  0.00           H  
ATOM   1023 HG12 VAL A 109      27.036 116.501 -26.178  1.00  0.00           H  
ATOM   1024 HG13 VAL A 109      27.399 114.792 -25.956  1.00  0.00           H  
ATOM   1025 HG21 VAL A 109      24.431 113.753 -28.243  1.00  0.00           H  
ATOM   1026 HG22 VAL A 109      26.176 113.738 -28.509  1.00  0.00           H  
ATOM   1027 HG23 VAL A 109      25.497 113.004 -27.090  1.00  0.00           H  
ATOM   1028  N   ALA A 110      23.505 117.427 -25.923  1.00 39.59           N  
ATOM   1029  CA  ALA A 110      22.606 118.438 -26.421  1.00 40.38           C  
ATOM   1030  C   ALA A 110      23.436 119.556 -27.029  1.00 47.20           C  
ATOM   1031  O   ALA A 110      24.563 119.792 -26.605  1.00 45.18           O  
ATOM   1032  CB  ALA A 110      21.707 118.918 -25.280  1.00 41.02           C  
ATOM   1033  H   ALA A 110      24.315 117.743 -25.409  1.00  0.00           H  
ATOM   1034  HA  ALA A 110      21.992 118.017 -27.213  1.00  0.00           H  
ATOM   1035  HB1 ALA A 110      20.810 119.391 -25.675  1.00  0.00           H  
ATOM   1036  HB2 ALA A 110      21.379 118.070 -24.671  1.00  0.00           H  
ATOM   1037  HB3 ALA A 110      22.226 119.678 -24.540  1.00  0.00           H  
ATOM   1038  N   GLN A 111      22.878 120.238 -28.029  1.00 47.53           N  
ATOM   1039  CA  GLN A 111      23.481 121.413 -28.628  1.00 48.53           C  
ATOM   1040  C   GLN A 111      22.740 122.630 -28.070  1.00 53.35           C  
ATOM   1041  O   GLN A 111      21.509 122.638 -28.037  1.00 51.53           O  
ATOM   1042  CB  GLN A 111      23.321 121.341 -30.153  1.00 49.69           C  
ATOM   1043  CG  GLN A 111      24.291 122.294 -30.877  1.00 60.67           C  
ATOM   1044  CD  GLN A 111      23.957 122.454 -32.354  1.00 74.19           C  
ATOM   1045  OE1 GLN A 111      22.807 122.709 -32.703  1.00 67.20           O  
ATOM   1046  NE2 GLN A 111      24.960 122.335 -33.225  1.00 63.18           N  
ATOM   1047  H   GLN A 111      21.942 119.988 -28.324  1.00  0.00           H  
ATOM   1048  HA  GLN A 111      24.542 121.454 -28.399  1.00  0.00           H  
ATOM   1049  HB3 GLN A 111      22.283 121.533 -30.434  1.00  0.00           H  
ATOM   1050  HB2 GLN A 111      23.536 120.327 -30.492  1.00  0.00           H  
ATOM   1051  HG3 GLN A 111      25.321 121.966 -30.756  1.00  0.00           H  
ATOM   1052  HG2 GLN A 111      24.237 123.289 -30.433  1.00  0.00           H  
ATOM   1053 HE21 GLN A 111      24.776 122.444 -34.212  1.00  0.00           H  
ATOM   1054 HE22 GLN A 111      25.898 122.154 -32.897  1.00  0.00           H  
ATOM   1055  N   VAL A 112      23.486 123.657 -27.642  1.00 51.62           N  
ATOM   1056  CA  VAL A 112      22.942 124.916 -27.141  1.00 51.82           C  
ATOM   1057  C   VAL A 112      22.301 125.671 -28.311  1.00 56.71           C  
ATOM   1058  O   VAL A 112      22.885 125.771 -29.389  1.00 55.98           O  
ATOM   1059  CB  VAL A 112      24.060 125.768 -26.486  1.00 55.19           C  
ATOM   1060  CG1 VAL A 112      23.540 127.131 -25.981  1.00 54.86           C  
ATOM   1061  CG2 VAL A 112      24.716 125.025 -25.309  1.00 54.87           C  
ATOM   1062  H   VAL A 112      24.494 123.569 -27.685  1.00  0.00           H  
ATOM   1063  HA  VAL A 112      22.183 124.691 -26.390  1.00  0.00           H  
ATOM   1064  HB  VAL A 112      24.837 125.959 -27.228  1.00  0.00           H  
ATOM   1065 HG11 VAL A 112      24.332 127.684 -25.477  1.00  0.00           H  
ATOM   1066 HG12 VAL A 112      23.165 127.774 -26.775  1.00  0.00           H  
ATOM   1067 HG13 VAL A 112      22.726 126.994 -25.271  1.00  0.00           H  
ATOM   1068 HG21 VAL A 112      25.523 125.614 -24.873  1.00  0.00           H  
ATOM   1069 HG22 VAL A 112      23.993 124.820 -24.518  1.00  0.00           H  
ATOM   1070 HG23 VAL A 112      25.146 124.072 -25.609  1.00  0.00           H  
ATOM   1071  N   VAL A 113      21.094 126.190 -28.083  1.00 54.74           N  
ATOM   1072  CA  VAL A 113      20.325 126.929 -29.081  1.00 55.79           C  
ATOM   1073  C   VAL A 113      20.203 128.401 -28.669  1.00 64.35           C  
ATOM   1074  O   VAL A 113      20.047 129.263 -29.530  1.00 64.48           O  
ATOM   1075  CB  VAL A 113      18.944 126.259 -29.266  1.00 59.25           C  
ATOM   1076  CG1 VAL A 113      19.061 124.741 -29.435  1.00 59.03           C  
ATOM   1077  CG2 VAL A 113      17.964 126.536 -28.138  1.00 59.11           C  
ATOM   1078  H   VAL A 113      20.670 126.043 -27.176  1.00  0.00           H  
ATOM   1079  HA  VAL A 113      20.828 126.912 -30.049  1.00  0.00           H  
ATOM   1080  HB  VAL A 113      18.502 126.655 -30.181  1.00  0.00           H  
ATOM   1081 HG11 VAL A 113      18.082 124.312 -29.602  1.00  0.00           H  
ATOM   1082 HG12 VAL A 113      19.703 124.476 -30.275  1.00  0.00           H  
ATOM   1083 HG13 VAL A 113      19.452 124.257 -28.541  1.00  0.00           H  
ATOM   1084 HG21 VAL A 113      17.123 125.855 -28.237  1.00  0.00           H  
ATOM   1085 HG22 VAL A 113      18.430 126.335 -27.182  1.00  0.00           H  
ATOM   1086 HG23 VAL A 113      17.601 127.564 -28.143  1.00  0.00           H  
ATOM   1087  N   ALA A 114      20.274 128.681 -27.361  1.00 63.57           N  
ATOM   1088  CA  ALA A 114      20.154 130.002 -26.771  1.00 64.74           C  
ATOM   1089  C   ALA A 114      20.680 129.969 -25.342  1.00 71.24           C  
ATOM   1090  O   ALA A 114      20.749 128.911 -24.713  1.00 71.30           O  
ATOM   1091  CB  ALA A 114      18.701 130.502 -26.839  1.00 65.52           C  
ATOM   1092  H   ALA A 114      20.422 127.918 -26.715  1.00  0.00           H  
ATOM   1093  HA  ALA A 114      20.781 130.693 -27.336  1.00  0.00           H  
ATOM   1094  HB1 ALA A 114      18.602 131.491 -26.389  1.00  0.00           H  
ATOM   1095  HB2 ALA A 114      18.351 130.584 -27.868  1.00  0.00           H  
ATOM   1096  HB3 ALA A 114      18.022 129.833 -26.311  1.00  0.00           H  
ATOM   1097  N   VAL A 115      21.022 131.153 -24.829  1.00 69.07           N  
ATOM   1098  CA  VAL A 115      21.505 131.340 -23.473  1.00 69.38           C  
ATOM   1099  C   VAL A 115      20.764 132.491 -22.807  1.00 76.42           C  
ATOM   1100  O   VAL A 115      20.279 133.409 -23.470  1.00 76.25           O  
ATOM   1101  CB  VAL A 115      23.041 131.450 -23.440  1.00 72.87           C  
ATOM   1102  CG1 VAL A 115      23.719 130.203 -24.021  1.00 72.45           C  
ATOM   1103  CG2 VAL A 115      23.602 132.747 -24.057  1.00 72.68           C  
ATOM   1104  H   VAL A 115      20.912 131.983 -25.393  1.00  0.00           H  
ATOM   1105  HA  VAL A 115      21.241 130.463 -22.878  1.00  0.00           H  
ATOM   1106  HB  VAL A 115      23.288 131.447 -22.390  1.00  0.00           H  
ATOM   1107 HG11 VAL A 115      24.752 130.141 -23.708  1.00  0.00           H  
ATOM   1108 HG12 VAL A 115      23.243 129.293 -23.660  1.00  0.00           H  
ATOM   1109 HG13 VAL A 115      23.691 130.189 -25.110  1.00  0.00           H  
ATOM   1110 HG21 VAL A 115      24.690 132.767 -23.987  1.00  0.00           H  
ATOM   1111 HG22 VAL A 115      23.338 132.832 -25.111  1.00  0.00           H  
ATOM   1112 HG23 VAL A 115      23.232 133.635 -23.544  1.00  0.00           H  
ATOM   1113  N   GLY A 116      20.684 132.427 -21.476  1.00 75.19           N  
ATOM   1114  CA  GLY A 116      20.053 133.437 -20.652  1.00 75.87           C  
ATOM   1115  C   GLY A 116      20.914 134.695 -20.580  1.00 81.37           C  
ATOM   1116  O   GLY A 116      22.094 134.673 -20.940  1.00 80.02           O  
ATOM   1117  H   GLY A 116      21.077 131.627 -20.998  1.00  0.00           H  
ATOM   1118  HA3 GLY A 116      19.882 133.016 -19.666  1.00  0.00           H  
ATOM   1119  HA2 GLY A 116      19.070 133.687 -21.056  1.00  0.00           H  
ATOM   1120  N   SER A 117      20.299 135.785 -20.101  1.00 79.79           N  
ATOM   1121  CA  SER A 117      20.835 137.146 -20.008  1.00 80.28           C  
ATOM   1122  C   SER A 117      22.290 137.252 -19.506  1.00 84.78           C  
ATOM   1123  O   SER A 117      23.022 138.126 -19.966  1.00 84.25           O  
ATOM   1124  CB  SER A 117      19.889 137.996 -19.138  1.00 84.30           C  
ATOM   1125  OG  SER A 117      18.546 137.884 -19.571  1.00 92.57           O  
ATOM   1126  H   SER A 117      19.329 135.690 -19.836  1.00  0.00           H  
ATOM   1127  HA  SER A 117      20.817 137.548 -21.022  1.00  0.00           H  
ATOM   1128  HB2 SER A 117      20.182 139.046 -19.177  1.00  0.00           H  
ATOM   1129  HB3 SER A 117      19.945 137.690 -18.093  1.00  0.00           H  
ATOM   1130  HG  SER A 117      18.008 138.446 -19.033  1.00  0.00           H  
ATOM   1131  N   ASN A 118      22.715 136.340 -18.613  1.00 81.91           N  
ATOM   1132  CA  ASN A 118      24.046 136.300 -18.011  1.00 82.08           C  
ATOM   1133  C   ASN A 118      24.700 134.909 -18.063  1.00 86.25           C  
ATOM   1134  O   ASN A 118      25.107 134.379 -17.030  1.00 86.46           O  
ATOM   1135  CB  ASN A 118      24.052 136.971 -16.616  1.00 83.81           C  
ATOM   1136  CG  ASN A 118      23.243 136.250 -15.526  1.00108.81           C  
ATOM   1137  OD1 ASN A 118      22.554 135.268 -15.775  1.00108.59           O  
ATOM   1138  ND2 ASN A 118      23.360 136.712 -14.284  1.00 95.44           N  
ATOM   1139  H   ASN A 118      22.067 135.620 -18.319  1.00  0.00           H  
ATOM   1140  HA  ASN A 118      24.714 136.906 -18.625  1.00  0.00           H  
ATOM   1141  HB2 ASN A 118      23.674 137.991 -16.702  1.00  0.00           H  
ATOM   1142  HB3 ASN A 118      25.081 137.062 -16.267  1.00  0.00           H  
ATOM   1143 HD21 ASN A 118      22.866 136.247 -13.535  1.00  0.00           H  
ATOM   1144 HD22 ASN A 118      23.949 137.509 -14.091  1.00  0.00           H  
ATOM   1145  N   VAL A 119      24.833 134.320 -19.258  1.00 82.14           N  
ATOM   1146  CA  VAL A 119      25.609 133.095 -19.457  1.00 81.20           C  
ATOM   1147  C   VAL A 119      26.937 133.489 -20.112  1.00 83.75           C  
ATOM   1148  O   VAL A 119      26.957 134.175 -21.135  1.00 83.62           O  
ATOM   1149  CB  VAL A 119      24.804 132.113 -20.328  1.00 84.68           C  
ATOM   1150  CG1 VAL A 119      25.647 130.938 -20.867  1.00 84.32           C  
ATOM   1151  CG2 VAL A 119      23.599 131.561 -19.543  1.00 84.45           C  
ATOM   1152  H   VAL A 119      24.457 134.778 -20.077  1.00  0.00           H  
ATOM   1153  HA  VAL A 119      25.829 132.592 -18.512  1.00  0.00           H  
ATOM   1154  HB  VAL A 119      24.438 132.687 -21.177  1.00  0.00           H  
ATOM   1155 HG11 VAL A 119      25.022 130.203 -21.370  1.00  0.00           H  
ATOM   1156 HG12 VAL A 119      26.398 131.265 -21.583  1.00  0.00           H  
ATOM   1157 HG13 VAL A 119      26.161 130.417 -20.059  1.00  0.00           H  
ATOM   1158 HG21 VAL A 119      22.981 130.912 -20.159  1.00  0.00           H  
ATOM   1159 HG22 VAL A 119      23.918 130.983 -18.675  1.00  0.00           H  
ATOM   1160 HG23 VAL A 119      22.952 132.361 -19.184  1.00  0.00           H  
ATOM   1161  N   THR A 120      28.040 133.042 -19.501  1.00 78.91           N  
ATOM   1162  CA  THR A 120      29.402 133.393 -19.889  1.00 78.27           C  
ATOM   1163  C   THR A 120      30.093 132.258 -20.660  1.00 80.63           C  
ATOM   1164  O   THR A 120      30.763 132.532 -21.655  1.00 80.82           O  
ATOM   1165  CB  THR A 120      30.197 133.793 -18.616  1.00 87.50           C  
ATOM   1166  OG1 THR A 120      31.565 134.001 -18.925  1.00 87.40           O  
ATOM   1167  CG2 THR A 120      30.130 132.789 -17.449  1.00 84.92           C  
ATOM   1168  H   THR A 120      27.926 132.462 -18.681  1.00  0.00           H  
ATOM   1169  HA  THR A 120      29.392 134.263 -20.550  1.00  0.00           H  
ATOM   1170  HB  THR A 120      29.802 134.745 -18.258  1.00  0.00           H  
ATOM   1171  HG1 THR A 120      31.627 134.673 -19.587  1.00  0.00           H  
ATOM   1172 HG21 THR A 120      30.667 133.174 -16.581  1.00  0.00           H  
ATOM   1173 HG22 THR A 120      29.106 132.598 -17.127  1.00  0.00           H  
ATOM   1174 HG23 THR A 120      30.583 131.831 -17.705  1.00  0.00           H  
ATOM   1175  N   GLY A 121      29.959 131.005 -20.199  1.00 74.68           N  
ATOM   1176  CA  GLY A 121      30.748 129.882 -20.693  1.00 73.47           C  
ATOM   1177  C   GLY A 121      30.195 129.197 -21.942  1.00 74.31           C  
ATOM   1178  O   GLY A 121      30.907 128.390 -22.536  1.00 74.71           O  
ATOM   1179  H   GLY A 121      29.371 130.843 -19.392  1.00  0.00           H  
ATOM   1180  HA3 GLY A 121      30.795 129.137 -19.898  1.00  0.00           H  
ATOM   1181  HA2 GLY A 121      31.777 130.193 -20.879  1.00  0.00           H  
ATOM   1182  N   LEU A 122      28.942 129.487 -22.326  1.00 67.43           N  
ATOM   1183  CA  LEU A 122      28.235 128.772 -23.380  1.00 66.30           C  
ATOM   1184  C   LEU A 122      27.654 129.761 -24.386  1.00 69.88           C  
ATOM   1185  O   LEU A 122      27.015 130.745 -24.026  1.00 70.42           O  
ATOM   1186  CB  LEU A 122      27.177 127.826 -22.779  1.00 66.12           C  
ATOM   1187  CG  LEU A 122      27.718 126.807 -21.748  1.00 69.82           C  
ATOM   1188  CD1 LEU A 122      26.571 126.195 -20.938  1.00 69.35           C  
ATOM   1189  CD2 LEU A 122      28.574 125.711 -22.396  1.00 70.95           C  
ATOM   1190  H   LEU A 122      28.425 130.182 -21.807  1.00  0.00           H  
ATOM   1191  HA  LEU A 122      28.938 128.147 -23.929  1.00  0.00           H  
ATOM   1192  HB2 LEU A 122      26.665 127.294 -23.581  1.00  0.00           H  
ATOM   1193  HB3 LEU A 122      26.411 128.435 -22.297  1.00  0.00           H  
ATOM   1194  HG  LEU A 122      28.338 127.322 -21.016  1.00  0.00           H  
ATOM   1195 HD11 LEU A 122      26.942 125.479 -20.203  1.00  0.00           H  
ATOM   1196 HD12 LEU A 122      26.025 126.963 -20.391  1.00  0.00           H  
ATOM   1197 HD13 LEU A 122      25.862 125.674 -21.582  1.00  0.00           H  
ATOM   1198 HD21 LEU A 122      28.909 124.996 -21.644  1.00  0.00           H  
ATOM   1199 HD22 LEU A 122      28.013 125.162 -23.152  1.00  0.00           H  
ATOM   1200 HD23 LEU A 122      29.461 126.121 -22.877  1.00  0.00           H  
ATOM   1201  N   LYS A 123      27.881 129.464 -25.661  1.00 65.46           N  
ATOM   1202  CA  LYS A 123      27.387 130.167 -26.830  1.00 64.90           C  
ATOM   1203  C   LYS A 123      26.601 129.141 -27.652  1.00 68.38           C  
ATOM   1204  O   LYS A 123      26.963 127.966 -27.639  1.00 68.07           O  
ATOM   1205  CB  LYS A 123      28.545 130.857 -27.605  1.00 67.22           C  
ATOM   1206  CG  LYS A 123      29.975 130.259 -27.490  1.00 81.94           C  
ATOM   1207  CD  LYS A 123      30.521 129.636 -28.781  1.00 92.26           C  
ATOM   1208  CE  LYS A 123      31.733 128.717 -28.532  1.00105.76           C  
ATOM   1209  NZ  LYS A 123      32.916 129.424 -28.036  1.00116.35           N1+
ATOM   1210  H   LYS A 123      28.416 128.621 -25.851  1.00  0.00           H  
ATOM   1211  HA  LYS A 123      26.702 130.948 -26.503  1.00  0.00           H  
ATOM   1212  HB2 LYS A 123      28.607 131.874 -27.214  1.00  0.00           H  
ATOM   1213  HB3 LYS A 123      28.273 130.993 -28.653  1.00  0.00           H  
ATOM   1214  HG3 LYS A 123      30.073 129.545 -26.679  1.00  0.00           H  
ATOM   1215  HG2 LYS A 123      30.651 131.066 -27.207  1.00  0.00           H  
ATOM   1216  HD3 LYS A 123      30.760 130.410 -29.511  1.00  0.00           H  
ATOM   1217  HD2 LYS A 123      29.733 129.028 -29.228  1.00  0.00           H  
ATOM   1218  HE3 LYS A 123      31.989 128.158 -29.432  1.00  0.00           H  
ATOM   1219  HE2 LYS A 123      31.532 128.009 -27.738  1.00  0.00           H  
ATOM   1220  HZ1 LYS A 123      32.692 129.869 -27.157  1.00  0.00           H  
ATOM   1221  HZ2 LYS A 123      33.666 128.762 -27.894  1.00  0.00           H  
ATOM   1222  HZ3 LYS A 123      33.201 130.122 -28.707  1.00  0.00           H  
ATOM   1223  N   PRO A 124      25.512 129.519 -28.355  1.00 62.91           N  
ATOM   1224  CA  PRO A 124      24.803 128.629 -29.288  1.00 61.71           C  
ATOM   1225  C   PRO A 124      25.730 127.862 -30.249  1.00 63.20           C  
ATOM   1226  O   PRO A 124      26.741 128.397 -30.705  1.00 62.49           O  
ATOM   1227  CB  PRO A 124      23.833 129.539 -30.044  1.00 63.50           C  
ATOM   1228  CG  PRO A 124      23.554 130.671 -29.071  1.00 68.02           C  
ATOM   1229  CD  PRO A 124      24.833 130.810 -28.247  1.00 63.81           C  
ATOM   1230  HA  PRO A 124      24.239 127.919 -28.691  1.00  0.00           H  
ATOM   1231  HB2 PRO A 124      22.925 129.019 -30.349  1.00  0.00           H  
ATOM   1232  HB3 PRO A 124      24.300 129.948 -30.942  1.00  0.00           H  
ATOM   1233  HG3 PRO A 124      22.741 130.372 -28.413  1.00  0.00           H  
ATOM   1234  HG2 PRO A 124      23.259 131.598 -29.564  1.00  0.00           H  
ATOM   1235  HD2 PRO A 124      25.474 131.589 -28.662  1.00  0.00           H  
ATOM   1236  HD3 PRO A 124      24.595 131.070 -27.215  1.00  0.00           H  
ATOM   1237  N   GLY A 125      25.402 126.589 -30.500  1.00 58.33           N  
ATOM   1238  CA  GLY A 125      26.210 125.663 -31.284  1.00 57.60           C  
ATOM   1239  C   GLY A 125      27.205 124.847 -30.451  1.00 60.39           C  
ATOM   1240  O   GLY A 125      27.852 123.956 -31.000  1.00 60.35           O  
ATOM   1241  H   GLY A 125      24.548 126.226 -30.092  1.00  0.00           H  
ATOM   1242  HA2 GLY A 125      26.753 126.188 -32.072  1.00  0.00           H  
ATOM   1243  HA3 GLY A 125      25.534 124.974 -31.790  1.00  0.00           H  
ATOM   1244  N   ASP A 126      27.318 125.117 -29.140  1.00 56.18           N  
ATOM   1245  CA  ASP A 126      28.145 124.346 -28.212  1.00 56.05           C  
ATOM   1246  C   ASP A 126      27.453 123.043 -27.848  1.00 57.71           C  
ATOM   1247  O   ASP A 126      26.236 123.009 -27.702  1.00 55.72           O  
ATOM   1248  CB  ASP A 126      28.372 125.142 -26.908  1.00 58.31           C  
ATOM   1249  CG  ASP A 126      29.347 126.299 -27.093  1.00 66.52           C  
ATOM   1250  OD1 ASP A 126      30.032 126.305 -28.138  1.00 66.72           O  
ATOM   1251  OD2 ASP A 126      29.428 127.132 -26.169  1.00 70.83           O1-
ATOM   1252  H   ASP A 126      26.788 125.887 -28.758  1.00  0.00           H  
ATOM   1253  HA  ASP A 126      29.098 124.093 -28.683  1.00  0.00           H  
ATOM   1254  HB3 ASP A 126      28.782 124.499 -26.127  1.00  0.00           H  
ATOM   1255  HB2 ASP A 126      27.428 125.528 -26.520  1.00  0.00           H  
ATOM   1256  N   TRP A 127      28.245 121.977 -27.692  1.00 53.70           N  
ATOM   1257  CA  TRP A 127      27.761 120.681 -27.250  1.00 52.52           C  
ATOM   1258  C   TRP A 127      27.919 120.584 -25.744  1.00 53.14           C  
ATOM   1259  O   TRP A 127      28.983 120.884 -25.230  1.00 53.68           O  
ATOM   1260  CB  TRP A 127      28.604 119.571 -27.896  1.00 51.37           C  
ATOM   1261  CG  TRP A 127      28.192 119.181 -29.278  1.00 52.42           C  
ATOM   1262  CD1 TRP A 127      27.290 119.814 -30.062  1.00 55.41           C  
ATOM   1263  CD2 TRP A 127      28.650 118.034 -30.045  1.00 52.40           C  
ATOM   1264  NE1 TRP A 127      27.172 119.153 -31.263  1.00 54.98           N  
ATOM   1265  CE2 TRP A 127      27.995 118.050 -31.313  1.00 56.50           C  
ATOM   1266  CE3 TRP A 127      29.555 116.977 -29.798  1.00 53.86           C  
ATOM   1267  CZ2 TRP A 127      28.244 117.081 -32.297  1.00 55.58           C  
ATOM   1268  CZ3 TRP A 127      29.832 116.015 -30.787  1.00 55.19           C  
ATOM   1269  CH2 TRP A 127      29.180 116.066 -32.033  1.00 56.08           C  
ATOM   1270  H   TRP A 127      29.240 122.085 -27.823  1.00  0.00           H  
ATOM   1271  HA  TRP A 127      26.715 120.537 -27.509  1.00  0.00           H  
ATOM   1272  HB3 TRP A 127      28.523 118.563 -27.282  1.00  0.00           H  
ATOM   1273  HB2 TRP A 127      29.664 119.826 -27.898  1.00  0.00           H  
ATOM   1274  HD1 TRP A 127      26.756 120.706 -29.781  1.00  0.00           H  
ATOM   1275  HE1 TRP A 127      26.557 119.462 -32.002  1.00  0.00           H  
ATOM   1276  HE3 TRP A 127      30.065 116.924 -28.847  1.00  0.00           H  
ATOM   1277  HZ2 TRP A 127      27.733 117.120 -33.247  1.00  0.00           H  
ATOM   1278  HZ3 TRP A 127      30.543 115.227 -30.587  1.00  0.00           H  
ATOM   1279  HH2 TRP A 127      29.395 115.319 -32.784  1.00  0.00           H  
ATOM   1280  N   VAL A 128      26.857 120.150 -25.061  1.00 45.91           N  
ATOM   1281  CA  VAL A 128      26.788 120.000 -23.616  1.00 43.52           C  
ATOM   1282  C   VAL A 128      26.305 118.606 -23.227  1.00 43.57           C  
ATOM   1283  O   VAL A 128      25.499 117.997 -23.925  1.00 41.04           O  
ATOM   1284  CB  VAL A 128      25.932 121.117 -22.970  1.00 46.02           C  
ATOM   1285  CG1 VAL A 128      26.572 122.506 -23.120  1.00 45.61           C  
ATOM   1286  CG2 VAL A 128      24.473 121.142 -23.459  1.00 45.27           C  
ATOM   1287  H   VAL A 128      26.016 119.923 -25.581  1.00  0.00           H  
ATOM   1288  HA  VAL A 128      27.797 120.091 -23.222  1.00  0.00           H  
ATOM   1289  HB  VAL A 128      25.902 120.914 -21.898  1.00  0.00           H  
ATOM   1290 HG11 VAL A 128      25.982 123.266 -22.608  1.00  0.00           H  
ATOM   1291 HG12 VAL A 128      27.571 122.528 -22.688  1.00  0.00           H  
ATOM   1292 HG13 VAL A 128      26.655 122.804 -24.165  1.00  0.00           H  
ATOM   1293 HG21 VAL A 128      23.909 121.907 -22.927  1.00  0.00           H  
ATOM   1294 HG22 VAL A 128      24.406 121.376 -24.520  1.00  0.00           H  
ATOM   1295 HG23 VAL A 128      23.963 120.185 -23.281  1.00  0.00           H  
ATOM   1296  N   PHE A 129      26.777 118.138 -22.077  1.00 40.63           N  
ATOM   1297  CA  PHE A 129      26.412 116.898 -21.413  1.00 40.44           C  
ATOM   1298  C   PHE A 129      26.052 117.247 -19.954  1.00 44.20           C  
ATOM   1299  O   PHE A 129      26.688 118.146 -19.424  1.00 43.73           O  
ATOM   1300  CB  PHE A 129      27.649 115.990 -21.513  1.00  0.00           C  
ATOM   1301  CG  PHE A 129      27.492 114.651 -20.848  1.00  0.00           C  
ATOM   1302  CD1 PHE A 129      27.738 114.503 -19.470  1.00  0.00           C  
ATOM   1303  CD2 PHE A 129      27.101 113.549 -21.615  1.00  0.00           C  
ATOM   1304  CE1 PHE A 129      27.424 113.295 -18.823  1.00  0.00           C  
ATOM   1305  CE2 PHE A 129      26.981 112.305 -20.995  1.00  0.00           C  
ATOM   1306  CZ  PHE A 129      27.024 112.185 -19.592  1.00  0.00           C  
ATOM   1307  H   PHE A 129      27.434 118.719 -21.561  1.00  0.00           H  
ATOM   1308  HA  PHE A 129      25.566 116.433 -21.918  1.00  0.00           H  
ATOM   1309  HB2 PHE A 129      27.889 115.821 -22.563  1.00  0.00           H  
ATOM   1310  HB3 PHE A 129      28.521 116.483 -21.080  1.00  0.00           H  
ATOM   1311  HD1 PHE A 129      28.131 115.337 -18.909  1.00  0.00           H  
ATOM   1312  HD2 PHE A 129      26.940 113.636 -22.679  1.00  0.00           H  
ATOM   1313  HE1 PHE A 129      27.580 113.204 -17.761  1.00  0.00           H  
ATOM   1314  HE2 PHE A 129      26.910 111.450 -21.637  1.00  0.00           H  
ATOM   1315  HZ  PHE A 129      26.886 111.214 -19.134  1.00  0.00           H  
ATOM   1316  N   PRO A 130      25.099 116.595 -19.255  1.00 38.56           N  
ATOM   1317  CA  PRO A 130      24.797 116.824 -17.831  1.00 37.05           C  
ATOM   1318  C   PRO A 130      26.022 116.830 -16.896  1.00 39.32           C  
ATOM   1319  O   PRO A 130      26.887 115.959 -16.991  1.00 36.95           O  
ATOM   1320  CB  PRO A 130      23.858 115.668 -17.440  1.00 38.58           C  
ATOM   1321  CG  PRO A 130      23.190 115.250 -18.735  1.00 43.91           C  
ATOM   1322  CD  PRO A 130      24.205 115.593 -19.806  1.00 39.81           C  
ATOM   1323  HA  PRO A 130      24.263 117.773 -17.768  1.00  0.00           H  
ATOM   1324  HB3 PRO A 130      23.131 115.949 -16.680  1.00  0.00           H  
ATOM   1325  HB2 PRO A 130      24.423 114.820 -17.045  1.00  0.00           H  
ATOM   1326  HG3 PRO A 130      22.280 115.819 -18.907  1.00  0.00           H  
ATOM   1327  HG2 PRO A 130      22.930 114.193 -18.755  1.00  0.00           H  
ATOM   1328  HD2 PRO A 130      24.751 114.684 -19.955  1.00  0.00           H  
ATOM   1329  HD3 PRO A 130      23.734 115.883 -20.745  1.00  0.00           H  
ATOM   1330  N   ALA A 131      26.063 117.773 -15.946  1.00 35.59           N  
ATOM   1331  CA  ALA A 131      27.113 117.890 -14.936  1.00 35.07           C  
ATOM   1332  C   ALA A 131      26.979 116.815 -13.849  1.00 37.88           C  
ATOM   1333  O   ALA A 131      27.981 116.412 -13.262  1.00 35.47           O  
ATOM   1334  CB  ALA A 131      27.004 119.271 -14.268  1.00 35.67           C  
ATOM   1335  H   ALA A 131      25.311 118.450 -15.914  1.00  0.00           H  
ATOM   1336  HA  ALA A 131      28.094 117.792 -15.400  1.00  0.00           H  
ATOM   1337  HB1 ALA A 131      27.781 119.411 -13.516  1.00  0.00           H  
ATOM   1338  HB2 ALA A 131      27.120 120.069 -15.002  1.00  0.00           H  
ATOM   1339  HB3 ALA A 131      26.040 119.409 -13.777  1.00  0.00           H  
ATOM   1340  N   ASN A 132      25.753 116.329 -13.612  1.00 36.49           N  
ATOM   1341  CA  ASN A 132      25.441 115.236 -12.704  1.00 37.21           C  
ATOM   1342  C   ASN A 132      24.236 114.459 -13.240  1.00 41.10           C  
ATOM   1343  O   ASN A 132      23.564 114.891 -14.178  1.00 39.06           O  
ATOM   1344  CB  ASN A 132      25.253 115.768 -11.259  1.00 39.10           C  
ATOM   1345  CG  ASN A 132      25.762 114.806 -10.178  1.00 59.48           C  
ATOM   1346  OD1 ASN A 132      25.783 113.590 -10.358  1.00 40.13           O  
ATOM   1347  ND2 ASN A 132      26.210 115.356  -9.052  1.00 56.84           N  
ATOM   1348  H   ASN A 132      24.984 116.694 -14.157  1.00  0.00           H  
ATOM   1349  HA  ASN A 132      26.287 114.546 -12.737  1.00  0.00           H  
ATOM   1350  HB3 ASN A 132      24.204 116.000 -11.064  1.00  0.00           H  
ATOM   1351  HB2 ASN A 132      25.797 116.722 -11.132  1.00  0.00           H  
ATOM   1352 HD21 ASN A 132      26.582 114.760  -8.326  1.00  0.00           H  
ATOM   1353 HD22 ASN A 132      26.199 116.359  -8.935  1.00  0.00           H  
ATOM   1354  N   ALA A 133      23.952 113.313 -12.608  1.00 38.88           N  
ATOM   1355  CA  ALA A 133      22.775 112.493 -12.866  1.00 38.20           C  
ATOM   1356  C   ALA A 133      21.498 113.195 -12.375  1.00 40.70           C  
ATOM   1357  O   ALA A 133      21.544 114.131 -11.575  1.00 39.63           O  
ATOM   1358  CB  ALA A 133      22.943 111.154 -12.130  1.00 38.26           C  
ATOM   1359  H   ALA A 133      24.543 113.045 -11.833  1.00  0.00           H  
ATOM   1360  HA  ALA A 133      22.697 112.313 -13.939  1.00  0.00           H  
ATOM   1361  HB1 ALA A 133      22.111 110.480 -12.337  1.00  0.00           H  
ATOM   1362  HB2 ALA A 133      23.855 110.646 -12.444  1.00  0.00           H  
ATOM   1363  HB3 ALA A 133      22.995 111.292 -11.049  1.00  0.00           H  
ATOM   1364  N   GLY A 134      20.353 112.718 -12.869  1.00 37.52           N  
ATOM   1365  CA  GLY A 134      19.016 113.162 -12.502  1.00 37.72           C  
ATOM   1366  C   GLY A 134      18.404 114.198 -13.446  1.00 41.55           C  
ATOM   1367  O   GLY A 134      17.271 114.609 -13.198  1.00 39.56           O  
ATOM   1368  H   GLY A 134      20.396 111.940 -13.510  1.00  0.00           H  
ATOM   1369  HA2 GLY A 134      19.001 113.555 -11.484  1.00  0.00           H  
ATOM   1370  HA3 GLY A 134      18.368 112.285 -12.497  1.00  0.00           H  
ATOM   1371  N   LEU A 135      19.117 114.636 -14.503  1.00 39.85           N  
ATOM   1372  CA  LEU A 135      18.674 115.743 -15.351  1.00 40.25           C  
ATOM   1373  C   LEU A 135      17.464 115.440 -16.250  1.00 43.33           C  
ATOM   1374  O   LEU A 135      16.690 116.359 -16.510  1.00 42.39           O  
ATOM   1375  CB  LEU A 135      19.836 116.271 -16.240  1.00 40.69           C  
ATOM   1376  CG  LEU A 135      20.357 117.694 -15.901  1.00 45.15           C  
ATOM   1377  CD1 LEU A 135      21.008 118.337 -17.137  1.00 45.08           C  
ATOM   1378  CD2 LEU A 135      19.295 118.655 -15.332  1.00 44.85           C  
ATOM   1379  H   LEU A 135      20.042 114.260 -14.655  1.00  0.00           H  
ATOM   1380  HA  LEU A 135      18.323 116.500 -14.656  1.00  0.00           H  
ATOM   1381  HB3 LEU A 135      19.529 116.279 -17.289  1.00  0.00           H  
ATOM   1382  HB2 LEU A 135      20.675 115.574 -16.223  1.00  0.00           H  
ATOM   1383  HG  LEU A 135      21.131 117.591 -15.139  1.00  0.00           H  
ATOM   1384 HD11 LEU A 135      21.452 119.304 -16.896  1.00  0.00           H  
ATOM   1385 HD12 LEU A 135      21.798 117.710 -17.544  1.00  0.00           H  
ATOM   1386 HD13 LEU A 135      20.278 118.501 -17.929  1.00  0.00           H  
ATOM   1387 HD21 LEU A 135      19.626 119.692 -15.390  1.00  0.00           H  
ATOM   1388 HD22 LEU A 135      18.355 118.584 -15.875  1.00  0.00           H  
ATOM   1389 HD23 LEU A 135      19.097 118.462 -14.277  1.00  0.00           H  
ATOM   1390  N   GLY A 136      17.288 114.198 -16.727  1.00 40.89           N  
ATOM   1391  CA  GLY A 136      16.222 113.833 -17.655  1.00 41.06           C  
ATOM   1392  C   GLY A 136      16.597 114.227 -19.081  1.00 43.88           C  
ATOM   1393  O   GLY A 136      16.310 115.341 -19.512  1.00 43.51           O  
ATOM   1394  H   GLY A 136      17.942 113.474 -16.463  1.00  0.00           H  
ATOM   1395  HA2 GLY A 136      15.294 114.327 -17.372  1.00  0.00           H  
ATOM   1396  HA3 GLY A 136      16.021 112.767 -17.597  1.00  0.00           H  
ATOM   1397  N   THR A 137      17.260 113.323 -19.804  1.00 39.54           N  
ATOM   1398  CA  THR A 137      17.803 113.591 -21.135  1.00 38.55           C  
ATOM   1399  C   THR A 137      16.918 113.053 -22.267  1.00 41.30           C  
ATOM   1400  O   THR A 137      17.156 113.407 -23.420  1.00 37.53           O  
ATOM   1401  CB  THR A 137      19.212 112.973 -21.214  1.00 39.76           C  
ATOM   1402  OG1 THR A 137      19.154 111.586 -20.941  1.00 37.42           O  
ATOM   1403  CG2 THR A 137      20.199 113.669 -20.263  1.00 32.70           C  
ATOM   1404  H   THR A 137      17.466 112.422 -19.394  1.00  0.00           H  
ATOM   1405  HA  THR A 137      17.896 114.665 -21.299  1.00  0.00           H  
ATOM   1406  HB  THR A 137      19.596 113.087 -22.229  1.00  0.00           H  
ATOM   1407  HG1 THR A 137      19.992 111.207 -21.180  1.00  0.00           H  
ATOM   1408 HG21 THR A 137      21.217 113.315 -20.405  1.00  0.00           H  
ATOM   1409 HG22 THR A 137      20.213 114.745 -20.434  1.00  0.00           H  
ATOM   1410 HG23 THR A 137      19.939 113.504 -19.217  1.00  0.00           H  
ATOM   1411  N   TRP A 138      15.896 112.235 -21.971  1.00 40.66           N  
ATOM   1412  CA  TRP A 138      15.026 111.630 -22.979  1.00 41.46           C  
ATOM   1413  C   TRP A 138      13.886 112.585 -23.334  1.00 46.05           C  
ATOM   1414  O   TRP A 138      12.728 112.383 -22.976  1.00 45.26           O  
ATOM   1415  CB  TRP A 138      14.445 110.321 -22.442  1.00 39.84           C  
ATOM   1416  CG  TRP A 138      15.413 109.226 -22.134  1.00 40.43           C  
ATOM   1417  CD1 TRP A 138      16.740 109.216 -22.397  1.00 43.18           C  
ATOM   1418  CD2 TRP A 138      15.128 107.963 -21.478  1.00 39.96           C  
ATOM   1419  NE1 TRP A 138      17.298 108.046 -21.933  1.00 41.89           N  
ATOM   1420  CE2 TRP A 138      16.351 107.245 -21.335  1.00 43.63           C  
ATOM   1421  CE3 TRP A 138      13.956 107.357 -20.971  1.00 41.50           C  
ATOM   1422  CZ2 TRP A 138      16.413 106.001 -20.690  1.00 43.17           C  
ATOM   1423  CZ3 TRP A 138      14.004 106.097 -20.349  1.00 42.77           C  
ATOM   1424  CH2 TRP A 138      15.230 105.422 -20.202  1.00 43.82           C  
ATOM   1425  H   TRP A 138      15.743 111.973 -21.005  1.00  0.00           H  
ATOM   1426  HA  TRP A 138      15.585 111.412 -23.892  1.00  0.00           H  
ATOM   1427  HB3 TRP A 138      13.760 109.928 -23.188  1.00  0.00           H  
ATOM   1428  HB2 TRP A 138      13.859 110.505 -21.541  1.00  0.00           H  
ATOM   1429  HD1 TRP A 138      17.270 110.018 -22.879  1.00  0.00           H  
ATOM   1430  HE1 TRP A 138      18.284 107.827 -22.025  1.00  0.00           H  
ATOM   1431  HE3 TRP A 138      13.010 107.871 -21.056  1.00  0.00           H  
ATOM   1432  HZ2 TRP A 138      17.356 105.498 -20.560  1.00  0.00           H  
ATOM   1433  HZ3 TRP A 138      13.094 105.650 -19.978  1.00  0.00           H  
ATOM   1434  HH2 TRP A 138      15.263 104.462 -19.707  1.00  0.00           H  
ATOM   1435  N   ARG A 139      14.249 113.647 -24.049  1.00 42.81           N  
ATOM   1436  CA  ARG A 139      13.364 114.701 -24.497  1.00 42.37           C  
ATOM   1437  C   ARG A 139      14.024 115.451 -25.639  1.00 45.62           C  
ATOM   1438  O   ARG A 139      15.244 115.544 -25.672  1.00 45.12           O  
ATOM   1439  CB  ARG A 139      12.980 115.619 -23.329  1.00 40.56           C  
ATOM   1440  CG  ARG A 139      14.177 116.228 -22.580  1.00 45.80           C  
ATOM   1441  CD  ARG A 139      13.709 117.299 -21.599  1.00 44.03           C  
ATOM   1442  NE  ARG A 139      14.348 117.151 -20.292  1.00 45.47           N  
ATOM   1443  CZ  ARG A 139      13.855 117.625 -19.141  1.00 57.21           C  
ATOM   1444  NH1 ARG A 139      12.729 118.349 -19.114  1.00 38.35           N  
ATOM   1445  NH2 ARG A 139      14.489 117.369 -17.995  1.00 41.42           N1+
ATOM   1446  H   ARG A 139      15.227 113.745 -24.292  1.00  0.00           H  
ATOM   1447  HA  ARG A 139      12.481 114.217 -24.907  1.00  0.00           H  
ATOM   1448  HB2 ARG A 139      12.379 115.061 -22.612  1.00  0.00           H  
ATOM   1449  HB3 ARG A 139      12.337 116.417 -23.707  1.00  0.00           H  
ATOM   1450  HG3 ARG A 139      14.878 116.688 -23.276  1.00  0.00           H  
ATOM   1451  HG2 ARG A 139      14.731 115.441 -22.065  1.00  0.00           H  
ATOM   1452  HD3 ARG A 139      12.633 117.212 -21.451  1.00  0.00           H  
ATOM   1453  HD2 ARG A 139      13.881 118.296 -21.998  1.00  0.00           H  
ATOM   1454  HE  ARG A 139      15.201 116.602 -20.257  1.00  0.00           H  
ATOM   1455 HH11 ARG A 139      12.362 118.698 -18.241  1.00  0.00           H  
ATOM   1456 HH12 ARG A 139      12.244 118.558 -19.975  1.00  0.00           H  
ATOM   1457 HH21 ARG A 139      14.133 117.720 -17.118  1.00  0.00           H  
ATOM   1458 HH22 ARG A 139      15.341 116.820 -17.985  1.00  0.00           H  
ATOM   1459  N   THR A 140      13.227 115.985 -26.571  1.00 41.86           N  
ATOM   1460  CA  THR A 140      13.708 116.684 -27.761  1.00 41.51           C  
ATOM   1461  C   THR A 140      14.429 118.001 -27.432  1.00 46.68           C  
ATOM   1462  O   THR A 140      15.387 118.354 -28.118  1.00 44.97           O  
ATOM   1463  CB  THR A 140      12.533 116.931 -28.735  1.00 42.14           C  
ATOM   1464  OG1 THR A 140      11.568 117.802 -28.182  1.00 42.37           O  
ATOM   1465  CG2 THR A 140      11.831 115.644 -29.182  1.00 39.13           C  
ATOM   1466  H   THR A 140      12.225 115.877 -26.468  1.00  0.00           H  
ATOM   1467  HA  THR A 140      14.418 116.031 -28.260  1.00  0.00           H  
ATOM   1468  HB  THR A 140      12.922 117.421 -29.630  1.00  0.00           H  
ATOM   1469  HG1 THR A 140      11.963 118.655 -28.072  1.00  0.00           H  
ATOM   1470 HG21 THR A 140      11.021 115.866 -29.876  1.00  0.00           H  
ATOM   1471 HG22 THR A 140      12.517 114.967 -29.685  1.00  0.00           H  
ATOM   1472 HG23 THR A 140      11.409 115.109 -28.336  1.00  0.00           H  
ATOM   1473  N   GLU A 141      13.967 118.717 -26.395  1.00 45.81           N  
ATOM   1474  CA  GLU A 141      14.435 120.051 -26.056  1.00 46.26           C  
ATOM   1475  C   GLU A 141      14.192 120.340 -24.577  1.00 49.34           C  
ATOM   1476  O   GLU A 141      13.184 119.909 -24.016  1.00 49.20           O  
ATOM   1477  CB  GLU A 141      13.747 121.078 -26.976  1.00 47.81           C  
ATOM   1478  CG  GLU A 141      14.586 122.321 -27.292  1.00 60.65           C  
ATOM   1479  CD  GLU A 141      13.963 123.200 -28.370  1.00 88.30           C  
ATOM   1480  OE1 GLU A 141      12.720 123.176 -28.506  1.00 80.25           O  
ATOM   1481  OE2 GLU A 141      14.756 123.881 -29.055  1.00 86.23           O1-
ATOM   1482  H   GLU A 141      13.200 118.347 -25.853  1.00  0.00           H  
ATOM   1483  HA  GLU A 141      15.511 120.060 -26.227  1.00  0.00           H  
ATOM   1484  HB3 GLU A 141      12.823 121.401 -26.505  1.00  0.00           H  
ATOM   1485  HB2 GLU A 141      13.460 120.610 -27.920  1.00  0.00           H  
ATOM   1486  HG3 GLU A 141      15.546 122.007 -27.692  1.00  0.00           H  
ATOM   1487  HG2 GLU A 141      14.768 122.915 -26.396  1.00  0.00           H  
ATOM   1488  N   ALA A 142      15.098 121.108 -23.961  1.00 44.62           N  
ATOM   1489  CA  ALA A 142      15.008 121.514 -22.567  1.00 44.55           C  
ATOM   1490  C   ALA A 142      15.614 122.892 -22.341  1.00 48.59           C  
ATOM   1491  O   ALA A 142      16.371 123.399 -23.159  1.00 47.78           O  
ATOM   1492  CB  ALA A 142      15.603 120.446 -21.637  1.00 45.34           C  
ATOM   1493  H   ALA A 142      15.885 121.455 -24.496  1.00  0.00           H  
ATOM   1494  HA  ALA A 142      13.950 121.604 -22.311  1.00  0.00           H  
ATOM   1495  HB1 ALA A 142      14.916 120.207 -20.825  1.00  0.00           H  
ATOM   1496  HB2 ALA A 142      15.839 119.519 -22.160  1.00  0.00           H  
ATOM   1497  HB3 ALA A 142      16.526 120.797 -21.181  1.00  0.00           H  
ATOM   1498  N   VAL A 143      15.276 123.455 -21.183  1.00 45.97           N  
ATOM   1499  CA  VAL A 143      15.820 124.663 -20.596  1.00 45.93           C  
ATOM   1500  C   VAL A 143      16.412 124.216 -19.265  1.00 48.21           C  
ATOM   1501  O   VAL A 143      15.684 123.789 -18.371  1.00 47.75           O  
ATOM   1502  CB  VAL A 143      14.718 125.738 -20.457  1.00 50.42           C  
ATOM   1503  CG1 VAL A 143      13.386 125.204 -19.902  1.00 50.93           C  
ATOM   1504  CG2 VAL A 143      15.189 126.961 -19.648  1.00 49.97           C  
ATOM   1505  H   VAL A 143      14.643 122.938 -20.590  1.00  0.00           H  
ATOM   1506  HA  VAL A 143      16.607 125.069 -21.223  1.00  0.00           H  
ATOM   1507  HB  VAL A 143      14.511 126.083 -21.471  1.00  0.00           H  
ATOM   1508 HG11 VAL A 143      12.592 125.872 -20.214  1.00  0.00           H  
ATOM   1509 HG12 VAL A 143      13.104 124.222 -20.274  1.00  0.00           H  
ATOM   1510 HG13 VAL A 143      13.388 125.151 -18.813  1.00  0.00           H  
ATOM   1511 HG21 VAL A 143      14.445 127.758 -19.681  1.00  0.00           H  
ATOM   1512 HG22 VAL A 143      15.369 126.728 -18.598  1.00  0.00           H  
ATOM   1513 HG23 VAL A 143      16.110 127.360 -20.072  1.00  0.00           H  
ATOM   1514  N   PHE A 144      17.738 124.276 -19.159  1.00 43.36           N  
ATOM   1515  CA  PHE A 144      18.484 123.852 -17.991  1.00 43.08           C  
ATOM   1516  C   PHE A 144      19.280 125.021 -17.456  1.00 48.33           C  
ATOM   1517  O   PHE A 144      19.809 125.813 -18.226  1.00 47.53           O  
ATOM   1518  CB  PHE A 144      19.448 122.723 -18.390  1.00 43.84           C  
ATOM   1519  CG  PHE A 144      18.788 121.400 -18.717  1.00 44.60           C  
ATOM   1520  CD1 PHE A 144      17.835 120.847 -17.837  1.00 46.06           C  
ATOM   1521  CD2 PHE A 144      19.147 120.700 -19.886  1.00 45.90           C  
ATOM   1522  CE1 PHE A 144      17.242 119.607 -18.127  1.00 47.00           C  
ATOM   1523  CE2 PHE A 144      18.575 119.443 -20.161  1.00 48.29           C  
ATOM   1524  CZ  PHE A 144      17.620 118.898 -19.281  1.00 46.36           C  
ATOM   1525  H   PHE A 144      18.269 124.656 -19.935  1.00  0.00           H  
ATOM   1526  HA  PHE A 144      17.825 123.520 -17.188  1.00  0.00           H  
ATOM   1527  HB3 PHE A 144      20.160 122.530 -17.586  1.00  0.00           H  
ATOM   1528  HB2 PHE A 144      20.039 123.049 -19.244  1.00  0.00           H  
ATOM   1529  HD1 PHE A 144      17.557 121.357 -16.927  1.00  0.00           H  
ATOM   1530  HD2 PHE A 144      19.873 121.116 -20.569  1.00  0.00           H  
ATOM   1531  HE1 PHE A 144      16.514 119.188 -17.448  1.00  0.00           H  
ATOM   1532  HE2 PHE A 144      18.861 118.902 -21.050  1.00  0.00           H  
ATOM   1533  HZ  PHE A 144      17.177 117.937 -19.495  1.00  0.00           H  
ATOM   1534  N   SER A 145      19.460 125.054 -16.131  1.00 45.90           N  
ATOM   1535  CA  SER A 145      20.486 125.839 -15.457  1.00 46.24           C  
ATOM   1536  C   SER A 145      21.861 125.563 -16.086  1.00 49.44           C  
ATOM   1537  O   SER A 145      22.203 124.404 -16.324  1.00 48.91           O  
ATOM   1538  CB  SER A 145      20.443 125.482 -13.958  1.00 50.04           C  
ATOM   1539  OG  SER A 145      21.665 125.743 -13.306  1.00 60.52           O  
ATOM   1540  H   SER A 145      18.978 124.365 -15.573  1.00  0.00           H  
ATOM   1541  HA  SER A 145      20.253 126.899 -15.574  1.00  0.00           H  
ATOM   1542  HB3 SER A 145      20.237 124.419 -13.822  1.00  0.00           H  
ATOM   1543  HB2 SER A 145      19.640 126.027 -13.460  1.00  0.00           H  
ATOM   1544  HG  SER A 145      21.559 125.573 -12.381  1.00  0.00           H  
ATOM   1545  N   GLU A 146      22.632 126.624 -16.348  1.00 47.37           N  
ATOM   1546  CA  GLU A 146      23.987 126.573 -16.893  1.00 48.07           C  
ATOM   1547  C   GLU A 146      24.963 125.691 -16.092  1.00 51.19           C  
ATOM   1548  O   GLU A 146      25.895 125.141 -16.676  1.00 50.24           O  
ATOM   1549  CB  GLU A 146      24.493 128.023 -17.022  1.00 49.86           C  
ATOM   1550  CG  GLU A 146      26.019 128.246 -16.991  1.00 63.51           C  
ATOM   1551  CD  GLU A 146      26.385 129.724 -17.025  1.00 92.02           C  
ATOM   1552  OE1 GLU A 146      25.642 130.526 -16.417  1.00 83.45           O  
ATOM   1553  OE2 GLU A 146      27.421 130.029 -17.655  1.00 92.06           O1-
ATOM   1554  H   GLU A 146      22.260 127.544 -16.148  1.00  0.00           H  
ATOM   1555  HA  GLU A 146      23.926 126.143 -17.895  1.00  0.00           H  
ATOM   1556  HB3 GLU A 146      24.084 128.581 -16.179  1.00  0.00           H  
ATOM   1557  HB2 GLU A 146      24.074 128.487 -17.913  1.00  0.00           H  
ATOM   1558  HG3 GLU A 146      26.487 127.736 -17.834  1.00  0.00           H  
ATOM   1559  HG2 GLU A 146      26.471 127.853 -16.080  1.00  0.00           H  
ATOM   1560  N   GLU A 147      24.765 125.571 -14.770  1.00 48.02           N  
ATOM   1561  CA  GLU A 147      25.645 124.811 -13.882  1.00 48.61           C  
ATOM   1562  C   GLU A 147      25.223 123.337 -13.759  1.00 51.06           C  
ATOM   1563  O   GLU A 147      26.004 122.535 -13.249  1.00 51.21           O  
ATOM   1564  CB  GLU A 147      25.731 125.473 -12.486  1.00 50.61           C  
ATOM   1565  CG  GLU A 147      24.513 126.291 -12.008  1.00 68.30           C  
ATOM   1566  CD  GLU A 147      24.820 127.108 -10.754  1.00 96.39           C  
ATOM   1567  OE1 GLU A 147      25.867 127.792 -10.749  1.00 89.19           O  
ATOM   1568  OE2 GLU A 147      23.992 127.040  -9.821  1.00 93.31           O1-
ATOM   1569  H   GLU A 147      23.979 126.049 -14.352  1.00  0.00           H  
ATOM   1570  HA  GLU A 147      26.657 124.797 -14.292  1.00  0.00           H  
ATOM   1571  HB2 GLU A 147      26.588 126.146 -12.534  1.00  0.00           H  
ATOM   1572  HB3 GLU A 147      26.002 124.744 -11.720  1.00  0.00           H  
ATOM   1573  HG3 GLU A 147      23.691 125.610 -11.793  1.00  0.00           H  
ATOM   1574  HG2 GLU A 147      24.174 127.001 -12.762  1.00  0.00           H  
ATOM   1575  N   ALA A 148      24.051 122.954 -14.296  1.00 46.04           N  
ATOM   1576  CA  ALA A 148      23.654 121.558 -14.476  1.00 44.45           C  
ATOM   1577  C   ALA A 148      24.232 120.974 -15.778  1.00 47.54           C  
ATOM   1578  O   ALA A 148      24.039 119.791 -16.045  1.00 48.12           O  
ATOM   1579  CB  ALA A 148      22.121 121.491 -14.564  1.00 44.89           C  
ATOM   1580  H   ALA A 148      23.462 123.662 -14.714  1.00  0.00           H  
ATOM   1581  HA  ALA A 148      23.989 120.954 -13.631  1.00  0.00           H  
ATOM   1582  HB1 ALA A 148      21.776 120.457 -14.580  1.00  0.00           H  
ATOM   1583  HB2 ALA A 148      21.658 121.970 -13.701  1.00  0.00           H  
ATOM   1584  HB3 ALA A 148      21.736 121.980 -15.460  1.00  0.00           H  
ATOM   1585  N   LEU A 149      24.937 121.793 -16.569  1.00 42.58           N  
ATOM   1586  CA  LEU A 149      25.533 121.442 -17.852  1.00 41.87           C  
ATOM   1587  C   LEU A 149      27.046 121.649 -17.823  1.00 46.87           C  
ATOM   1588  O   LEU A 149      27.588 122.414 -17.025  1.00 46.06           O  
ATOM   1589  CB  LEU A 149      24.904 122.317 -18.955  1.00 41.40           C  
ATOM   1590  CG  LEU A 149      23.406 122.062 -19.221  1.00 44.40           C  
ATOM   1591  CD1 LEU A 149      22.841 123.189 -20.096  1.00 42.88           C  
ATOM   1592  CD2 LEU A 149      23.158 120.684 -19.859  1.00 45.05           C  
ATOM   1593  H   LEU A 149      25.078 122.744 -16.261  1.00  0.00           H  
ATOM   1594  HA  LEU A 149      25.356 120.388 -18.078  1.00  0.00           H  
ATOM   1595  HB3 LEU A 149      25.453 122.188 -19.912  1.00  0.00           H  
ATOM   1596  HB2 LEU A 149      25.042 123.366 -18.687  1.00  0.00           H  
ATOM   1597  HG  LEU A 149      22.860 122.094 -18.277  1.00  0.00           H  
ATOM   1598 HD11 LEU A 149      21.833 122.971 -20.440  1.00  0.00           H  
ATOM   1599 HD12 LEU A 149      22.814 124.131 -19.548  1.00  0.00           H  
ATOM   1600 HD13 LEU A 149      23.452 123.343 -20.986  1.00  0.00           H  
ATOM   1601 HD21 LEU A 149      22.106 120.546 -20.102  1.00  0.00           H  
ATOM   1602 HD22 LEU A 149      23.729 120.558 -20.777  1.00  0.00           H  
ATOM   1603 HD23 LEU A 149      23.435 119.875 -19.183  1.00  0.00           H  
ATOM   1604  N   ILE A 150      27.708 120.961 -18.748  1.00 46.06           N  
ATOM   1605  CA  ILE A 150      29.129 121.043 -19.019  1.00 47.40           C  
ATOM   1606  C   ILE A 150      29.354 120.869 -20.522  1.00 53.65           C  
ATOM   1607  O   ILE A 150      28.950 119.854 -21.080  1.00 54.15           O  
ATOM   1608  CB  ILE A 150      29.954 120.079 -18.116  1.00 51.57           C  
ATOM   1609  CG1 ILE A 150      31.373 119.848 -18.658  1.00 52.52           C  
ATOM   1610  CG2 ILE A 150      29.292 118.713 -17.934  1.00 53.83           C  
ATOM   1611  CD1 ILE A 150      32.118 121.157 -18.833  1.00 63.89           C  
ATOM   1612  H   ILE A 150      27.183 120.325 -19.334  1.00  0.00           H  
ATOM   1613  HA  ILE A 150      29.437 122.062 -18.776  1.00  0.00           H  
ATOM   1614  HB  ILE A 150      30.040 120.552 -17.107  1.00  0.00           H  
ATOM   1615 HG12 ILE A 150      31.351 119.303 -19.602  1.00  0.00           H  
ATOM   1616 HG13 ILE A 150      31.937 119.212 -17.974  1.00  0.00           H  
ATOM   1617 HG21 ILE A 150      29.913 118.062 -17.330  1.00  0.00           H  
ATOM   1618 HG22 ILE A 150      28.319 118.789 -17.455  1.00  0.00           H  
ATOM   1619 HG23 ILE A 150      29.162 118.256 -18.905  1.00  0.00           H  
ATOM   1620 HD11 ILE A 150      33.009 121.008 -19.429  1.00  0.00           H  
ATOM   1621 HD12 ILE A 150      31.593 121.986 -19.283  1.00  0.00           H  
ATOM   1622 HD13 ILE A 150      32.323 121.487 -17.832  1.00  0.00           H  
ATOM   1623  N   GLN A 151      30.064 121.826 -21.133  1.00 52.09           N  
ATOM   1624  CA  GLN A 151      30.569 121.758 -22.491  1.00 51.79           C  
ATOM   1625  C   GLN A 151      31.540 120.588 -22.712  1.00 53.40           C  
ATOM   1626  O   GLN A 151      32.475 120.385 -21.939  1.00 51.56           O  
ATOM   1627  CB  GLN A 151      31.228 123.097 -22.870  1.00 53.72           C  
ATOM   1628  CG  GLN A 151      31.906 123.073 -24.256  1.00 78.31           C  
ATOM   1629  CD  GLN A 151      31.816 124.393 -25.008  1.00102.65           C  
ATOM   1630  OE1 GLN A 151      31.925 125.470 -24.427  1.00 99.53           O  
ATOM   1631  NE2 GLN A 151      31.608 124.296 -26.321  1.00 95.93           N  
ATOM   1632  H   GLN A 151      30.354 122.622 -20.584  1.00  0.00           H  
ATOM   1633  HA  GLN A 151      29.695 121.629 -23.116  1.00  0.00           H  
ATOM   1634  HB3 GLN A 151      31.961 123.389 -22.117  1.00  0.00           H  
ATOM   1635  HB2 GLN A 151      30.456 123.862 -22.852  1.00  0.00           H  
ATOM   1636  HG3 GLN A 151      31.416 122.332 -24.887  1.00  0.00           H  
ATOM   1637  HG2 GLN A 151      32.951 122.771 -24.171  1.00  0.00           H  
ATOM   1638 HE21 GLN A 151      31.488 125.136 -26.872  1.00  0.00           H  
ATOM   1639 HE22 GLN A 151      31.534 123.388 -26.756  1.00  0.00           H  
ATOM   1640  N   VAL A 152      31.331 119.875 -23.822  1.00 49.39           N  
ATOM   1641  CA  VAL A 152      32.246 118.892 -24.381  1.00 48.96           C  
ATOM   1642  C   VAL A 152      32.710 119.413 -25.748  1.00 54.41           C  
ATOM   1643  O   VAL A 152      31.946 120.111 -26.421  1.00 54.58           O  
ATOM   1644  CB  VAL A 152      31.549 117.512 -24.502  1.00 52.46           C  
ATOM   1645  CG1 VAL A 152      31.131 116.987 -23.124  1.00 52.16           C  
ATOM   1646  CG2 VAL A 152      30.338 117.478 -25.455  1.00 51.93           C  
ATOM   1647  H   VAL A 152      30.546 120.124 -24.395  1.00  0.00           H  
ATOM   1648  HA  VAL A 152      33.101 118.778 -23.716  1.00  0.00           H  
ATOM   1649  HB  VAL A 152      32.286 116.812 -24.897  1.00  0.00           H  
ATOM   1650 HG11 VAL A 152      30.813 115.945 -23.180  1.00  0.00           H  
ATOM   1651 HG12 VAL A 152      31.940 117.048 -22.401  1.00  0.00           H  
ATOM   1652 HG13 VAL A 152      30.301 117.572 -22.730  1.00  0.00           H  
ATOM   1653 HG21 VAL A 152      29.903 116.480 -25.489  1.00  0.00           H  
ATOM   1654 HG22 VAL A 152      29.553 118.159 -25.128  1.00  0.00           H  
ATOM   1655 HG23 VAL A 152      30.611 117.736 -26.478  1.00  0.00           H  
ATOM   1656  N   PRO A 153      33.934 119.067 -26.200  1.00 51.96           N  
ATOM   1657  CA  PRO A 153      34.365 119.275 -27.586  1.00 52.32           C  
ATOM   1658  C   PRO A 153      33.381 118.659 -28.596  1.00 60.07           C  
ATOM   1659  O   PRO A 153      32.818 117.592 -28.352  1.00 60.03           O  
ATOM   1660  CB  PRO A 153      35.736 118.597 -27.683  1.00 53.61           C  
ATOM   1661  CG  PRO A 153      36.265 118.576 -26.261  1.00 57.90           C  
ATOM   1662  CD  PRO A 153      35.024 118.551 -25.373  1.00 53.52           C  
ATOM   1663  HA  PRO A 153      34.464 120.349 -27.755  1.00  0.00           H  
ATOM   1664  HB2 PRO A 153      36.406 119.134 -28.354  1.00  0.00           H  
ATOM   1665  HB3 PRO A 153      35.652 117.571 -28.046  1.00  0.00           H  
ATOM   1666  HG3 PRO A 153      36.818 119.498 -26.074  1.00  0.00           H  
ATOM   1667  HG2 PRO A 153      36.940 117.744 -26.067  1.00  0.00           H  
ATOM   1668  HD2 PRO A 153      34.792 117.528 -25.070  1.00  0.00           H  
ATOM   1669  HD3 PRO A 153      35.184 119.149 -24.474  1.00  0.00           H  
ATOM   1670  N   SER A 154      33.168 119.358 -29.712  1.00 58.12           N  
ATOM   1671  CA  SER A 154      32.266 118.958 -30.788  1.00 57.83           C  
ATOM   1672  C   SER A 154      33.013 118.401 -32.007  1.00 59.54           C  
ATOM   1673  O   SER A 154      32.388 118.099 -33.022  1.00 58.69           O  
ATOM   1674  CB  SER A 154      31.330 120.140 -31.116  1.00 62.49           C  
ATOM   1675  OG  SER A 154      32.025 121.364 -31.240  1.00 74.18           O  
ATOM   1676  H   SER A 154      33.639 120.243 -29.828  1.00  0.00           H  
ATOM   1677  HA  SER A 154      31.650 118.131 -30.461  1.00  0.00           H  
ATOM   1678  HB2 SER A 154      30.609 120.263 -30.309  1.00  0.00           H  
ATOM   1679  HB3 SER A 154      30.750 119.954 -32.021  1.00  0.00           H  
ATOM   1680  HG  SER A 154      31.398 122.050 -31.415  1.00  0.00           H  
ATOM   1681  N   ASP A 155      34.333 118.197 -31.888  1.00 54.76           N  
ATOM   1682  CA  ASP A 155      35.191 117.603 -32.912  1.00 53.99           C  
ATOM   1683  C   ASP A 155      35.421 116.095 -32.653  1.00 55.19           C  
ATOM   1684  O   ASP A 155      36.263 115.486 -33.313  1.00 54.16           O  
ATOM   1685  CB  ASP A 155      36.529 118.378 -32.927  1.00 55.85           C  
ATOM   1686  CG  ASP A 155      37.444 118.184 -31.718  1.00 65.39           C  
ATOM   1687  OD1 ASP A 155      36.930 117.973 -30.595  1.00 65.39           O  
ATOM   1688  OD2 ASP A 155      38.670 118.223 -31.949  1.00 71.02           O1-
ATOM   1689  H   ASP A 155      34.781 118.441 -31.015  1.00  0.00           H  
ATOM   1690  HA  ASP A 155      34.729 117.704 -33.896  1.00  0.00           H  
ATOM   1691  HB2 ASP A 155      36.334 119.445 -33.033  1.00  0.00           H  
ATOM   1692  HB3 ASP A 155      37.087 118.094 -33.821  1.00  0.00           H  
ATOM   1693  N   ILE A 156      34.678 115.493 -31.714  1.00 48.81           N  
ATOM   1694  CA  ILE A 156      34.637 114.053 -31.468  1.00 46.71           C  
ATOM   1695  C   ILE A 156      33.354 113.486 -32.100  1.00 47.95           C  
ATOM   1696  O   ILE A 156      32.418 114.251 -32.361  1.00 48.00           O  
ATOM   1697  CB  ILE A 156      34.661 113.779 -29.937  1.00 49.49           C  
ATOM   1698  CG1 ILE A 156      33.670 114.645 -29.135  1.00 49.99           C  
ATOM   1699  CG2 ILE A 156      36.096 113.933 -29.399  1.00 48.71           C  
ATOM   1700  CD1 ILE A 156      33.367 114.107 -27.732  1.00 57.45           C  
ATOM   1701  H   ILE A 156      34.012 116.060 -31.211  1.00  0.00           H  
ATOM   1702  HA  ILE A 156      35.500 113.574 -31.930  1.00  0.00           H  
ATOM   1703  HB  ILE A 156      34.380 112.740 -29.770  1.00  0.00           H  
ATOM   1704 HG13 ILE A 156      32.723 114.743 -29.665  1.00  0.00           H  
ATOM   1705 HG12 ILE A 156      34.086 115.647 -29.054  1.00  0.00           H  
ATOM   1706 HG21 ILE A 156      36.172 113.621 -28.357  1.00  0.00           H  
ATOM   1707 HG22 ILE A 156      36.800 113.322 -29.964  1.00  0.00           H  
ATOM   1708 HG23 ILE A 156      36.437 114.967 -29.461  1.00  0.00           H  
ATOM   1709 HD11 ILE A 156      32.658 114.754 -27.215  1.00  0.00           H  
ATOM   1710 HD12 ILE A 156      32.936 113.107 -27.779  1.00  0.00           H  
ATOM   1711 HD13 ILE A 156      34.264 114.053 -27.118  1.00  0.00           H  
ATOM   1712  N   PRO A 157      33.276 112.156 -32.345  1.00 40.93           N  
ATOM   1713  CA  PRO A 157      32.052 111.505 -32.832  1.00 40.46           C  
ATOM   1714  C   PRO A 157      30.876 111.806 -31.895  1.00 45.68           C  
ATOM   1715  O   PRO A 157      31.045 111.779 -30.674  1.00 45.72           O  
ATOM   1716  CB  PRO A 157      32.353 109.997 -32.831  1.00 41.75           C  
ATOM   1717  CG  PRO A 157      33.866 109.887 -32.815  1.00 45.98           C  
ATOM   1718  CD  PRO A 157      34.369 111.191 -32.204  1.00 41.46           C  
ATOM   1719  HA  PRO A 157      31.847 111.854 -33.846  1.00  0.00           H  
ATOM   1720  HB3 PRO A 157      31.913 109.490 -33.690  1.00  0.00           H  
ATOM   1721  HB2 PRO A 157      31.962 109.507 -31.937  1.00  0.00           H  
ATOM   1722  HG3 PRO A 157      34.226 109.813 -33.842  1.00  0.00           H  
ATOM   1723  HG2 PRO A 157      34.222 109.006 -32.280  1.00  0.00           H  
ATOM   1724  HD2 PRO A 157      34.594 111.035 -31.151  1.00  0.00           H  
ATOM   1725  HD3 PRO A 157      35.282 111.516 -32.706  1.00  0.00           H  
ATOM   1726  N   LEU A 158      29.697 112.100 -32.460  1.00 42.64           N  
ATOM   1727  CA  LEU A 158      28.475 112.364 -31.698  1.00 42.77           C  
ATOM   1728  C   LEU A 158      28.123 111.195 -30.764  1.00 46.98           C  
ATOM   1729  O   LEU A 158      27.737 111.407 -29.618  1.00 46.45           O  
ATOM   1730  CB  LEU A 158      27.327 112.657 -32.688  1.00 42.82           C  
ATOM   1731  CG  LEU A 158      25.964 112.976 -32.039  1.00 47.02           C  
ATOM   1732  CD1 LEU A 158      26.026 114.277 -31.230  1.00 47.14           C  
ATOM   1733  CD2 LEU A 158      24.859 113.051 -33.100  1.00 47.34           C  
ATOM   1734  H   LEU A 158      29.636 112.134 -33.467  1.00  0.00           H  
ATOM   1735  HA  LEU A 158      28.677 113.240 -31.083  1.00  0.00           H  
ATOM   1736  HB3 LEU A 158      27.208 111.798 -33.350  1.00  0.00           H  
ATOM   1737  HB2 LEU A 158      27.614 113.489 -33.333  1.00  0.00           H  
ATOM   1738  HG  LEU A 158      25.686 112.170 -31.360  1.00  0.00           H  
ATOM   1739 HD11 LEU A 158      25.156 114.373 -30.593  1.00  0.00           H  
ATOM   1740 HD12 LEU A 158      26.889 114.328 -30.570  1.00  0.00           H  
ATOM   1741 HD13 LEU A 158      26.067 115.147 -31.885  1.00  0.00           H  
ATOM   1742 HD21 LEU A 158      23.889 113.245 -32.643  1.00  0.00           H  
ATOM   1743 HD22 LEU A 158      25.052 113.846 -33.822  1.00  0.00           H  
ATOM   1744 HD23 LEU A 158      24.778 112.114 -33.651  1.00  0.00           H  
ATOM   1745  N   GLN A 159      28.350 109.971 -31.262  1.00 42.47           N  
ATOM   1746  CA  GLN A 159      28.175 108.683 -30.604  1.00 41.09           C  
ATOM   1747  C   GLN A 159      29.054 108.579 -29.349  1.00 41.59           C  
ATOM   1748  O   GLN A 159      28.603 108.059 -28.331  1.00 40.22           O  
ATOM   1749  CB  GLN A 159      28.615 107.559 -31.573  1.00 42.93           C  
ATOM   1750  CG  GLN A 159      28.237 107.717 -33.063  1.00 69.82           C  
ATOM   1751  CD  GLN A 159      26.972 106.988 -33.492  1.00 98.33           C  
ATOM   1752  OE1 GLN A 159      26.107 106.659 -32.683  1.00 96.93           O  
ATOM   1753  NE2 GLN A 159      26.882 106.707 -34.793  1.00 89.05           N  
ATOM   1754  H   GLN A 159      28.697 109.934 -32.209  1.00  0.00           H  
ATOM   1755  HA  GLN A 159      27.123 108.563 -30.339  1.00  0.00           H  
ATOM   1756  HB2 GLN A 159      28.279 106.594 -31.188  1.00  0.00           H  
ATOM   1757  HB3 GLN A 159      29.705 107.488 -31.558  1.00  0.00           H  
ATOM   1758  HG3 GLN A 159      29.052 107.283 -33.645  1.00  0.00           H  
ATOM   1759  HG2 GLN A 159      28.178 108.751 -33.400  1.00  0.00           H  
ATOM   1760 HE21 GLN A 159      26.081 106.204 -35.148  1.00  0.00           H  
ATOM   1761 HE22 GLN A 159      27.623 106.984 -35.421  1.00  0.00           H  
ATOM   1762  N   SER A 160      30.298 109.087 -29.430  1.00 35.73           N  
ATOM   1763  CA  SER A 160      31.249 109.107 -28.326  1.00 34.49           C  
ATOM   1764  C   SER A 160      30.838 110.150 -27.288  1.00 37.55           C  
ATOM   1765  O   SER A 160      30.819 109.816 -26.112  1.00 37.38           O  
ATOM   1766  CB  SER A 160      32.671 109.426 -28.831  1.00 35.71           C  
ATOM   1767  OG  SER A 160      33.298 108.255 -29.305  1.00 42.58           O  
ATOM   1768  H   SER A 160      30.587 109.518 -30.296  1.00  0.00           H  
ATOM   1769  HA  SER A 160      31.254 108.135 -27.828  1.00  0.00           H  
ATOM   1770  HB3 SER A 160      33.291 109.801 -28.015  1.00  0.00           H  
ATOM   1771  HB2 SER A 160      32.681 110.191 -29.605  1.00  0.00           H  
ATOM   1772  HG  SER A 160      34.191 108.465 -29.537  1.00  0.00           H  
ATOM   1773  N   ALA A 161      30.453 111.366 -27.716  1.00 32.29           N  
ATOM   1774  CA  ALA A 161      30.013 112.459 -26.848  1.00 32.51           C  
ATOM   1775  C   ALA A 161      28.733 112.112 -26.069  1.00 38.29           C  
ATOM   1776  O   ALA A 161      28.618 112.463 -24.894  1.00 38.50           O  
ATOM   1777  CB  ALA A 161      29.782 113.708 -27.709  1.00 33.27           C  
ATOM   1778  H   ALA A 161      30.477 111.549 -28.711  1.00  0.00           H  
ATOM   1779  HA  ALA A 161      30.813 112.666 -26.134  1.00  0.00           H  
ATOM   1780  HB1 ALA A 161      29.661 114.592 -27.085  1.00  0.00           H  
ATOM   1781  HB2 ALA A 161      30.626 113.898 -28.371  1.00  0.00           H  
ATOM   1782  HB3 ALA A 161      28.898 113.612 -28.341  1.00  0.00           H  
ATOM   1783  N   ALA A 162      27.807 111.373 -26.706  1.00 34.90           N  
ATOM   1784  CA  ALA A 162      26.560 110.894 -26.116  1.00 33.85           C  
ATOM   1785  C   ALA A 162      26.709 109.861 -25.065  1.00 39.35           C  
ATOM   1786  O   ALA A 162      25.898 109.686 -24.199  1.00 39.34           O  
ATOM   1787  CB  ALA A 162      25.667 110.311 -27.228  1.00 33.60           C  
ATOM   1788  H   ALA A 162      27.974 111.140 -27.676  1.00  0.00           H  
ATOM   1789  HA  ALA A 162      26.059 111.718 -25.605  1.00  0.00           H  
ATOM   1790  HB1 ALA A 162      24.675 110.061 -26.848  1.00  0.00           H  
ATOM   1791  HB2 ALA A 162      25.532 111.007 -28.054  1.00  0.00           H  
ATOM   1792  HB3 ALA A 162      26.097 109.402 -27.651  1.00  0.00           H  
ATOM   1793  N   THR A 163      27.893 109.099 -25.073  1.00 35.20           N  
ATOM   1794  CA  THR A 163      28.205 108.004 -24.148  1.00 34.79           C  
ATOM   1795  C   THR A 163      29.490 108.248 -23.348  1.00 39.69           C  
ATOM   1796  O   THR A 163      29.977 107.313 -22.717  1.00 39.32           O  
ATOM   1797  CB  THR A 163      28.142 106.641 -24.878  1.00 35.65           C  
ATOM   1798  OG1 THR A 163      29.065 106.584 -25.948  1.00 36.04           O  
ATOM   1799  CG2 THR A 163      26.742 106.263 -25.379  1.00 31.10           C  
ATOM   1800  H   THR A 163      28.577 109.301 -25.789  1.00  0.00           H  
ATOM   1801  HA  THR A 163      27.432 107.953 -23.387  1.00  0.00           H  
ATOM   1802  HB  THR A 163      28.441 105.859 -24.179  1.00  0.00           H  
ATOM   1803  HG1 THR A 163      28.787 107.185 -26.627  1.00  0.00           H  
ATOM   1804 HG21 THR A 163      26.759 105.303 -25.896  1.00  0.00           H  
ATOM   1805 HG22 THR A 163      26.051 106.165 -24.545  1.00  0.00           H  
ATOM   1806 HG23 THR A 163      26.339 107.002 -26.073  1.00  0.00           H  
ATOM   1807  N   LEU A 164      30.036 109.480 -23.332  1.00 36.66           N  
ATOM   1808  CA  LEU A 164      31.308 109.776 -22.668  1.00 36.72           C  
ATOM   1809  C   LEU A 164      31.136 109.977 -21.160  1.00 39.99           C  
ATOM   1810  O   LEU A 164      32.037 109.681 -20.392  1.00 38.55           O  
ATOM   1811  CB  LEU A 164      31.950 111.045 -23.279  1.00 37.07           C  
ATOM   1812  CG  LEU A 164      33.460 111.198 -22.984  1.00 42.06           C  
ATOM   1813  CD1 LEU A 164      34.261 109.992 -23.505  1.00 42.22           C  
ATOM   1814  CD2 LEU A 164      33.991 112.503 -23.587  1.00 45.61           C  
ATOM   1815  H   LEU A 164      29.593 110.216 -23.863  1.00  0.00           H  
ATOM   1816  HA  LEU A 164      31.967 108.930 -22.820  1.00  0.00           H  
ATOM   1817  HB3 LEU A 164      31.415 111.935 -22.942  1.00  0.00           H  
ATOM   1818  HB2 LEU A 164      31.835 111.050 -24.356  1.00  0.00           H  
ATOM   1819  HG  LEU A 164      33.615 111.270 -21.907  1.00  0.00           H  
ATOM   1820 HD11 LEU A 164      35.289 110.253 -23.739  1.00  0.00           H  
ATOM   1821 HD12 LEU A 164      34.289 109.191 -22.768  1.00  0.00           H  
ATOM   1822 HD13 LEU A 164      33.821 109.591 -24.418  1.00  0.00           H  
ATOM   1823 HD21 LEU A 164      35.030 112.676 -23.300  1.00  0.00           H  
ATOM   1824 HD22 LEU A 164      33.945 112.485 -24.677  1.00  0.00           H  
ATOM   1825 HD23 LEU A 164      33.408 113.359 -23.247  1.00  0.00           H  
ATOM   1826  N   GLY A 165      30.020 110.514 -20.681  1.00 36.80           N  
ATOM   1827  CA  GLY A 165      30.013 111.031 -19.322  1.00 36.78           C  
ATOM   1828  C   GLY A 165      29.581 110.025 -18.256  1.00 40.74           C  
ATOM   1829  O   GLY A 165      29.441 110.432 -17.097  1.00 39.67           O  
ATOM   1830  H   GLY A 165      29.153 110.453 -21.205  1.00  0.00           H  
ATOM   1831  HA3 GLY A 165      29.425 111.927 -19.295  1.00  0.00           H  
ATOM   1832  HA2 GLY A 165      30.999 111.410 -19.043  1.00  0.00           H  
ATOM   1833  N   VAL A 166      29.369 108.752 -18.616  1.00 36.74           N  
ATOM   1834  CA  VAL A 166      29.061 107.640 -17.730  1.00 36.42           C  
ATOM   1835  C   VAL A 166      30.109 106.550 -17.830  1.00 39.05           C  
ATOM   1836  O   VAL A 166      30.965 106.476 -16.958  1.00 37.95           O  
ATOM   1837  CB  VAL A 166      27.591 107.137 -17.916  1.00 39.51           C  
ATOM   1838  CG1 VAL A 166      27.246 105.898 -17.077  1.00 38.77           C  
ATOM   1839  CG2 VAL A 166      26.575 108.201 -17.533  1.00 38.94           C  
ATOM   1840  H   VAL A 166      29.305 108.561 -19.609  1.00  0.00           H  
ATOM   1841  HA  VAL A 166      29.118 108.014 -16.713  1.00  0.00           H  
ATOM   1842  HB  VAL A 166      27.426 106.900 -18.971  1.00  0.00           H  
ATOM   1843 HG11 VAL A 166      26.203 105.613 -17.214  1.00  0.00           H  
ATOM   1844 HG12 VAL A 166      27.849 105.038 -17.349  1.00  0.00           H  
ATOM   1845 HG13 VAL A 166      27.409 106.100 -16.019  1.00  0.00           H  
ATOM   1846 HG21 VAL A 166      25.541 107.891 -17.686  1.00  0.00           H  
ATOM   1847 HG22 VAL A 166      26.699 108.566 -16.513  1.00  0.00           H  
ATOM   1848 HG23 VAL A 166      26.758 108.997 -18.223  1.00  0.00           H  
ATOM   1849  N   ASN A 167      30.015 105.664 -18.834  1.00 35.14           N  
ATOM   1850  CA  ASN A 167      30.805 104.437 -18.844  1.00 34.67           C  
ATOM   1851  C   ASN A 167      32.335 104.653 -18.900  1.00 38.26           C  
ATOM   1852  O   ASN A 167      33.020 104.085 -18.048  1.00 38.93           O  
ATOM   1853  CB  ASN A 167      30.290 103.434 -19.903  1.00 34.03           C  
ATOM   1854  CG  ASN A 167      28.913 102.844 -19.576  1.00 35.68           C  
ATOM   1855  OD1 ASN A 167      28.448 102.886 -18.441  1.00 31.11           O  
ATOM   1856  ND2 ASN A 167      28.234 102.301 -20.584  1.00 31.57           N  
ATOM   1857  H   ASN A 167      29.279 105.757 -19.525  1.00  0.00           H  
ATOM   1858  HA  ASN A 167      30.635 103.995 -17.863  1.00  0.00           H  
ATOM   1859  HB3 ASN A 167      30.996 102.612 -20.002  1.00  0.00           H  
ATOM   1860  HB2 ASN A 167      30.207 103.894 -20.884  1.00  0.00           H  
ATOM   1861 HD21 ASN A 167      27.338 101.873 -20.391  1.00  0.00           H  
ATOM   1862 HD22 ASN A 167      28.621 102.287 -21.516  1.00  0.00           H  
ATOM   1863  N   PRO A 168      32.909 105.497 -19.846  1.00 34.37           N  
ATOM   1864  CA  PRO A 168      34.325 105.833 -19.817  1.00 33.58           C  
ATOM   1865  C   PRO A 168      34.804 106.569 -18.556  1.00 38.28           C  
ATOM   1866  O   PRO A 168      35.946 106.369 -18.144  1.00 37.77           O  
ATOM   1867  CB  PRO A 168      34.512 106.770 -21.022  1.00 35.67           C  
ATOM   1868  CG  PRO A 168      33.382 106.397 -21.950  1.00 39.97           C  
ATOM   1869  CD  PRO A 168      32.246 105.962 -21.034  1.00 35.58           C  
ATOM   1870  HA  PRO A 168      34.913 104.928 -19.951  1.00  0.00           H  
ATOM   1871  HB3 PRO A 168      35.490 106.655 -21.484  1.00  0.00           H  
ATOM   1872  HB2 PRO A 168      34.395 107.816 -20.740  1.00  0.00           H  
ATOM   1873  HG3 PRO A 168      33.697 105.539 -22.546  1.00  0.00           H  
ATOM   1874  HG2 PRO A 168      33.111 107.176 -22.654  1.00  0.00           H  
ATOM   1875  HD2 PRO A 168      31.617 106.813 -20.776  1.00  0.00           H  
ATOM   1876  HD3 PRO A 168      31.646 105.218 -21.547  1.00  0.00           H  
ATOM   1877  N   CYS A 169      33.952 107.375 -17.981  1.00 35.93           N  
ATOM   1878  CA  CYS A 169      34.278 108.152 -16.726  1.00 35.58           C  
ATOM   1879  C   CYS A 169      34.349 107.214 -15.517  1.00 38.38           C  
ATOM   1880  O   CYS A 169      35.294 107.314 -14.741  1.00 38.98           O  
ATOM   1881  CB  CYS A 169      33.217 109.239 -16.462  1.00 35.91           C  
ATOM   1882  SG  CYS A 169      33.469 110.634 -17.588  1.00 39.72           S  
ATOM   1883  H   CYS A 169      33.027 107.532 -18.334  1.00  0.00           H  
ATOM   1884  HA  CYS A 169      35.256 108.625 -16.837  1.00  0.00           H  
ATOM   1885  HB3 CYS A 169      33.291 109.620 -15.445  1.00  0.00           H  
ATOM   1886  HB2 CYS A 169      32.207 108.851 -16.592  1.00  0.00           H  
ATOM   1887  HG  CYS A 169      33.223 109.958 -18.717  1.00  0.00           H  
ATOM   1888  N   THR A 170      33.409 106.266 -15.411  1.00 34.25           N  
ATOM   1889  CA  THR A 170      33.372 105.222 -14.374  1.00 33.50           C  
ATOM   1890  C   THR A 170      34.610 104.331 -14.491  1.00 35.30           C  
ATOM   1891  O   THR A 170      35.325 104.154 -13.509  1.00 33.48           O  
ATOM   1892  CB  THR A 170      32.090 104.367 -14.520  1.00 35.77           C  
ATOM   1893  OG1 THR A 170      30.968 105.196 -14.332  1.00 37.89           O  
ATOM   1894  CG2 THR A 170      31.977 103.227 -13.493  1.00 28.87           C  
ATOM   1895  H   THR A 170      32.681 106.234 -16.106  1.00  0.00           H  
ATOM   1896  HA  THR A 170      33.385 105.707 -13.397  1.00  0.00           H  
ATOM   1897  HB  THR A 170      32.027 103.944 -15.523  1.00  0.00           H  
ATOM   1898  HG1 THR A 170      30.925 105.807 -15.052  1.00  0.00           H  
ATOM   1899 HG21 THR A 170      31.069 102.648 -13.644  1.00  0.00           H  
ATOM   1900 HG22 THR A 170      32.793 102.517 -13.576  1.00  0.00           H  
ATOM   1901 HG23 THR A 170      31.965 103.608 -12.476  1.00  0.00           H  
ATOM   1902  N   ALA A 171      34.877 103.829 -15.709  1.00 32.81           N  
ATOM   1903  CA  ALA A 171      36.044 103.036 -16.070  1.00 32.34           C  
ATOM   1904  C   ALA A 171      37.358 103.699 -15.652  1.00 38.04           C  
ATOM   1905  O   ALA A 171      38.146 103.080 -14.942  1.00 38.41           O  
ATOM   1906  CB  ALA A 171      36.021 102.765 -17.578  1.00 32.60           C  
ATOM   1907  H   ALA A 171      34.230 104.042 -16.458  1.00  0.00           H  
ATOM   1908  HA  ALA A 171      35.965 102.085 -15.542  1.00  0.00           H  
ATOM   1909  HB1 ALA A 171      36.912 102.227 -17.898  1.00  0.00           H  
ATOM   1910  HB2 ALA A 171      35.152 102.169 -17.859  1.00  0.00           H  
ATOM   1911  HB3 ALA A 171      35.979 103.688 -18.153  1.00  0.00           H  
ATOM   1912  N   TYR A 172      37.553 104.972 -16.032  1.00 35.72           N  
ATOM   1913  CA  TYR A 172      38.741 105.751 -15.701  1.00 35.91           C  
ATOM   1914  C   TYR A 172      38.900 105.954 -14.190  1.00 38.85           C  
ATOM   1915  O   TYR A 172      39.954 105.631 -13.652  1.00 40.18           O  
ATOM   1916  CB  TYR A 172      38.706 107.110 -16.421  1.00 38.18           C  
ATOM   1917  CG  TYR A 172      40.007 107.880 -16.290  1.00 40.92           C  
ATOM   1918  CD1 TYR A 172      41.101 107.548 -17.112  1.00 43.67           C  
ATOM   1919  CD2 TYR A 172      40.150 108.890 -15.318  1.00 40.87           C  
ATOM   1920  CE1 TYR A 172      42.332 108.210 -16.959  1.00 44.63           C  
ATOM   1921  CE2 TYR A 172      41.368 109.582 -15.191  1.00 41.40           C  
ATOM   1922  CZ  TYR A 172      42.465 109.230 -15.999  1.00 48.06           C  
ATOM   1923  OH  TYR A 172      43.659 109.870 -15.844  1.00 47.07           O  
ATOM   1924  H   TYR A 172      36.848 105.418 -16.604  1.00  0.00           H  
ATOM   1925  HA  TYR A 172      39.606 105.190 -16.061  1.00  0.00           H  
ATOM   1926  HB3 TYR A 172      37.875 107.718 -16.060  1.00  0.00           H  
ATOM   1927  HB2 TYR A 172      38.518 106.953 -17.481  1.00  0.00           H  
ATOM   1928  HD1 TYR A 172      41.000 106.783 -17.863  1.00  0.00           H  
ATOM   1929  HD2 TYR A 172      39.330 109.120 -14.655  1.00  0.00           H  
ATOM   1930  HE1 TYR A 172      43.168 107.937 -17.586  1.00  0.00           H  
ATOM   1931  HE2 TYR A 172      41.471 110.358 -14.447  1.00  0.00           H  
ATOM   1932  HH  TYR A 172      44.336 109.542 -16.415  1.00  0.00           H  
ATOM   1933  N   ARG A 173      37.854 106.447 -13.509  1.00 33.52           N  
ATOM   1934  CA  ARG A 173      37.844 106.722 -12.073  1.00 32.33           C  
ATOM   1935  C   ARG A 173      38.174 105.493 -11.223  1.00 35.36           C  
ATOM   1936  O   ARG A 173      38.966 105.601 -10.294  1.00 34.13           O  
ATOM   1937  CB  ARG A 173      36.471 107.278 -11.666  1.00 30.43           C  
ATOM   1938  CG  ARG A 173      36.188 108.677 -12.232  1.00 35.65           C  
ATOM   1939  CD  ARG A 173      36.492 109.801 -11.249  1.00 38.97           C  
ATOM   1940  NE  ARG A 173      37.881 109.788 -10.774  1.00 38.51           N  
ATOM   1941  CZ  ARG A 173      38.924 110.427 -11.324  1.00 47.14           C  
ATOM   1942  NH1 ARG A 173      38.783 111.161 -12.434  1.00 27.80           N  
ATOM   1943  NH2 ARG A 173      40.129 110.327 -10.754  1.00 33.69           N1+
ATOM   1944  H   ARG A 173      37.007 106.658 -14.022  1.00  0.00           H  
ATOM   1945  HA  ARG A 173      38.613 107.469 -11.875  1.00  0.00           H  
ATOM   1946  HB3 ARG A 173      36.378 107.299 -10.579  1.00  0.00           H  
ATOM   1947  HB2 ARG A 173      35.696 106.592 -12.013  1.00  0.00           H  
ATOM   1948  HG3 ARG A 173      35.127 108.742 -12.477  1.00  0.00           H  
ATOM   1949  HG2 ARG A 173      36.720 108.851 -13.167  1.00  0.00           H  
ATOM   1950  HD2 ARG A 173      35.845 109.675 -10.384  1.00  0.00           H  
ATOM   1951  HD3 ARG A 173      36.249 110.761 -11.699  1.00  0.00           H  
ATOM   1952  HE  ARG A 173      38.041 109.243  -9.926  1.00  0.00           H  
ATOM   1953 HH11 ARG A 173      39.573 111.649 -12.832  1.00  0.00           H  
ATOM   1954 HH12 ARG A 173      37.876 111.245 -12.868  1.00  0.00           H  
ATOM   1955 HH21 ARG A 173      40.934 110.801 -11.136  1.00  0.00           H  
ATOM   1956 HH22 ARG A 173      40.236 109.754  -9.915  1.00  0.00           H  
ATOM   1957  N   MET A 174      37.629 104.320 -11.575  1.00 32.11           N  
ATOM   1958  CA  MET A 174      37.886 103.070 -10.865  1.00 30.69           C  
ATOM   1959  C   MET A 174      39.325 102.566 -11.031  1.00 34.71           C  
ATOM   1960  O   MET A 174      39.844 101.939 -10.110  1.00 35.18           O  
ATOM   1961  CB  MET A 174      36.934 101.991 -11.376  1.00 31.94           C  
ATOM   1962  CG  MET A 174      35.505 102.175 -10.863  1.00 34.34           C  
ATOM   1963  SD  MET A 174      34.445 100.757 -11.198  1.00 37.88           S  
ATOM   1964  CE  MET A 174      34.744 100.497 -12.966  1.00 33.62           C  
ATOM   1965  H   MET A 174      36.994 104.293 -12.363  1.00  0.00           H  
ATOM   1966  HA  MET A 174      37.708 103.232  -9.802  1.00  0.00           H  
ATOM   1967  HB3 MET A 174      37.279 101.015 -11.034  1.00  0.00           H  
ATOM   1968  HB2 MET A 174      36.960 101.963 -12.466  1.00  0.00           H  
ATOM   1969  HG3 MET A 174      35.046 103.067 -11.286  1.00  0.00           H  
ATOM   1970  HG2 MET A 174      35.512 102.324  -9.784  1.00  0.00           H  
ATOM   1971  HE1 MET A 174      34.023  99.788 -13.370  1.00  0.00           H  
ATOM   1972  HE2 MET A 174      34.673 101.427 -13.523  1.00  0.00           H  
ATOM   1973  HE3 MET A 174      35.739 100.089 -13.123  1.00  0.00           H  
ATOM   1974  N   LEU A 175      39.975 102.871 -12.167  1.00 31.25           N  
ATOM   1975  CA  LEU A 175      41.384 102.568 -12.401  1.00 31.07           C  
ATOM   1976  C   LEU A 175      42.311 103.534 -11.645  1.00 35.72           C  
ATOM   1977  O   LEU A 175      43.427 103.142 -11.310  1.00 35.45           O  
ATOM   1978  CB  LEU A 175      41.690 102.651 -13.915  1.00 30.84           C  
ATOM   1979  CG  LEU A 175      41.053 101.523 -14.756  1.00 35.06           C  
ATOM   1980  CD1 LEU A 175      41.267 101.775 -16.254  1.00 35.51           C  
ATOM   1981  CD2 LEU A 175      41.577 100.136 -14.370  1.00 36.46           C  
ATOM   1982  H   LEU A 175      39.484 103.391 -12.881  1.00  0.00           H  
ATOM   1983  HA  LEU A 175      41.609 101.568 -12.030  1.00  0.00           H  
ATOM   1984  HB3 LEU A 175      42.770 102.620 -14.073  1.00  0.00           H  
ATOM   1985  HB2 LEU A 175      41.369 103.617 -14.304  1.00  0.00           H  
ATOM   1986  HG  LEU A 175      39.982 101.505 -14.574  1.00  0.00           H  
ATOM   1987 HD11 LEU A 175      40.824 100.982 -16.859  1.00  0.00           H  
ATOM   1988 HD12 LEU A 175      40.784 102.707 -16.544  1.00  0.00           H  
ATOM   1989 HD13 LEU A 175      42.326 101.838 -16.506  1.00  0.00           H  
ATOM   1990 HD21 LEU A 175      41.187  99.369 -15.041  1.00  0.00           H  
ATOM   1991 HD22 LEU A 175      42.665 100.101 -14.425  1.00  0.00           H  
ATOM   1992 HD23 LEU A 175      41.277  99.849 -13.364  1.00  0.00           H  
ATOM   1993  N   MET A 176      41.865 104.768 -11.357  1.00 33.59           N  
ATOM   1994  CA  MET A 176      42.678 105.791 -10.702  1.00 32.32           C  
ATOM   1995  C   MET A 176      42.511 105.810  -9.174  1.00 36.73           C  
ATOM   1996  O   MET A 176      43.512 105.856  -8.461  1.00 37.80           O  
ATOM   1997  CB  MET A 176      42.258 107.181 -11.228  1.00 34.09           C  
ATOM   1998  CG  MET A 176      42.643 107.441 -12.689  1.00 37.57           C  
ATOM   1999  SD  MET A 176      44.408 107.285 -13.074  1.00 42.27           S  
ATOM   2000  CE  MET A 176      44.341 105.883 -14.214  1.00 37.27           C  
ATOM   2001  H   MET A 176      40.933 105.025 -11.652  1.00  0.00           H  
ATOM   2002  HA  MET A 176      43.736 105.629 -10.911  1.00  0.00           H  
ATOM   2003  HB3 MET A 176      42.723 107.959 -10.620  1.00  0.00           H  
ATOM   2004  HB2 MET A 176      41.181 107.320 -11.114  1.00  0.00           H  
ATOM   2005  HG2 MET A 176      42.351 108.459 -12.936  1.00  0.00           H  
ATOM   2006  HG3 MET A 176      42.083 106.797 -13.360  1.00  0.00           H  
ATOM   2007  HE1 MET A 176      45.333 105.677 -14.617  1.00  0.00           H  
ATOM   2008  HE2 MET A 176      43.982 104.990 -13.703  1.00  0.00           H  
ATOM   2009  HE3 MET A 176      43.664 106.110 -15.037  1.00  0.00           H  
ATOM   2010  N   ASP A 177      41.268 105.837  -8.671  1.00 33.09           N  
ATOM   2011  CA  ASP A 177      40.938 106.257  -7.303  1.00 30.94           C  
ATOM   2012  C   ASP A 177      41.088 105.178  -6.220  1.00 33.08           C  
ATOM   2013  O   ASP A 177      40.874 105.508  -5.053  1.00 32.25           O  
ATOM   2014  CB  ASP A 177      39.474 106.777  -7.258  1.00 31.73           C  
ATOM   2015  CG  ASP A 177      39.206 108.000  -8.142  1.00 36.35           C  
ATOM   2016  OD1 ASP A 177      40.188 108.643  -8.574  1.00 34.34           O  
ATOM   2017  OD2 ASP A 177      38.012 108.287  -8.376  1.00 41.34           O1-
ATOM   2018  H   ASP A 177      40.492 105.763  -9.318  1.00  0.00           H  
ATOM   2019  HA  ASP A 177      41.606 107.073  -7.018  1.00  0.00           H  
ATOM   2020  HB2 ASP A 177      39.194 107.063  -6.244  1.00  0.00           H  
ATOM   2021  HB3 ASP A 177      38.785 105.982  -7.551  1.00  0.00           H  
ATOM   2022  N   PHE A 178      41.455 103.926  -6.546  1.00 29.74           N  
ATOM   2023  CA  PHE A 178      41.462 102.831  -5.564  1.00 28.80           C  
ATOM   2024  C   PHE A 178      42.820 102.183  -5.353  1.00 36.23           C  
ATOM   2025  O   PHE A 178      43.208 101.954  -4.209  1.00 36.99           O  
ATOM   2026  CB  PHE A 178      40.395 101.795  -5.926  1.00 29.76           C  
ATOM   2027  CG  PHE A 178      39.008 102.358  -5.730  1.00 29.39           C  
ATOM   2028  CD1 PHE A 178      38.466 102.462  -4.434  1.00 30.17           C  
ATOM   2029  CD2 PHE A 178      38.284 102.832  -6.838  1.00 29.21           C  
ATOM   2030  CE1 PHE A 178      37.192 103.028  -4.252  1.00 29.99           C  
ATOM   2031  CE2 PHE A 178      37.008 103.389  -6.657  1.00 31.01           C  
ATOM   2032  CZ  PHE A 178      36.463 103.488  -5.363  1.00 28.77           C  
ATOM   2033  H   PHE A 178      41.647 103.710  -7.513  1.00  0.00           H  
ATOM   2034  HA  PHE A 178      41.199 103.202  -4.572  1.00  0.00           H  
ATOM   2035  HB3 PHE A 178      40.491 100.904  -5.303  1.00  0.00           H  
ATOM   2036  HB2 PHE A 178      40.517 101.460  -6.958  1.00  0.00           H  
ATOM   2037  HD1 PHE A 178      39.031 102.116  -3.581  1.00  0.00           H  
ATOM   2038  HD2 PHE A 178      38.711 102.772  -7.827  1.00  0.00           H  
ATOM   2039  HE1 PHE A 178      36.773 103.110  -3.262  1.00  0.00           H  
ATOM   2040  HE2 PHE A 178      36.455 103.745  -7.513  1.00  0.00           H  
ATOM   2041  HZ  PHE A 178      35.484 103.921  -5.222  1.00  0.00           H  
ATOM   2042  N   GLU A 179      43.541 101.894  -6.436  1.00 36.22           N  
ATOM   2043  CA  GLU A 179      44.886 101.343  -6.394  1.00 36.42           C  
ATOM   2044  C   GLU A 179      45.730 102.197  -7.326  1.00 42.09           C  
ATOM   2045  O   GLU A 179      45.263 102.622  -8.384  1.00 41.21           O  
ATOM   2046  CB  GLU A 179      44.862  99.857  -6.796  1.00 37.13           C  
ATOM   2047  CG  GLU A 179      44.189  98.932  -5.760  1.00 43.21           C  
ATOM   2048  CD  GLU A 179      45.027  98.608  -4.515  1.00 56.63           C  
ATOM   2049  OE1 GLU A 179      46.271  98.706  -4.596  1.00 43.43           O  
ATOM   2050  OE2 GLU A 179      44.406  98.234  -3.496  1.00 46.66           O1-
ATOM   2051  H   GLU A 179      43.172 102.126  -7.347  1.00  0.00           H  
ATOM   2052  HA  GLU A 179      45.317 101.430  -5.395  1.00  0.00           H  
ATOM   2053  HB3 GLU A 179      45.877  99.508  -6.997  1.00  0.00           H  
ATOM   2054  HB2 GLU A 179      44.339  99.758  -7.749  1.00  0.00           H  
ATOM   2055  HG3 GLU A 179      43.960  98.001  -6.263  1.00  0.00           H  
ATOM   2056  HG2 GLU A 179      43.224  99.332  -5.450  1.00  0.00           H  
ATOM   2057  N   GLN A 180      46.982 102.443  -6.926  1.00 41.07           N  
ATOM   2058  CA  GLN A 180      47.968 103.133  -7.744  1.00 41.42           C  
ATOM   2059  C   GLN A 180      48.575 102.068  -8.657  1.00 45.97           C  
ATOM   2060  O   GLN A 180      49.348 101.220  -8.210  1.00 47.43           O  
ATOM   2061  CB  GLN A 180      49.047 103.716  -6.813  1.00 42.53           C  
ATOM   2062  CG  GLN A 180      48.578 104.982  -6.064  1.00 61.85           C  
ATOM   2063  CD  GLN A 180      48.758 106.278  -6.860  1.00 88.71           C  
ATOM   2064  OE1 GLN A 180      49.713 106.426  -7.619  1.00 87.64           O  
ATOM   2065  NE2 GLN A 180      47.848 107.237  -6.674  1.00 78.84           N  
ATOM   2066  H   GLN A 180      47.295 102.052  -6.050  1.00  0.00           H  
ATOM   2067  HA  GLN A 180      47.516 103.930  -8.338  1.00  0.00           H  
ATOM   2068  HB3 GLN A 180      49.959 103.925  -7.375  1.00  0.00           H  
ATOM   2069  HB2 GLN A 180      49.341 102.964  -6.078  1.00  0.00           H  
ATOM   2070  HG3 GLN A 180      49.173 105.090  -5.157  1.00  0.00           H  
ATOM   2071  HG2 GLN A 180      47.543 104.875  -5.735  1.00  0.00           H  
ATOM   2072 HE21 GLN A 180      47.935 108.107  -7.177  1.00  0.00           H  
ATOM   2073 HE22 GLN A 180      47.074 107.087  -6.043  1.00  0.00           H  
ATOM   2074  N   LEU A 181      48.150 102.088  -9.925  1.00 42.13           N  
ATOM   2075  CA  LEU A 181      48.542 101.114 -10.928  1.00 41.45           C  
ATOM   2076  C   LEU A 181      49.588 101.766 -11.831  1.00 49.07           C  
ATOM   2077  O   LEU A 181      49.425 102.891 -12.304  1.00 48.74           O  
ATOM   2078  CB  LEU A 181      47.308 100.702 -11.748  1.00 40.50           C  
ATOM   2079  CG  LEU A 181      46.184 100.058 -10.904  1.00 42.88           C  
ATOM   2080  CD1 LEU A 181      44.896  99.970 -11.724  1.00 42.11           C  
ATOM   2081  CD2 LEU A 181      46.568  98.677 -10.347  1.00 41.87           C  
ATOM   2082  H   LEU A 181      47.497 102.806 -10.205  1.00  0.00           H  
ATOM   2083  HA  LEU A 181      48.966 100.223 -10.465  1.00  0.00           H  
ATOM   2084  HB2 LEU A 181      47.605 100.008 -12.535  1.00  0.00           H  
ATOM   2085  HB3 LEU A 181      46.909 101.581 -12.260  1.00  0.00           H  
ATOM   2086  HG  LEU A 181      45.957 100.701 -10.055  1.00  0.00           H  
ATOM   2087 HD11 LEU A 181      44.095  99.515 -11.147  1.00  0.00           H  
ATOM   2088 HD12 LEU A 181      44.559 100.953 -12.049  1.00  0.00           H  
ATOM   2089 HD13 LEU A 181      45.050  99.369 -12.618  1.00  0.00           H  
ATOM   2090 HD21 LEU A 181      45.743  98.239  -9.783  1.00  0.00           H  
ATOM   2091 HD22 LEU A 181      46.826  97.983 -11.147  1.00  0.00           H  
ATOM   2092 HD23 LEU A 181      47.419  98.738  -9.669  1.00  0.00           H  
ATOM   2093  N   GLN A 182      50.684 101.038 -12.030  1.00 47.49           N  
ATOM   2094  CA  GLN A 182      51.823 101.382 -12.860  1.00 46.74           C  
ATOM   2095  C   GLN A 182      51.798 100.473 -14.093  1.00 48.74           C  
ATOM   2096  O   GLN A 182      51.222  99.386 -14.027  1.00 47.40           O  
ATOM   2097  CB  GLN A 182      53.097 101.083 -12.051  1.00 48.77           C  
ATOM   2098  CG  GLN A 182      53.255 102.002 -10.817  1.00 67.53           C  
ATOM   2099  CD  GLN A 182      54.462 102.936 -10.899  1.00 90.12           C  
ATOM   2100  OE1 GLN A 182      55.541 102.535 -11.327  1.00 89.41           O  
ATOM   2101  NE2 GLN A 182      54.290 104.188 -10.472  1.00 79.49           N  
ATOM   2102  H   GLN A 182      50.734 100.133 -11.568  1.00  0.00           H  
ATOM   2103  HA  GLN A 182      51.789 102.436 -13.132  1.00  0.00           H  
ATOM   2104  HB3 GLN A 182      53.967 101.150 -12.706  1.00  0.00           H  
ATOM   2105  HB2 GLN A 182      53.088 100.045 -11.717  1.00  0.00           H  
ATOM   2106  HG3 GLN A 182      53.385 101.382  -9.929  1.00  0.00           H  
ATOM   2107  HG2 GLN A 182      52.352 102.586 -10.638  1.00  0.00           H  
ATOM   2108 HE21 GLN A 182      55.064 104.835 -10.505  1.00  0.00           H  
ATOM   2109 HE22 GLN A 182      53.392 104.484 -10.120  1.00  0.00           H  
ATOM   2110  N   PRO A 183      52.427 100.872 -15.219  1.00 45.56           N  
ATOM   2111  CA  PRO A 183      52.530 100.037 -16.421  1.00 45.12           C  
ATOM   2112  C   PRO A 183      53.139  98.663 -16.089  1.00 47.70           C  
ATOM   2113  O   PRO A 183      54.127  98.583 -15.358  1.00 47.71           O  
ATOM   2114  CB  PRO A 183      53.434 100.812 -17.387  1.00 47.06           C  
ATOM   2115  CG  PRO A 183      53.393 102.250 -16.903  1.00 51.31           C  
ATOM   2116  CD  PRO A 183      53.056 102.175 -15.419  1.00 46.68           C  
ATOM   2117  HA  PRO A 183      51.527  99.945 -16.832  1.00  0.00           H  
ATOM   2118  HB3 PRO A 183      53.111 100.715 -18.423  1.00  0.00           H  
ATOM   2119  HB2 PRO A 183      54.467 100.461 -17.337  1.00  0.00           H  
ATOM   2120  HG3 PRO A 183      52.587 102.769 -17.424  1.00  0.00           H  
ATOM   2121  HG2 PRO A 183      54.316 102.795 -17.103  1.00  0.00           H  
ATOM   2122  HD3 PRO A 183      53.965 102.237 -14.819  1.00  0.00           H  
ATOM   2123  HD2 PRO A 183      52.402 103.004 -15.146  1.00  0.00           H  
ATOM   2124  N   GLY A 184      52.500  97.595 -16.575  1.00 42.39           N  
ATOM   2125  CA  GLY A 184      52.824  96.211 -16.263  1.00 41.58           C  
ATOM   2126  C   GLY A 184      51.966  95.625 -15.138  1.00 46.22           C  
ATOM   2127  O   GLY A 184      51.823  94.405 -15.084  1.00 45.85           O  
ATOM   2128  H   GLY A 184      51.706  97.758 -17.182  1.00  0.00           H  
ATOM   2129  HA2 GLY A 184      53.878  96.096 -16.004  1.00  0.00           H  
ATOM   2130  HA3 GLY A 184      52.665  95.625 -17.168  1.00  0.00           H  
ATOM   2131  N   ASP A 185      51.350  96.458 -14.277  1.00 43.52           N  
ATOM   2132  CA  ASP A 185      50.377  96.009 -13.275  1.00 42.82           C  
ATOM   2133  C   ASP A 185      49.104  95.541 -13.968  1.00 46.43           C  
ATOM   2134  O   ASP A 185      48.772  96.008 -15.061  1.00 45.40           O  
ATOM   2135  CB  ASP A 185      50.001  97.120 -12.268  1.00 43.75           C  
ATOM   2136  CG  ASP A 185      51.160  97.592 -11.389  1.00 48.67           C  
ATOM   2137  OD1 ASP A 185      52.183  96.880 -11.320  1.00 47.77           O  
ATOM   2138  OD2 ASP A 185      50.986  98.654 -10.759  1.00 53.14           O1-
ATOM   2139  H   ASP A 185      51.502  97.455 -14.361  1.00  0.00           H  
ATOM   2140  HA  ASP A 185      50.804  95.162 -12.733  1.00  0.00           H  
ATOM   2141  HB3 ASP A 185      49.231  96.754 -11.587  1.00  0.00           H  
ATOM   2142  HB2 ASP A 185      49.558  97.975 -12.777  1.00  0.00           H  
ATOM   2143  N   SER A 186      48.409  94.602 -13.319  1.00 41.75           N  
ATOM   2144  CA  SER A 186      47.226  93.974 -13.870  1.00 40.59           C  
ATOM   2145  C   SER A 186      45.965  94.399 -13.119  1.00 42.80           C  
ATOM   2146  O   SER A 186      46.009  94.840 -11.970  1.00 40.22           O  
ATOM   2147  CB  SER A 186      47.429  92.447 -13.928  1.00 44.35           C  
ATOM   2148  OG  SER A 186      47.135  91.801 -12.715  1.00 58.25           O  
ATOM   2149  H   SER A 186      48.730  94.282 -12.416  1.00  0.00           H  
ATOM   2150  HA  SER A 186      47.120  94.332 -14.885  1.00  0.00           H  
ATOM   2151  HB2 SER A 186      48.451  92.209 -14.224  1.00  0.00           H  
ATOM   2152  HB3 SER A 186      46.775  92.005 -14.677  1.00  0.00           H  
ATOM   2153  HG  SER A 186      47.670  91.021 -12.654  1.00  0.00           H  
ATOM   2154  N   VAL A 187      44.834  94.255 -13.814  1.00 39.28           N  
ATOM   2155  CA  VAL A 187      43.491  94.502 -13.318  1.00 36.97           C  
ATOM   2156  C   VAL A 187      42.650  93.313 -13.760  1.00 38.77           C  
ATOM   2157  O   VAL A 187      42.661  92.967 -14.938  1.00 37.53           O  
ATOM   2158  CB  VAL A 187      42.946  95.857 -13.842  1.00 40.03           C  
ATOM   2159  CG1 VAL A 187      41.522  96.149 -13.327  1.00 39.36           C  
ATOM   2160  CG2 VAL A 187      43.872  97.034 -13.497  1.00 39.78           C  
ATOM   2161  H   VAL A 187      44.904  93.887 -14.754  1.00  0.00           H  
ATOM   2162  HA  VAL A 187      43.502  94.527 -12.227  1.00  0.00           H  
ATOM   2163  HB  VAL A 187      42.890  95.807 -14.931  1.00  0.00           H  
ATOM   2164 HG11 VAL A 187      41.164  97.115 -13.684  1.00  0.00           H  
ATOM   2165 HG12 VAL A 187      40.802  95.404 -13.665  1.00  0.00           H  
ATOM   2166 HG13 VAL A 187      41.491  96.171 -12.237  1.00  0.00           H  
ATOM   2167 HG21 VAL A 187      43.438  97.978 -13.821  1.00  0.00           H  
ATOM   2168 HG22 VAL A 187      44.043  97.097 -12.422  1.00  0.00           H  
ATOM   2169 HG23 VAL A 187      44.841  96.950 -13.989  1.00  0.00           H  
ATOM   2170  N   ILE A 188      41.894  92.708 -12.838  1.00 35.75           N  
ATOM   2171  CA  ILE A 188      40.887  91.717 -13.193  1.00 34.83           C  
ATOM   2172  C   ILE A 188      39.519  92.403 -13.168  1.00 40.04           C  
ATOM   2173  O   ILE A 188      39.268  93.273 -12.340  1.00 40.43           O  
ATOM   2174  CB  ILE A 188      40.941  90.484 -12.259  1.00 37.78           C  
ATOM   2175  CG1 ILE A 188      39.980  89.384 -12.766  1.00 38.07           C  
ATOM   2176  CG2 ILE A 188      40.661  90.811 -10.780  1.00 38.11           C  
ATOM   2177  CD1 ILE A 188      40.116  88.040 -12.053  1.00 41.99           C  
ATOM   2178  H   ILE A 188      41.903  93.053 -11.887  1.00  0.00           H  
ATOM   2179  HA  ILE A 188      41.084  91.350 -14.191  1.00  0.00           H  
ATOM   2180  HB  ILE A 188      41.953  90.084 -12.325  1.00  0.00           H  
ATOM   2181 HG13 ILE A 188      40.062  89.234 -13.835  1.00  0.00           H  
ATOM   2182 HG12 ILE A 188      38.957  89.725 -12.668  1.00  0.00           H  
ATOM   2183 HG21 ILE A 188      40.869  89.957 -10.135  1.00  0.00           H  
ATOM   2184 HG22 ILE A 188      41.295  91.623 -10.423  1.00  0.00           H  
ATOM   2185 HG23 ILE A 188      39.623  91.097 -10.616  1.00  0.00           H  
ATOM   2186 HD11 ILE A 188      39.458  87.297 -12.502  1.00  0.00           H  
ATOM   2187 HD12 ILE A 188      41.138  87.668 -12.127  1.00  0.00           H  
ATOM   2188 HD13 ILE A 188      39.854  88.108 -10.998  1.00  0.00           H  
ATOM   2189  N   GLN A 189      38.621  92.000 -14.067  1.00 36.97           N  
ATOM   2190  CA  GLN A 189      37.244  92.460 -14.061  1.00 36.49           C  
ATOM   2191  C   GLN A 189      36.297  91.347 -14.471  1.00 41.89           C  
ATOM   2192  O   GLN A 189      36.712  90.383 -15.110  1.00 41.49           O  
ATOM   2193  CB  GLN A 189      37.087  93.754 -14.876  1.00 37.33           C  
ATOM   2194  CG  GLN A 189      37.019  93.566 -16.401  1.00 37.13           C  
ATOM   2195  CD  GLN A 189      36.706  94.871 -17.116  1.00 50.35           C  
ATOM   2196  OE1 GLN A 189      35.998  95.722 -16.582  1.00 49.40           O  
ATOM   2197  NE2 GLN A 189      37.239  95.033 -18.326  1.00 37.93           N  
ATOM   2198  H   GLN A 189      38.878  91.290 -14.741  1.00  0.00           H  
ATOM   2199  HA  GLN A 189      36.980  92.683 -13.028  1.00  0.00           H  
ATOM   2200  HB2 GLN A 189      37.875  94.464 -14.619  1.00  0.00           H  
ATOM   2201  HB3 GLN A 189      36.147  94.206 -14.558  1.00  0.00           H  
ATOM   2202  HG3 GLN A 189      36.214  92.885 -16.659  1.00  0.00           H  
ATOM   2203  HG2 GLN A 189      37.949  93.134 -16.775  1.00  0.00           H  
ATOM   2204 HE21 GLN A 189      37.042  95.870 -18.859  1.00  0.00           H  
ATOM   2205 HE22 GLN A 189      37.821  94.305 -18.722  1.00  0.00           H  
ATOM   2206  N   ASN A 190      35.012  91.539 -14.157  1.00 39.78           N  
ATOM   2207  CA  ASN A 190      33.913  90.769 -14.722  1.00 39.57           C  
ATOM   2208  C   ASN A 190      33.008  91.682 -15.540  1.00 43.01           C  
ATOM   2209  O   ASN A 190      33.188  92.903 -15.536  1.00 42.04           O  
ATOM   2210  CB  ASN A 190      33.161  89.939 -13.658  1.00 42.25           C  
ATOM   2211  CG  ASN A 190      32.440  90.740 -12.571  1.00 58.69           C  
ATOM   2212  OD1 ASN A 190      32.023  91.878 -12.769  1.00 57.01           O  
ATOM   2213  ND2 ASN A 190      32.285  90.123 -11.404  1.00 47.28           N  
ATOM   2214  H   ASN A 190      34.764  92.365 -13.629  1.00  0.00           H  
ATOM   2215  HA  ASN A 190      34.308  90.077 -15.454  1.00  0.00           H  
ATOM   2216  HB2 ASN A 190      33.870  89.259 -13.183  1.00  0.00           H  
ATOM   2217  HB3 ASN A 190      32.423  89.297 -14.141  1.00  0.00           H  
ATOM   2218 HD21 ASN A 190      31.854  90.598 -10.620  1.00  0.00           H  
ATOM   2219 HD22 ASN A 190      32.591  89.165 -11.303  1.00  0.00           H  
ATOM   2220  N   ALA A 191      32.053  91.074 -16.265  1.00 40.16           N  
ATOM   2221  CA  ALA A 191      31.128  91.749 -17.176  1.00 39.67           C  
ATOM   2222  C   ALA A 191      31.919  92.566 -18.206  1.00 42.90           C  
ATOM   2223  O   ALA A 191      31.641  93.742 -18.423  1.00 44.02           O  
ATOM   2224  CB  ALA A 191      30.144  92.630 -16.378  1.00 40.41           C  
ATOM   2225  H   ALA A 191      31.988  90.067 -16.212  1.00  0.00           H  
ATOM   2226  HA  ALA A 191      30.567  90.983 -17.711  1.00  0.00           H  
ATOM   2227  HB1 ALA A 191      29.374  93.043 -17.029  1.00  0.00           H  
ATOM   2228  HB2 ALA A 191      29.635  92.048 -15.609  1.00  0.00           H  
ATOM   2229  HB3 ALA A 191      30.638  93.468 -15.884  1.00  0.00           H  
ATOM   2230  N   SER A 192      32.981  91.971 -18.768  1.00 38.05           N  
ATOM   2231  CA  SER A 192      34.006  92.700 -19.514  1.00 38.04           C  
ATOM   2232  C   SER A 192      33.528  93.153 -20.901  1.00 44.07           C  
ATOM   2233  O   SER A 192      34.228  93.909 -21.571  1.00 44.37           O  
ATOM   2234  CB  SER A 192      35.210  91.787 -19.714  1.00 40.01           C  
ATOM   2235  OG  SER A 192      35.643  91.270 -18.476  1.00 46.20           O  
ATOM   2236  H   SER A 192      33.167  91.006 -18.534  1.00  0.00           H  
ATOM   2237  HA  SER A 192      34.315  93.573 -18.938  1.00  0.00           H  
ATOM   2238  HB2 SER A 192      36.016  92.375 -20.152  1.00  0.00           H  
ATOM   2239  HB3 SER A 192      34.995  90.962 -20.390  1.00  0.00           H  
ATOM   2240  HG  SER A 192      34.991  90.665 -18.148  1.00  0.00           H  
ATOM   2241  N   ASN A 193      32.333  92.710 -21.314  1.00 41.66           N  
ATOM   2242  CA  ASN A 193      31.671  93.130 -22.535  1.00 41.75           C  
ATOM   2243  C   ASN A 193      30.598  94.199 -22.265  1.00 45.19           C  
ATOM   2244  O   ASN A 193      29.955  94.667 -23.206  1.00 45.82           O  
ATOM   2245  CB  ASN A 193      31.030  91.884 -23.157  1.00 46.48           C  
ATOM   2246  CG  ASN A 193      30.602  92.142 -24.597  1.00 66.46           C  
ATOM   2247  OD1 ASN A 193      31.366  92.709 -25.379  1.00 58.41           O  
ATOM   2248  ND2 ASN A 193      29.361  91.782 -24.926  1.00 55.04           N  
ATOM   2249  H   ASN A 193      31.820  92.093 -20.701  1.00  0.00           H  
ATOM   2250  HA  ASN A 193      32.404  93.554 -23.222  1.00  0.00           H  
ATOM   2251  HB3 ASN A 193      30.195  91.532 -22.551  1.00  0.00           H  
ATOM   2252  HB2 ASN A 193      31.761  91.076 -23.174  1.00  0.00           H  
ATOM   2253 HD21 ASN A 193      29.003  91.966 -25.850  1.00  0.00           H  
ATOM   2254 HD22 ASN A 193      28.762  91.373 -24.216  1.00  0.00           H  
ATOM   2255  N   SER A 194      30.441  94.655 -21.013  1.00 40.93           N  
ATOM   2256  CA  SER A 194      29.642  95.830 -20.683  1.00 40.05           C  
ATOM   2257  C   SER A 194      30.274  97.084 -21.303  1.00 42.61           C  
ATOM   2258  O   SER A 194      31.439  97.071 -21.703  1.00 42.02           O  
ATOM   2259  CB  SER A 194      29.515  95.949 -19.149  1.00 42.70           C  
ATOM   2260  OG  SER A 194      30.686  96.394 -18.502  1.00 49.40           O  
ATOM   2261  H   SER A 194      30.987  94.240 -20.270  1.00  0.00           H  
ATOM   2262  HA  SER A 194      28.649  95.689 -21.110  1.00  0.00           H  
ATOM   2263  HB2 SER A 194      29.275  94.988 -18.711  1.00  0.00           H  
ATOM   2264  HB3 SER A 194      28.706  96.628 -18.889  1.00  0.00           H  
ATOM   2265  HG  SER A 194      31.295  95.668 -18.480  1.00  0.00           H  
ATOM   2266  N   GLY A 195      29.514  98.179 -21.365  1.00 37.93           N  
ATOM   2267  CA  GLY A 195      30.018  99.485 -21.765  1.00 37.14           C  
ATOM   2268  C   GLY A 195      31.191  99.964 -20.895  1.00 39.70           C  
ATOM   2269  O   GLY A 195      32.178 100.450 -21.444  1.00 40.15           O  
ATOM   2270  H   GLY A 195      28.554  98.130 -21.046  1.00  0.00           H  
ATOM   2271  HA2 GLY A 195      29.200 100.198 -21.712  1.00  0.00           H  
ATOM   2272  HA3 GLY A 195      30.328  99.444 -22.810  1.00  0.00           H  
ATOM   2273  N   VAL A 196      31.126  99.763 -19.564  1.00 33.66           N  
ATOM   2274  CA  VAL A 196      32.217 100.068 -18.634  1.00 32.74           C  
ATOM   2275  C   VAL A 196      33.393  99.109 -18.830  1.00 39.26           C  
ATOM   2276  O   VAL A 196      34.527  99.571 -18.840  1.00 41.22           O  
ATOM   2277  CB  VAL A 196      31.753 100.016 -17.156  1.00 35.79           C  
ATOM   2278  CG1 VAL A 196      32.916 100.202 -16.154  1.00 35.56           C  
ATOM   2279  CG2 VAL A 196      30.701 101.086 -16.868  1.00 35.21           C  
ATOM   2280  H   VAL A 196      30.260  99.389 -19.184  1.00  0.00           H  
ATOM   2281  HA  VAL A 196      32.573 101.078 -18.845  1.00  0.00           H  
ATOM   2282  HB  VAL A 196      31.294  99.045 -16.966  1.00  0.00           H  
ATOM   2283 HG11 VAL A 196      32.542 100.335 -15.140  1.00  0.00           H  
ATOM   2284 HG12 VAL A 196      33.586  99.342 -16.127  1.00  0.00           H  
ATOM   2285 HG13 VAL A 196      33.507 101.086 -16.392  1.00  0.00           H  
ATOM   2286 HG21 VAL A 196      30.393 101.060 -15.824  1.00  0.00           H  
ATOM   2287 HG22 VAL A 196      31.100 102.077 -17.063  1.00  0.00           H  
ATOM   2288 HG23 VAL A 196      29.807 100.936 -17.469  1.00  0.00           H  
ATOM   2289  N   GLY A 197      33.140  97.803 -18.989  1.00 35.50           N  
ATOM   2290  CA  GLY A 197      34.170  96.788 -19.147  1.00 34.93           C  
ATOM   2291  C   GLY A 197      34.992  96.974 -20.419  1.00 40.10           C  
ATOM   2292  O   GLY A 197      36.221  96.954 -20.363  1.00 41.28           O  
ATOM   2293  H   GLY A 197      32.175  97.494 -18.966  1.00  0.00           H  
ATOM   2294  HA2 GLY A 197      33.709  95.802 -19.142  1.00  0.00           H  
ATOM   2295  HA3 GLY A 197      34.824  96.859 -18.288  1.00  0.00           H  
ATOM   2296  N   GLN A 198      34.315  97.255 -21.542  1.00 35.90           N  
ATOM   2297  CA  GLN A 198      34.941  97.617 -22.809  1.00 35.62           C  
ATOM   2298  C   GLN A 198      35.771  98.897 -22.698  1.00 39.41           C  
ATOM   2299  O   GLN A 198      36.887  98.925 -23.207  1.00 39.26           O  
ATOM   2300  CB  GLN A 198      33.878  97.804 -23.901  1.00 37.29           C  
ATOM   2301  CG  GLN A 198      33.404  96.477 -24.501  1.00 47.40           C  
ATOM   2302  CD  GLN A 198      32.411  96.724 -25.632  1.00 55.89           C  
ATOM   2303  OE1 GLN A 198      32.754  97.312 -26.656  1.00 53.61           O  
ATOM   2304  NE2 GLN A 198      31.169  96.281 -25.445  1.00 45.19           N  
ATOM   2305  H   GLN A 198      33.303  97.262 -21.506  1.00  0.00           H  
ATOM   2306  HA  GLN A 198      35.617  96.812 -23.103  1.00  0.00           H  
ATOM   2307  HB3 GLN A 198      34.292  98.409 -24.711  1.00  0.00           H  
ATOM   2308  HB2 GLN A 198      33.032  98.373 -23.512  1.00  0.00           H  
ATOM   2309  HG3 GLN A 198      32.957  95.851 -23.728  1.00  0.00           H  
ATOM   2310  HG2 GLN A 198      34.250  95.921 -24.904  1.00  0.00           H  
ATOM   2311 HE21 GLN A 198      30.467  96.444 -26.151  1.00  0.00           H  
ATOM   2312 HE22 GLN A 198      30.919  95.802 -24.588  1.00  0.00           H  
ATOM   2313  N   ALA A 199      35.259  99.929 -22.006  1.00 35.48           N  
ATOM   2314  CA  ALA A 199      35.975 101.181 -21.780  1.00 34.51           C  
ATOM   2315  C   ALA A 199      37.176 100.999 -20.840  1.00 37.46           C  
ATOM   2316  O   ALA A 199      38.214 101.609 -21.084  1.00 36.45           O  
ATOM   2317  CB  ALA A 199      35.017 102.228 -21.202  1.00 35.03           C  
ATOM   2318  H   ALA A 199      34.333  99.839 -21.609  1.00  0.00           H  
ATOM   2319  HA  ALA A 199      36.343 101.548 -22.741  1.00  0.00           H  
ATOM   2320  HB1 ALA A 199      35.539 103.173 -21.065  1.00  0.00           H  
ATOM   2321  HB2 ALA A 199      34.182 102.414 -21.877  1.00  0.00           H  
ATOM   2322  HB3 ALA A 199      34.604 101.925 -20.240  1.00  0.00           H  
ATOM   2323  N   VAL A 200      37.074 100.121 -19.824  1.00 35.49           N  
ATOM   2324  CA  VAL A 200      38.173  99.714 -18.946  1.00 35.65           C  
ATOM   2325  C   VAL A 200      39.285  99.041 -19.749  1.00 40.43           C  
ATOM   2326  O   VAL A 200      40.441  99.352 -19.502  1.00 39.93           O  
ATOM   2327  CB  VAL A 200      37.677  98.797 -17.790  1.00 39.41           C  
ATOM   2328  CG1 VAL A 200      38.770  97.898 -17.167  1.00 39.03           C  
ATOM   2329  CG2 VAL A 200      37.024  99.612 -16.667  1.00 39.16           C  
ATOM   2330  H   VAL A 200      36.177  99.676 -19.671  1.00  0.00           H  
ATOM   2331  HA  VAL A 200      38.604 100.617 -18.509  1.00  0.00           H  
ATOM   2332  HB  VAL A 200      36.917  98.125 -18.183  1.00  0.00           H  
ATOM   2333 HG11 VAL A 200      38.369  97.326 -16.334  1.00  0.00           H  
ATOM   2334 HG12 VAL A 200      39.163  97.161 -17.868  1.00  0.00           H  
ATOM   2335 HG13 VAL A 200      39.606  98.488 -16.789  1.00  0.00           H  
ATOM   2336 HG21 VAL A 200      36.651  98.958 -15.880  1.00  0.00           H  
ATOM   2337 HG22 VAL A 200      37.726 100.314 -16.216  1.00  0.00           H  
ATOM   2338 HG23 VAL A 200      36.166 100.168 -17.028  1.00  0.00           H  
ATOM   2339  N   ILE A 201      38.952  98.145 -20.693  1.00 37.14           N  
ATOM   2340  CA  ILE A 201      39.913  97.467 -21.565  1.00 36.93           C  
ATOM   2341  C   ILE A 201      40.749  98.463 -22.380  1.00 40.15           C  
ATOM   2342  O   ILE A 201      41.971  98.335 -22.409  1.00 39.99           O  
ATOM   2343  CB  ILE A 201      39.188  96.415 -22.449  1.00 40.11           C  
ATOM   2344  CG1 ILE A 201      38.911  95.136 -21.642  1.00 39.70           C  
ATOM   2345  CG2 ILE A 201      39.958  96.055 -23.731  1.00 42.13           C  
ATOM   2346  CD1 ILE A 201      37.729  94.321 -22.179  1.00 43.19           C  
ATOM   2347  H   ILE A 201      37.972  97.930 -20.825  1.00  0.00           H  
ATOM   2348  HA  ILE A 201      40.618  96.937 -20.923  1.00  0.00           H  
ATOM   2349  HB  ILE A 201      38.230  96.829 -22.759  1.00  0.00           H  
ATOM   2350 HG13 ILE A 201      38.683  95.400 -20.611  1.00  0.00           H  
ATOM   2351 HG12 ILE A 201      39.808  94.518 -21.599  1.00  0.00           H  
ATOM   2352 HG21 ILE A 201      39.530  95.184 -24.222  1.00  0.00           H  
ATOM   2353 HG22 ILE A 201      39.931  96.874 -24.448  1.00  0.00           H  
ATOM   2354 HG23 ILE A 201      40.999  95.822 -23.513  1.00  0.00           H  
ATOM   2355 HD11 ILE A 201      37.565  93.420 -21.591  1.00  0.00           H  
ATOM   2356 HD12 ILE A 201      36.806  94.900 -22.152  1.00  0.00           H  
ATOM   2357 HD13 ILE A 201      37.890  94.011 -23.209  1.00  0.00           H  
ATOM   2358  N   GLN A 202      40.094  99.451 -23.008  1.00 37.41           N  
ATOM   2359  CA  GLN A 202      40.732 100.458 -23.850  1.00 37.15           C  
ATOM   2360  C   GLN A 202      41.619 101.393 -23.024  1.00 42.23           C  
ATOM   2361  O   GLN A 202      42.796 101.546 -23.341  1.00 40.44           O  
ATOM   2362  CB  GLN A 202      39.643 101.286 -24.554  1.00 38.02           C  
ATOM   2363  CG  GLN A 202      38.815 100.449 -25.534  1.00 48.82           C  
ATOM   2364  CD  GLN A 202      37.871 101.302 -26.368  1.00 52.27           C  
ATOM   2365  OE1 GLN A 202      38.298 101.873 -27.364  1.00 43.53           O  
ATOM   2366  NE2 GLN A 202      36.591 101.369 -25.994  1.00 47.95           N  
ATOM   2367  H   GLN A 202      39.088  99.485 -22.922  1.00  0.00           H  
ATOM   2368  HA  GLN A 202      41.350  99.960 -24.599  1.00  0.00           H  
ATOM   2369  HB2 GLN A 202      40.102 102.115 -25.086  1.00  0.00           H  
ATOM   2370  HB3 GLN A 202      38.975 101.738 -23.818  1.00  0.00           H  
ATOM   2371  HG3 GLN A 202      38.263  99.667 -25.026  1.00  0.00           H  
ATOM   2372  HG2 GLN A 202      39.492  99.943 -26.223  1.00  0.00           H  
ATOM   2373 HE21 GLN A 202      35.935 101.909 -26.544  1.00  0.00           H  
ATOM   2374 HE22 GLN A 202      36.279 100.865 -25.176  1.00  0.00           H  
ATOM   2375  N   ILE A 203      41.063 101.977 -21.949  1.00 40.46           N  
ATOM   2376  CA  ILE A 203      41.747 102.885 -21.029  1.00 40.03           C  
ATOM   2377  C   ILE A 203      42.923 102.192 -20.335  1.00 46.45           C  
ATOM   2378  O   ILE A 203      43.995 102.784 -20.261  1.00 46.58           O  
ATOM   2379  CB  ILE A 203      40.736 103.460 -20.003  1.00 42.38           C  
ATOM   2380  CG1 ILE A 203      39.719 104.382 -20.711  1.00 41.79           C  
ATOM   2381  CG2 ILE A 203      41.408 104.215 -18.840  1.00 43.14           C  
ATOM   2382  CD1 ILE A 203      38.435 104.620 -19.911  1.00 41.11           C  
ATOM   2383  H   ILE A 203      40.092 101.776 -21.751  1.00  0.00           H  
ATOM   2384  HA  ILE A 203      42.153 103.712 -21.615  1.00  0.00           H  
ATOM   2385  HB  ILE A 203      40.195 102.618 -19.567  1.00  0.00           H  
ATOM   2386 HG13 ILE A 203      39.415 103.937 -21.658  1.00  0.00           H  
ATOM   2387 HG12 ILE A 203      40.181 105.334 -20.977  1.00  0.00           H  
ATOM   2388 HG21 ILE A 203      40.659 104.617 -18.161  1.00  0.00           H  
ATOM   2389 HG22 ILE A 203      42.036 103.569 -18.236  1.00  0.00           H  
ATOM   2390 HG23 ILE A 203      42.020 105.042 -19.200  1.00  0.00           H  
ATOM   2391 HD11 ILE A 203      38.621 105.254 -19.045  1.00  0.00           H  
ATOM   2392 HD12 ILE A 203      37.680 105.115 -20.523  1.00  0.00           H  
ATOM   2393 HD13 ILE A 203      38.008 103.687 -19.548  1.00  0.00           H  
ATOM   2394  N   ALA A 204      42.736 100.947 -19.867  1.00 45.16           N  
ATOM   2395  CA  ALA A 204      43.782 100.136 -19.257  1.00 45.30           C  
ATOM   2396  C   ALA A 204      44.922  99.874 -20.240  1.00 51.07           C  
ATOM   2397  O   ALA A 204      46.071 100.138 -19.899  1.00 50.75           O  
ATOM   2398  CB  ALA A 204      43.212  98.808 -18.753  1.00 45.94           C  
ATOM   2399  H   ALA A 204      41.821 100.523 -19.960  1.00  0.00           H  
ATOM   2400  HA  ALA A 204      44.174 100.696 -18.410  1.00  0.00           H  
ATOM   2401  HB1 ALA A 204      43.985  98.175 -18.322  1.00  0.00           H  
ATOM   2402  HB2 ALA A 204      42.467  98.968 -17.974  1.00  0.00           H  
ATOM   2403  HB3 ALA A 204      42.751  98.251 -19.568  1.00  0.00           H  
ATOM   2404  N   ALA A 205      44.604  99.437 -21.472  1.00 48.72           N  
ATOM   2405  CA  ALA A 205      45.562  99.243 -22.560  1.00 49.11           C  
ATOM   2406  C   ALA A 205      46.354 100.520 -22.879  1.00 53.54           C  
ATOM   2407  O   ALA A 205      47.583 100.487 -22.888  1.00 54.93           O  
ATOM   2408  CB  ALA A 205      44.838  98.719 -23.807  1.00 50.13           C  
ATOM   2409  H   ALA A 205      43.631  99.253 -21.680  1.00  0.00           H  
ATOM   2410  HA  ALA A 205      46.274  98.480 -22.236  1.00  0.00           H  
ATOM   2411  HB1 ALA A 205      45.535  98.554 -24.630  1.00  0.00           H  
ATOM   2412  HB2 ALA A 205      44.358  97.763 -23.595  1.00  0.00           H  
ATOM   2413  HB3 ALA A 205      44.068  99.405 -24.158  1.00  0.00           H  
ATOM   2414  N   ALA A 206      45.656 101.658 -23.034  1.00 47.75           N  
ATOM   2415  CA  ALA A 206      46.236 102.988 -23.219  1.00 47.20           C  
ATOM   2416  C   ALA A 206      47.035 103.504 -22.004  1.00 51.72           C  
ATOM   2417  O   ALA A 206      47.750 104.495 -22.137  1.00 52.61           O  
ATOM   2418  CB  ALA A 206      45.099 103.971 -23.531  1.00 47.88           C  
ATOM   2419  H   ALA A 206      44.646 101.601 -22.996  1.00  0.00           H  
ATOM   2420  HA  ALA A 206      46.914 102.950 -24.073  1.00  0.00           H  
ATOM   2421  HB1 ALA A 206      45.474 104.982 -23.685  1.00  0.00           H  
ATOM   2422  HB2 ALA A 206      44.563 103.673 -24.431  1.00  0.00           H  
ATOM   2423  HB3 ALA A 206      44.374 104.015 -22.718  1.00  0.00           H  
ATOM   2424  N   LEU A 207      46.938 102.841 -20.840  1.00 46.84           N  
ATOM   2425  CA  LEU A 207      47.693 103.140 -19.621  1.00 46.81           C  
ATOM   2426  C   LEU A 207      48.882 102.190 -19.419  1.00 52.80           C  
ATOM   2427  O   LEU A 207      49.663 102.408 -18.493  1.00 53.09           O  
ATOM   2428  CB  LEU A 207      46.744 103.035 -18.397  1.00 46.02           C  
ATOM   2429  CG  LEU A 207      46.171 104.361 -17.853  1.00 49.05           C  
ATOM   2430  CD1 LEU A 207      46.024 105.483 -18.893  1.00 49.08           C  
ATOM   2431  CD2 LEU A 207      44.834 104.103 -17.149  1.00 48.77           C  
ATOM   2432  H   LEU A 207      46.311 102.049 -20.800  1.00  0.00           H  
ATOM   2433  HA  LEU A 207      48.153 104.125 -19.671  1.00  0.00           H  
ATOM   2434  HB3 LEU A 207      47.258 102.598 -17.543  1.00  0.00           H  
ATOM   2435  HB2 LEU A 207      45.941 102.336 -18.614  1.00  0.00           H  
ATOM   2436  HG  LEU A 207      46.867 104.742 -17.104  1.00  0.00           H  
ATOM   2437 HD11 LEU A 207      45.507 106.342 -18.465  1.00  0.00           H  
ATOM   2438 HD12 LEU A 207      46.983 105.858 -19.248  1.00  0.00           H  
ATOM   2439 HD13 LEU A 207      45.444 105.153 -19.755  1.00  0.00           H  
ATOM   2440 HD21 LEU A 207      44.333 105.033 -16.889  1.00  0.00           H  
ATOM   2441 HD22 LEU A 207      44.158 103.538 -17.783  1.00  0.00           H  
ATOM   2442 HD23 LEU A 207      44.975 103.527 -16.234  1.00  0.00           H  
ATOM   2443  N   GLY A 208      49.047 101.168 -20.273  1.00 49.52           N  
ATOM   2444  CA  GLY A 208      50.122 100.187 -20.180  1.00 48.89           C  
ATOM   2445  C   GLY A 208      49.836  99.075 -19.168  1.00 52.42           C  
ATOM   2446  O   GLY A 208      50.769  98.449 -18.676  1.00 52.49           O  
ATOM   2447  H   GLY A 208      48.383 101.060 -21.029  1.00  0.00           H  
ATOM   2448  HA2 GLY A 208      51.067 100.675 -19.934  1.00  0.00           H  
ATOM   2449  HA3 GLY A 208      50.253  99.731 -21.161  1.00  0.00           H  
ATOM   2450  N   LEU A 209      48.558  98.848 -18.839  1.00 46.69           N  
ATOM   2451  CA  LEU A 209      48.109  97.860 -17.867  1.00 45.69           C  
ATOM   2452  C   LEU A 209      47.626  96.604 -18.594  1.00 51.21           C  
ATOM   2453  O   LEU A 209      47.350  96.623 -19.796  1.00 52.45           O  
ATOM   2454  CB  LEU A 209      46.926  98.445 -17.069  1.00 45.12           C  
ATOM   2455  CG  LEU A 209      47.210  99.818 -16.431  1.00 47.58           C  
ATOM   2456  CD1 LEU A 209      45.949 100.389 -15.771  1.00 47.63           C  
ATOM   2457  CD2 LEU A 209      48.370  99.764 -15.431  1.00 46.40           C  
ATOM   2458  H   LEU A 209      47.842  99.400 -19.293  1.00  0.00           H  
ATOM   2459  HA  LEU A 209      48.917  97.588 -17.187  1.00  0.00           H  
ATOM   2460  HB2 LEU A 209      46.623  97.744 -16.289  1.00  0.00           H  
ATOM   2461  HB3 LEU A 209      46.067  98.549 -17.728  1.00  0.00           H  
ATOM   2462  HG  LEU A 209      47.492 100.506 -17.221  1.00  0.00           H  
ATOM   2463 HD11 LEU A 209      46.137 101.382 -15.361  1.00  0.00           H  
ATOM   2464 HD12 LEU A 209      45.127 100.478 -16.476  1.00  0.00           H  
ATOM   2465 HD13 LEU A 209      45.612  99.752 -14.953  1.00  0.00           H  
ATOM   2466 HD21 LEU A 209      48.522 100.729 -14.945  1.00  0.00           H  
ATOM   2467 HD22 LEU A 209      48.191  99.021 -14.653  1.00  0.00           H  
ATOM   2468 HD23 LEU A 209      49.306  99.506 -15.925  1.00  0.00           H  
ATOM   2469  N   ARG A 210      47.514  95.512 -17.833  1.00 47.29           N  
ATOM   2470  CA  ARG A 210      47.191  94.194 -18.346  1.00 47.02           C  
ATOM   2471  C   ARG A 210      45.902  93.684 -17.727  1.00 49.85           C  
ATOM   2472  O   ARG A 210      45.825  93.411 -16.536  1.00 49.44           O  
ATOM   2473  CB  ARG A 210      48.379  93.228 -18.247  1.00 48.26           C  
ATOM   2474  CG  ARG A 210      49.602  93.572 -17.372  1.00 51.36           C  
ATOM   2475  CD  ARG A 210      50.903  93.175 -18.080  1.00 55.54           C  
ATOM   2476  NE  ARG A 210      50.911  91.754 -18.448  1.00 60.35           N  
ATOM   2477  CZ  ARG A 210      51.880  90.869 -18.180  1.00 70.81           C  
ATOM   2478  NH1 ARG A 210      52.955  91.203 -17.450  1.00 55.06           N  
ATOM   2479  NH2 ARG A 210      51.766  89.629 -18.666  1.00 55.96           N1+
ATOM   2480  H   ARG A 210      47.742  95.585 -16.850  1.00  0.00           H  
ATOM   2481  HA  ARG A 210      46.977  94.265 -19.415  1.00  0.00           H  
ATOM   2482  HB2 ARG A 210      48.750  93.201 -19.271  1.00  0.00           H  
ATOM   2483  HB3 ARG A 210      48.040  92.218 -18.022  1.00  0.00           H  
ATOM   2484  HG3 ARG A 210      49.520  93.084 -16.401  1.00  0.00           H  
ATOM   2485  HG2 ARG A 210      49.690  94.636 -17.163  1.00  0.00           H  
ATOM   2486  HD2 ARG A 210      51.752  93.419 -17.448  1.00  0.00           H  
ATOM   2487  HD3 ARG A 210      51.029  93.764 -18.990  1.00  0.00           H  
ATOM   2488  HE  ARG A 210      50.123  91.445 -19.017  1.00  0.00           H  
ATOM   2489 HH11 ARG A 210      53.691  90.534 -17.281  1.00  0.00           H  
ATOM   2490 HH12 ARG A 210      53.034  92.136 -17.072  1.00  0.00           H  
ATOM   2491 HH21 ARG A 210      52.476  88.933 -18.493  1.00  0.00           H  
ATOM   2492 HH22 ARG A 210      50.965  89.386 -19.243  1.00  0.00           H  
ATOM   2493  N   THR A 211      44.864  93.576 -18.557  1.00 45.46           N  
ATOM   2494  CA  THR A 211      43.534  93.229 -18.104  1.00 44.50           C  
ATOM   2495  C   THR A 211      43.310  91.728 -18.294  1.00 48.50           C  
ATOM   2496  O   THR A 211      43.658  91.157 -19.331  1.00 49.92           O  
ATOM   2497  CB  THR A 211      42.492  94.075 -18.860  1.00 49.09           C  
ATOM   2498  OG1 THR A 211      42.412  93.753 -20.229  1.00 50.62           O  
ATOM   2499  CG2 THR A 211      42.756  95.578 -18.736  1.00 40.07           C  
ATOM   2500  H   THR A 211      44.981  93.802 -19.535  1.00  0.00           H  
ATOM   2501  HA  THR A 211      43.435  93.498 -17.061  1.00  0.00           H  
ATOM   2502  HB  THR A 211      41.511  93.872 -18.426  1.00  0.00           H  
ATOM   2503  HG1 THR A 211      41.821  94.366 -20.641  1.00  0.00           H  
ATOM   2504 HG21 THR A 211      41.916  96.144 -19.136  1.00  0.00           H  
ATOM   2505 HG22 THR A 211      42.876  95.871 -17.692  1.00  0.00           H  
ATOM   2506 HG23 THR A 211      43.654  95.882 -19.278  1.00  0.00           H  
ATOM   2507  N   ILE A 212      42.682  91.112 -17.288  1.00 43.02           N  
ATOM   2508  CA  ILE A 212      42.175  89.750 -17.338  1.00 42.53           C  
ATOM   2509  C   ILE A 212      40.671  89.905 -17.135  1.00 46.27           C  
ATOM   2510  O   ILE A 212      40.205  90.464 -16.147  1.00 44.64           O  
ATOM   2511  CB  ILE A 212      42.961  88.761 -16.416  1.00 45.47           C  
ATOM   2512  CG1 ILE A 212      42.238  88.219 -15.173  1.00 45.98           C  
ATOM   2513  CG2 ILE A 212      44.362  89.271 -16.026  1.00 46.10           C  
ATOM   2514  CD1 ILE A 212      41.076  87.242 -15.446  1.00 54.33           C  
ATOM   2515  H   ILE A 212      42.450  91.655 -16.466  1.00  0.00           H  
ATOM   2516  HA  ILE A 212      42.305  89.372 -18.351  1.00  0.00           H  
ATOM   2517  HB  ILE A 212      43.150  87.878 -17.027  1.00  0.00           H  
ATOM   2518 HG12 ILE A 212      41.970  89.057 -14.542  1.00  0.00           H  
ATOM   2519 HG13 ILE A 212      42.963  87.658 -14.582  1.00  0.00           H  
ATOM   2520 HG21 ILE A 212      44.948  88.472 -15.578  1.00  0.00           H  
ATOM   2521 HG22 ILE A 212      44.921  89.606 -16.901  1.00  0.00           H  
ATOM   2522 HG23 ILE A 212      44.314  90.097 -15.315  1.00  0.00           H  
ATOM   2523 HD11 ILE A 212      40.805  86.719 -14.530  1.00  0.00           H  
ATOM   2524 HD12 ILE A 212      40.166  87.708 -15.813  1.00  0.00           H  
ATOM   2525 HD13 ILE A 212      41.380  86.482 -16.164  1.00  0.00           H  
ATOM   2526  N   ASN A 213      39.910  89.478 -18.137  1.00 43.60           N  
ATOM   2527  CA  ASN A 213      38.541  89.908 -18.354  1.00 43.55           C  
ATOM   2528  C   ASN A 213      37.655  88.673 -18.294  1.00 47.00           C  
ATOM   2529  O   ASN A 213      37.759  87.793 -19.144  1.00 47.11           O  
ATOM   2530  CB  ASN A 213      38.491  90.571 -19.746  1.00 41.36           C  
ATOM   2531  CG  ASN A 213      39.430  91.768 -19.858  1.00 51.02           C  
ATOM   2532  OD1 ASN A 213      39.102  92.894 -19.496  1.00 51.20           O  
ATOM   2533  ND2 ASN A 213      40.635  91.496 -20.345  1.00 38.53           N  
ATOM   2534  H   ASN A 213      40.359  89.001 -18.908  1.00  0.00           H  
ATOM   2535  HA  ASN A 213      38.209  90.630 -17.606  1.00  0.00           H  
ATOM   2536  HB2 ASN A 213      37.499  90.857 -20.046  1.00  0.00           H  
ATOM   2537  HB3 ASN A 213      38.777  89.846 -20.509  1.00  0.00           H  
ATOM   2538 HD21 ASN A 213      41.331  92.231 -20.406  1.00  0.00           H  
ATOM   2539 HD22 ASN A 213      40.872  90.545 -20.601  1.00  0.00           H  
ATOM   2540  N   VAL A 214      36.772  88.614 -17.293  1.00 43.18           N  
ATOM   2541  CA  VAL A 214      35.785  87.558 -17.159  1.00 42.57           C  
ATOM   2542  C   VAL A 214      34.524  88.011 -17.914  1.00 50.29           C  
ATOM   2543  O   VAL A 214      33.971  89.080 -17.656  1.00 50.05           O  
ATOM   2544  CB  VAL A 214      35.494  87.282 -15.666  1.00 44.80           C  
ATOM   2545  CG1 VAL A 214      34.421  86.205 -15.492  1.00 44.01           C  
ATOM   2546  CG2 VAL A 214      36.758  86.858 -14.897  1.00 43.92           C  
ATOM   2547  H   VAL A 214      36.753  89.361 -16.608  1.00  0.00           H  
ATOM   2548  HA  VAL A 214      36.179  86.637 -17.574  1.00  0.00           H  
ATOM   2549  HB  VAL A 214      35.128  88.184 -15.190  1.00  0.00           H  
ATOM   2550 HG11 VAL A 214      34.203  86.049 -14.435  1.00  0.00           H  
ATOM   2551 HG12 VAL A 214      33.491  86.473 -15.988  1.00  0.00           H  
ATOM   2552 HG13 VAL A 214      34.751  85.253 -15.906  1.00  0.00           H  
ATOM   2553 HG21 VAL A 214      36.551  86.777 -13.830  1.00  0.00           H  
ATOM   2554 HG22 VAL A 214      37.124  85.892 -15.236  1.00  0.00           H  
ATOM   2555 HG23 VAL A 214      37.568  87.580 -15.002  1.00  0.00           H  
ATOM   2556  N   VAL A 215      34.078  87.178 -18.855  1.00 49.86           N  
ATOM   2557  CA  VAL A 215      32.852  87.359 -19.622  1.00 50.50           C  
ATOM   2558  C   VAL A 215      31.877  86.255 -19.210  1.00 58.01           C  
ATOM   2559  O   VAL A 215      32.298  85.154 -18.849  1.00 58.32           O  
ATOM   2560  CB  VAL A 215      33.170  87.322 -21.139  1.00 54.02           C  
ATOM   2561  CG1 VAL A 215      34.016  88.537 -21.552  1.00 53.58           C  
ATOM   2562  CG2 VAL A 215      33.838  86.022 -21.630  1.00 53.58           C  
ATOM   2563  H   VAL A 215      34.595  86.322 -19.016  1.00  0.00           H  
ATOM   2564  HA  VAL A 215      32.382  88.317 -19.392  1.00  0.00           H  
ATOM   2565  HB  VAL A 215      32.220  87.406 -21.670  1.00  0.00           H  
ATOM   2566 HG11 VAL A 215      34.213  88.524 -22.624  1.00  0.00           H  
ATOM   2567 HG12 VAL A 215      33.495  89.467 -21.328  1.00  0.00           H  
ATOM   2568 HG13 VAL A 215      34.981  88.555 -21.044  1.00  0.00           H  
ATOM   2569 HG21 VAL A 215      33.927  86.026 -22.716  1.00  0.00           H  
ATOM   2570 HG22 VAL A 215      34.845  85.915 -21.234  1.00  0.00           H  
ATOM   2571 HG23 VAL A 215      33.270  85.131 -21.363  1.00  0.00           H  
ATOM   2572  N   ARG A 216      30.568  86.540 -19.284  1.00 56.73           N  
ATOM   2573  CA  ARG A 216      29.520  85.557 -19.017  1.00 57.51           C  
ATOM   2574  C   ARG A 216      29.548  84.463 -20.097  1.00 65.74           C  
ATOM   2575  O   ARG A 216      29.963  84.709 -21.235  1.00 64.80           O  
ATOM   2576  CB  ARG A 216      28.152  86.269 -18.972  1.00  0.00           C  
ATOM   2577  CG  ARG A 216      26.983  85.395 -18.474  1.00  0.00           C  
ATOM   2578  CD  ARG A 216      25.653  86.151 -18.482  1.00  0.00           C  
ATOM   2579  NE  ARG A 216      24.574  85.364 -17.866  1.00  0.00           N  
ATOM   2580  CZ  ARG A 216      23.259  85.623 -17.969  1.00  0.00           C  
ATOM   2581  NH1 ARG A 216      22.806  86.664 -18.680  1.00  0.00           N  
ATOM   2582  NH2 ARG A 216      22.382  84.824 -17.349  1.00  0.00           N1+
ATOM   2583  H   ARG A 216      30.281  87.458 -19.590  1.00  0.00           H  
ATOM   2584  HA  ARG A 216      29.704  85.103 -18.045  1.00  0.00           H  
ATOM   2585  HB2 ARG A 216      28.227  87.145 -18.325  1.00  0.00           H  
ATOM   2586  HB3 ARG A 216      27.915  86.649 -19.964  1.00  0.00           H  
ATOM   2587  HG2 ARG A 216      26.868  84.512 -19.098  1.00  0.00           H  
ATOM   2588  HG3 ARG A 216      27.201  85.038 -17.466  1.00  0.00           H  
ATOM   2589  HD2 ARG A 216      25.748  87.090 -17.955  1.00  0.00           H  
ATOM   2590  HD3 ARG A 216      25.391  86.413 -19.503  1.00  0.00           H  
ATOM   2591  HE  ARG A 216      24.871  84.590 -17.290  1.00  0.00           H  
ATOM   2592 HH11 ARG A 216      23.462  87.268 -19.159  1.00  0.00           H  
ATOM   2593 HH12 ARG A 216      21.818  86.854 -18.754  1.00  0.00           H  
ATOM   2594 HH21 ARG A 216      21.391  85.004 -17.415  1.00  0.00           H  
ATOM   2595 HH22 ARG A 216      22.705  84.030 -16.816  1.00  0.00           H  
ATOM   2596  N   ASP A 217      29.093  83.255 -19.727  1.00 65.32           N  
ATOM   2597  CA  ASP A 217      28.858  82.161 -20.661  1.00 65.83           C  
ATOM   2598  C   ASP A 217      27.768  82.554 -21.659  1.00 70.64           C  
ATOM   2599  O   ASP A 217      26.692  83.003 -21.265  1.00 70.10           O  
ATOM   2600  CB  ASP A 217      28.443  80.868 -19.930  1.00 68.47           C  
ATOM   2601  CG  ASP A 217      29.619  80.123 -19.305  1.00 86.08           C  
ATOM   2602  OD1 ASP A 217      30.227  79.323 -20.049  1.00 89.44           O  
ATOM   2603  OD2 ASP A 217      29.889  80.358 -18.107  1.00 89.61           O1-
ATOM   2604  H   ASP A 217      28.805  83.114 -18.770  1.00  0.00           H  
ATOM   2605  HA  ASP A 217      29.795  82.005 -21.182  1.00  0.00           H  
ATOM   2606  HB3 ASP A 217      27.964  80.177 -20.627  1.00  0.00           H  
ATOM   2607  HB2 ASP A 217      27.698  81.082 -19.162  1.00  0.00           H  
ATOM   2608  N   ARG A 218      28.067  82.390 -22.949  1.00 68.59           N  
ATOM   2609  CA  ARG A 218      27.179  82.736 -24.050  1.00 68.96           C  
ATOM   2610  C   ARG A 218      27.296  81.653 -25.130  1.00 75.37           C  
ATOM   2611  O   ARG A 218      28.266  80.895 -25.108  1.00 74.93           O  
ATOM   2612  CB  ARG A 218      27.491  84.180 -24.503  1.00 67.14           C  
ATOM   2613  CG  ARG A 218      28.592  84.278 -25.574  1.00 71.40           C  
ATOM   2614  CD  ARG A 218      29.489  85.503 -25.450  1.00 76.62           C  
ATOM   2615  NE  ARG A 218      28.719  86.737 -25.397  1.00 81.06           N  
ATOM   2616  CZ  ARG A 218      28.605  87.536 -24.332  1.00 88.49           C  
ATOM   2617  NH1 ARG A 218      29.152  87.234 -23.145  1.00 68.53           N  
ATOM   2618  NH2 ARG A 218      27.915  88.666 -24.493  1.00 71.62           N1+
ATOM   2619  H   ARG A 218      28.960  81.985 -23.191  1.00  0.00           H  
ATOM   2620  HA  ARG A 218      26.157  82.710 -23.673  1.00  0.00           H  
ATOM   2621  HB2 ARG A 218      27.768  84.770 -23.628  1.00  0.00           H  
ATOM   2622  HB3 ARG A 218      26.588  84.661 -24.879  1.00  0.00           H  
ATOM   2623  HG3 ARG A 218      28.159  84.216 -26.573  1.00  0.00           H  
ATOM   2624  HG2 ARG A 218      29.260  83.426 -25.476  1.00  0.00           H  
ATOM   2625  HD3 ARG A 218      30.127  85.565 -26.329  1.00  0.00           H  
ATOM   2626  HD2 ARG A 218      30.152  85.418 -24.591  1.00  0.00           H  
ATOM   2627  HE  ARG A 218      28.258  87.008 -26.253  1.00  0.00           H  
ATOM   2628 HH11 ARG A 218      28.803  87.753 -22.342  1.00  0.00           H  
ATOM   2629 HH12 ARG A 218      29.664  86.376 -22.999  1.00  0.00           H  
ATOM   2630 HH21 ARG A 218      27.833  89.318 -23.710  1.00  0.00           H  
ATOM   2631 HH22 ARG A 218      27.467  88.891 -25.368  1.00  0.00           H  
ATOM   2632  N   PRO A 219      26.353  81.577 -26.094  1.00 73.99           N  
ATOM   2633  CA  PRO A 219      26.393  80.630 -27.221  1.00 74.39           C  
ATOM   2634  C   PRO A 219      27.740  80.552 -27.957  1.00 80.09           C  
ATOM   2635  O   PRO A 219      28.220  79.454 -28.234  1.00 80.54           O  
ATOM   2636  CB  PRO A 219      25.288  81.105 -28.171  1.00 75.89           C  
ATOM   2637  CG  PRO A 219      24.293  81.809 -27.270  1.00 80.41           C  
ATOM   2638  CD  PRO A 219      25.134  82.385 -26.136  1.00 75.85           C  
ATOM   2639  HA  PRO A 219      26.140  79.643 -26.830  1.00  0.00           H  
ATOM   2640  HB2 PRO A 219      24.835  80.283 -28.727  1.00  0.00           H  
ATOM   2641  HB3 PRO A 219      25.669  81.822 -28.900  1.00  0.00           H  
ATOM   2642  HG3 PRO A 219      23.595  81.074 -26.865  1.00  0.00           H  
ATOM   2643  HG2 PRO A 219      23.708  82.567 -27.791  1.00  0.00           H  
ATOM   2644  HD3 PRO A 219      25.393  83.420 -26.363  1.00  0.00           H  
ATOM   2645  HD2 PRO A 219      24.577  82.364 -25.199  1.00  0.00           H  
ATOM   2646  N   ASP A 220      28.365  81.714 -28.207  1.00 76.69           N  
ATOM   2647  CA  ASP A 220      29.625  81.829 -28.920  1.00 76.98           C  
ATOM   2648  C   ASP A 220      30.596  82.763 -28.202  1.00 81.91           C  
ATOM   2649  O   ASP A 220      30.928  83.835 -28.704  1.00 80.88           O  
ATOM   2650  CB  ASP A 220      29.366  82.145 -30.409  1.00 78.99           C  
ATOM   2651  CG  ASP A 220      30.592  81.948 -31.302  1.00 93.31           C  
ATOM   2652  OD1 ASP A 220      31.478  81.154 -30.916  1.00 94.20           O  
ATOM   2653  OD2 ASP A 220      30.617  82.589 -32.371  1.00100.32           O1-
ATOM   2654  H   ASP A 220      27.915  82.571 -27.922  1.00  0.00           H  
ATOM   2655  HA  ASP A 220      30.116  80.855 -28.874  1.00  0.00           H  
ATOM   2656  HB3 ASP A 220      28.993  83.164 -30.523  1.00  0.00           H  
ATOM   2657  HB2 ASP A 220      28.586  81.489 -30.796  1.00  0.00           H  
ATOM   2658  N   ILE A 221      31.074  82.339 -27.023  1.00 79.64           N  
ATOM   2659  CA  ILE A 221      32.088  83.032 -26.213  1.00 79.74           C  
ATOM   2660  C   ILE A 221      33.416  83.217 -26.963  1.00 83.47           C  
ATOM   2661  O   ILE A 221      34.202  84.090 -26.593  1.00 83.19           O  
ATOM   2662  CB  ILE A 221      32.314  82.357 -24.820  1.00 82.69           C  
ATOM   2663  CG1 ILE A 221      31.616  80.984 -24.660  1.00 83.13           C  
ATOM   2664  CG2 ILE A 221      31.963  83.342 -23.688  1.00 83.05           C  
ATOM   2665  CD1 ILE A 221      31.468  80.477 -23.229  1.00 89.43           C  
ATOM   2666  H   ILE A 221      30.742  81.451 -26.674  1.00  0.00           H  
ATOM   2667  HA  ILE A 221      31.718  84.042 -26.056  1.00  0.00           H  
ATOM   2668  HB  ILE A 221      33.380  82.160 -24.690  1.00  0.00           H  
ATOM   2669 HG13 ILE A 221      32.158  80.244 -25.250  1.00  0.00           H  
ATOM   2670 HG12 ILE A 221      30.612  81.003 -25.057  1.00  0.00           H  
ATOM   2671 HG21 ILE A 221      32.337  82.997 -22.725  1.00  0.00           H  
ATOM   2672 HG22 ILE A 221      32.408  84.323 -23.858  1.00  0.00           H  
ATOM   2673 HG23 ILE A 221      30.885  83.470 -23.594  1.00  0.00           H  
ATOM   2674 HD11 ILE A 221      31.126  79.441 -23.218  1.00  0.00           H  
ATOM   2675 HD12 ILE A 221      32.414  80.520 -22.690  1.00  0.00           H  
ATOM   2676 HD13 ILE A 221      30.731  81.058 -22.698  1.00  0.00           H  
ATOM   2677  N   GLN A 222      33.631  82.445 -28.042  1.00 79.91           N  
ATOM   2678  CA  GLN A 222      34.747  82.612 -28.952  1.00 79.61           C  
ATOM   2679  C   GLN A 222      34.618  83.896 -29.771  1.00 82.15           C  
ATOM   2680  O   GLN A 222      35.607  84.603 -29.860  1.00 81.04           O  
ATOM   2681  CB  GLN A 222      34.876  81.381 -29.873  1.00 81.13           C  
ATOM   2682  CG  GLN A 222      35.964  81.479 -30.968  1.00100.85           C  
ATOM   2683  CD  GLN A 222      37.360  81.831 -30.440  1.00121.64           C  
ATOM   2684  OE1 GLN A 222      37.695  81.556 -29.289  1.00116.88           O  
ATOM   2685  NE2 GLN A 222      38.181  82.456 -31.282  1.00114.06           N  
ATOM   2686  H   GLN A 222      32.934  81.757 -28.288  1.00  0.00           H  
ATOM   2687  HA  GLN A 222      35.645  82.694 -28.338  1.00  0.00           H  
ATOM   2688  HB3 GLN A 222      33.926  81.191 -30.366  1.00  0.00           H  
ATOM   2689  HB2 GLN A 222      35.069  80.499 -29.260  1.00  0.00           H  
ATOM   2690  HG2 GLN A 222      35.673  82.209 -31.724  1.00  0.00           H  
ATOM   2691  HG3 GLN A 222      36.035  80.523 -31.487  1.00  0.00           H  
ATOM   2692 HE21 GLN A 222      37.853  82.743 -32.193  1.00  0.00           H  
ATOM   2693 HE22 GLN A 222      39.096  82.745 -30.970  1.00  0.00           H  
ATOM   2694  N   LYS A 223      33.433  84.249 -30.299  1.00 78.76           N  
ATOM   2695  CA  LYS A 223      33.210  85.492 -31.048  1.00 78.35           C  
ATOM   2696  C   LYS A 223      33.611  86.741 -30.253  1.00 79.91           C  
ATOM   2697  O   LYS A 223      34.275  87.638 -30.774  1.00 78.66           O  
ATOM   2698  CB  LYS A 223      31.730  85.598 -31.480  1.00 81.37           C  
ATOM   2699  CG  LYS A 223      31.565  85.556 -33.002  1.00 97.97           C  
ATOM   2700  CD  LYS A 223      30.192  86.042 -33.476  1.00107.81           C  
ATOM   2701  CE  LYS A 223      30.016  87.552 -33.234  1.00117.49           C  
ATOM   2702  NZ  LYS A 223      29.295  88.198 -34.342  1.00124.94           N1+
ATOM   2703  H   LYS A 223      32.643  83.630 -30.172  1.00  0.00           H  
ATOM   2704  HA  LYS A 223      33.855  85.446 -31.927  1.00  0.00           H  
ATOM   2705  HB3 LYS A 223      31.287  86.519 -31.099  1.00  0.00           H  
ATOM   2706  HB2 LYS A 223      31.127  84.810 -31.038  1.00  0.00           H  
ATOM   2707  HG3 LYS A 223      31.761  84.551 -33.371  1.00  0.00           H  
ATOM   2708  HG2 LYS A 223      32.327  86.181 -33.471  1.00  0.00           H  
ATOM   2709  HD2 LYS A 223      29.390  85.474 -33.003  1.00  0.00           H  
ATOM   2710  HD3 LYS A 223      30.124  85.829 -34.544  1.00  0.00           H  
ATOM   2711  HE3 LYS A 223      30.981  88.052 -33.147  1.00  0.00           H  
ATOM   2712  HE2 LYS A 223      29.484  87.728 -32.298  1.00  0.00           H  
ATOM   2713  HZ1 LYS A 223      29.182  89.182 -34.144  1.00  0.00           H  
ATOM   2714  HZ2 LYS A 223      29.823  88.086 -35.196  1.00  0.00           H  
ATOM   2715  HZ3 LYS A 223      28.387  87.769 -34.450  1.00  0.00           H  
ATOM   2716  N   LEU A 224      33.234  86.741 -28.968  1.00 75.32           N  
ATOM   2717  CA  LEU A 224      33.485  87.818 -28.032  1.00 74.38           C  
ATOM   2718  C   LEU A 224      34.958  87.977 -27.674  1.00 75.75           C  
ATOM   2719  O   LEU A 224      35.431  89.107 -27.560  1.00 74.76           O  
ATOM   2720  CB  LEU A 224      32.702  87.538 -26.727  1.00 74.39           C  
ATOM   2721  CG  LEU A 224      31.727  88.631 -26.260  1.00 79.30           C  
ATOM   2722  CD1 LEU A 224      31.719  88.691 -24.726  1.00 79.68           C  
ATOM   2723  CD2 LEU A 224      31.946  90.023 -26.871  1.00 82.32           C  
ATOM   2724  H   LEU A 224      32.723  85.939 -28.628  1.00  0.00           H  
ATOM   2725  HA  LEU A 224      33.197  88.710 -28.571  1.00  0.00           H  
ATOM   2726  HB3 LEU A 224      33.393  87.319 -25.910  1.00  0.00           H  
ATOM   2727  HB2 LEU A 224      32.140  86.608 -26.818  1.00  0.00           H  
ATOM   2728  HG  LEU A 224      30.734  88.315 -26.582  1.00  0.00           H  
ATOM   2729 HD11 LEU A 224      30.871  89.268 -24.362  1.00  0.00           H  
ATOM   2730 HD12 LEU A 224      31.636  87.694 -24.293  1.00  0.00           H  
ATOM   2731 HD13 LEU A 224      32.634  89.142 -24.342  1.00  0.00           H  
ATOM   2732 HD21 LEU A 224      31.103  90.636 -26.600  1.00  0.00           H  
ATOM   2733 HD22 LEU A 224      32.872  90.497 -26.545  1.00  0.00           H  
ATOM   2734 HD23 LEU A 224      31.877  90.057 -27.954  1.00  0.00           H  
ATOM   2735  N   SER A 225      35.664  86.848 -27.499  1.00 70.80           N  
ATOM   2736  CA  SER A 225      37.077  86.782 -27.146  1.00 70.31           C  
ATOM   2737  C   SER A 225      37.950  87.601 -28.098  1.00 73.73           C  
ATOM   2738  O   SER A 225      38.654  88.498 -27.641  1.00 73.49           O  
ATOM   2739  CB  SER A 225      37.525  85.313 -27.056  1.00 73.39           C  
ATOM   2740  OG  SER A 225      38.862  85.211 -26.608  1.00 80.00           O  
ATOM   2741  H   SER A 225      35.185  85.967 -27.625  1.00  0.00           H  
ATOM   2742  HA  SER A 225      37.178  87.231 -26.161  1.00  0.00           H  
ATOM   2743  HB3 SER A 225      37.445  84.816 -28.023  1.00  0.00           H  
ATOM   2744  HB2 SER A 225      36.889  84.763 -26.361  1.00  0.00           H  
ATOM   2745  HG  SER A 225      39.093  84.294 -26.589  1.00  0.00           H  
ATOM   2746  N   ASP A 226      37.830  87.344 -29.410  1.00 70.23           N  
ATOM   2747  CA  ASP A 226      38.534  88.060 -30.475  1.00 70.01           C  
ATOM   2748  C   ASP A 226      38.211  89.556 -30.477  1.00 71.68           C  
ATOM   2749  O   ASP A 226      39.121  90.364 -30.629  1.00 71.10           O  
ATOM   2750  CB  ASP A 226      38.212  87.475 -31.869  1.00 72.78           C  
ATOM   2751  CG  ASP A 226      38.416  85.967 -31.973  1.00 86.83           C  
ATOM   2752  OD1 ASP A 226      37.554  85.254 -31.437  1.00 87.25           O  
ATOM   2753  OD2 ASP A 226      39.410  85.539 -32.593  1.00 93.74           O1-
ATOM   2754  H   ASP A 226      37.228  86.583 -29.701  1.00  0.00           H  
ATOM   2755  HA  ASP A 226      39.604  87.940 -30.294  1.00  0.00           H  
ATOM   2756  HB2 ASP A 226      38.822  87.966 -32.631  1.00  0.00           H  
ATOM   2757  HB3 ASP A 226      37.173  87.681 -32.132  1.00  0.00           H  
ATOM   2758  N   ARG A 227      36.936  89.915 -30.256  1.00 66.75           N  
ATOM   2759  CA  ARG A 227      36.430  91.284 -30.195  1.00 65.60           C  
ATOM   2760  C   ARG A 227      37.136  92.130 -29.126  1.00 65.01           C  
ATOM   2761  O   ARG A 227      37.710  93.168 -29.451  1.00 64.51           O  
ATOM   2762  CB  ARG A 227      34.902  91.249 -29.948  1.00 68.25           C  
ATOM   2763  CG  ARG A 227      34.054  91.764 -31.123  1.00 84.44           C  
ATOM   2764  CD  ARG A 227      33.142  92.925 -30.719  1.00103.47           C  
ATOM   2765  NE  ARG A 227      32.047  92.467 -29.852  1.00121.61           N  
ATOM   2766  CZ  ARG A 227      31.218  93.272 -29.167  1.00141.80           C  
ATOM   2767  NH1 ARG A 227      31.346  94.605 -29.217  1.00129.03           N  
ATOM   2768  NH2 ARG A 227      30.245  92.734 -28.423  1.00132.23           N1+
ATOM   2769  H   ARG A 227      36.264  89.173 -30.118  1.00  0.00           H  
ATOM   2770  HA  ARG A 227      36.652  91.743 -31.159  1.00  0.00           H  
ATOM   2771  HB3 ARG A 227      34.638  91.792 -29.039  1.00  0.00           H  
ATOM   2772  HB2 ARG A 227      34.579  90.229 -29.742  1.00  0.00           H  
ATOM   2773  HG3 ARG A 227      33.453  90.945 -31.520  1.00  0.00           H  
ATOM   2774  HG2 ARG A 227      34.678  92.087 -31.957  1.00  0.00           H  
ATOM   2775  HD3 ARG A 227      32.702  93.377 -31.608  1.00  0.00           H  
ATOM   2776  HD2 ARG A 227      33.721  93.702 -30.218  1.00  0.00           H  
ATOM   2777  HE  ARG A 227      31.914  91.468 -29.795  1.00  0.00           H  
ATOM   2778 HH11 ARG A 227      32.079  95.022 -29.771  1.00  0.00           H  
ATOM   2779 HH12 ARG A 227      30.735  95.200 -28.677  1.00  0.00           H  
ATOM   2780 HH21 ARG A 227      30.146  91.732 -28.358  1.00  0.00           H  
ATOM   2781 HH22 ARG A 227      29.619  93.328 -27.899  1.00  0.00           H  
ATOM   2782  N   LEU A 228      37.124  91.668 -27.866  1.00 58.84           N  
ATOM   2783  CA  LEU A 228      37.726  92.371 -26.735  1.00 57.25           C  
ATOM   2784  C   LEU A 228      39.257  92.321 -26.792  1.00 61.91           C  
ATOM   2785  O   LEU A 228      39.905  93.297 -26.423  1.00 61.36           O  
ATOM   2786  CB  LEU A 228      37.263  91.723 -25.418  1.00 56.37           C  
ATOM   2787  CG  LEU A 228      35.735  91.703 -25.206  1.00 59.54           C  
ATOM   2788  CD1 LEU A 228      35.392  90.949 -23.916  1.00 58.40           C  
ATOM   2789  CD2 LEU A 228      35.107  93.105 -25.205  1.00 60.78           C  
ATOM   2790  H   LEU A 228      36.652  90.793 -27.677  1.00  0.00           H  
ATOM   2791  HA  LEU A 228      37.419  93.417 -26.753  1.00  0.00           H  
ATOM   2792  HB2 LEU A 228      37.735  92.226 -24.575  1.00  0.00           H  
ATOM   2793  HB3 LEU A 228      37.624  90.695 -25.386  1.00  0.00           H  
ATOM   2794  HG  LEU A 228      35.272  91.151 -26.023  1.00  0.00           H  
ATOM   2795 HD11 LEU A 228      34.313  90.893 -23.769  1.00  0.00           H  
ATOM   2796 HD12 LEU A 228      35.774  89.928 -23.945  1.00  0.00           H  
ATOM   2797 HD13 LEU A 228      35.819  91.441 -23.042  1.00  0.00           H  
ATOM   2798 HD21 LEU A 228      34.039  93.054 -24.994  1.00  0.00           H  
ATOM   2799 HD22 LEU A 228      35.561  93.742 -24.444  1.00  0.00           H  
ATOM   2800 HD23 LEU A 228      35.216  93.601 -26.169  1.00  0.00           H  
ATOM   2801  N   LYS A 229      39.838  91.219 -27.296  1.00 58.91           N  
ATOM   2802  CA  LYS A 229      41.276  91.076 -27.524  1.00 59.12           C  
ATOM   2803  C   LYS A 229      41.831  92.097 -28.527  1.00 63.63           C  
ATOM   2804  O   LYS A 229      42.958  92.560 -28.359  1.00 63.00           O  
ATOM   2805  CB  LYS A 229      41.593  89.649 -27.994  1.00 61.78           C  
ATOM   2806  CG  LYS A 229      41.701  88.640 -26.842  1.00 73.32           C  
ATOM   2807  CD  LYS A 229      41.965  87.219 -27.366  1.00 79.62           C  
ATOM   2808  CE  LYS A 229      42.951  86.422 -26.503  1.00 82.72           C  
ATOM   2809  NZ  LYS A 229      42.348  85.993 -25.232  1.00 89.14           N1+
ATOM   2810  H   LYS A 229      39.248  90.444 -27.573  1.00  0.00           H  
ATOM   2811  HA  LYS A 229      41.788  91.260 -26.584  1.00  0.00           H  
ATOM   2812  HB3 LYS A 229      42.550  89.642 -28.519  1.00  0.00           H  
ATOM   2813  HB2 LYS A 229      40.860  89.321 -28.730  1.00  0.00           H  
ATOM   2814  HG3 LYS A 229      40.806  88.650 -26.221  1.00  0.00           H  
ATOM   2815  HG2 LYS A 229      42.517  88.955 -26.192  1.00  0.00           H  
ATOM   2816  HD3 LYS A 229      42.403  87.283 -28.364  1.00  0.00           H  
ATOM   2817  HD2 LYS A 229      41.027  86.680 -27.498  1.00  0.00           H  
ATOM   2818  HE2 LYS A 229      43.854  87.000 -26.303  1.00  0.00           H  
ATOM   2819  HE3 LYS A 229      43.263  85.526 -27.040  1.00  0.00           H  
ATOM   2820  HZ1 LYS A 229      41.523  85.441 -25.419  1.00  0.00           H  
ATOM   2821  HZ2 LYS A 229      43.015  85.443 -24.710  1.00  0.00           H  
ATOM   2822  HZ3 LYS A 229      42.091  86.810 -24.696  1.00  0.00           H  
ATOM   2823  N   SER A 230      41.014  92.500 -29.515  1.00 60.85           N  
ATOM   2824  CA  SER A 230      41.334  93.541 -30.496  1.00 60.68           C  
ATOM   2825  C   SER A 230      41.120  94.948 -29.910  1.00 64.31           C  
ATOM   2826  O   SER A 230      41.503  95.937 -30.530  1.00 64.53           O  
ATOM   2827  CB  SER A 230      40.370  93.418 -31.691  1.00 64.81           C  
ATOM   2828  OG  SER A 230      40.408  92.132 -32.264  1.00 74.81           O  
ATOM   2829  H   SER A 230      40.099  92.075 -29.577  1.00  0.00           H  
ATOM   2830  HA  SER A 230      42.366  93.437 -30.834  1.00  0.00           H  
ATOM   2831  HB2 SER A 230      40.636  94.137 -32.468  1.00  0.00           H  
ATOM   2832  HB3 SER A 230      39.341  93.634 -31.404  1.00  0.00           H  
ATOM   2833  HG  SER A 230      40.059  91.508 -31.640  1.00  0.00           H  
ATOM   2834  N   LEU A 231      40.508  95.039 -28.722  1.00 59.81           N  
ATOM   2835  CA  LEU A 231      40.247  96.271 -27.994  1.00 58.42           C  
ATOM   2836  C   LEU A 231      41.384  96.560 -26.994  1.00 60.60           C  
ATOM   2837  O   LEU A 231      41.453  97.663 -26.452  1.00 60.21           O  
ATOM   2838  CB  LEU A 231      38.882  96.066 -27.290  1.00 58.05           C  
ATOM   2839  CG  LEU A 231      37.921  97.262 -27.270  1.00 61.62           C  
ATOM   2840  CD1 LEU A 231      37.789  97.957 -28.636  1.00 61.20           C  
ATOM   2841  CD2 LEU A 231      36.538  96.804 -26.779  1.00 63.13           C  
ATOM   2842  H   LEU A 231      40.217  94.180 -28.276  1.00  0.00           H  
ATOM   2843  HA  LEU A 231      40.221  97.097 -28.701  1.00  0.00           H  
ATOM   2844  HB3 LEU A 231      39.012  95.690 -26.281  1.00  0.00           H  
ATOM   2845  HB2 LEU A 231      38.343  95.273 -27.809  1.00  0.00           H  
ATOM   2846  HG  LEU A 231      38.307  97.984 -26.556  1.00  0.00           H  
ATOM   2847 HD11 LEU A 231      36.952  98.656 -28.635  1.00  0.00           H  
ATOM   2848 HD12 LEU A 231      38.669  98.549 -28.886  1.00  0.00           H  
ATOM   2849 HD13 LEU A 231      37.615  97.238 -29.437  1.00  0.00           H  
ATOM   2850 HD21 LEU A 231      35.858  97.649 -26.675  1.00  0.00           H  
ATOM   2851 HD22 LEU A 231      36.081  96.092 -27.467  1.00  0.00           H  
ATOM   2852 HD23 LEU A 231      36.610  96.325 -25.802  1.00  0.00           H  
ATOM   2853  N   GLY A 232      42.304  95.597 -26.814  1.00 54.86           N  
ATOM   2854  CA  GLY A 232      43.503  95.684 -25.995  1.00 53.66           C  
ATOM   2855  C   GLY A 232      43.541  94.653 -24.867  1.00 57.46           C  
ATOM   2856  O   GLY A 232      44.557  94.575 -24.177  1.00 57.85           O  
ATOM   2857  H   GLY A 232      42.179  94.739 -27.333  1.00  0.00           H  
ATOM   2858  HA3 GLY A 232      43.620  96.678 -25.564  1.00  0.00           H  
ATOM   2859  HA2 GLY A 232      44.367  95.522 -26.641  1.00  0.00           H  
ATOM   2860  N   ALA A 233      42.468  93.860 -24.678  1.00 53.26           N  
ATOM   2861  CA  ALA A 233      42.357  92.853 -23.624  1.00 52.90           C  
ATOM   2862  C   ALA A 233      43.432  91.774 -23.778  1.00 58.67           C  
ATOM   2863  O   ALA A 233      43.558  91.190 -24.855  1.00 59.24           O  
ATOM   2864  CB  ALA A 233      40.969  92.199 -23.665  1.00 53.42           C  
ATOM   2865  H   ALA A 233      41.676  93.969 -25.297  1.00  0.00           H  
ATOM   2866  HA  ALA A 233      42.485  93.361 -22.673  1.00  0.00           H  
ATOM   2867  HB1 ALA A 233      40.855  91.462 -22.874  1.00  0.00           H  
ATOM   2868  HB2 ALA A 233      40.172  92.933 -23.552  1.00  0.00           H  
ATOM   2869  HB3 ALA A 233      40.804  91.655 -24.590  1.00  0.00           H  
ATOM   2870  N   GLU A 234      44.212  91.515 -22.715  1.00 55.78           N  
ATOM   2871  CA  GLU A 234      45.262  90.499 -22.770  1.00 55.82           C  
ATOM   2872  C   GLU A 234      44.653  89.096 -22.620  1.00 59.76           C  
ATOM   2873  O   GLU A 234      44.980  88.208 -23.407  1.00 59.66           O  
ATOM   2874  CB  GLU A 234      46.328  90.739 -21.679  1.00 57.17           C  
ATOM   2875  CG  GLU A 234      47.578  89.843 -21.888  1.00 66.99           C  
ATOM   2876  CD  GLU A 234      48.616  89.916 -20.767  1.00 88.18           C  
ATOM   2877  OE1 GLU A 234      48.646  90.946 -20.072  1.00 79.10           O  
ATOM   2878  OE2 GLU A 234      49.391  88.946 -20.619  1.00 82.45           O1-
ATOM   2879  H   GLU A 234      44.079  92.027 -21.854  1.00  0.00           H  
ATOM   2880  HA  GLU A 234      45.763  90.560 -23.738  1.00  0.00           H  
ATOM   2881  HB3 GLU A 234      45.904  90.581 -20.687  1.00  0.00           H  
ATOM   2882  HB2 GLU A 234      46.637  91.785 -21.706  1.00  0.00           H  
ATOM   2883  HG3 GLU A 234      48.075  90.138 -22.812  1.00  0.00           H  
ATOM   2884  HG2 GLU A 234      47.304  88.800 -22.027  1.00  0.00           H  
ATOM   2885  N   HIS A 235      43.757  88.903 -21.639  1.00 55.87           N  
ATOM   2886  CA  HIS A 235      43.121  87.621 -21.350  1.00 55.41           C  
ATOM   2887  C   HIS A 235      41.610  87.784 -21.307  1.00 57.65           C  
ATOM   2888  O   HIS A 235      41.102  88.705 -20.674  1.00 56.67           O  
ATOM   2889  CB  HIS A 235      43.669  87.026 -20.044  1.00 56.53           C  
ATOM   2890  CG  HIS A 235      45.128  86.670 -20.107  1.00 60.67           C  
ATOM   2891  ND1 HIS A 235      45.586  85.381 -20.390  1.00 62.62           N  
ATOM   2892  CD2 HIS A 235      46.213  87.497 -19.932  1.00 62.83           C  
ATOM   2893  CE1 HIS A 235      46.909  85.484 -20.403  1.00 62.11           C  
ATOM   2894  NE2 HIS A 235      47.335  86.722 -20.158  1.00 62.61           N  
ATOM   2895  H   HIS A 235      43.529  89.682 -21.035  1.00  0.00           H  
ATOM   2896  HA  HIS A 235      43.339  86.903 -22.144  1.00  0.00           H  
ATOM   2897  HB3 HIS A 235      43.108  86.136 -19.755  1.00  0.00           H  
ATOM   2898  HB2 HIS A 235      43.546  87.744 -19.237  1.00  0.00           H  
ATOM   2899  HD2 HIS A 235      46.273  88.546 -19.686  1.00  0.00           H  
ATOM   2900  HE1 HIS A 235      47.571  84.654 -20.601  1.00  0.00           H  
ATOM   2901  HE2 HIS A 235      48.295  87.045 -20.137  1.00  0.00           H  
ATOM   2902  N   VAL A 236      40.905  86.857 -21.963  1.00 53.29           N  
ATOM   2903  CA  VAL A 236      39.459  86.721 -21.913  1.00 52.31           C  
ATOM   2904  C   VAL A 236      39.189  85.299 -21.436  1.00 58.65           C  
ATOM   2905  O   VAL A 236      39.654  84.335 -22.043  1.00 58.98           O  
ATOM   2906  CB  VAL A 236      38.791  87.049 -23.266  1.00 53.90           C  
ATOM   2907  CG1 VAL A 236      37.264  86.846 -23.181  1.00 53.25           C  
ATOM   2908  CG2 VAL A 236      39.107  88.483 -23.727  1.00 53.03           C  
ATOM   2909  H   VAL A 236      41.407  86.107 -22.413  1.00  0.00           H  
ATOM   2910  HA  VAL A 236      39.053  87.414 -21.180  1.00  0.00           H  
ATOM   2911  HB  VAL A 236      39.177  86.370 -24.027  1.00  0.00           H  
ATOM   2912 HG11 VAL A 236      36.746  87.227 -24.058  1.00  0.00           H  
ATOM   2913 HG12 VAL A 236      36.996  85.793 -23.086  1.00  0.00           H  
ATOM   2914 HG13 VAL A 236      36.848  87.372 -22.321  1.00  0.00           H  
ATOM   2915 HG21 VAL A 236      38.644  88.690 -24.691  1.00  0.00           H  
ATOM   2916 HG22 VAL A 236      38.737  89.222 -23.014  1.00  0.00           H  
ATOM   2917 HG23 VAL A 236      40.177  88.646 -23.847  1.00  0.00           H  
ATOM   2918  N   ILE A 237      38.455  85.198 -20.329  1.00 56.22           N  
ATOM   2919  CA  ILE A 237      38.169  83.966 -19.611  1.00 56.74           C  
ATOM   2920  C   ILE A 237      36.668  83.926 -19.367  1.00 62.98           C  
ATOM   2921  O   ILE A 237      36.029  84.967 -19.231  1.00 63.54           O  
ATOM   2922  CB  ILE A 237      39.078  83.799 -18.346  1.00 59.73           C  
ATOM   2923  CG1 ILE A 237      38.306  83.675 -17.005  1.00 59.90           C  
ATOM   2924  CG2 ILE A 237      40.224  84.835 -18.264  1.00 60.91           C  
ATOM   2925  CD1 ILE A 237      39.133  83.978 -15.762  1.00 61.28           C  
ATOM   2926  H   ILE A 237      38.101  86.050 -19.912  1.00  0.00           H  
ATOM   2927  HA  ILE A 237      38.387  83.131 -20.275  1.00  0.00           H  
ATOM   2928  HB  ILE A 237      39.584  82.840 -18.470  1.00  0.00           H  
ATOM   2929 HG13 ILE A 237      37.907  82.669 -16.913  1.00  0.00           H  
ATOM   2930 HG12 ILE A 237      37.467  84.367 -16.959  1.00  0.00           H  
ATOM   2931 HG21 ILE A 237      40.953  84.581 -17.496  1.00  0.00           H  
ATOM   2932 HG22 ILE A 237      40.804  84.867 -19.186  1.00  0.00           H  
ATOM   2933 HG23 ILE A 237      39.851  85.841 -18.064  1.00  0.00           H  
ATOM   2934 HD11 ILE A 237      38.583  83.818 -14.851  1.00  0.00           H  
ATOM   2935 HD12 ILE A 237      40.020  83.347 -15.712  1.00  0.00           H  
ATOM   2936 HD13 ILE A 237      39.448  85.019 -15.735  1.00  0.00           H  
ATOM   2937  N   THR A 238      36.108  82.724 -19.256  1.00 59.56           N  
ATOM   2938  CA  THR A 238      34.701  82.580 -18.928  1.00 60.24           C  
ATOM   2939  C   THR A 238      34.558  82.602 -17.403  1.00 65.77           C  
ATOM   2940  O   THR A 238      35.499  82.285 -16.671  1.00 64.92           O  
ATOM   2941  CB  THR A 238      34.165  81.237 -19.468  1.00 71.49           C  
ATOM   2942  OG1 THR A 238      34.834  80.836 -20.647  1.00 73.75           O  
ATOM   2943  CG2 THR A 238      32.696  81.372 -19.853  1.00 69.64           C  
ATOM   2944  H   THR A 238      36.656  81.891 -19.429  1.00  0.00           H  
ATOM   2945  HA  THR A 238      34.132  83.397 -19.373  1.00  0.00           H  
ATOM   2946  HB  THR A 238      34.281  80.433 -18.739  1.00  0.00           H  
ATOM   2947  HG1 THR A 238      34.478  80.009 -20.934  1.00  0.00           H  
ATOM   2948 HG21 THR A 238      32.354  80.447 -20.306  1.00  0.00           H  
ATOM   2949 HG22 THR A 238      32.075  81.584 -18.986  1.00  0.00           H  
ATOM   2950 HG23 THR A 238      32.535  82.172 -20.576  1.00  0.00           H  
ATOM   2951  N   GLU A 239      33.333  82.886 -16.932  1.00 64.62           N  
ATOM   2952  CA  GLU A 239      32.915  82.669 -15.549  1.00 66.26           C  
ATOM   2953  C   GLU A 239      33.273  81.258 -15.090  1.00 73.86           C  
ATOM   2954  O   GLU A 239      33.734  81.100 -13.978  1.00 74.39           O  
ATOM   2955  CB  GLU A 239      31.399  82.900 -15.401  1.00 67.77           C  
ATOM   2956  CG  GLU A 239      30.951  84.355 -15.610  1.00 79.93           C  
ATOM   2957  CD  GLU A 239      31.404  85.328 -14.524  1.00101.46           C  
ATOM   2958  OE1 GLU A 239      31.896  84.864 -13.471  1.00 97.99           O  
ATOM   2959  OE2 GLU A 239      31.255  86.544 -14.773  1.00 89.80           O1-
ATOM   2960  H   GLU A 239      32.621  83.176 -17.589  1.00  0.00           H  
ATOM   2961  HA  GLU A 239      33.467  83.367 -14.918  1.00  0.00           H  
ATOM   2962  HB3 GLU A 239      31.062  82.561 -14.420  1.00  0.00           H  
ATOM   2963  HB2 GLU A 239      30.870  82.270 -16.119  1.00  0.00           H  
ATOM   2964  HG3 GLU A 239      29.863  84.396 -15.660  1.00  0.00           H  
ATOM   2965  HG2 GLU A 239      31.323  84.722 -16.561  1.00  0.00           H  
ATOM   2966  N   GLU A 240      33.157  80.271 -15.989  1.00 71.97           N  
ATOM   2967  CA  GLU A 240      33.494  78.875 -15.783  1.00 72.09           C  
ATOM   2968  C   GLU A 240      35.005  78.649 -15.618  1.00 75.68           C  
ATOM   2969  O   GLU A 240      35.389  78.149 -14.566  1.00 74.92           O  
ATOM   2970  CB  GLU A 240      32.908  78.080 -16.965  1.00 73.52           C  
ATOM   2971  CG  GLU A 240      32.393  76.685 -16.569  1.00 86.82           C  
ATOM   2972  CD  GLU A 240      33.433  75.587 -16.731  1.00116.68           C  
ATOM   2973  OE1 GLU A 240      33.784  75.331 -17.900  1.00119.39           O  
ATOM   2974  OE2 GLU A 240      33.861  75.020 -15.703  1.00111.83           O1-
ATOM   2975  H   GLU A 240      32.775  80.512 -16.893  1.00  0.00           H  
ATOM   2976  HA  GLU A 240      32.996  78.572 -14.860  1.00  0.00           H  
ATOM   2977  HB3 GLU A 240      33.603  78.030 -17.805  1.00  0.00           H  
ATOM   2978  HB2 GLU A 240      32.044  78.616 -17.363  1.00  0.00           H  
ATOM   2979  HG3 GLU A 240      31.561  76.422 -17.223  1.00  0.00           H  
ATOM   2980  HG2 GLU A 240      31.986  76.677 -15.558  1.00  0.00           H  
ATOM   2981  N   GLU A 241      35.847  79.052 -16.592  1.00 72.17           N  
ATOM   2982  CA  GLU A 241      37.316  78.904 -16.601  1.00 72.20           C  
ATOM   2983  C   GLU A 241      38.015  79.435 -15.340  1.00 79.64           C  
ATOM   2984  O   GLU A 241      39.056  78.911 -14.950  1.00 78.38           O  
ATOM   2985  CB  GLU A 241      37.918  79.553 -17.864  1.00 73.19           C  
ATOM   2986  CG  GLU A 241      37.267  79.050 -19.159  1.00 80.46           C  
ATOM   2987  CD  GLU A 241      38.010  79.492 -20.418  1.00 92.31           C  
ATOM   2988  OE1 GLU A 241      38.015  80.708 -20.703  1.00 79.00           O  
ATOM   2989  OE2 GLU A 241      38.557  78.587 -21.082  1.00 86.16           O1-
ATOM   2990  H   GLU A 241      35.440  79.484 -17.408  1.00  0.00           H  
ATOM   2991  HA  GLU A 241      37.519  77.835 -16.649  1.00  0.00           H  
ATOM   2992  HB2 GLU A 241      38.992  79.361 -17.894  1.00  0.00           H  
ATOM   2993  HB3 GLU A 241      37.803  80.635 -17.815  1.00  0.00           H  
ATOM   2994  HG3 GLU A 241      36.231  79.360 -19.217  1.00  0.00           H  
ATOM   2995  HG2 GLU A 241      37.245  77.960 -19.144  1.00  0.00           H  
ATOM   2996  N   LEU A 242      37.392  80.431 -14.691  1.00 79.77           N  
ATOM   2997  CA  LEU A 242      37.792  81.044 -13.435  1.00 80.81           C  
ATOM   2998  C   LEU A 242      37.547  80.113 -12.223  1.00 88.76           C  
ATOM   2999  O   LEU A 242      38.394  79.997 -11.342  1.00 88.30           O  
ATOM   3000  CB  LEU A 242      36.933  82.309 -13.263  1.00 80.80           C  
ATOM   3001  CG  LEU A 242      37.204  83.187 -12.025  1.00 84.91           C  
ATOM   3002  CD1 LEU A 242      38.554  83.917 -12.013  1.00 84.51           C  
ATOM   3003  CD2 LEU A 242      36.057  84.198 -11.898  1.00 86.64           C  
ATOM   3004  H   LEU A 242      36.543  80.784 -15.110  1.00  0.00           H  
ATOM   3005  HA  LEU A 242      38.827  81.345 -13.535  1.00  0.00           H  
ATOM   3006  HB3 LEU A 242      35.899  81.983 -13.183  1.00  0.00           H  
ATOM   3007  HB2 LEU A 242      36.913  82.908 -14.167  1.00  0.00           H  
ATOM   3008  HG  LEU A 242      37.184  82.543 -11.150  1.00  0.00           H  
ATOM   3009 HD11 LEU A 242      38.693  84.428 -11.062  1.00  0.00           H  
ATOM   3010 HD12 LEU A 242      39.390  83.232 -12.144  1.00  0.00           H  
ATOM   3011 HD13 LEU A 242      38.611  84.675 -12.793  1.00  0.00           H  
ATOM   3012 HD21 LEU A 242      36.242  84.931 -11.113  1.00  0.00           H  
ATOM   3013 HD22 LEU A 242      35.927  84.757 -12.824  1.00  0.00           H  
ATOM   3014 HD23 LEU A 242      35.109  83.703 -11.685  1.00  0.00           H  
ATOM   3015  N   ARG A 243      36.378  79.465 -12.142  1.00 88.73           N  
ATOM   3016  CA  ARG A 243      35.938  78.722 -10.949  1.00 90.33           C  
ATOM   3017  C   ARG A 243      36.301  77.230 -11.069  1.00 98.56           C  
ATOM   3018  O   ARG A 243      35.818  76.407 -10.293  1.00 97.88           O  
ATOM   3019  CB  ARG A 243      34.417  78.889 -10.675  1.00 90.47           C  
ATOM   3020  CG  ARG A 243      33.738  80.081 -11.368  1.00101.75           C  
ATOM   3021  CD  ARG A 243      32.896  81.029 -10.518  1.00112.86           C  
ATOM   3022  NE  ARG A 243      31.645  81.376 -11.173  1.00122.98           N  
ATOM   3023  CZ  ARG A 243      30.630  80.522 -11.330  1.00138.86           C  
ATOM   3024  NH1 ARG A 243      30.743  79.233 -10.979  1.00127.03           N  
ATOM   3025  NH2 ARG A 243      29.485  80.974 -11.848  1.00125.88           N1+
ATOM   3026  H   ARG A 243      35.728  79.540 -12.913  1.00  0.00           H  
ATOM   3027  HA  ARG A 243      36.460  79.105 -10.071  1.00  0.00           H  
ATOM   3028  HB2 ARG A 243      34.279  78.960  -9.595  1.00  0.00           H  
ATOM   3029  HB3 ARG A 243      33.864  77.995 -10.968  1.00  0.00           H  
ATOM   3030  HG3 ARG A 243      33.155  79.675 -12.194  1.00  0.00           H  
ATOM   3031  HG2 ARG A 243      34.472  80.767 -11.770  1.00  0.00           H  
ATOM   3032  HD3 ARG A 243      33.386  81.992 -10.402  1.00  0.00           H  
ATOM   3033  HD2 ARG A 243      32.687  80.629  -9.526  1.00  0.00           H  
ATOM   3034  HE  ARG A 243      31.570  82.318 -11.533  1.00  0.00           H  
ATOM   3035 HH11 ARG A 243      29.988  78.584 -11.147  1.00  0.00           H  
ATOM   3036 HH12 ARG A 243      31.618  78.894 -10.606  1.00  0.00           H  
ATOM   3037 HH21 ARG A 243      28.706  80.350 -11.999  1.00  0.00           H  
ATOM   3038 HH22 ARG A 243      29.402  81.942 -12.124  1.00  0.00           H  
ATOM   3039  N   ARG A 244      37.194  76.895 -12.012  1.00 98.64           N  
ATOM   3040  CA  ARG A 244      37.882  75.617 -12.142  1.00100.12           C  
ATOM   3041  C   ARG A 244      39.045  75.565 -11.131  1.00108.38           C  
ATOM   3042  O   ARG A 244      39.343  76.575 -10.486  1.00108.11           O  
ATOM   3043  CB  ARG A 244      38.453  75.567 -13.578  1.00100.10           C  
ATOM   3044  CG  ARG A 244      37.364  75.446 -14.646  1.00109.14           C  
ATOM   3045  CD  ARG A 244      37.910  75.024 -16.006  1.00115.02           C  
ATOM   3046  NE  ARG A 244      36.885  75.123 -17.052  1.00119.08           N  
ATOM   3047  CZ  ARG A 244      37.084  74.806 -18.341  1.00128.87           C  
ATOM   3048  NH1 ARG A 244      38.258  74.316 -18.760  1.00115.66           N  
ATOM   3049  NH2 ARG A 244      36.099  74.976 -19.227  1.00111.95           N1+
ATOM   3050  H   ARG A 244      37.526  77.644 -12.603  1.00  0.00           H  
ATOM   3051  HA  ARG A 244      37.193  74.790 -11.963  1.00  0.00           H  
ATOM   3052  HB2 ARG A 244      39.156  74.755 -13.719  1.00  0.00           H  
ATOM   3053  HB3 ARG A 244      39.045  76.464 -13.772  1.00  0.00           H  
ATOM   3054  HG3 ARG A 244      36.874  76.399 -14.752  1.00  0.00           H  
ATOM   3055  HG2 ARG A 244      36.603  74.732 -14.329  1.00  0.00           H  
ATOM   3056  HD3 ARG A 244      38.282  74.000 -15.959  1.00  0.00           H  
ATOM   3057  HD2 ARG A 244      38.749  75.662 -16.285  1.00  0.00           H  
ATOM   3058  HE  ARG A 244      35.957  75.410 -16.761  1.00  0.00           H  
ATOM   3059 HH11 ARG A 244      38.397  74.081 -19.731  1.00  0.00           H  
ATOM   3060 HH12 ARG A 244      39.016  74.198 -18.105  1.00  0.00           H  
ATOM   3061 HH21 ARG A 244      36.230  74.778 -20.207  1.00  0.00           H  
ATOM   3062 HH22 ARG A 244      35.176  75.247 -18.884  1.00  0.00           H  
ATOM   3063  N   PRO A 245      39.736  74.415 -10.977  1.00107.83           N  
ATOM   3064  CA  PRO A 245      40.932  74.354 -10.129  1.00108.39           C  
ATOM   3065  C   PRO A 245      42.155  74.995 -10.814  1.00113.90           C  
ATOM   3066  O   PRO A 245      43.065  75.455 -10.123  1.00113.01           O  
ATOM   3067  CB  PRO A 245      41.146  72.860  -9.870  1.00110.07           C  
ATOM   3068  CG  PRO A 245      40.509  72.154 -11.056  1.00114.42           C  
ATOM   3069  CD  PRO A 245      39.412  73.098 -11.539  1.00109.78           C  
ATOM   3070  HA  PRO A 245      40.765  74.862  -9.177  1.00  0.00           H  
ATOM   3071  HB3 PRO A 245      40.622  72.574  -8.957  1.00  0.00           H  
ATOM   3072  HB2 PRO A 245      42.194  72.584  -9.739  1.00  0.00           H  
ATOM   3073  HG3 PRO A 245      40.134  71.162 -10.807  1.00  0.00           H  
ATOM   3074  HG2 PRO A 245      41.257  72.035 -11.842  1.00  0.00           H  
ATOM   3075  HD2 PRO A 245      39.360  73.054 -12.622  1.00  0.00           H  
ATOM   3076  HD3 PRO A 245      38.445  72.779 -11.149  1.00  0.00           H  
ATOM   3077  N   GLU A 246      42.148  75.072 -12.158  1.00112.10           N  
ATOM   3078  CA  GLU A 246      43.195  75.681 -12.969  1.00112.39           C  
ATOM   3079  C   GLU A 246      42.931  77.180 -13.104  1.00116.85           C  
ATOM   3080  O   GLU A 246      42.552  77.685 -14.157  1.00116.43           O  
ATOM   3081  CB  GLU A 246      43.241  75.002 -14.357  1.00113.86           C  
ATOM   3082  CG  GLU A 246      43.595  73.504 -14.329  1.00126.30           C  
ATOM   3083  CD  GLU A 246      44.777  73.200 -13.405  1.00153.05           C  
ATOM   3084  OE1 GLU A 246      44.501  72.904 -12.222  1.00149.83           O  
ATOM   3085  OE2 GLU A 246      45.929  73.322 -13.876  1.00149.31           O1-
ATOM   3086  H   GLU A 246      41.363  74.673 -12.651  1.00  0.00           H  
ATOM   3087  HA  GLU A 246      44.164  75.589 -12.475  1.00  0.00           H  
ATOM   3088  HB3 GLU A 246      44.004  75.500 -14.949  1.00  0.00           H  
ATOM   3089  HB2 GLU A 246      42.296  75.137 -14.886  1.00  0.00           H  
ATOM   3090  HG2 GLU A 246      43.821  73.152 -15.336  1.00  0.00           H  
ATOM   3091  HG3 GLU A 246      42.735  72.928 -13.988  1.00  0.00           H  
ATOM   3092  N   MET A 247      43.172  77.875 -11.993  1.00114.00           N  
ATOM   3093  CA  MET A 247      43.179  79.321 -11.859  1.00114.13           C  
ATOM   3094  C   MET A 247      44.274  79.765 -10.912  1.00118.63           C  
ATOM   3095  O   MET A 247      44.904  80.799 -11.134  1.00118.09           O  
ATOM   3096  CB  MET A 247      41.820  79.866 -11.416  1.00116.40           C  
ATOM   3097  CG  MET A 247      41.051  80.543 -12.536  1.00119.98           C  
ATOM   3098  SD  MET A 247      41.878  81.788 -13.555  1.00124.09           S  
ATOM   3099  CE  MET A 247      41.811  80.971 -15.170  1.00120.72           C  
ATOM   3100  H   MET A 247      43.435  77.338 -11.179  1.00  0.00           H  
ATOM   3101  HA  MET A 247      43.457  79.730 -12.825  1.00  0.00           H  
ATOM   3102  HB3 MET A 247      41.949  80.609 -10.627  1.00  0.00           H  
ATOM   3103  HB2 MET A 247      41.208  79.081 -10.967  1.00  0.00           H  
ATOM   3104  HG2 MET A 247      40.299  81.134 -12.032  1.00  0.00           H  
ATOM   3105  HG3 MET A 247      40.565  79.799 -13.162  1.00  0.00           H  
ATOM   3106  HE1 MET A 247      42.337  81.571 -15.912  1.00  0.00           H  
ATOM   3107  HE2 MET A 247      42.275  79.990 -15.132  1.00  0.00           H  
ATOM   3108  HE3 MET A 247      40.778  80.859 -15.497  1.00  0.00           H  
ATOM   3109  N   LYS A 248      44.534  78.931  -9.892  1.00115.53           N  
ATOM   3110  CA  LYS A 248      45.641  79.050  -8.953  1.00115.32           C  
ATOM   3111  C   LYS A 248      47.012  79.012  -9.656  1.00119.06           C  
ATOM   3112  O   LYS A 248      48.016  79.365  -9.041  1.00118.23           O  
ATOM   3113  CB  LYS A 248      45.526  77.919  -7.905  1.00117.70           C  
ATOM   3114  CG  LYS A 248      44.177  77.928  -7.152  1.00129.64           C  
ATOM   3115  CD  LYS A 248      44.278  77.583  -5.657  1.00139.00           C  
ATOM   3116  CE  LYS A 248      44.188  76.085  -5.350  1.00149.19           C  
ATOM   3117  NZ  LYS A 248      44.497  75.813  -3.935  1.00156.85           N1+
ATOM   3118  H   LYS A 248      43.939  78.124  -9.777  1.00  0.00           H  
ATOM   3119  HA  LYS A 248      45.557  80.015  -8.450  1.00  0.00           H  
ATOM   3120  HB3 LYS A 248      46.346  78.032  -7.194  1.00  0.00           H  
ATOM   3121  HB2 LYS A 248      45.674  76.943  -8.372  1.00  0.00           H  
ATOM   3122  HG3 LYS A 248      43.446  77.295  -7.656  1.00  0.00           H  
ATOM   3123  HG2 LYS A 248      43.768  78.938  -7.204  1.00  0.00           H  
ATOM   3124  HD3 LYS A 248      43.461  78.081  -5.132  1.00  0.00           H  
ATOM   3125  HD2 LYS A 248      45.192  78.007  -5.239  1.00  0.00           H  
ATOM   3126  HE3 LYS A 248      44.899  75.534  -5.966  1.00  0.00           H  
ATOM   3127  HE2 LYS A 248      43.194  75.704  -5.587  1.00  0.00           H  
ATOM   3128  HZ1 LYS A 248      43.833  76.294  -3.345  1.00  0.00           H  
ATOM   3129  HZ2 LYS A 248      44.438  74.819  -3.764  1.00  0.00           H  
ATOM   3130  HZ3 LYS A 248      45.431  76.134  -3.724  1.00  0.00           H  
ATOM   3131  N   ASN A 249      47.040  78.603 -10.940  1.00116.07           N  
ATOM   3132  CA  ASN A 249      48.223  78.436 -11.774  1.00116.09           C  
ATOM   3133  C   ASN A 249      48.115  79.056 -13.167  1.00120.18           C  
ATOM   3134  O   ASN A 249      49.146  79.189 -13.816  1.00119.78           O  
ATOM   3135  CB  ASN A 249      48.608  76.949 -11.873  1.00117.47           C  
ATOM   3136  CG  ASN A 249      48.975  76.349 -10.520  1.00141.06           C  
ATOM   3137  OD1 ASN A 249      50.037  76.644  -9.975  1.00136.45           O  
ATOM   3138  ND2 ASN A 249      48.078  75.535  -9.960  1.00131.53           N  
ATOM   3139  H   ASN A 249      46.157  78.345 -11.354  1.00  0.00           H  
ATOM   3140  HA  ASN A 249      49.055  78.967 -11.308  1.00  0.00           H  
ATOM   3141  HB3 ASN A 249      49.469  76.820 -12.531  1.00  0.00           H  
ATOM   3142  HB2 ASN A 249      47.795  76.377 -12.324  1.00  0.00           H  
ATOM   3143 HD21 ASN A 249      48.273  75.119  -9.062  1.00  0.00           H  
ATOM   3144 HD22 ASN A 249      47.222  75.311 -10.448  1.00  0.00           H  
ATOM   3145  N   PHE A 250      46.930  79.465 -13.654  1.00117.03           N  
ATOM   3146  CA  PHE A 250      46.836  80.276 -14.880  1.00116.97           C  
ATOM   3147  C   PHE A 250      47.478  81.638 -14.624  1.00120.00           C  
ATOM   3148  O   PHE A 250      48.283  82.118 -15.421  1.00118.73           O  
ATOM   3149  CB  PHE A 250      45.366  80.496 -15.282  1.00119.04           C  
ATOM   3150  CG  PHE A 250      44.865  79.558 -16.356  1.00120.88           C  
ATOM   3151  CD1 PHE A 250      44.790  78.173 -16.114  1.00124.13           C  
ATOM   3152  CD2 PHE A 250      44.468  80.074 -17.606  1.00123.24           C  
ATOM   3153  CE1 PHE A 250      44.295  77.312 -17.112  1.00125.15           C  
ATOM   3154  CE2 PHE A 250      43.977  79.212 -18.602  1.00126.11           C  
ATOM   3155  CZ  PHE A 250      43.882  77.831 -18.351  1.00124.26           C  
ATOM   3156  H   PHE A 250      46.094  79.338 -13.105  1.00  0.00           H  
ATOM   3157  HA  PHE A 250      47.375  79.791 -15.697  1.00  0.00           H  
ATOM   3158  HB3 PHE A 250      45.209  81.513 -15.648  1.00  0.00           H  
ATOM   3159  HB2 PHE A 250      44.718  80.418 -14.414  1.00  0.00           H  
ATOM   3160  HD1 PHE A 250      45.106  77.768 -15.164  1.00  0.00           H  
ATOM   3161  HD2 PHE A 250      44.529  81.134 -17.806  1.00  0.00           H  
ATOM   3162  HE1 PHE A 250      44.239  76.249 -16.945  1.00  0.00           H  
ATOM   3163  HE2 PHE A 250      43.665  79.610 -19.556  1.00  0.00           H  
ATOM   3164  HZ  PHE A 250      43.505  77.169 -19.116  1.00  0.00           H  
ATOM   3165  N   PHE A 251      47.154  82.197 -13.451  1.00117.10           N  
ATOM   3166  CA  PHE A 251      47.719  83.416 -12.924  1.00116.94           C  
ATOM   3167  C   PHE A 251      49.026  83.087 -12.193  1.00117.23           C  
ATOM   3168  O   PHE A 251      49.080  83.011 -10.966  1.00117.39           O  
ATOM   3169  CB  PHE A 251      46.665  84.047 -11.975  1.00119.53           C  
ATOM   3170  CG  PHE A 251      46.321  85.504 -12.200  1.00122.01           C  
ATOM   3171  CD1 PHE A 251      46.902  86.287 -13.226  1.00126.04           C  
ATOM   3172  CD2 PHE A 251      45.325  86.069 -11.382  1.00124.87           C  
ATOM   3173  CE1 PHE A 251      46.432  87.580 -13.482  1.00127.35           C  
ATOM   3174  CE2 PHE A 251      44.840  87.354 -11.665  1.00128.16           C  
ATOM   3175  CZ  PHE A 251      45.368  88.094 -12.735  1.00126.48           C  
ATOM   3176  H   PHE A 251      46.503  81.704 -12.857  1.00  0.00           H  
ATOM   3177  HA  PHE A 251      47.960  84.022 -13.788  1.00  0.00           H  
ATOM   3178  HB3 PHE A 251      46.895  83.925 -10.917  1.00  0.00           H  
ATOM   3179  HB2 PHE A 251      45.715  83.520 -12.087  1.00  0.00           H  
ATOM   3180  HD1 PHE A 251      47.701  85.954 -13.861  1.00  0.00           H  
ATOM   3181  HD2 PHE A 251      44.887  85.495 -10.578  1.00  0.00           H  
ATOM   3182  HE1 PHE A 251      46.865  88.174 -14.268  1.00  0.00           H  
ATOM   3183  HE2 PHE A 251      44.045  87.779 -11.078  1.00  0.00           H  
ATOM   3184  HZ  PHE A 251      44.982  89.077 -12.957  1.00  0.00           H  
ATOM   3185  N   LYS A 252      50.086  82.863 -12.979  1.00109.63           N  
ATOM   3186  CA  LYS A 252      51.416  82.502 -12.494  1.00107.44           C  
ATOM   3187  C   LYS A 252      52.508  83.299 -13.187  1.00106.11           C  
ATOM   3188  O   LYS A 252      53.489  83.683 -12.555  1.00105.77           O  
ATOM   3189  CB  LYS A 252      51.669  81.000 -12.691  1.00110.20           C  
ATOM   3190  CG  LYS A 252      52.010  80.267 -11.399  1.00127.11           C  
ATOM   3191  CD  LYS A 252      52.454  78.819 -11.654  1.00137.94           C  
ATOM   3192  CE  LYS A 252      53.408  78.314 -10.567  1.00149.51           C  
ATOM   3193  NZ  LYS A 252      52.793  78.401  -9.232  1.00158.85           N1+
ATOM   3194  H   LYS A 252      49.947  82.899 -13.979  1.00  0.00           H  
ATOM   3195  HA  LYS A 252      51.498  82.749 -11.433  1.00  0.00           H  
ATOM   3196  HB3 LYS A 252      52.487  80.838 -13.398  1.00  0.00           H  
ATOM   3197  HB2 LYS A 252      50.823  80.547 -13.168  1.00  0.00           H  
ATOM   3198  HG3 LYS A 252      51.157  80.289 -10.718  1.00  0.00           H  
ATOM   3199  HG2 LYS A 252      52.816  80.812 -10.906  1.00  0.00           H  
ATOM   3200  HD3 LYS A 252      52.975  78.746 -12.610  1.00  0.00           H  
ATOM   3201  HD2 LYS A 252      51.581  78.172 -11.739  1.00  0.00           H  
ATOM   3202  HE2 LYS A 252      54.331  78.896 -10.569  1.00  0.00           H  
ATOM   3203  HE3 LYS A 252      53.683  77.277 -10.762  1.00  0.00           H  
ATOM   3204  HZ1 LYS A 252      51.951  77.840  -9.219  1.00  0.00           H  
ATOM   3205  HZ2 LYS A 252      53.438  78.059  -8.535  1.00  0.00           H  
ATOM   3206  HZ3 LYS A 252      52.555  79.363  -9.033  1.00  0.00           H  
ATOM   3207  N   ASP A 253      52.349  83.483 -14.501  1.00 98.35           N  
ATOM   3208  CA  ASP A 253      53.348  84.046 -15.404  1.00 96.08           C  
ATOM   3209  C   ASP A 253      53.311  85.574 -15.316  1.00 93.34           C  
ATOM   3210  O   ASP A 253      54.359  86.213 -15.258  1.00 93.00           O  
ATOM   3211  CB  ASP A 253      53.063  83.624 -16.876  1.00 98.49           C  
ATOM   3212  CG  ASP A 253      52.203  82.364 -17.029  1.00111.94           C  
ATOM   3213  OD1 ASP A 253      52.792  81.266 -17.119  1.00112.94           O  
ATOM   3214  OD2 ASP A 253      50.964  82.530 -16.990  1.00118.03           O1-
ATOM   3215  H   ASP A 253      51.523  83.099 -14.941  1.00  0.00           H  
ATOM   3216  HA  ASP A 253      54.336  83.683 -15.113  1.00  0.00           H  
ATOM   3217  HB2 ASP A 253      54.008  83.472 -17.399  1.00  0.00           H  
ATOM   3218  HB3 ASP A 253      52.552  84.414 -17.430  1.00  0.00           H  
ATOM   3219  N   MET A 254      52.099  86.145 -15.280  1.00 84.43           N  
ATOM   3220  CA  MET A 254      51.868  87.577 -15.173  1.00 81.12           C  
ATOM   3221  C   MET A 254      51.573  87.958 -13.708  1.00 78.31           C  
ATOM   3222  O   MET A 254      51.228  87.084 -12.906  1.00 77.24           O  
ATOM   3223  CB  MET A 254      50.730  87.942 -16.146  1.00 83.09           C  
ATOM   3224  CG  MET A 254      49.312  87.497 -15.783  1.00 86.25           C  
ATOM   3225  SD  MET A 254      48.059  88.287 -16.827  1.00 90.06           S  
ATOM   3226  CE  MET A 254      48.143  89.976 -16.177  1.00 86.39           C  
ATOM   3227  H   MET A 254      51.289  85.543 -15.304  1.00  0.00           H  
ATOM   3228  HA  MET A 254      52.762  88.111 -15.499  1.00  0.00           H  
ATOM   3229  HB2 MET A 254      50.965  87.524 -17.125  1.00  0.00           H  
ATOM   3230  HB3 MET A 254      50.730  89.011 -16.311  1.00  0.00           H  
ATOM   3231  HG3 MET A 254      49.078  87.741 -14.749  1.00  0.00           H  
ATOM   3232  HG2 MET A 254      49.223  86.415 -15.882  1.00  0.00           H  
ATOM   3233  HE1 MET A 254      47.290  90.550 -16.538  1.00  0.00           H  
ATOM   3234  HE2 MET A 254      48.118  89.964 -15.088  1.00  0.00           H  
ATOM   3235  HE3 MET A 254      49.052  90.480 -16.500  1.00  0.00           H  
ATOM   3236  N   PRO A 255      51.716  89.249 -13.334  1.00 70.12           N  
ATOM   3237  CA  PRO A 255      51.611  89.688 -11.943  1.00 67.91           C  
ATOM   3238  C   PRO A 255      50.146  89.675 -11.507  1.00 66.43           C  
ATOM   3239  O   PRO A 255      49.264  90.019 -12.296  1.00 65.24           O  
ATOM   3240  CB  PRO A 255      52.182  91.112 -11.938  1.00 69.66           C  
ATOM   3241  CG  PRO A 255      51.936  91.634 -13.341  1.00 74.56           C  
ATOM   3242  CD  PRO A 255      51.958  90.390 -14.224  1.00 70.65           C  
ATOM   3243  HA  PRO A 255      52.201  89.045 -11.288  1.00  0.00           H  
ATOM   3244  HB3 PRO A 255      53.256  91.069 -11.753  1.00  0.00           H  
ATOM   3245  HB2 PRO A 255      51.749  91.757 -11.172  1.00  0.00           H  
ATOM   3246  HG3 PRO A 255      52.675  92.375 -13.644  1.00  0.00           H  
ATOM   3247  HG2 PRO A 255      50.953  92.106 -13.390  1.00  0.00           H  
ATOM   3248  HD2 PRO A 255      51.191  90.507 -14.984  1.00  0.00           H  
ATOM   3249  HD3 PRO A 255      52.930  90.285 -14.707  1.00  0.00           H  
ATOM   3250  N   GLN A 256      49.896  89.280 -10.250  1.00 59.51           N  
ATOM   3251  CA  GLN A 256      48.558  89.293  -9.672  1.00 56.98           C  
ATOM   3252  C   GLN A 256      48.013  90.735  -9.577  1.00 55.64           C  
ATOM   3253  O   GLN A 256      48.790  91.676  -9.397  1.00 54.22           O  
ATOM   3254  CB  GLN A 256      48.551  88.636  -8.283  1.00 57.88           C  
ATOM   3255  CG  GLN A 256      48.402  87.104  -8.352  1.00 68.69           C  
ATOM   3256  CD  GLN A 256      48.433  86.404  -6.989  1.00 84.11           C  
ATOM   3257  OE1 GLN A 256      48.270  85.188  -6.921  1.00 82.67           O  
ATOM   3258  NE2 GLN A 256      48.648  87.138  -5.897  1.00 68.94           N  
ATOM   3259  H   GLN A 256      50.666  89.005  -9.659  1.00  0.00           H  
ATOM   3260  HA  GLN A 256      47.952  88.687 -10.343  1.00  0.00           H  
ATOM   3261  HB3 GLN A 256      47.701  89.011  -7.709  1.00  0.00           H  
ATOM   3262  HB2 GLN A 256      49.449  88.925  -7.735  1.00  0.00           H  
ATOM   3263  HG3 GLN A 256      49.201  86.684  -8.965  1.00  0.00           H  
ATOM   3264  HG2 GLN A 256      47.464  86.846  -8.846  1.00  0.00           H  
ATOM   3265 HE21 GLN A 256      48.684  86.687  -4.996  1.00  0.00           H  
ATOM   3266 HE22 GLN A 256      48.784  88.135  -5.980  1.00  0.00           H  
ATOM   3267  N   PRO A 257      46.688  90.917  -9.725  1.00 49.46           N  
ATOM   3268  CA  PRO A 257      46.030  92.212  -9.768  1.00 48.31           C  
ATOM   3269  C   PRO A 257      45.805  92.693  -8.342  1.00 50.10           C  
ATOM   3270  O   PRO A 257      45.391  91.931  -7.466  1.00 48.88           O  
ATOM   3271  CB  PRO A 257      44.685  91.953 -10.467  1.00 50.05           C  
ATOM   3272  CG  PRO A 257      44.369  90.499 -10.168  1.00 54.34           C  
ATOM   3273  CD  PRO A 257      45.739  89.858  -9.988  1.00 50.02           C  
ATOM   3274  HA  PRO A 257      46.626  92.937 -10.324  1.00  0.00           H  
ATOM   3275  HB3 PRO A 257      44.791  92.086 -11.543  1.00  0.00           H  
ATOM   3276  HB2 PRO A 257      43.890  92.623 -10.142  1.00  0.00           H  
ATOM   3277  HG3 PRO A 257      43.780  90.034 -10.955  1.00  0.00           H  
ATOM   3278  HG2 PRO A 257      43.801  90.424  -9.240  1.00  0.00           H  
ATOM   3279  HD2 PRO A 257      45.758  89.071  -9.240  1.00  0.00           H  
ATOM   3280  HD3 PRO A 257      46.082  89.474 -10.932  1.00  0.00           H  
ATOM   3281  N   ARG A 258      46.075  93.981  -8.129  1.00 46.35           N  
ATOM   3282  CA  ARG A 258      45.772  94.659  -6.879  1.00 45.31           C  
ATOM   3283  C   ARG A 258      44.355  95.242  -6.944  1.00 43.59           C  
ATOM   3284  O   ARG A 258      43.830  95.628  -5.908  1.00 40.74           O  
ATOM   3285  CB  ARG A 258      46.772  95.816  -6.676  1.00 46.39           C  
ATOM   3286  CG  ARG A 258      48.253  95.439  -6.877  1.00 65.03           C  
ATOM   3287  CD  ARG A 258      48.735  94.258  -6.025  1.00 86.34           C  
ATOM   3288  NE  ARG A 258      48.807  94.625  -4.602  1.00109.17           N  
ATOM   3289  CZ  ARG A 258      49.908  94.624  -3.831  1.00128.65           C  
ATOM   3290  NH1 ARG A 258      51.103  94.251  -4.310  1.00117.15           N  
ATOM   3291  NH2 ARG A 258      49.810  95.010  -2.554  1.00116.03           N1+
ATOM   3292  H   ARG A 258      46.434  94.536  -8.893  1.00  0.00           H  
ATOM   3293  HA  ARG A 258      45.829  93.974  -6.030  1.00  0.00           H  
ATOM   3294  HB2 ARG A 258      46.644  96.221  -5.671  1.00  0.00           H  
ATOM   3295  HB3 ARG A 258      46.540  96.639  -7.356  1.00  0.00           H  
ATOM   3296  HG3 ARG A 258      48.871  96.312  -6.665  1.00  0.00           H  
ATOM   3297  HG2 ARG A 258      48.435  95.213  -7.929  1.00  0.00           H  
ATOM   3298  HD3 ARG A 258      49.709  93.938  -6.391  1.00  0.00           H  
ATOM   3299  HD2 ARG A 258      48.081  93.402  -6.159  1.00  0.00           H  
ATOM   3300  HE  ARG A 258      47.936  94.926  -4.187  1.00  0.00           H  
ATOM   3301 HH11 ARG A 258      51.922  94.263  -3.720  1.00  0.00           H  
ATOM   3302 HH12 ARG A 258      51.191  93.967  -5.275  1.00  0.00           H  
ATOM   3303 HH21 ARG A 258      50.624  95.029  -1.958  1.00  0.00           H  
ATOM   3304 HH22 ARG A 258      48.912  95.267  -2.168  1.00  0.00           H  
ATOM   3305  N   LEU A 259      43.734  95.288  -8.135  1.00 38.43           N  
ATOM   3306  CA  LEU A 259      42.416  95.851  -8.375  1.00 36.82           C  
ATOM   3307  C   LEU A 259      41.530  94.830  -9.092  1.00 39.64           C  
ATOM   3308  O   LEU A 259      41.888  94.324 -10.155  1.00 38.89           O  
ATOM   3309  CB  LEU A 259      42.554  97.171  -9.153  1.00 36.16           C  
ATOM   3310  CG  LEU A 259      41.231  97.946  -9.348  1.00 39.35           C  
ATOM   3311  CD1 LEU A 259      40.688  98.528  -8.032  1.00 38.52           C  
ATOM   3312  CD2 LEU A 259      41.420  99.056 -10.385  1.00 40.05           C  
ATOM   3313  H   LEU A 259      44.222  94.919  -8.938  1.00  0.00           H  
ATOM   3314  HA  LEU A 259      41.963  96.093  -7.421  1.00  0.00           H  
ATOM   3315  HB3 LEU A 259      42.993  96.953 -10.128  1.00  0.00           H  
ATOM   3316  HB2 LEU A 259      43.273  97.818  -8.650  1.00  0.00           H  
ATOM   3317  HG  LEU A 259      40.476  97.275  -9.756  1.00  0.00           H  
ATOM   3318 HD11 LEU A 259      39.808  99.144  -8.216  1.00  0.00           H  
ATOM   3319 HD12 LEU A 259      40.389  97.748  -7.336  1.00  0.00           H  
ATOM   3320 HD13 LEU A 259      41.432  99.153  -7.536  1.00  0.00           H  
ATOM   3321 HD21 LEU A 259      40.475  99.532 -10.631  1.00  0.00           H  
ATOM   3322 HD22 LEU A 259      42.093  99.832 -10.019  1.00  0.00           H  
ATOM   3323 HD23 LEU A 259      41.829  98.662 -11.316  1.00  0.00           H  
ATOM   3324  N   ALA A 260      40.352  94.575  -8.512  1.00 35.85           N  
ATOM   3325  CA  ALA A 260      39.280  93.785  -9.092  1.00 34.81           C  
ATOM   3326  C   ALA A 260      38.077  94.703  -9.311  1.00 37.03           C  
ATOM   3327  O   ALA A 260      37.759  95.518  -8.450  1.00 36.54           O  
ATOM   3328  CB  ALA A 260      38.940  92.602  -8.177  1.00 35.63           C  
ATOM   3329  H   ALA A 260      40.150  95.037  -7.634  1.00  0.00           H  
ATOM   3330  HA  ALA A 260      39.597  93.374 -10.039  1.00  0.00           H  
ATOM   3331  HB1 ALA A 260      38.057  92.071  -8.534  1.00  0.00           H  
ATOM   3332  HB2 ALA A 260      39.758  91.882  -8.152  1.00  0.00           H  
ATOM   3333  HB3 ALA A 260      38.753  92.907  -7.152  1.00  0.00           H  
ATOM   3334  N   LEU A 261      37.413  94.592 -10.467  1.00 32.79           N  
ATOM   3335  CA  LEU A 261      36.243  95.398 -10.803  1.00 31.42           C  
ATOM   3336  C   LEU A 261      35.049  94.458 -10.944  1.00 37.10           C  
ATOM   3337  O   LEU A 261      35.010  93.624 -11.848  1.00 37.23           O  
ATOM   3338  CB  LEU A 261      36.506  96.205 -12.086  1.00 30.57           C  
ATOM   3339  CG  LEU A 261      37.730  97.142 -12.023  1.00 34.56           C  
ATOM   3340  CD1 LEU A 261      37.937  97.824 -13.378  1.00 34.69           C  
ATOM   3341  CD2 LEU A 261      37.614  98.180 -10.898  1.00 34.19           C  
ATOM   3342  H   LEU A 261      37.742  93.929 -11.156  1.00  0.00           H  
ATOM   3343  HA  LEU A 261      36.009  96.114 -10.016  1.00  0.00           H  
ATOM   3344  HB2 LEU A 261      35.617  96.789 -12.332  1.00  0.00           H  
ATOM   3345  HB3 LEU A 261      36.650  95.518 -12.913  1.00  0.00           H  
ATOM   3346  HG  LEU A 261      38.625  96.548 -11.834  1.00  0.00           H  
ATOM   3347 HD11 LEU A 261      38.795  98.497 -13.362  1.00  0.00           H  
ATOM   3348 HD12 LEU A 261      38.122  97.076 -14.147  1.00  0.00           H  
ATOM   3349 HD13 LEU A 261      37.062  98.396 -13.674  1.00  0.00           H  
ATOM   3350 HD21 LEU A 261      38.387  98.939 -10.983  1.00  0.00           H  
ATOM   3351 HD22 LEU A 261      36.650  98.687 -10.928  1.00  0.00           H  
ATOM   3352 HD23 LEU A 261      37.721  97.725  -9.915  1.00  0.00           H  
ATOM   3353  N   ASN A 262      34.085  94.586 -10.024  1.00 34.77           N  
ATOM   3354  CA  ASN A 262      32.920  93.719  -9.934  1.00 35.45           C  
ATOM   3355  C   ASN A 262      31.650  94.489 -10.311  1.00 42.15           C  
ATOM   3356  O   ASN A 262      31.428  95.630  -9.917  1.00 38.80           O  
ATOM   3357  CB  ASN A 262      32.826  93.139  -8.510  1.00 37.47           C  
ATOM   3358  CG  ASN A 262      31.596  92.244  -8.322  1.00 47.90           C  
ATOM   3359  OD1 ASN A 262      31.415  91.254  -9.024  1.00 44.70           O  
ATOM   3360  ND2 ASN A 262      30.696  92.642  -7.426  1.00 36.43           N  
ATOM   3361  H   ASN A 262      34.178  95.316  -9.328  1.00  0.00           H  
ATOM   3362  HA  ASN A 262      33.032  92.877 -10.615  1.00  0.00           H  
ATOM   3363  HB3 ASN A 262      32.824  93.940  -7.771  1.00  0.00           H  
ATOM   3364  HB2 ASN A 262      33.712  92.541  -8.299  1.00  0.00           H  
ATOM   3365 HD21 ASN A 262      29.843  92.118  -7.300  1.00  0.00           H  
ATOM   3366 HD22 ASN A 262      30.868  93.471  -6.870  1.00  0.00           H  
ATOM   3367  N   CYS A 263      30.791  93.796 -11.053  1.00 44.49           N  
ATOM   3368  CA  CYS A 263      29.504  94.259 -11.524  1.00 46.18           C  
ATOM   3369  C   CYS A 263      28.444  93.156 -11.464  1.00 52.54           C  
ATOM   3370  O   CYS A 263      27.297  93.408 -11.815  1.00 53.09           O  
ATOM   3371  CB  CYS A 263      29.703  94.824 -12.931  1.00 46.89           C  
ATOM   3372  SG  CYS A 263      28.357  95.929 -13.337  1.00 51.16           S  
ATOM   3373  H   CYS A 263      31.094  92.891 -11.390  1.00  0.00           H  
ATOM   3374  HA  CYS A 263      29.162  95.055 -10.863  1.00  0.00           H  
ATOM   3375  HB3 CYS A 263      29.763  94.028 -13.674  1.00  0.00           H  
ATOM   3376  HB2 CYS A 263      30.632  95.382 -12.997  1.00  0.00           H  
ATOM   3377  HG  CYS A 263      28.823  96.284 -14.539  1.00  0.00           H  
ATOM   3378  N   VAL A 264      28.809  91.932 -11.057  1.00 51.10           N  
ATOM   3379  CA  VAL A 264      27.911  90.783 -11.082  1.00 51.55           C  
ATOM   3380  C   VAL A 264      27.463  90.457  -9.653  1.00 56.39           C  
ATOM   3381  O   VAL A 264      26.260  90.429  -9.394  1.00 56.57           O  
ATOM   3382  CB  VAL A 264      28.607  89.592 -11.790  1.00 55.32           C  
ATOM   3383  CG1 VAL A 264      27.751  88.311 -11.769  1.00 55.07           C  
ATOM   3384  CG2 VAL A 264      28.951  89.938 -13.253  1.00 54.81           C  
ATOM   3385  H   VAL A 264      29.762  91.778 -10.764  1.00  0.00           H  
ATOM   3386  HA  VAL A 264      27.007  91.002 -11.654  1.00  0.00           H  
ATOM   3387  HB  VAL A 264      29.542  89.375 -11.272  1.00  0.00           H  
ATOM   3388 HG11 VAL A 264      28.231  87.514 -12.336  1.00  0.00           H  
ATOM   3389 HG12 VAL A 264      27.598  87.932 -10.759  1.00  0.00           H  
ATOM   3390 HG13 VAL A 264      26.770  88.484 -12.213  1.00  0.00           H  
ATOM   3391 HG21 VAL A 264      29.485  89.118 -13.734  1.00  0.00           H  
ATOM   3392 HG22 VAL A 264      28.051  90.133 -13.836  1.00  0.00           H  
ATOM   3393 HG23 VAL A 264      29.585  90.820 -13.332  1.00  0.00           H  
ATOM   3394  N   GLY A 265      28.407  90.223  -8.729  1.00 53.40           N  
ATOM   3395  CA  GLY A 265      28.103  89.757  -7.379  1.00 53.56           C  
ATOM   3396  C   GLY A 265      28.168  88.229  -7.292  1.00 58.48           C  
ATOM   3397  O   GLY A 265      28.677  87.563  -8.196  1.00 57.11           O  
ATOM   3398  H   GLY A 265      29.379  90.278  -9.000  1.00  0.00           H  
ATOM   3399  HA2 GLY A 265      27.111  90.084  -7.067  1.00  0.00           H  
ATOM   3400  HA3 GLY A 265      28.783  90.212  -6.661  1.00  0.00           H  
ATOM   3401  N   GLY A 266      27.656  87.679  -6.182  1.00 56.97           N  
ATOM   3402  CA  GLY A 266      27.521  86.247  -5.930  1.00 57.70           C  
ATOM   3403  C   GLY A 266      28.840  85.472  -6.001  1.00 62.95           C  
ATOM   3404  O   GLY A 266      29.843  85.897  -5.430  1.00 62.85           O  
ATOM   3405  H   GLY A 266      27.282  88.296  -5.471  1.00  0.00           H  
ATOM   3406  HA2 GLY A 266      26.810  85.829  -6.640  1.00  0.00           H  
ATOM   3407  HA3 GLY A 266      27.091  86.111  -4.937  1.00  0.00           H  
ATOM   3408  N   LYS A 267      28.826  84.335  -6.715  1.00 59.75           N  
ATOM   3409  CA  LYS A 267      29.992  83.472  -6.912  1.00 59.36           C  
ATOM   3410  C   LYS A 267      30.996  84.037  -7.923  1.00 60.37           C  
ATOM   3411  O   LYS A 267      32.184  83.751  -7.789  1.00 60.19           O  
ATOM   3412  CB  LYS A 267      29.538  82.073  -7.380  1.00 63.32           C  
ATOM   3413  CG  LYS A 267      29.218  81.164  -6.184  1.00 88.28           C  
ATOM   3414  CD  LYS A 267      28.585  79.817  -6.562  1.00104.40           C  
ATOM   3415  CE  LYS A 267      29.593  78.754  -7.018  1.00120.17           C  
ATOM   3416  NZ  LYS A 267      28.935  77.446  -7.190  1.00131.47           N1+
ATOM   3417  H   LYS A 267      27.959  84.051  -7.148  1.00  0.00           H  
ATOM   3418  HA  LYS A 267      30.521  83.373  -5.962  1.00  0.00           H  
ATOM   3419  HB3 LYS A 267      30.320  81.585  -7.966  1.00  0.00           H  
ATOM   3420  HB2 LYS A 267      28.677  82.157  -8.044  1.00  0.00           H  
ATOM   3421  HG3 LYS A 267      28.513  81.692  -5.540  1.00  0.00           H  
ATOM   3422  HG2 LYS A 267      30.110  81.005  -5.576  1.00  0.00           H  
ATOM   3423  HD2 LYS A 267      27.814  79.964  -7.320  1.00  0.00           H  
ATOM   3424  HD3 LYS A 267      28.067  79.437  -5.680  1.00  0.00           H  
ATOM   3425  HE3 LYS A 267      30.391  78.645  -6.283  1.00  0.00           H  
ATOM   3426  HE2 LYS A 267      30.060  79.048  -7.959  1.00  0.00           H  
ATOM   3427  HZ1 LYS A 267      28.201  77.521  -7.880  1.00  0.00           H  
ATOM   3428  HZ2 LYS A 267      29.615  76.763  -7.494  1.00  0.00           H  
ATOM   3429  HZ3 LYS A 267      28.537  77.151  -6.310  1.00  0.00           H  
ATOM   3430  N   SER A 268      30.555  84.871  -8.885  1.00 55.01           N  
ATOM   3431  CA  SER A 268      31.447  85.597  -9.791  1.00 53.78           C  
ATOM   3432  C   SER A 268      32.354  86.547  -8.989  1.00 54.34           C  
ATOM   3433  O   SER A 268      33.573  86.490  -9.135  1.00 53.38           O  
ATOM   3434  CB  SER A 268      30.621  86.373 -10.836  1.00 57.19           C  
ATOM   3435  OG  SER A 268      31.453  87.069 -11.742  1.00 61.37           O  
ATOM   3436  H   SER A 268      29.569  85.083  -8.928  1.00  0.00           H  
ATOM   3437  HA  SER A 268      32.075  84.871 -10.312  1.00  0.00           H  
ATOM   3438  HB3 SER A 268      29.972  87.100 -10.351  1.00  0.00           H  
ATOM   3439  HB2 SER A 268      29.978  85.699 -11.402  1.00  0.00           H  
ATOM   3440  HG  SER A 268      31.786  86.445 -12.379  1.00  0.00           H  
ATOM   3441  N   SER A 269      31.760  87.350  -8.086  1.00 48.58           N  
ATOM   3442  CA  SER A 269      32.474  88.270  -7.198  1.00 47.57           C  
ATOM   3443  C   SER A 269      33.375  87.564  -6.179  1.00 53.22           C  
ATOM   3444  O   SER A 269      34.439  88.090  -5.856  1.00 52.36           O  
ATOM   3445  CB  SER A 269      31.470  89.179  -6.471  1.00 48.48           C  
ATOM   3446  OG  SER A 269      30.851  88.602  -5.333  1.00 55.10           O  
ATOM   3447  H   SER A 269      30.751  87.325  -8.017  1.00  0.00           H  
ATOM   3448  HA  SER A 269      33.100  88.901  -7.832  1.00  0.00           H  
ATOM   3449  HB2 SER A 269      30.730  89.518  -7.184  1.00  0.00           H  
ATOM   3450  HB3 SER A 269      31.986  90.077  -6.136  1.00  0.00           H  
ATOM   3451  HG  SER A 269      30.395  87.813  -5.592  1.00  0.00           H  
ATOM   3452  N   THR A 270      32.977  86.374  -5.696  1.00 50.11           N  
ATOM   3453  CA  THR A 270      33.765  85.599  -4.738  1.00 49.39           C  
ATOM   3454  C   THR A 270      35.043  85.082  -5.413  1.00 51.93           C  
ATOM   3455  O   THR A 270      36.096  85.067  -4.777  1.00 51.16           O  
ATOM   3456  CB  THR A 270      32.945  84.407  -4.196  1.00 56.93           C  
ATOM   3457  OG1 THR A 270      31.773  84.887  -3.578  1.00 57.84           O  
ATOM   3458  CG2 THR A 270      33.694  83.606  -3.114  1.00 54.51           C  
ATOM   3459  H   THR A 270      32.097  85.990  -6.009  1.00  0.00           H  
ATOM   3460  HA  THR A 270      34.045  86.250  -3.906  1.00  0.00           H  
ATOM   3461  HB  THR A 270      32.658  83.738  -5.008  1.00  0.00           H  
ATOM   3462  HG1 THR A 270      31.241  85.330  -4.225  1.00  0.00           H  
ATOM   3463 HG21 THR A 270      33.051  82.839  -2.683  1.00  0.00           H  
ATOM   3464 HG22 THR A 270      34.568  83.095  -3.517  1.00  0.00           H  
ATOM   3465 HG23 THR A 270      34.028  84.253  -2.302  1.00  0.00           H  
ATOM   3466  N   GLU A 271      34.965  84.716  -6.703  1.00 48.20           N  
ATOM   3467  CA  GLU A 271      36.120  84.273  -7.465  1.00 48.01           C  
ATOM   3468  C   GLU A 271      37.021  85.434  -7.885  1.00 50.57           C  
ATOM   3469  O   GLU A 271      38.225  85.213  -7.964  1.00 49.95           O  
ATOM   3470  CB  GLU A 271      35.682  83.544  -8.740  1.00 49.72           C  
ATOM   3471  CG  GLU A 271      35.196  82.101  -8.569  1.00 62.60           C  
ATOM   3472  CD  GLU A 271      36.027  81.261  -7.617  1.00 83.92           C  
ATOM   3473  OE1 GLU A 271      37.096  80.787  -8.058  1.00 71.56           O  
ATOM   3474  OE2 GLU A 271      35.586  81.134  -6.455  1.00 76.93           O1-
ATOM   3475  H   GLU A 271      34.071  84.747  -7.175  1.00  0.00           H  
ATOM   3476  HA  GLU A 271      36.735  83.627  -6.842  1.00  0.00           H  
ATOM   3477  HB3 GLU A 271      36.559  83.482  -9.376  1.00  0.00           H  
ATOM   3478  HB2 GLU A 271      34.934  84.125  -9.279  1.00  0.00           H  
ATOM   3479  HG2 GLU A 271      35.261  81.603  -9.533  1.00  0.00           H  
ATOM   3480  HG3 GLU A 271      34.161  82.086  -8.231  1.00  0.00           H  
ATOM   3481  N   LEU A 272      36.488  86.652  -8.094  1.00 46.50           N  
ATOM   3482  CA  LEU A 272      37.299  87.849  -8.326  1.00 45.53           C  
ATOM   3483  C   LEU A 272      38.169  88.179  -7.108  1.00 49.01           C  
ATOM   3484  O   LEU A 272      39.363  88.429  -7.276  1.00 49.34           O  
ATOM   3485  CB  LEU A 272      36.420  89.075  -8.647  1.00 45.62           C  
ATOM   3486  CG  LEU A 272      35.877  89.192 -10.082  1.00 50.75           C  
ATOM   3487  CD1 LEU A 272      35.244  90.577 -10.258  1.00 51.61           C  
ATOM   3488  CD2 LEU A 272      36.963  88.997 -11.138  1.00 51.91           C  
ATOM   3489  H   LEU A 272      35.485  86.763  -8.035  1.00  0.00           H  
ATOM   3490  HA  LEU A 272      37.989  87.645  -9.145  1.00  0.00           H  
ATOM   3491  HB3 LEU A 272      37.007  89.975  -8.457  1.00  0.00           H  
ATOM   3492  HB2 LEU A 272      35.588  89.129  -7.946  1.00  0.00           H  
ATOM   3493  HG  LEU A 272      35.108  88.435 -10.242  1.00  0.00           H  
ATOM   3494 HD11 LEU A 272      34.933  90.743 -11.286  1.00  0.00           H  
ATOM   3495 HD12 LEU A 272      34.373  90.693  -9.614  1.00  0.00           H  
ATOM   3496 HD13 LEU A 272      35.946  91.376 -10.013  1.00  0.00           H  
ATOM   3497 HD21 LEU A 272      36.617  89.290 -12.130  1.00  0.00           H  
ATOM   3498 HD22 LEU A 272      37.824  89.607 -10.876  1.00  0.00           H  
ATOM   3499 HD23 LEU A 272      37.277  87.956 -11.210  1.00  0.00           H  
ATOM   3500  N   LEU A 273      37.596  88.095  -5.891  1.00 44.18           N  
ATOM   3501  CA  LEU A 273      38.326  88.240  -4.629  1.00 43.47           C  
ATOM   3502  C   LEU A 273      39.455  87.219  -4.471  1.00 49.55           C  
ATOM   3503  O   LEU A 273      40.481  87.525  -3.872  1.00 50.98           O  
ATOM   3504  CB  LEU A 273      37.395  88.054  -3.416  1.00 42.90           C  
ATOM   3505  CG  LEU A 273      36.540  89.241  -2.977  1.00 46.10           C  
ATOM   3506  CD1 LEU A 273      35.732  88.798  -1.752  1.00 45.39           C  
ATOM   3507  CD2 LEU A 273      37.381  90.481  -2.642  1.00 46.52           C  
ATOM   3508  H   LEU A 273      36.608  87.884  -5.837  1.00  0.00           H  
ATOM   3509  HA  LEU A 273      38.790  89.224  -4.618  1.00  0.00           H  
ATOM   3510  HB3 LEU A 273      37.998  87.813  -2.543  1.00  0.00           H  
ATOM   3511  HB2 LEU A 273      36.757  87.187  -3.577  1.00  0.00           H  
ATOM   3512  HG  LEU A 273      35.847  89.485  -3.781  1.00  0.00           H  
ATOM   3513 HD11 LEU A 273      34.984  89.527  -1.464  1.00  0.00           H  
ATOM   3514 HD12 LEU A 273      35.191  87.873  -1.957  1.00  0.00           H  
ATOM   3515 HD13 LEU A 273      36.375  88.619  -0.889  1.00  0.00           H  
ATOM   3516 HD21 LEU A 273      36.752  91.273  -2.240  1.00  0.00           H  
ATOM   3517 HD22 LEU A 273      38.147  90.265  -1.898  1.00  0.00           H  
ATOM   3518 HD23 LEU A 273      37.864  90.889  -3.525  1.00  0.00           H  
ATOM   3519  N   ARG A 274      39.262  86.011  -5.012  1.00 46.90           N  
ATOM   3520  CA  ARG A 274      40.192  84.897  -4.910  1.00 46.04           C  
ATOM   3521  C   ARG A 274      41.426  85.091  -5.806  1.00 48.96           C  
ATOM   3522  O   ARG A 274      42.467  84.498  -5.527  1.00 48.59           O  
ATOM   3523  CB  ARG A 274      39.413  83.635  -5.334  1.00 45.55           C  
ATOM   3524  CG  ARG A 274      39.622  82.446  -4.397  1.00 48.04           C  
ATOM   3525  CD  ARG A 274      38.432  81.471  -4.429  1.00 55.01           C  
ATOM   3526  NE  ARG A 274      37.494  81.717  -3.323  1.00 68.33           N  
ATOM   3527  CZ  ARG A 274      37.755  81.472  -2.026  1.00 87.97           C  
ATOM   3528  NH1 ARG A 274      38.947  80.999  -1.632  1.00 78.77           N  
ATOM   3529  NH2 ARG A 274      36.813  81.702  -1.104  1.00 73.68           N1+
ATOM   3530  H   ARG A 274      38.392  85.844  -5.497  1.00  0.00           H  
ATOM   3531  HA  ARG A 274      40.520  84.825  -3.872  1.00  0.00           H  
ATOM   3532  HB3 ARG A 274      39.613  83.347  -6.368  1.00  0.00           H  
ATOM   3533  HB2 ARG A 274      38.348  83.858  -5.308  1.00  0.00           H  
ATOM   3534  HG3 ARG A 274      39.769  82.806  -3.379  1.00  0.00           H  
ATOM   3535  HG2 ARG A 274      40.543  81.929  -4.667  1.00  0.00           H  
ATOM   3536  HD3 ARG A 274      38.790  80.445  -4.342  1.00  0.00           H  
ATOM   3537  HD2 ARG A 274      37.911  81.525  -5.383  1.00  0.00           H  
ATOM   3538  HE  ARG A 274      36.594  82.094  -3.589  1.00  0.00           H  
ATOM   3539 HH11 ARG A 274      39.138  80.825  -0.657  1.00  0.00           H  
ATOM   3540 HH12 ARG A 274      39.662  80.813  -2.320  1.00  0.00           H  
ATOM   3541 HH21 ARG A 274      36.993  81.513  -0.128  1.00  0.00           H  
ATOM   3542 HH22 ARG A 274      35.907  82.052  -1.381  1.00  0.00           H  
ATOM   3543  N   GLN A 275      41.330  85.936  -6.846  1.00 45.22           N  
ATOM   3544  CA  GLN A 275      42.434  86.239  -7.751  1.00 44.23           C  
ATOM   3545  C   GLN A 275      43.257  87.445  -7.289  1.00 46.74           C  
ATOM   3546  O   GLN A 275      44.340  87.660  -7.829  1.00 45.62           O  
ATOM   3547  CB  GLN A 275      41.869  86.576  -9.147  1.00 45.37           C  
ATOM   3548  CG  GLN A 275      41.039  85.468  -9.819  1.00 52.25           C  
ATOM   3549  CD  GLN A 275      41.621  84.061  -9.686  1.00 64.56           C  
ATOM   3550  OE1 GLN A 275      42.825  83.866  -9.832  1.00 59.54           O  
ATOM   3551  NE2 GLN A 275      40.768  83.077  -9.398  1.00 57.66           N  
ATOM   3552  H   GLN A 275      40.446  86.398  -7.015  1.00  0.00           H  
ATOM   3553  HA  GLN A 275      43.125  85.398  -7.811  1.00  0.00           H  
ATOM   3554  HB2 GLN A 275      42.697  86.800  -9.812  1.00  0.00           H  
ATOM   3555  HB3 GLN A 275      41.269  87.487  -9.102  1.00  0.00           H  
ATOM   3556  HG2 GLN A 275      40.946  85.677 -10.884  1.00  0.00           H  
ATOM   3557  HG3 GLN A 275      40.031  85.493  -9.432  1.00  0.00           H  
ATOM   3558 HE21 GLN A 275      41.108  82.132  -9.301  1.00  0.00           H  
ATOM   3559 HE22 GLN A 275      39.785  83.278  -9.273  1.00  0.00           H  
ATOM   3560  N   LEU A 276      42.779  88.213  -6.295  1.00 44.26           N  
ATOM   3561  CA  LEU A 276      43.480  89.379  -5.776  1.00 44.08           C  
ATOM   3562  C   LEU A 276      44.722  88.975  -4.977  1.00 46.40           C  
ATOM   3563  O   LEU A 276      44.715  87.998  -4.225  1.00 44.68           O  
ATOM   3564  CB  LEU A 276      42.558  90.199  -4.851  1.00 44.15           C  
ATOM   3565  CG  LEU A 276      41.529  91.089  -5.572  1.00 48.06           C  
ATOM   3566  CD1 LEU A 276      40.594  91.743  -4.550  1.00 47.32           C  
ATOM   3567  CD2 LEU A 276      42.206  92.180  -6.417  1.00 49.37           C  
ATOM   3568  H   LEU A 276      41.893  87.969  -5.875  1.00  0.00           H  
ATOM   3569  HA  LEU A 276      43.804  89.988  -6.619  1.00  0.00           H  
ATOM   3570  HB3 LEU A 276      43.164  90.857  -4.227  1.00  0.00           H  
ATOM   3571  HB2 LEU A 276      42.052  89.530  -4.156  1.00  0.00           H  
ATOM   3572  HG  LEU A 276      40.920  90.467  -6.229  1.00  0.00           H  
ATOM   3573 HD11 LEU A 276      39.843  92.350  -5.049  1.00  0.00           H  
ATOM   3574 HD12 LEU A 276      40.079  90.998  -3.951  1.00  0.00           H  
ATOM   3575 HD13 LEU A 276      41.140  92.394  -3.868  1.00  0.00           H  
ATOM   3576 HD21 LEU A 276      41.487  92.938  -6.719  1.00  0.00           H  
ATOM   3577 HD22 LEU A 276      42.991  92.690  -5.860  1.00  0.00           H  
ATOM   3578 HD23 LEU A 276      42.643  91.776  -7.329  1.00  0.00           H  
ATOM   3579  N   ALA A 277      45.773  89.792  -5.120  1.00 43.84           N  
ATOM   3580  CA  ALA A 277      46.979  89.730  -4.310  1.00 43.06           C  
ATOM   3581  C   ALA A 277      46.686  90.248  -2.901  1.00 47.59           C  
ATOM   3582  O   ALA A 277      45.665  90.898  -2.663  1.00 48.20           O  
ATOM   3583  CB  ALA A 277      48.043  90.632  -4.951  1.00 43.24           C  
ATOM   3584  H   ALA A 277      45.689  90.566  -5.766  1.00  0.00           H  
ATOM   3585  HA  ALA A 277      47.333  88.701  -4.247  1.00  0.00           H  
ATOM   3586  HB1 ALA A 277      48.999  90.557  -4.432  1.00  0.00           H  
ATOM   3587  HB2 ALA A 277      48.216  90.378  -5.995  1.00  0.00           H  
ATOM   3588  HB3 ALA A 277      47.729  91.673  -4.913  1.00  0.00           H  
ATOM   3589  N   ARG A 278      47.606  89.967  -1.970  1.00 43.83           N  
ATOM   3590  CA  ARG A 278      47.570  90.443  -0.593  1.00 43.64           C  
ATOM   3591  C   ARG A 278      47.416  91.972  -0.533  1.00 43.58           C  
ATOM   3592  O   ARG A 278      48.245  92.691  -1.091  1.00 43.07           O  
ATOM   3593  CB  ARG A 278      48.847  89.963   0.128  1.00 47.19           C  
ATOM   3594  CG  ARG A 278      48.569  88.909   1.215  1.00 64.82           C  
ATOM   3595  CD  ARG A 278      49.608  88.899   2.338  1.00 76.75           C  
ATOM   3596  NE  ARG A 278      49.718  90.245   2.925  1.00 87.01           N  
ATOM   3597  CZ  ARG A 278      49.198  90.680   4.082  1.00106.36           C  
ATOM   3598  NH1 ARG A 278      48.540  89.857   4.907  1.00 95.96           N  
ATOM   3599  NH2 ARG A 278      49.335  91.972   4.409  1.00 92.82           N1+
ATOM   3600  H   ARG A 278      48.420  89.441  -2.251  1.00  0.00           H  
ATOM   3601  HA  ARG A 278      46.693  90.002  -0.136  1.00  0.00           H  
ATOM   3602  HB3 ARG A 278      49.358  90.827   0.550  1.00  0.00           H  
ATOM   3603  HB2 ARG A 278      49.572  89.555  -0.577  1.00  0.00           H  
ATOM   3604  HG3 ARG A 278      48.475  87.919   0.769  1.00  0.00           H  
ATOM   3605  HG2 ARG A 278      47.613  89.128   1.683  1.00  0.00           H  
ATOM   3606  HD2 ARG A 278      50.583  88.614   1.940  1.00  0.00           H  
ATOM   3607  HD3 ARG A 278      49.351  88.158   3.095  1.00  0.00           H  
ATOM   3608  HE  ARG A 278      50.226  90.913   2.364  1.00  0.00           H  
ATOM   3609 HH11 ARG A 278      48.184  90.191   5.791  1.00  0.00           H  
ATOM   3610 HH12 ARG A 278      48.398  88.887   4.659  1.00  0.00           H  
ATOM   3611 HH21 ARG A 278      48.964  92.323   5.281  1.00  0.00           H  
ATOM   3612 HH22 ARG A 278      49.812  92.612   3.792  1.00  0.00           H  
ATOM   3613  N   GLY A 279      46.341  92.459   0.101  1.00 36.19           N  
ATOM   3614  CA  GLY A 279      46.051  93.883   0.212  1.00 34.78           C  
ATOM   3615  C   GLY A 279      45.373  94.508  -1.013  1.00 36.44           C  
ATOM   3616  O   GLY A 279      45.345  95.732  -1.103  1.00 35.64           O  
ATOM   3617  H   GLY A 279      45.707  91.812   0.553  1.00  0.00           H  
ATOM   3618  HA2 GLY A 279      46.969  94.432   0.423  1.00  0.00           H  
ATOM   3619  HA3 GLY A 279      45.417  94.040   1.077  1.00  0.00           H  
ATOM   3620  N   GLY A 280      44.849  93.714  -1.961  1.00 30.55           N  
ATOM   3621  CA  GLY A 280      44.141  94.214  -3.138  1.00 30.16           C  
ATOM   3622  C   GLY A 280      42.730  94.724  -2.810  1.00 34.32           C  
ATOM   3623  O   GLY A 280      42.172  94.380  -1.769  1.00 34.30           O  
ATOM   3624  H   GLY A 280      44.930  92.712  -1.856  1.00  0.00           H  
ATOM   3625  HA3 GLY A 280      44.066  93.406  -3.865  1.00  0.00           H  
ATOM   3626  HA2 GLY A 280      44.728  95.009  -3.599  1.00  0.00           H  
ATOM   3627  N   THR A 281      42.150  95.540  -3.700  1.00 31.54           N  
ATOM   3628  CA  THR A 281      40.815  96.115  -3.552  1.00 30.89           C  
ATOM   3629  C   THR A 281      39.902  95.559  -4.649  1.00 35.76           C  
ATOM   3630  O   THR A 281      40.236  95.660  -5.826  1.00 33.95           O  
ATOM   3631  CB  THR A 281      40.882  97.659  -3.663  1.00 35.82           C  
ATOM   3632  OG1 THR A 281      41.759  98.185  -2.688  1.00 33.82           O  
ATOM   3633  CG2 THR A 281      39.520  98.322  -3.396  1.00 32.93           C  
ATOM   3634  H   THR A 281      42.666  95.773  -4.540  1.00  0.00           H  
ATOM   3635  HA  THR A 281      40.393  95.860  -2.585  1.00  0.00           H  
ATOM   3636  HB  THR A 281      41.250  97.961  -4.645  1.00  0.00           H  
ATOM   3637  HG1 THR A 281      42.657  98.014  -2.955  1.00  0.00           H  
ATOM   3638 HG21 THR A 281      39.598  99.409  -3.433  1.00  0.00           H  
ATOM   3639 HG22 THR A 281      38.767  98.030  -4.125  1.00  0.00           H  
ATOM   3640 HG23 THR A 281      39.142  98.048  -2.411  1.00  0.00           H  
ATOM   3641  N   MET A 282      38.720  95.045  -4.276  1.00 33.18           N  
ATOM   3642  CA  MET A 282      37.634  94.784  -5.214  1.00 31.83           C  
ATOM   3643  C   MET A 282      36.627  95.928  -5.093  1.00 33.61           C  
ATOM   3644  O   MET A 282      35.978  96.083  -4.062  1.00 32.08           O  
ATOM   3645  CB  MET A 282      36.930  93.447  -4.909  1.00 33.64           C  
ATOM   3646  CG  MET A 282      35.818  93.139  -5.931  1.00 36.39           C  
ATOM   3647  SD  MET A 282      35.222  91.431  -5.962  1.00 38.89           S  
ATOM   3648  CE  MET A 282      34.005  91.488  -4.628  1.00 34.08           C  
ATOM   3649  H   MET A 282      38.510  94.979  -3.287  1.00  0.00           H  
ATOM   3650  HA  MET A 282      38.017  94.736  -6.224  1.00  0.00           H  
ATOM   3651  HB3 MET A 282      36.529  93.427  -3.894  1.00  0.00           H  
ATOM   3652  HB2 MET A 282      37.664  92.648  -4.960  1.00  0.00           H  
ATOM   3653  HG3 MET A 282      36.196  93.338  -6.934  1.00  0.00           H  
ATOM   3654  HG2 MET A 282      34.961  93.800  -5.798  1.00  0.00           H  
ATOM   3655  HE1 MET A 282      33.556  90.507  -4.479  1.00  0.00           H  
ATOM   3656  HE2 MET A 282      34.509  91.773  -3.709  1.00  0.00           H  
ATOM   3657  HE3 MET A 282      33.217  92.210  -4.845  1.00  0.00           H  
ATOM   3658  N   VAL A 283      36.482  96.710  -6.166  1.00 29.80           N  
ATOM   3659  CA  VAL A 283      35.512  97.792  -6.265  1.00 29.73           C  
ATOM   3660  C   VAL A 283      34.296  97.231  -7.005  1.00 34.29           C  
ATOM   3661  O   VAL A 283      34.398  96.822  -8.162  1.00 32.08           O  
ATOM   3662  CB  VAL A 283      36.135  98.964  -7.057  1.00 33.85           C  
ATOM   3663  CG1 VAL A 283      35.153 100.132  -7.263  1.00 32.75           C  
ATOM   3664  CG2 VAL A 283      37.408  99.483  -6.374  1.00 33.56           C  
ATOM   3665  H   VAL A 283      37.030  96.503  -6.992  1.00  0.00           H  
ATOM   3666  HA  VAL A 283      35.225  98.155  -5.278  1.00  0.00           H  
ATOM   3667  HB  VAL A 283      36.427  98.604  -8.045  1.00  0.00           H  
ATOM   3668 HG11 VAL A 283      35.639 100.951  -7.793  1.00  0.00           H  
ATOM   3669 HG12 VAL A 283      34.282  99.848  -7.855  1.00  0.00           H  
ATOM   3670 HG13 VAL A 283      34.798 100.521  -6.309  1.00  0.00           H  
ATOM   3671 HG21 VAL A 283      37.885 100.222  -7.012  1.00  0.00           H  
ATOM   3672 HG22 VAL A 283      37.197  99.944  -5.410  1.00  0.00           H  
ATOM   3673 HG23 VAL A 283      38.147  98.698  -6.225  1.00  0.00           H  
ATOM   3674  N   THR A 284      33.142  97.230  -6.327  1.00 32.26           N  
ATOM   3675  CA  THR A 284      31.864  96.859  -6.914  1.00 31.44           C  
ATOM   3676  C   THR A 284      31.219  98.147  -7.424  1.00 37.42           C  
ATOM   3677  O   THR A 284      31.058  99.110  -6.685  1.00 36.45           O  
ATOM   3678  CB  THR A 284      30.968  96.193  -5.852  1.00 36.41           C  
ATOM   3679  OG1 THR A 284      31.562  94.949  -5.541  1.00 38.09           O  
ATOM   3680  CG2 THR A 284      29.536  95.893  -6.334  1.00 32.19           C  
ATOM   3681  H   THR A 284      33.134  97.585  -5.379  1.00  0.00           H  
ATOM   3682  HA  THR A 284      32.021  96.153  -7.720  1.00  0.00           H  
ATOM   3683  HB  THR A 284      30.924  96.808  -4.954  1.00  0.00           H  
ATOM   3684  HG1 THR A 284      32.417  95.115  -5.174  1.00  0.00           H  
ATOM   3685 HG21 THR A 284      28.989  95.306  -5.595  1.00  0.00           H  
ATOM   3686 HG22 THR A 284      28.962  96.804  -6.500  1.00  0.00           H  
ATOM   3687 HG23 THR A 284      29.543  95.328  -7.267  1.00  0.00           H  
ATOM   3688  N   TYR A 285      30.830  98.158  -8.694  1.00 37.25           N  
ATOM   3689  CA  TYR A 285      30.172  99.294  -9.312  1.00 37.27           C  
ATOM   3690  C   TYR A 285      28.822  98.893  -9.880  1.00 46.20           C  
ATOM   3691  O   TYR A 285      28.132  99.756 -10.378  1.00 44.34           O  
ATOM   3692  CB  TYR A 285      31.106  99.959 -10.331  1.00 36.79           C  
ATOM   3693  CG  TYR A 285      31.286  99.180 -11.619  1.00 37.54           C  
ATOM   3694  CD1 TYR A 285      32.238  98.145 -11.706  1.00 39.75           C  
ATOM   3695  CD2 TYR A 285      30.475  99.482 -12.730  1.00 37.03           C  
ATOM   3696  CE1 TYR A 285      32.386  97.425 -12.906  1.00 39.37           C  
ATOM   3697  CE2 TYR A 285      30.598  98.742 -13.917  1.00 37.35           C  
ATOM   3698  CZ  TYR A 285      31.561  97.720 -14.009  1.00 43.00           C  
ATOM   3699  OH  TYR A 285      31.683  97.010 -15.166  1.00 43.04           O  
ATOM   3700  H   TYR A 285      31.007  97.342  -9.268  1.00  0.00           H  
ATOM   3701  HA  TYR A 285      29.940 100.061  -8.571  1.00  0.00           H  
ATOM   3702  HB2 TYR A 285      32.076 100.126  -9.864  1.00  0.00           H  
ATOM   3703  HB3 TYR A 285      30.730 100.954 -10.576  1.00  0.00           H  
ATOM   3704  HD1 TYR A 285      32.864  97.906 -10.858  1.00  0.00           H  
ATOM   3705  HD2 TYR A 285      29.751 100.277 -12.667  1.00  0.00           H  
ATOM   3706  HE1 TYR A 285      33.121  96.636 -12.969  1.00  0.00           H  
ATOM   3707  HE2 TYR A 285      29.962  98.962 -14.761  1.00  0.00           H  
ATOM   3708  HH  TYR A 285      32.365  96.357 -15.140  1.00  0.00           H  
ATOM   3709  N   GLY A 286      28.391  97.635  -9.780  1.00 49.07           N  
ATOM   3710  CA  GLY A 286      27.060  97.258 -10.209  1.00 52.17           C  
ATOM   3711  C   GLY A 286      26.652  95.905  -9.677  1.00 61.61           C  
ATOM   3712  O   GLY A 286      27.268  95.362  -8.760  1.00 61.06           O  
ATOM   3713  H   GLY A 286      28.969  96.933  -9.340  1.00  0.00           H  
ATOM   3714  HA3 GLY A 286      27.037  97.215 -11.290  1.00  0.00           H  
ATOM   3715  HA2 GLY A 286      26.318  97.991  -9.888  1.00  0.00           H  
ATOM   3716  N   GLY A 287      25.600  95.375 -10.297  1.00 63.84           N  
ATOM   3717  CA  GLY A 287      25.009  94.094  -9.976  1.00 66.34           C  
ATOM   3718  C   GLY A 287      23.551  94.251  -9.605  1.00 76.82           C  
ATOM   3719  O   GLY A 287      22.926  95.294  -9.799  1.00 76.74           O  
ATOM   3720  H   GLY A 287      25.169  95.899 -11.046  1.00  0.00           H  
ATOM   3721  HA3 GLY A 287      25.545  93.574  -9.179  1.00  0.00           H  
ATOM   3722  HA2 GLY A 287      25.041  93.452 -10.855  1.00  0.00           H  
ATOM   3723  N   MET A 288      23.011  93.150  -9.103  1.00 77.52           N  
ATOM   3724  CA  MET A 288      21.614  93.001  -8.767  1.00 79.02           C  
ATOM   3725  C   MET A 288      21.412  93.282  -7.274  1.00 84.66           C  
ATOM   3726  O   MET A 288      22.293  93.022  -6.451  1.00 84.30           O  
ATOM   3727  CB  MET A 288      21.281  91.539  -9.072  1.00 81.88           C  
ATOM   3728  CG  MET A 288      20.712  91.292 -10.468  1.00 86.29           C  
ATOM   3729  SD  MET A 288      19.380  90.076 -10.449  1.00 91.55           S  
ATOM   3730  CE  MET A 288      18.127  91.085  -9.608  1.00 88.53           C  
ATOM   3731  H   MET A 288      23.608  92.347  -8.963  1.00  0.00           H  
ATOM   3732  HA  MET A 288      20.980  93.677  -9.344  1.00  0.00           H  
ATOM   3733  HB3 MET A 288      20.625  91.119  -8.309  1.00  0.00           H  
ATOM   3734  HB2 MET A 288      22.205  90.972  -9.050  1.00  0.00           H  
ATOM   3735  HG3 MET A 288      21.499  90.948 -11.139  1.00  0.00           H  
ATOM   3736  HG2 MET A 288      20.316  92.208 -10.907  1.00  0.00           H  
ATOM   3737  HE1 MET A 288      17.192  90.529  -9.542  1.00  0.00           H  
ATOM   3738  HE2 MET A 288      18.430  91.351  -8.596  1.00  0.00           H  
ATOM   3739  HE3 MET A 288      17.937  92.001 -10.167  1.00  0.00           H  
ATOM   3740  N   ALA A 289      20.213  93.775  -6.928  1.00 82.10           N  
ATOM   3741  CA  ALA A 289      19.787  94.040  -5.552  1.00 81.85           C  
ATOM   3742  C   ALA A 289      19.527  92.750  -4.747  1.00 85.10           C  
ATOM   3743  O   ALA A 289      19.378  92.816  -3.528  1.00 84.88           O  
ATOM   3744  CB  ALA A 289      18.498  94.875  -5.598  1.00 82.51           C  
ATOM   3745  H   ALA A 289      19.546  93.972  -7.661  1.00  0.00           H  
ATOM   3746  HA  ALA A 289      20.565  94.613  -5.043  1.00  0.00           H  
ATOM   3747  HB1 ALA A 289      18.153  95.131  -4.596  1.00  0.00           H  
ATOM   3748  HB2 ALA A 289      18.658  95.812  -6.132  1.00  0.00           H  
ATOM   3749  HB3 ALA A 289      17.690  94.342  -6.101  1.00  0.00           H  
ATOM   3750  N   LYS A 290      19.515  91.589  -5.423  1.00 80.31           N  
ATOM   3751  CA  LYS A 290      19.324  90.253  -4.866  1.00 79.09           C  
ATOM   3752  C   LYS A 290      20.518  89.332  -5.159  1.00 80.09           C  
ATOM   3753  O   LYS A 290      20.410  88.117  -4.999  1.00 79.37           O  
ATOM   3754  CB  LYS A 290      17.970  89.685  -5.359  1.00 81.50           C  
ATOM   3755  CG  LYS A 290      17.052  89.289  -4.193  1.00 94.19           C  
ATOM   3756  CD  LYS A 290      15.582  89.063  -4.587  1.00104.02           C  
ATOM   3757  CE  LYS A 290      15.240  87.634  -5.035  1.00112.79           C  
ATOM   3758  NZ  LYS A 290      15.370  87.456  -6.490  1.00120.10           N1+
ATOM   3759  H   LYS A 290      19.660  91.642  -6.420  1.00  0.00           H  
ATOM   3760  HA  LYS A 290      19.306  90.326  -3.777  1.00  0.00           H  
ATOM   3761  HB3 LYS A 290      18.106  88.834  -6.028  1.00  0.00           H  
ATOM   3762  HB2 LYS A 290      17.453  90.435  -5.961  1.00  0.00           H  
ATOM   3763  HG3 LYS A 290      17.060  90.108  -3.472  1.00  0.00           H  
ATOM   3764  HG2 LYS A 290      17.456  88.426  -3.663  1.00  0.00           H  
ATOM   3765  HD2 LYS A 290      15.242  89.805  -5.311  1.00  0.00           H  
ATOM   3766  HD3 LYS A 290      14.991  89.255  -3.690  1.00  0.00           H  
ATOM   3767  HE3 LYS A 290      14.202  87.415  -4.779  1.00  0.00           H  
ATOM   3768  HE2 LYS A 290      15.851  86.897  -4.513  1.00  0.00           H  
ATOM   3769  HZ1 LYS A 290      16.325  87.631  -6.767  1.00  0.00           H  
ATOM   3770  HZ2 LYS A 290      15.118  86.510  -6.738  1.00  0.00           H  
ATOM   3771  HZ3 LYS A 290      14.757  88.102  -6.967  1.00  0.00           H  
ATOM   3772  N   GLN A 291      21.664  89.909  -5.552  1.00 74.26           N  
ATOM   3773  CA  GLN A 291      22.894  89.207  -5.914  1.00 72.56           C  
ATOM   3774  C   GLN A 291      24.056  89.933  -5.219  1.00 72.32           C  
ATOM   3775  O   GLN A 291      24.839  90.622  -5.874  1.00 72.18           O  
ATOM   3776  CB  GLN A 291      22.946  89.056  -7.449  1.00 73.91           C  
ATOM   3777  CG  GLN A 291      22.866  87.626  -7.994  1.00 88.20           C  
ATOM   3778  CD  GLN A 291      24.208  86.927  -8.136  1.00101.56           C  
ATOM   3779  OE1 GLN A 291      24.410  85.872  -7.543  1.00 95.55           O  
ATOM   3780  NE2 GLN A 291      25.116  87.487  -8.938  1.00 90.76           N  
ATOM   3781  H   GLN A 291      21.684  90.917  -5.621  1.00  0.00           H  
ATOM   3782  HA  GLN A 291      22.872  88.192  -5.520  1.00  0.00           H  
ATOM   3783  HB3 GLN A 291      23.735  89.641  -7.922  1.00  0.00           H  
ATOM   3784  HB2 GLN A 291      22.002  89.437  -7.807  1.00  0.00           H  
ATOM   3785  HG3 GLN A 291      22.424  87.651  -8.991  1.00  0.00           H  
ATOM   3786  HG2 GLN A 291      22.190  87.019  -7.390  1.00  0.00           H  
ATOM   3787 HE21 GLN A 291      26.014  87.043  -9.062  1.00  0.00           H  
ATOM   3788 HE22 GLN A 291      24.919  88.367  -9.394  1.00  0.00           H  
ATOM   3789  N   PRO A 292      24.146  89.803  -3.874  1.00 65.50           N  
ATOM   3790  CA  PRO A 292      25.072  90.545  -3.013  1.00 63.70           C  
ATOM   3791  C   PRO A 292      26.500  90.016  -3.171  1.00 62.22           C  
ATOM   3792  O   PRO A 292      26.707  88.891  -3.627  1.00 60.44           O  
ATOM   3793  CB  PRO A 292      24.551  90.288  -1.591  1.00 65.64           C  
ATOM   3794  CG  PRO A 292      23.943  88.900  -1.666  1.00 70.39           C  
ATOM   3795  CD  PRO A 292      23.382  88.831  -3.081  1.00 66.40           C  
ATOM   3796  HA  PRO A 292      25.046  91.612  -3.242  1.00  0.00           H  
ATOM   3797  HB3 PRO A 292      23.775  91.016  -1.350  1.00  0.00           H  
ATOM   3798  HB2 PRO A 292      25.321  90.370  -0.823  1.00  0.00           H  
ATOM   3799  HG3 PRO A 292      23.189  88.721  -0.899  1.00  0.00           H  
ATOM   3800  HG2 PRO A 292      24.726  88.150  -1.543  1.00  0.00           H  
ATOM   3801  HD2 PRO A 292      23.461  87.814  -3.464  1.00  0.00           H  
ATOM   3802  HD3 PRO A 292      22.332  89.116  -3.053  1.00  0.00           H  
ATOM   3803  N   VAL A 293      27.486  90.826  -2.779  1.00 56.21           N  
ATOM   3804  CA  VAL A 293      28.891  90.442  -2.769  1.00 54.19           C  
ATOM   3805  C   VAL A 293      29.190  89.674  -1.482  1.00 54.28           C  
ATOM   3806  O   VAL A 293      28.827  90.099  -0.389  1.00 51.78           O  
ATOM   3807  CB  VAL A 293      29.756  91.714  -2.895  1.00 58.10           C  
ATOM   3808  CG1 VAL A 293      31.185  91.588  -2.340  1.00 58.17           C  
ATOM   3809  CG2 VAL A 293      29.824  92.117  -4.370  1.00 57.80           C  
ATOM   3810  H   VAL A 293      27.248  91.718  -2.365  1.00  0.00           H  
ATOM   3811  HA  VAL A 293      29.102  89.788  -3.618  1.00  0.00           H  
ATOM   3812  HB  VAL A 293      29.278  92.527  -2.345  1.00  0.00           H  
ATOM   3813 HG11 VAL A 293      31.748  92.485  -2.589  1.00  0.00           H  
ATOM   3814 HG12 VAL A 293      31.204  91.492  -1.254  1.00  0.00           H  
ATOM   3815 HG13 VAL A 293      31.710  90.733  -2.769  1.00  0.00           H  
ATOM   3816 HG21 VAL A 293      30.335  93.068  -4.476  1.00  0.00           H  
ATOM   3817 HG22 VAL A 293      30.363  91.377  -4.959  1.00  0.00           H  
ATOM   3818 HG23 VAL A 293      28.830  92.235  -4.803  1.00  0.00           H  
ATOM   3819  N   VAL A 294      29.872  88.537  -1.647  1.00 51.65           N  
ATOM   3820  CA  VAL A 294      30.220  87.616  -0.578  1.00 51.39           C  
ATOM   3821  C   VAL A 294      31.744  87.666  -0.415  1.00 53.38           C  
ATOM   3822  O   VAL A 294      32.482  87.446  -1.377  1.00 53.05           O  
ATOM   3823  CB  VAL A 294      29.737  86.193  -0.954  1.00 55.62           C  
ATOM   3824  CG1 VAL A 294      29.848  85.236   0.245  1.00 55.11           C  
ATOM   3825  CG2 VAL A 294      28.305  86.171  -1.527  1.00 55.34           C  
ATOM   3826  H   VAL A 294      30.157  88.279  -2.581  1.00  0.00           H  
ATOM   3827  HA  VAL A 294      29.737  87.910   0.355  1.00  0.00           H  
ATOM   3828  HB  VAL A 294      30.380  85.803  -1.737  1.00  0.00           H  
ATOM   3829 HG11 VAL A 294      29.519  84.231  -0.022  1.00  0.00           H  
ATOM   3830 HG12 VAL A 294      30.875  85.152   0.600  1.00  0.00           H  
ATOM   3831 HG13 VAL A 294      29.234  85.575   1.080  1.00  0.00           H  
ATOM   3832 HG21 VAL A 294      27.970  85.148  -1.701  1.00  0.00           H  
ATOM   3833 HG22 VAL A 294      27.598  86.640  -0.842  1.00  0.00           H  
ATOM   3834 HG23 VAL A 294      28.238  86.687  -2.485  1.00  0.00           H  
ATOM   3835  N   ALA A 295      32.201  87.952   0.810  1.00 49.39           N  
ATOM   3836  CA  ALA A 295      33.605  88.045   1.182  1.00 48.32           C  
ATOM   3837  C   ALA A 295      33.921  86.984   2.231  1.00 50.33           C  
ATOM   3838  O   ALA A 295      33.392  87.034   3.341  1.00 50.28           O  
ATOM   3839  CB  ALA A 295      33.880  89.450   1.740  1.00 48.98           C  
ATOM   3840  H   ALA A 295      31.523  88.116   1.545  1.00  0.00           H  
ATOM   3841  HA  ALA A 295      34.252  87.882   0.322  1.00  0.00           H  
ATOM   3842  HB1 ALA A 295      34.919  89.554   2.054  1.00  0.00           H  
ATOM   3843  HB2 ALA A 295      33.693  90.210   0.981  1.00  0.00           H  
ATOM   3844  HB3 ALA A 295      33.246  89.680   2.597  1.00  0.00           H  
ATOM   3845  N   SER A 296      34.829  86.053   1.894  1.00 46.58           N  
ATOM   3846  CA  SER A 296      35.377  85.063   2.820  1.00 45.98           C  
ATOM   3847  C   SER A 296      36.044  85.768   4.010  1.00 48.86           C  
ATOM   3848  O   SER A 296      36.833  86.693   3.811  1.00 48.26           O  
ATOM   3849  CB  SER A 296      36.376  84.165   2.063  1.00 49.90           C  
ATOM   3850  OG  SER A 296      37.074  83.279   2.918  1.00 60.81           O  
ATOM   3851  H   SER A 296      35.220  86.084   0.964  1.00  0.00           H  
ATOM   3852  HA  SER A 296      34.556  84.444   3.187  1.00  0.00           H  
ATOM   3853  HB3 SER A 296      37.115  84.781   1.562  1.00  0.00           H  
ATOM   3854  HB2 SER A 296      35.867  83.588   1.291  1.00  0.00           H  
ATOM   3855  HG  SER A 296      36.456  82.660   3.279  1.00  0.00           H  
ATOM   3856  N   VAL A 297      35.723  85.323   5.236  1.00 44.97           N  
ATOM   3857  CA  VAL A 297      36.343  85.779   6.485  1.00 43.28           C  
ATOM   3858  C   VAL A 297      37.878  85.656   6.433  1.00 46.26           C  
ATOM   3859  O   VAL A 297      38.581  86.569   6.858  1.00 45.81           O  
ATOM   3860  CB  VAL A 297      35.688  85.034   7.686  1.00 46.83           C  
ATOM   3861  CG1 VAL A 297      36.582  84.884   8.932  1.00 46.47           C  
ATOM   3862  CG2 VAL A 297      34.369  85.711   8.097  1.00 46.68           C  
ATOM   3863  H   VAL A 297      35.042  84.582   5.311  1.00  0.00           H  
ATOM   3864  HA  VAL A 297      36.130  86.845   6.584  1.00  0.00           H  
ATOM   3865  HB  VAL A 297      35.448  84.018   7.365  1.00  0.00           H  
ATOM   3866 HG11 VAL A 297      36.039  84.391   9.739  1.00  0.00           H  
ATOM   3867 HG12 VAL A 297      37.471  84.282   8.743  1.00  0.00           H  
ATOM   3868 HG13 VAL A 297      36.895  85.859   9.304  1.00  0.00           H  
ATOM   3869 HG21 VAL A 297      33.837  85.118   8.842  1.00  0.00           H  
ATOM   3870 HG22 VAL A 297      34.545  86.697   8.527  1.00  0.00           H  
ATOM   3871 HG23 VAL A 297      33.702  85.838   7.245  1.00  0.00           H  
ATOM   3872  N   SER A 298      38.381  84.555   5.850  1.00 41.54           N  
ATOM   3873  CA  SER A 298      39.798  84.279   5.634  1.00 41.24           C  
ATOM   3874  C   SER A 298      40.465  85.239   4.632  1.00 44.69           C  
ATOM   3875  O   SER A 298      41.640  85.562   4.809  1.00 44.65           O  
ATOM   3876  CB  SER A 298      39.928  82.817   5.153  1.00 45.10           C  
ATOM   3877  OG  SER A 298      41.207  82.507   4.634  1.00 57.78           O  
ATOM   3878  H   SER A 298      37.726  83.868   5.506  1.00  0.00           H  
ATOM   3879  HA  SER A 298      40.316  84.384   6.589  1.00  0.00           H  
ATOM   3880  HB3 SER A 298      39.202  82.603   4.369  1.00  0.00           H  
ATOM   3881  HB2 SER A 298      39.712  82.134   5.975  1.00  0.00           H  
ATOM   3882  HG  SER A 298      41.380  83.066   3.891  1.00  0.00           H  
ATOM   3883  N   LEU A 299      39.745  85.691   3.591  1.00 39.84           N  
ATOM   3884  CA  LEU A 299      40.283  86.626   2.602  1.00 38.76           C  
ATOM   3885  C   LEU A 299      40.348  88.055   3.159  1.00 41.33           C  
ATOM   3886  O   LEU A 299      41.289  88.780   2.843  1.00 41.51           O  
ATOM   3887  CB  LEU A 299      39.410  86.626   1.329  1.00 38.45           C  
ATOM   3888  CG  LEU A 299      39.593  85.404   0.401  1.00 43.00           C  
ATOM   3889  CD1 LEU A 299      38.601  85.447  -0.772  1.00 42.49           C  
ATOM   3890  CD2 LEU A 299      41.022  85.288  -0.159  1.00 45.26           C  
ATOM   3891  H   LEU A 299      38.780  85.405   3.499  1.00  0.00           H  
ATOM   3892  HA  LEU A 299      41.305  86.342   2.352  1.00  0.00           H  
ATOM   3893  HB3 LEU A 299      39.636  87.514   0.750  1.00  0.00           H  
ATOM   3894  HB2 LEU A 299      38.361  86.732   1.607  1.00  0.00           H  
ATOM   3895  HG  LEU A 299      39.384  84.505   0.981  1.00  0.00           H  
ATOM   3896 HD11 LEU A 299      38.566  84.488  -1.290  1.00  0.00           H  
ATOM   3897 HD12 LEU A 299      37.587  85.690  -0.456  1.00  0.00           H  
ATOM   3898 HD13 LEU A 299      38.913  86.192  -1.499  1.00  0.00           H  
ATOM   3899 HD21 LEU A 299      41.092  84.466  -0.872  1.00  0.00           H  
ATOM   3900 HD22 LEU A 299      41.328  86.194  -0.678  1.00  0.00           H  
ATOM   3901 HD23 LEU A 299      41.756  85.086   0.621  1.00  0.00           H  
ATOM   3902  N   LEU A 300      39.400  88.453   4.024  1.00 36.49           N  
ATOM   3903  CA  LEU A 300      39.434  89.749   4.696  1.00 36.10           C  
ATOM   3904  C   LEU A 300      40.589  89.821   5.704  1.00 40.67           C  
ATOM   3905  O   LEU A 300      41.301  90.819   5.711  1.00 41.28           O  
ATOM   3906  CB  LEU A 300      38.102  90.012   5.434  1.00 35.82           C  
ATOM   3907  CG  LEU A 300      36.899  90.346   4.528  1.00 39.45           C  
ATOM   3908  CD1 LEU A 300      35.605  90.411   5.354  1.00 37.34           C  
ATOM   3909  CD2 LEU A 300      37.099  91.665   3.767  1.00 42.40           C  
ATOM   3910  H   LEU A 300      38.645  87.819   4.249  1.00  0.00           H  
ATOM   3911  HA  LEU A 300      39.601  90.530   3.953  1.00  0.00           H  
ATOM   3912  HB3 LEU A 300      38.228  90.837   6.138  1.00  0.00           H  
ATOM   3913  HB2 LEU A 300      37.859  89.143   6.048  1.00  0.00           H  
ATOM   3914  HG  LEU A 300      36.779  89.544   3.798  1.00  0.00           H  
ATOM   3915 HD11 LEU A 300      34.736  90.557   4.712  1.00  0.00           H  
ATOM   3916 HD12 LEU A 300      35.443  89.488   5.912  1.00  0.00           H  
ATOM   3917 HD13 LEU A 300      35.630  91.235   6.066  1.00  0.00           H  
ATOM   3918 HD21 LEU A 300      36.159  91.992   3.330  1.00  0.00           H  
ATOM   3919 HD22 LEU A 300      37.435  92.463   4.429  1.00  0.00           H  
ATOM   3920 HD23 LEU A 300      37.826  91.566   2.961  1.00  0.00           H  
ATOM   3921  N   ILE A 301      40.790  88.786   6.537  1.00 37.55           N  
ATOM   3922  CA  ILE A 301      41.758  88.809   7.636  1.00 37.15           C  
ATOM   3923  C   ILE A 301      43.189  88.535   7.130  1.00 43.72           C  
ATOM   3924  O   ILE A 301      44.059  89.391   7.297  1.00 44.73           O  
ATOM   3925  CB  ILE A 301      41.344  87.780   8.730  1.00 38.96           C  
ATOM   3926  CG1 ILE A 301      39.959  88.125   9.329  1.00 38.83           C  
ATOM   3927  CG2 ILE A 301      42.372  87.689   9.880  1.00 38.20           C  
ATOM   3928  CD1 ILE A 301      39.373  87.013  10.208  1.00 38.41           C  
ATOM   3929  H   ILE A 301      40.172  87.987   6.474  1.00  0.00           H  
ATOM   3930  HA  ILE A 301      41.752  89.801   8.094  1.00  0.00           H  
ATOM   3931  HB  ILE A 301      41.274  86.796   8.262  1.00  0.00           H  
ATOM   3932 HG13 ILE A 301      39.237  88.344   8.545  1.00  0.00           H  
ATOM   3933 HG12 ILE A 301      40.030  89.045   9.913  1.00  0.00           H  
ATOM   3934 HG21 ILE A 301      42.115  86.901  10.588  1.00  0.00           H  
ATOM   3935 HG22 ILE A 301      43.380  87.457   9.540  1.00  0.00           H  
ATOM   3936 HG23 ILE A 301      42.418  88.624  10.438  1.00  0.00           H  
ATOM   3937 HD11 ILE A 301      38.353  87.263  10.498  1.00  0.00           H  
ATOM   3938 HD12 ILE A 301      39.346  86.061   9.677  1.00  0.00           H  
ATOM   3939 HD13 ILE A 301      39.939  86.874  11.128  1.00  0.00           H  
ATOM   3940  N   PHE A 302      43.453  87.346   6.563  1.00 39.64           N  
ATOM   3941  CA  PHE A 302      44.818  86.866   6.309  1.00 38.81           C  
ATOM   3942  C   PHE A 302      45.372  87.318   4.952  1.00 44.70           C  
ATOM   3943  O   PHE A 302      46.592  87.324   4.779  1.00 46.01           O  
ATOM   3944  CB  PHE A 302      44.825  85.325   6.334  1.00 39.37           C  
ATOM   3945  CG  PHE A 302      44.206  84.738   7.588  1.00 39.11           C  
ATOM   3946  CD1 PHE A 302      44.713  85.074   8.860  1.00 41.36           C  
ATOM   3947  CD2 PHE A 302      43.087  83.891   7.488  1.00 40.89           C  
ATOM   3948  CE1 PHE A 302      44.098  84.578  10.024  1.00 41.96           C  
ATOM   3949  CE2 PHE A 302      42.467  83.397   8.650  1.00 42.99           C  
ATOM   3950  CZ  PHE A 302      42.970  83.744   9.918  1.00 40.80           C  
ATOM   3951  H   PHE A 302      42.695  86.691   6.425  1.00  0.00           H  
ATOM   3952  HA  PHE A 302      45.486  87.234   7.088  1.00  0.00           H  
ATOM   3953  HB2 PHE A 302      45.849  84.956   6.264  1.00  0.00           H  
ATOM   3954  HB3 PHE A 302      44.302  84.929   5.461  1.00  0.00           H  
ATOM   3955  HD1 PHE A 302      45.568  85.721   8.944  1.00  0.00           H  
ATOM   3956  HD2 PHE A 302      42.690  83.626   6.520  1.00  0.00           H  
ATOM   3957  HE1 PHE A 302      44.487  84.844  10.996  1.00  0.00           H  
ATOM   3958  HE2 PHE A 302      41.603  82.753   8.569  1.00  0.00           H  
ATOM   3959  HZ  PHE A 302      42.493  83.365  10.810  1.00  0.00           H  
ATOM   3960  N   LYS A 303      44.505  87.719   4.010  1.00 40.40           N  
ATOM   3961  CA  LYS A 303      44.916  88.270   2.721  1.00 39.99           C  
ATOM   3962  C   LYS A 303      44.735  89.801   2.709  1.00 42.01           C  
ATOM   3963  O   LYS A 303      45.194  90.451   1.776  1.00 41.95           O  
ATOM   3964  CB  LYS A 303      44.101  87.578   1.606  1.00 43.92           C  
ATOM   3965  CG  LYS A 303      44.789  87.531   0.232  1.00 63.01           C  
ATOM   3966  CD  LYS A 303      45.768  86.356   0.077  1.00 72.25           C  
ATOM   3967  CE  LYS A 303      46.499  86.396  -1.274  1.00 79.06           C  
ATOM   3968  NZ  LYS A 303      47.010  85.072  -1.665  1.00 81.16           N1+
ATOM   3969  H   LYS A 303      43.516  87.678   4.212  1.00  0.00           H  
ATOM   3970  HA  LYS A 303      45.965  88.050   2.545  1.00  0.00           H  
ATOM   3971  HB3 LYS A 303      43.144  88.070   1.487  1.00  0.00           H  
ATOM   3972  HB2 LYS A 303      43.853  86.556   1.898  1.00  0.00           H  
ATOM   3973  HG2 LYS A 303      45.271  88.476   0.014  1.00  0.00           H  
ATOM   3974  HG3 LYS A 303      44.015  87.425  -0.529  1.00  0.00           H  
ATOM   3975  HD3 LYS A 303      45.201  85.428   0.164  1.00  0.00           H  
ATOM   3976  HD2 LYS A 303      46.495  86.349   0.890  1.00  0.00           H  
ATOM   3977  HE3 LYS A 303      47.315  87.118  -1.251  1.00  0.00           H  
ATOM   3978  HE2 LYS A 303      45.815  86.720  -2.059  1.00  0.00           H  
ATOM   3979  HZ1 LYS A 303      47.463  85.136  -2.565  1.00  0.00           H  
ATOM   3980  HZ2 LYS A 303      47.674  84.746  -0.976  1.00  0.00           H  
ATOM   3981  HZ3 LYS A 303      46.242  84.419  -1.726  1.00  0.00           H  
ATOM   3982  N   ASP A 304      44.088  90.387   3.736  1.00 36.77           N  
ATOM   3983  CA  ASP A 304      43.894  91.827   3.949  1.00 35.89           C  
ATOM   3984  C   ASP A 304      43.192  92.526   2.769  1.00 39.08           C  
ATOM   3985  O   ASP A 304      43.463  93.690   2.467  1.00 37.31           O  
ATOM   3986  CB  ASP A 304      45.204  92.521   4.404  1.00 37.80           C  
ATOM   3987  CG  ASP A 304      44.994  93.947   4.949  1.00 45.30           C  
ATOM   3988  OD1 ASP A 304      43.982  94.169   5.652  1.00 44.70           O  
ATOM   3989  OD2 ASP A 304      45.828  94.814   4.609  1.00 50.64           O1-
ATOM   3990  H   ASP A 304      43.735  89.784   4.465  1.00  0.00           H  
ATOM   3991  HA  ASP A 304      43.205  91.901   4.783  1.00  0.00           H  
ATOM   3992  HB3 ASP A 304      45.922  92.548   3.583  1.00  0.00           H  
ATOM   3993  HB2 ASP A 304      45.669  91.938   5.199  1.00  0.00           H  
ATOM   3994  N   LEU A 305      42.297  91.809   2.071  1.00 35.98           N  
ATOM   3995  CA  LEU A 305      41.575  92.357   0.933  1.00 34.95           C  
ATOM   3996  C   LEU A 305      40.597  93.434   1.399  1.00 37.77           C  
ATOM   3997  O   LEU A 305      40.088  93.404   2.520  1.00 35.72           O  
ATOM   3998  CB  LEU A 305      40.791  91.265   0.186  1.00 35.05           C  
ATOM   3999  CG  LEU A 305      41.654  90.152  -0.428  1.00 38.87           C  
ATOM   4000  CD1 LEU A 305      40.776  89.205  -1.247  1.00 38.56           C  
ATOM   4001  CD2 LEU A 305      42.803  90.683  -1.296  1.00 39.17           C  
ATOM   4002  H   LEU A 305      42.099  90.858   2.351  1.00  0.00           H  
ATOM   4003  HA  LEU A 305      42.297  92.819   0.260  1.00  0.00           H  
ATOM   4004  HB3 LEU A 305      40.215  91.731  -0.617  1.00  0.00           H  
ATOM   4005  HB2 LEU A 305      40.057  90.817   0.859  1.00  0.00           H  
ATOM   4006  HG  LEU A 305      42.087  89.582   0.388  1.00  0.00           H  
ATOM   4007 HD11 LEU A 305      41.308  88.283  -1.475  1.00  0.00           H  
ATOM   4008 HD12 LEU A 305      39.849  88.960  -0.737  1.00  0.00           H  
ATOM   4009 HD13 LEU A 305      40.493  89.662  -2.193  1.00  0.00           H  
ATOM   4010 HD21 LEU A 305      43.298  89.867  -1.824  1.00  0.00           H  
ATOM   4011 HD22 LEU A 305      42.446  91.397  -2.037  1.00  0.00           H  
ATOM   4012 HD23 LEU A 305      43.566  91.177  -0.694  1.00  0.00           H  
ATOM   4013  N   LYS A 306      40.376  94.401   0.516  1.00 34.56           N  
ATOM   4014  CA  LYS A 306      39.456  95.500   0.703  1.00 33.77           C  
ATOM   4015  C   LYS A 306      38.305  95.314  -0.274  1.00 38.58           C  
ATOM   4016  O   LYS A 306      38.496  94.838  -1.394  1.00 37.56           O  
ATOM   4017  CB  LYS A 306      40.205  96.796   0.380  1.00 35.58           C  
ATOM   4018  CG  LYS A 306      41.159  97.225   1.499  1.00 41.28           C  
ATOM   4019  CD  LYS A 306      42.340  98.057   0.992  1.00 41.27           C  
ATOM   4020  CE  LYS A 306      43.583  97.213   0.727  1.00 42.34           C  
ATOM   4021  NZ  LYS A 306      44.284  96.862   1.976  1.00 51.76           N1+
ATOM   4022  H   LYS A 306      40.857  94.353  -0.375  1.00  0.00           H  
ATOM   4023  HA  LYS A 306      39.068  95.544   1.722  1.00  0.00           H  
ATOM   4024  HB3 LYS A 306      39.508  97.612   0.185  1.00  0.00           H  
ATOM   4025  HB2 LYS A 306      40.769  96.664  -0.543  1.00  0.00           H  
ATOM   4026  HG3 LYS A 306      41.506  96.378   2.092  1.00  0.00           H  
ATOM   4027  HG2 LYS A 306      40.586  97.858   2.165  1.00  0.00           H  
ATOM   4028  HD3 LYS A 306      42.584  98.830   1.723  1.00  0.00           H  
ATOM   4029  HD2 LYS A 306      42.053  98.594   0.088  1.00  0.00           H  
ATOM   4030  HE3 LYS A 306      44.271  97.772   0.093  1.00  0.00           H  
ATOM   4031  HE2 LYS A 306      43.296  96.306   0.196  1.00  0.00           H  
ATOM   4032  HZ1 LYS A 306      43.687  96.287   2.554  1.00  0.00           H  
ATOM   4033  HZ2 LYS A 306      45.120  96.339   1.753  1.00  0.00           H  
ATOM   4034  HZ3 LYS A 306      44.539  97.701   2.475  1.00  0.00           H  
ATOM   4035  N   LEU A 307      37.110  95.719   0.160  1.00 35.24           N  
ATOM   4036  CA  LEU A 307      35.929  95.802  -0.677  1.00 33.87           C  
ATOM   4037  C   LEU A 307      35.373  97.208  -0.573  1.00 35.11           C  
ATOM   4038  O   LEU A 307      35.169  97.727   0.524  1.00 32.59           O  
ATOM   4039  CB  LEU A 307      34.877  94.767  -0.295  1.00 34.65           C  
ATOM   4040  CG  LEU A 307      35.319  93.314  -0.516  1.00 39.87           C  
ATOM   4041  CD1 LEU A 307      35.832  92.660   0.769  1.00 39.62           C  
ATOM   4042  CD2 LEU A 307      34.146  92.528  -1.085  1.00 42.57           C  
ATOM   4043  H   LEU A 307      37.031  96.069   1.105  1.00  0.00           H  
ATOM   4044  HA  LEU A 307      36.199  95.618  -1.713  1.00  0.00           H  
ATOM   4045  HB3 LEU A 307      33.994  94.975  -0.903  1.00  0.00           H  
ATOM   4046  HB2 LEU A 307      34.544  94.920   0.721  1.00  0.00           H  
ATOM   4047  HG  LEU A 307      36.114  93.292  -1.261  1.00  0.00           H  
ATOM   4048 HD11 LEU A 307      36.169  91.639   0.584  1.00  0.00           H  
ATOM   4049 HD12 LEU A 307      36.671  93.209   1.197  1.00  0.00           H  
ATOM   4050 HD13 LEU A 307      35.039  92.619   1.515  1.00  0.00           H  
ATOM   4051 HD21 LEU A 307      34.422  91.509  -1.321  1.00  0.00           H  
ATOM   4052 HD22 LEU A 307      33.311  92.497  -0.385  1.00  0.00           H  
ATOM   4053 HD23 LEU A 307      33.797  92.997  -2.003  1.00  0.00           H  
ATOM   4054  N   ARG A 308      35.148  97.807  -1.740  1.00 31.99           N  
ATOM   4055  CA  ARG A 308      34.679  99.165  -1.924  1.00 31.57           C  
ATOM   4056  C   ARG A 308      33.509  99.170  -2.894  1.00 33.90           C  
ATOM   4057  O   ARG A 308      33.253  98.192  -3.599  1.00 30.73           O  
ATOM   4058  CB  ARG A 308      35.829 100.018  -2.492  1.00 31.13           C  
ATOM   4059  CG  ARG A 308      37.051 100.186  -1.576  1.00 40.58           C  
ATOM   4060  CD  ARG A 308      36.763 100.972  -0.305  1.00 44.61           C  
ATOM   4061  NE  ARG A 308      36.073 102.247  -0.592  1.00 44.23           N  
ATOM   4062  CZ  ARG A 308      36.634 103.464  -0.671  1.00 46.39           C  
ATOM   4063  NH1 ARG A 308      37.952 103.635  -0.490  1.00 27.25           N  
ATOM   4064  NH2 ARG A 308      35.863 104.526  -0.945  1.00 28.99           N1+
ATOM   4065  H   ARG A 308      35.326  97.276  -2.584  1.00  0.00           H  
ATOM   4066  HA  ARG A 308      34.322  99.589  -0.983  1.00  0.00           H  
ATOM   4067  HB2 ARG A 308      35.465 100.999  -2.796  1.00  0.00           H  
ATOM   4068  HB3 ARG A 308      36.174  99.553  -3.416  1.00  0.00           H  
ATOM   4069  HG3 ARG A 308      37.842 100.691  -2.128  1.00  0.00           H  
ATOM   4070  HG2 ARG A 308      37.457  99.211  -1.308  1.00  0.00           H  
ATOM   4071  HD2 ARG A 308      37.676 101.136   0.267  1.00  0.00           H  
ATOM   4072  HD3 ARG A 308      36.134 100.330   0.306  1.00  0.00           H  
ATOM   4073  HE  ARG A 308      35.077 102.180  -0.750  1.00  0.00           H  
ATOM   4074 HH11 ARG A 308      38.367 104.552  -0.570  1.00  0.00           H  
ATOM   4075 HH12 ARG A 308      38.542 102.839  -0.300  1.00  0.00           H  
ATOM   4076 HH21 ARG A 308      36.267 105.446  -1.037  1.00  0.00           H  
ATOM   4077 HH22 ARG A 308      34.860 104.425  -1.083  1.00  0.00           H  
ATOM   4078  N   GLY A 309      32.838 100.321  -2.953  1.00 32.49           N  
ATOM   4079  CA  GLY A 309      31.925 100.661  -4.018  1.00 32.54           C  
ATOM   4080  C   GLY A 309      32.466 101.812  -4.847  1.00 34.58           C  
ATOM   4081  O   GLY A 309      33.361 102.537  -4.411  1.00 35.53           O  
ATOM   4082  H   GLY A 309      33.103 101.072  -2.331  1.00  0.00           H  
ATOM   4083  HA3 GLY A 309      30.978 100.977  -3.617  1.00  0.00           H  
ATOM   4084  HA2 GLY A 309      31.714  99.792  -4.619  1.00  0.00           H  
ATOM   4085  N   PHE A 310      31.867 102.016  -6.021  1.00 29.50           N  
ATOM   4086  CA  PHE A 310      32.052 103.223  -6.804  1.00 28.78           C  
ATOM   4087  C   PHE A 310      30.702 103.684  -7.316  1.00 34.27           C  
ATOM   4088  O   PHE A 310      29.962 102.878  -7.871  1.00 34.56           O  
ATOM   4089  CB  PHE A 310      33.098 103.043  -7.914  1.00 29.55           C  
ATOM   4090  CG  PHE A 310      33.342 104.342  -8.655  1.00 30.09           C  
ATOM   4091  CD1 PHE A 310      34.147 105.339  -8.069  1.00 31.57           C  
ATOM   4092  CD2 PHE A 310      32.680 104.602  -9.870  1.00 31.30           C  
ATOM   4093  CE1 PHE A 310      34.288 106.592  -8.691  1.00 31.89           C  
ATOM   4094  CE2 PHE A 310      32.823 105.854 -10.494  1.00 34.01           C  
ATOM   4095  CZ  PHE A 310      33.619 106.852  -9.901  1.00 31.55           C  
ATOM   4096  H   PHE A 310      31.154 101.368  -6.326  1.00  0.00           H  
ATOM   4097  HA  PHE A 310      32.415 104.017  -6.146  1.00  0.00           H  
ATOM   4098  HB3 PHE A 310      32.792 102.264  -8.615  1.00  0.00           H  
ATOM   4099  HB2 PHE A 310      34.043 102.717  -7.481  1.00  0.00           H  
ATOM   4100  HD1 PHE A 310      34.636 105.158  -7.123  1.00  0.00           H  
ATOM   4101  HD2 PHE A 310      32.035 103.851 -10.301  1.00  0.00           H  
ATOM   4102  HE1 PHE A 310      34.900 107.357  -8.236  1.00  0.00           H  
ATOM   4103  HE2 PHE A 310      32.309 106.054 -11.420  1.00  0.00           H  
ATOM   4104  HZ  PHE A 310      33.720 107.816 -10.376  1.00  0.00           H  
ATOM   4105  N   TRP A 311      30.423 104.983  -7.159  1.00 30.78           N  
ATOM   4106  CA  TRP A 311      29.246 105.644  -7.681  1.00 30.98           C  
ATOM   4107  C   TRP A 311      29.671 106.944  -8.347  1.00 37.28           C  
ATOM   4108  O   TRP A 311      30.071 107.885  -7.664  1.00 37.94           O  
ATOM   4109  CB  TRP A 311      28.199 105.848  -6.577  1.00 29.75           C  
ATOM   4110  CG  TRP A 311      26.850 106.284  -7.062  1.00 31.06           C  
ATOM   4111  CD1 TRP A 311      26.329 106.045  -8.290  1.00 33.40           C  
ATOM   4112  CD2 TRP A 311      25.833 107.038  -6.341  1.00 31.02           C  
ATOM   4113  NE1 TRP A 311      25.074 106.596  -8.380  1.00 33.26           N  
ATOM   4114  CE2 TRP A 311      24.705 107.207  -7.203  1.00 35.30           C  
ATOM   4115  CE3 TRP A 311      25.727 107.566  -5.033  1.00 33.01           C  
ATOM   4116  CZ2 TRP A 311      23.534 107.862  -6.790  1.00 35.36           C  
ATOM   4117  CZ3 TRP A 311      24.560 108.231  -4.610  1.00 34.85           C  
ATOM   4118  CH2 TRP A 311      23.468 108.383  -5.486  1.00 35.46           C  
ATOM   4119  H   TRP A 311      31.107 105.568  -6.698  1.00  0.00           H  
ATOM   4120  HA  TRP A 311      28.812 105.001  -8.440  1.00  0.00           H  
ATOM   4121  HB3 TRP A 311      28.560 106.574  -5.848  1.00  0.00           H  
ATOM   4122  HB2 TRP A 311      28.058 104.922  -6.024  1.00  0.00           H  
ATOM   4123  HD1 TRP A 311      26.814 105.497  -9.083  1.00  0.00           H  
ATOM   4124  HE1 TRP A 311      24.495 106.494  -9.202  1.00  0.00           H  
ATOM   4125  HE3 TRP A 311      26.542 107.436  -4.336  1.00  0.00           H  
ATOM   4126  HZ2 TRP A 311      22.697 107.969  -7.464  1.00  0.00           H  
ATOM   4127  HZ3 TRP A 311      24.504 108.624  -3.606  1.00  0.00           H  
ATOM   4128  HH2 TRP A 311      22.582 108.901  -5.153  1.00  0.00           H  
ATOM   4129  N   LEU A 312      29.573 106.998  -9.682  1.00 34.09           N  
ATOM   4130  CA  LEU A 312      29.994 108.143 -10.478  1.00 33.20           C  
ATOM   4131  C   LEU A 312      29.241 109.437 -10.134  1.00 38.46           C  
ATOM   4132  O   LEU A 312      29.852 110.504 -10.151  1.00 39.27           O  
ATOM   4133  CB  LEU A 312      29.857 107.800 -11.971  1.00 32.57           C  
ATOM   4134  CG  LEU A 312      30.378 108.896 -12.918  1.00 35.33           C  
ATOM   4135  CD1 LEU A 312      31.836 109.309 -12.641  1.00 34.54           C  
ATOM   4136  CD2 LEU A 312      30.230 108.461 -14.369  1.00 35.55           C  
ATOM   4137  H   LEU A 312      29.250 106.175 -10.176  1.00  0.00           H  
ATOM   4138  HA  LEU A 312      31.047 108.300 -10.241  1.00  0.00           H  
ATOM   4139  HB3 LEU A 312      28.811 107.592 -12.200  1.00  0.00           H  
ATOM   4140  HB2 LEU A 312      30.388 106.871 -12.177  1.00  0.00           H  
ATOM   4141  HG  LEU A 312      29.738 109.763 -12.778  1.00  0.00           H  
ATOM   4142 HD11 LEU A 312      32.176 110.047 -13.367  1.00  0.00           H  
ATOM   4143 HD12 LEU A 312      31.965 109.764 -11.660  1.00  0.00           H  
ATOM   4144 HD13 LEU A 312      32.509 108.452 -12.704  1.00  0.00           H  
ATOM   4145 HD21 LEU A 312      30.426 109.294 -15.038  1.00  0.00           H  
ATOM   4146 HD22 LEU A 312      30.948 107.685 -14.618  1.00  0.00           H  
ATOM   4147 HD23 LEU A 312      29.225 108.089 -14.567  1.00  0.00           H  
ATOM   4148  N   SER A 313      27.948 109.349  -9.778  1.00 34.81           N  
ATOM   4149  CA  SER A 313      27.158 110.504  -9.357  1.00 33.71           C  
ATOM   4150  C   SER A 313      27.675 111.092  -8.035  1.00 38.64           C  
ATOM   4151  O   SER A 313      27.664 112.313  -7.880  1.00 39.15           O  
ATOM   4152  CB  SER A 313      25.680 110.098  -9.232  1.00 36.30           C  
ATOM   4153  OG  SER A 313      24.855 111.207  -8.936  1.00 47.64           O  
ATOM   4154  H   SER A 313      27.508 108.441  -9.760  1.00  0.00           H  
ATOM   4155  HA  SER A 313      27.243 111.269 -10.131  1.00  0.00           H  
ATOM   4156  HB3 SER A 313      25.556 109.360  -8.445  1.00  0.00           H  
ATOM   4157  HB2 SER A 313      25.329 109.646 -10.161  1.00  0.00           H  
ATOM   4158  HG  SER A 313      25.032 111.896  -9.562  1.00  0.00           H  
ATOM   4159  N   GLN A 314      28.187 110.244  -7.124  1.00 35.99           N  
ATOM   4160  CA  GLN A 314      28.792 110.685  -5.874  1.00 35.50           C  
ATOM   4161  C   GLN A 314      30.108 111.423  -6.131  1.00 38.73           C  
ATOM   4162  O   GLN A 314      30.294 112.498  -5.572  1.00 39.15           O  
ATOM   4163  CB  GLN A 314      29.030 109.489  -4.927  1.00 35.93           C  
ATOM   4164  CG  GLN A 314      29.365 109.898  -3.479  1.00 42.32           C  
ATOM   4165  CD  GLN A 314      28.235 110.693  -2.818  1.00 56.99           C  
ATOM   4166  OE1 GLN A 314      27.098 110.231  -2.755  1.00 49.59           O  
ATOM   4167  NE2 GLN A 314      28.539 111.899  -2.337  1.00 50.68           N  
ATOM   4168  H   GLN A 314      28.204 109.255  -7.329  1.00  0.00           H  
ATOM   4169  HA  GLN A 314      28.088 111.381  -5.416  1.00  0.00           H  
ATOM   4170  HB3 GLN A 314      29.832 108.856  -5.303  1.00  0.00           H  
ATOM   4171  HB2 GLN A 314      28.143 108.861  -4.918  1.00  0.00           H  
ATOM   4172  HG2 GLN A 314      30.297 110.462  -3.447  1.00  0.00           H  
ATOM   4173  HG3 GLN A 314      29.536 109.002  -2.882  1.00  0.00           H  
ATOM   4174 HE21 GLN A 314      27.827 112.453  -1.888  1.00  0.00           H  
ATOM   4175 HE22 GLN A 314      29.481 112.268  -2.426  1.00  0.00           H  
ATOM   4176  N   TRP A 315      30.983 110.903  -7.012  1.00 33.44           N  
ATOM   4177  CA  TRP A 315      32.221 111.579  -7.394  1.00 32.18           C  
ATOM   4178  C   TRP A 315      31.948 112.934  -8.070  1.00 37.04           C  
ATOM   4179  O   TRP A 315      32.617 113.909  -7.748  1.00 37.48           O  
ATOM   4180  CB  TRP A 315      33.080 110.679  -8.302  1.00 30.27           C  
ATOM   4181  CG  TRP A 315      34.382 111.304  -8.715  1.00 30.59           C  
ATOM   4182  CD1 TRP A 315      35.566 111.161  -8.077  1.00 33.48           C  
ATOM   4183  CD2 TRP A 315      34.634 112.222  -9.824  1.00 29.91           C  
ATOM   4184  NE1 TRP A 315      36.522 111.936  -8.699  1.00 32.87           N  
ATOM   4185  CE2 TRP A 315      35.999 112.632  -9.767  1.00 34.27           C  
ATOM   4186  CE3 TRP A 315      33.844 112.756 -10.869  1.00 30.93           C  
ATOM   4187  CZ2 TRP A 315      36.550 113.535 -10.691  1.00 33.52           C  
ATOM   4188  CZ3 TRP A 315      34.382 113.668 -11.798  1.00 31.96           C  
ATOM   4189  CH2 TRP A 315      35.733 114.050 -11.711  1.00 32.52           C  
ATOM   4190  H   TRP A 315      30.768 110.016  -7.446  1.00  0.00           H  
ATOM   4191  HA  TRP A 315      32.787 111.771  -6.479  1.00  0.00           H  
ATOM   4192  HB3 TRP A 315      32.530 110.396  -9.200  1.00  0.00           H  
ATOM   4193  HB2 TRP A 315      33.301 109.749  -7.778  1.00  0.00           H  
ATOM   4194  HD1 TRP A 315      35.718 110.552  -7.199  1.00  0.00           H  
ATOM   4195  HE1 TRP A 315      37.475 111.992  -8.367  1.00  0.00           H  
ATOM   4196  HE3 TRP A 315      32.813 112.458 -10.956  1.00  0.00           H  
ATOM   4197  HZ2 TRP A 315      37.589 113.820 -10.625  1.00  0.00           H  
ATOM   4198  HZ3 TRP A 315      33.757 114.065 -12.583  1.00  0.00           H  
ATOM   4199  HH2 TRP A 315      36.159 114.727 -12.430  1.00  0.00           H  
ATOM   4200  N   LYS A 316      30.956 113.016  -8.970  1.00 35.09           N  
ATOM   4201  CA  LYS A 316      30.601 114.249  -9.678  1.00 35.30           C  
ATOM   4202  C   LYS A 316      30.016 115.327  -8.754  1.00 40.50           C  
ATOM   4203  O   LYS A 316      30.183 116.516  -9.018  1.00 40.27           O  
ATOM   4204  CB  LYS A 316      29.563 113.925 -10.759  1.00 36.18           C  
ATOM   4205  CG  LYS A 316      30.171 113.275 -12.004  1.00 38.74           C  
ATOM   4206  CD  LYS A 316      29.082 113.006 -13.039  1.00 33.90           C  
ATOM   4207  CE  LYS A 316      29.601 112.298 -14.281  1.00 28.36           C  
ATOM   4208  NZ  LYS A 316      28.490 111.963 -15.183  1.00 30.72           N1+
ATOM   4209  H   LYS A 316      30.436 112.178  -9.195  1.00  0.00           H  
ATOM   4210  HA  LYS A 316      31.497 114.664 -10.144  1.00  0.00           H  
ATOM   4211  HB3 LYS A 316      29.062 114.841 -11.079  1.00  0.00           H  
ATOM   4212  HB2 LYS A 316      28.779 113.288 -10.346  1.00  0.00           H  
ATOM   4213  HG3 LYS A 316      30.671 112.344 -11.744  1.00  0.00           H  
ATOM   4214  HG2 LYS A 316      30.931 113.930 -12.433  1.00  0.00           H  
ATOM   4215  HD3 LYS A 316      28.606 113.940 -13.330  1.00  0.00           H  
ATOM   4216  HD2 LYS A 316      28.304 112.394 -12.578  1.00  0.00           H  
ATOM   4217  HE3 LYS A 316      30.158 111.403 -14.033  1.00  0.00           H  
ATOM   4218  HE2 LYS A 316      30.303 112.943 -14.793  1.00  0.00           H  
ATOM   4219  HZ1 LYS A 316      28.858 111.467 -15.989  1.00  0.00           H  
ATOM   4220  HZ2 LYS A 316      27.828 111.370 -14.704  1.00  0.00           H  
ATOM   4221  HZ3 LYS A 316      28.031 112.809 -15.489  1.00  0.00           H  
ATOM   4222  N   LYS A 317      29.355 114.905  -7.669  1.00 38.36           N  
ATOM   4223  CA  LYS A 317      28.787 115.753  -6.629  1.00 38.04           C  
ATOM   4224  C   LYS A 317      29.871 116.207  -5.638  1.00 41.80           C  
ATOM   4225  O   LYS A 317      29.820 117.343  -5.172  1.00 43.43           O  
ATOM   4226  CB  LYS A 317      27.748 114.879  -5.905  1.00 40.91           C  
ATOM   4227  CG  LYS A 317      27.179 115.383  -4.575  1.00 56.82           C  
ATOM   4228  CD  LYS A 317      26.316 114.286  -3.930  1.00 65.72           C  
ATOM   4229  CE  LYS A 317      24.922 114.769  -3.531  1.00 80.79           C  
ATOM   4230  NZ  LYS A 317      24.976 115.635  -2.343  1.00 93.01           N1+
ATOM   4231  H   LYS A 317      29.264 113.907  -7.540  1.00  0.00           H  
ATOM   4232  HA  LYS A 317      28.303 116.628  -7.066  1.00  0.00           H  
ATOM   4233  HB3 LYS A 317      28.198 113.907  -5.703  1.00  0.00           H  
ATOM   4234  HB2 LYS A 317      26.918 114.674  -6.578  1.00  0.00           H  
ATOM   4235  HG3 LYS A 317      26.605 116.294  -4.754  1.00  0.00           H  
ATOM   4236  HG2 LYS A 317      27.964 115.648  -3.867  1.00  0.00           H  
ATOM   4237  HD3 LYS A 317      26.830 113.868  -3.066  1.00  0.00           H  
ATOM   4238  HD2 LYS A 317      26.186 113.451  -4.620  1.00  0.00           H  
ATOM   4239  HE3 LYS A 317      24.290 113.913  -3.294  1.00  0.00           H  
ATOM   4240  HE2 LYS A 317      24.442 115.298  -4.355  1.00  0.00           H  
ATOM   4241  HZ1 LYS A 317      25.372 115.123  -1.568  1.00  0.00           H  
ATOM   4242  HZ2 LYS A 317      25.553 116.441  -2.541  1.00  0.00           H  
ATOM   4243  HZ3 LYS A 317      24.043 115.941  -2.105  1.00  0.00           H  
ATOM   4244  N   ASP A 318      30.845 115.336  -5.323  1.00 36.93           N  
ATOM   4245  CA  ASP A 318      31.946 115.613  -4.395  1.00 36.68           C  
ATOM   4246  C   ASP A 318      33.078 116.420  -5.039  1.00 40.44           C  
ATOM   4247  O   ASP A 318      33.985 116.847  -4.327  1.00 40.55           O  
ATOM   4248  CB  ASP A 318      32.570 114.286  -3.897  1.00 38.62           C  
ATOM   4249  CG  ASP A 318      31.677 113.459  -2.971  1.00 48.81           C  
ATOM   4250  OD1 ASP A 318      30.662 113.999  -2.477  1.00 48.82           O  
ATOM   4251  OD2 ASP A 318      32.034 112.281  -2.761  1.00 56.21           O1-
ATOM   4252  H   ASP A 318      30.799 114.404  -5.715  1.00  0.00           H  
ATOM   4253  HA  ASP A 318      31.578 116.191  -3.545  1.00  0.00           H  
ATOM   4254  HB3 ASP A 318      33.489 114.474  -3.340  1.00  0.00           H  
ATOM   4255  HB2 ASP A 318      32.852 113.663  -4.747  1.00  0.00           H  
ATOM   4256  N   HIS A 319      33.048 116.624  -6.362  1.00 36.20           N  
ATOM   4257  CA  HIS A 319      34.093 117.313  -7.105  1.00 34.78           C  
ATOM   4258  C   HIS A 319      33.515 118.521  -7.820  1.00 41.97           C  
ATOM   4259  O   HIS A 319      32.304 118.636  -8.021  1.00 41.91           O  
ATOM   4260  CB  HIS A 319      34.810 116.339  -8.058  1.00 34.16           C  
ATOM   4261  CG  HIS A 319      35.660 115.330  -7.330  1.00 36.49           C  
ATOM   4262  ND1 HIS A 319      35.126 114.314  -6.562  1.00 37.54           N  
ATOM   4263  CD2 HIS A 319      37.023 115.195  -7.207  1.00 36.30           C  
ATOM   4264  CE1 HIS A 319      36.136 113.654  -6.000  1.00 35.84           C  
ATOM   4265  NE2 HIS A 319      37.322 114.129  -6.357  1.00 35.73           N  
ATOM   4266  H   HIS A 319      32.265 116.263  -6.887  1.00  0.00           H  
ATOM   4267  HA  HIS A 319      34.849 117.711  -6.426  1.00  0.00           H  
ATOM   4268  HB3 HIS A 319      35.469 116.885  -8.730  1.00  0.00           H  
ATOM   4269  HB2 HIS A 319      34.097 115.821  -8.701  1.00  0.00           H  
ATOM   4270  HD1 HIS A 319      34.140 114.111  -6.462  1.00  0.00           H  
ATOM   4271  HD2 HIS A 319      37.812 115.775  -7.654  1.00  0.00           H  
ATOM   4272  HE1 HIS A 319      36.003 112.807  -5.343  1.00  0.00           H  
ATOM   4273  N   SER A 320      34.413 119.440  -8.193  1.00 40.63           N  
ATOM   4274  CA  SER A 320      34.072 120.643  -8.925  1.00 40.97           C  
ATOM   4275  C   SER A 320      33.691 120.284 -10.378  1.00 47.90           C  
ATOM   4276  O   SER A 320      34.167 119.280 -10.915  1.00 48.71           O  
ATOM   4277  CB  SER A 320      35.260 121.632  -8.866  1.00 42.42           C  
ATOM   4278  OG  SER A 320      36.273 121.378  -9.817  1.00 48.14           O  
ATOM   4279  H   SER A 320      35.394 119.272  -8.002  1.00  0.00           H  
ATOM   4280  HA  SER A 320      33.240 121.091  -8.383  1.00  0.00           H  
ATOM   4281  HB2 SER A 320      35.703 121.642  -7.869  1.00  0.00           H  
ATOM   4282  HB3 SER A 320      34.900 122.645  -9.047  1.00  0.00           H  
ATOM   4283  HG  SER A 320      36.977 121.994  -9.678  1.00  0.00           H  
ATOM   4284  N   PRO A 321      32.855 121.116 -11.030  1.00 45.44           N  
ATOM   4285  CA  PRO A 321      32.585 121.078 -12.474  1.00 45.43           C  
ATOM   4286  C   PRO A 321      33.852 121.053 -13.339  1.00 49.31           C  
ATOM   4287  O   PRO A 321      33.899 120.322 -14.325  1.00 49.64           O  
ATOM   4288  CB  PRO A 321      31.793 122.363 -12.755  1.00 47.40           C  
ATOM   4289  CG  PRO A 321      31.123 122.701 -11.437  1.00 52.12           C  
ATOM   4290  CD  PRO A 321      32.043 122.133 -10.366  1.00 47.55           C  
ATOM   4291  HA  PRO A 321      31.970 120.201 -12.685  1.00  0.00           H  
ATOM   4292  HB2 PRO A 321      31.073 122.237 -13.564  1.00  0.00           H  
ATOM   4293  HB3 PRO A 321      32.450 123.189 -13.030  1.00  0.00           H  
ATOM   4294  HG3 PRO A 321      30.158 122.194 -11.388  1.00  0.00           H  
ATOM   4295  HG2 PRO A 321      30.938 123.768 -11.314  1.00  0.00           H  
ATOM   4296  HD2 PRO A 321      32.686 122.919  -9.969  1.00  0.00           H  
ATOM   4297  HD3 PRO A 321      31.454 121.718  -9.547  1.00  0.00           H  
ATOM   4298  N   ASP A 322      34.877 121.826 -12.932  1.00 45.72           N  
ATOM   4299  CA  ASP A 322      36.194 121.863 -13.557  1.00 45.15           C  
ATOM   4300  C   ASP A 322      36.959 120.551 -13.429  1.00 46.79           C  
ATOM   4301  O   ASP A 322      37.652 120.202 -14.371  1.00 47.06           O  
ATOM   4302  CB  ASP A 322      37.072 122.996 -12.990  1.00 48.16           C  
ATOM   4303  CG  ASP A 322      36.742 124.357 -13.595  1.00 62.04           C  
ATOM   4304  OD1 ASP A 322      36.688 124.433 -14.843  1.00 61.84           O  
ATOM   4305  OD2 ASP A 322      36.551 125.303 -12.806  1.00 69.15           O1-
ATOM   4306  H   ASP A 322      34.752 122.388 -12.103  1.00  0.00           H  
ATOM   4307  HA  ASP A 322      36.022 122.051 -14.610  1.00  0.00           H  
ATOM   4308  HB3 ASP A 322      38.126 122.818 -13.207  1.00  0.00           H  
ATOM   4309  HB2 ASP A 322      36.990 123.042 -11.903  1.00  0.00           H  
ATOM   4310  N   GLN A 323      36.826 119.817 -12.316  1.00 40.53           N  
ATOM   4311  CA  GLN A 323      37.446 118.507 -12.124  1.00 38.30           C  
ATOM   4312  C   GLN A 323      36.806 117.448 -13.026  1.00 38.56           C  
ATOM   4313  O   GLN A 323      37.523 116.621 -13.592  1.00 36.41           O  
ATOM   4314  CB  GLN A 323      37.335 118.089 -10.653  1.00 39.44           C  
ATOM   4315  CG  GLN A 323      38.434 118.739  -9.801  1.00 42.32           C  
ATOM   4316  CD  GLN A 323      38.219 118.501  -8.310  1.00 46.59           C  
ATOM   4317  OE1 GLN A 323      37.159 118.801  -7.769  1.00 40.36           O  
ATOM   4318  NE2 GLN A 323      39.230 117.957  -7.633  1.00 42.77           N  
ATOM   4319  H   GLN A 323      36.254 120.177 -11.563  1.00  0.00           H  
ATOM   4320  HA  GLN A 323      38.503 118.568 -12.374  1.00  0.00           H  
ATOM   4321  HB3 GLN A 323      37.432 117.005 -10.557  1.00  0.00           H  
ATOM   4322  HB2 GLN A 323      36.350 118.336 -10.264  1.00  0.00           H  
ATOM   4323  HG3 GLN A 323      38.457 119.816  -9.967  1.00  0.00           H  
ATOM   4324  HG2 GLN A 323      39.411 118.363 -10.108  1.00  0.00           H  
ATOM   4325 HE21 GLN A 323      39.130 117.781  -6.644  1.00  0.00           H  
ATOM   4326 HE22 GLN A 323      40.091 117.727  -8.108  1.00  0.00           H  
ATOM   4327  N   PHE A 324      35.476 117.522 -13.223  1.00 34.65           N  
ATOM   4328  CA  PHE A 324      34.772 116.723 -14.218  1.00 34.10           C  
ATOM   4329  C   PHE A 324      35.195 117.128 -15.640  1.00 40.49           C  
ATOM   4330  O   PHE A 324      35.381 116.247 -16.473  1.00 40.09           O  
ATOM   4331  CB  PHE A 324      33.243 116.834 -14.025  1.00 35.32           C  
ATOM   4332  CG  PHE A 324      32.396 115.974 -14.958  1.00 36.04           C  
ATOM   4333  CD1 PHE A 324      32.887 114.752 -15.473  1.00 38.62           C  
ATOM   4334  CD2 PHE A 324      31.108 116.405 -15.335  1.00 37.80           C  
ATOM   4335  CE1 PHE A 324      32.135 114.012 -16.398  1.00 39.49           C  
ATOM   4336  CE2 PHE A 324      30.341 115.641 -16.238  1.00 40.66           C  
ATOM   4337  CZ  PHE A 324      30.863 114.460 -16.789  1.00 38.78           C  
ATOM   4338  H   PHE A 324      34.953 118.228 -12.723  1.00  0.00           H  
ATOM   4339  HA  PHE A 324      35.074 115.690 -14.062  1.00  0.00           H  
ATOM   4340  HB3 PHE A 324      32.932 117.874 -14.129  1.00  0.00           H  
ATOM   4341  HB2 PHE A 324      32.989 116.549 -13.003  1.00  0.00           H  
ATOM   4342  HD1 PHE A 324      33.857 114.374 -15.198  1.00  0.00           H  
ATOM   4343  HD2 PHE A 324      30.698 117.378 -14.919  1.00  0.00           H  
ATOM   4344  HE1 PHE A 324      32.533 113.099 -16.806  1.00  0.00           H  
ATOM   4345  HE2 PHE A 324      29.356 115.976 -16.520  1.00  0.00           H  
ATOM   4346  HZ  PHE A 324      30.279 113.887 -17.493  1.00  0.00           H  
ATOM   4347  N   LYS A 325      35.437 118.426 -15.898  1.00 39.37           N  
ATOM   4348  CA  LYS A 325      35.993 118.929 -17.155  1.00 40.21           C  
ATOM   4349  C   LYS A 325      37.321 118.283 -17.523  1.00 44.85           C  
ATOM   4350  O   LYS A 325      37.404 117.775 -18.631  1.00 45.66           O  
ATOM   4351  CB  LYS A 325      36.165 120.456 -17.164  1.00 44.24           C  
ATOM   4352  CG  LYS A 325      34.940 121.183 -17.657  1.00 59.74           C  
ATOM   4353  CD  LYS A 325      34.931 122.693 -17.347  1.00 72.30           C  
ATOM   4354  CE  LYS A 325      33.659 123.180 -16.625  1.00 84.59           C  
ATOM   4355  NZ  LYS A 325      33.901 124.397 -15.844  1.00 96.72           N1+
ATOM   4356  H   LYS A 325      35.256 119.102 -15.167  1.00  0.00           H  
ATOM   4357  HA  LYS A 325      35.286 118.658 -17.944  1.00  0.00           H  
ATOM   4358  HB3 LYS A 325      37.006 120.765 -17.789  1.00  0.00           H  
ATOM   4359  HB2 LYS A 325      36.399 120.809 -16.184  1.00  0.00           H  
ATOM   4360  HG3 LYS A 325      34.102 120.679 -17.183  1.00  0.00           H  
ATOM   4361  HG2 LYS A 325      34.909 121.022 -18.731  1.00  0.00           H  
ATOM   4362  HD3 LYS A 325      35.072 123.261 -18.268  1.00  0.00           H  
ATOM   4363  HD2 LYS A 325      35.802 122.932 -16.740  1.00  0.00           H  
ATOM   4364  HE3 LYS A 325      33.279 122.425 -15.938  1.00  0.00           H  
ATOM   4365  HE2 LYS A 325      32.874 123.429 -17.337  1.00  0.00           H  
ATOM   4366  HZ1 LYS A 325      34.114 125.162 -16.469  1.00  0.00           H  
ATOM   4367  HZ2 LYS A 325      33.087 124.628 -15.295  1.00  0.00           H  
ATOM   4368  HZ3 LYS A 325      34.700 124.258 -15.234  1.00  0.00           H  
ATOM   4369  N   GLU A 326      38.320 118.258 -16.616  1.00 40.30           N  
ATOM   4370  CA  GLU A 326      39.642 117.654 -16.857  1.00 39.88           C  
ATOM   4371  C   GLU A 326      39.538 116.174 -17.222  1.00 45.26           C  
ATOM   4372  O   GLU A 326      40.204 115.735 -18.152  1.00 45.45           O  
ATOM   4373  CB  GLU A 326      40.637 117.785 -15.675  1.00 40.89           C  
ATOM   4374  CG  GLU A 326      40.371 118.937 -14.707  1.00 51.60           C  
ATOM   4375  CD  GLU A 326      41.169 118.919 -13.407  1.00 69.03           C  
ATOM   4376  OE1 GLU A 326      41.808 117.883 -13.120  1.00 52.02           O  
ATOM   4377  OE2 GLU A 326      41.071 119.932 -12.681  1.00 61.33           O1-
ATOM   4378  H   GLU A 326      38.169 118.707 -15.721  1.00  0.00           H  
ATOM   4379  HA  GLU A 326      40.074 118.188 -17.705  1.00  0.00           H  
ATOM   4380  HB2 GLU A 326      41.650 117.868 -16.069  1.00  0.00           H  
ATOM   4381  HB3 GLU A 326      40.631 116.861 -15.091  1.00  0.00           H  
ATOM   4382  HG3 GLU A 326      39.376 118.749 -14.350  1.00  0.00           H  
ATOM   4383  HG2 GLU A 326      40.409 119.912 -15.193  1.00  0.00           H  
ATOM   4384  N   LEU A 327      38.670 115.431 -16.512  1.00 41.76           N  
ATOM   4385  CA  LEU A 327      38.336 114.037 -16.787  1.00 40.96           C  
ATOM   4386  C   LEU A 327      37.812 113.849 -18.218  1.00 43.82           C  
ATOM   4387  O   LEU A 327      38.280 112.954 -18.919  1.00 43.54           O  
ATOM   4388  CB  LEU A 327      37.333 113.538 -15.724  1.00 40.38           C  
ATOM   4389  CG  LEU A 327      36.772 112.118 -15.941  1.00 44.24           C  
ATOM   4390  CD1 LEU A 327      37.891 111.077 -16.037  1.00 44.50           C  
ATOM   4391  CD2 LEU A 327      35.793 111.751 -14.819  1.00 44.92           C  
ATOM   4392  H   LEU A 327      38.170 115.884 -15.759  1.00  0.00           H  
ATOM   4393  HA  LEU A 327      39.260 113.463 -16.691  1.00  0.00           H  
ATOM   4394  HB3 LEU A 327      36.492 114.223 -15.659  1.00  0.00           H  
ATOM   4395  HB2 LEU A 327      37.815 113.586 -14.746  1.00  0.00           H  
ATOM   4396  HG  LEU A 327      36.205 112.088 -16.871  1.00  0.00           H  
ATOM   4397 HD11 LEU A 327      37.481 110.067 -16.061  1.00  0.00           H  
ATOM   4398 HD12 LEU A 327      38.491 111.196 -16.938  1.00  0.00           H  
ATOM   4399 HD13 LEU A 327      38.558 111.158 -15.182  1.00  0.00           H  
ATOM   4400 HD21 LEU A 327      35.421 110.733 -14.936  1.00  0.00           H  
ATOM   4401 HD22 LEU A 327      36.265 111.820 -13.840  1.00  0.00           H  
ATOM   4402 HD23 LEU A 327      34.929 112.413 -14.816  1.00  0.00           H  
ATOM   4403  N   ILE A 328      36.897 114.722 -18.668  1.00 40.27           N  
ATOM   4404  CA  ILE A 328      36.414 114.753 -20.046  1.00 40.86           C  
ATOM   4405  C   ILE A 328      37.542 115.094 -21.028  1.00 48.86           C  
ATOM   4406  O   ILE A 328      37.634 114.429 -22.055  1.00 49.02           O  
ATOM   4407  CB  ILE A 328      35.223 115.734 -20.197  1.00 43.18           C  
ATOM   4408  CG1 ILE A 328      33.992 115.309 -19.367  1.00 42.63           C  
ATOM   4409  CG2 ILE A 328      34.829 115.989 -21.667  1.00 44.63           C  
ATOM   4410  CD1 ILE A 328      33.352 113.979 -19.787  1.00 42.83           C  
ATOM   4411  H   ILE A 328      36.557 115.436 -18.036  1.00  0.00           H  
ATOM   4412  HA  ILE A 328      36.073 113.749 -20.302  1.00  0.00           H  
ATOM   4413  HB  ILE A 328      35.526 116.702 -19.804  1.00  0.00           H  
ATOM   4414 HG13 ILE A 328      33.237 116.094 -19.419  1.00  0.00           H  
ATOM   4415 HG12 ILE A 328      34.250 115.223 -18.317  1.00  0.00           H  
ATOM   4416 HG21 ILE A 328      33.937 116.608 -21.717  1.00  0.00           H  
ATOM   4417 HG22 ILE A 328      35.598 116.533 -22.216  1.00  0.00           H  
ATOM   4418 HG23 ILE A 328      34.631 115.063 -22.205  1.00  0.00           H  
ATOM   4419 HD11 ILE A 328      32.450 113.786 -19.208  1.00  0.00           H  
ATOM   4420 HD12 ILE A 328      33.057 113.985 -20.835  1.00  0.00           H  
ATOM   4421 HD13 ILE A 328      34.021 113.134 -19.627  1.00  0.00           H  
ATOM   4422  N   LEU A 329      38.402 116.082 -20.716  1.00 46.67           N  
ATOM   4423  CA  LEU A 329      39.541 116.469 -21.553  1.00 45.95           C  
ATOM   4424  C   LEU A 329      40.524 115.305 -21.714  1.00 45.95           C  
ATOM   4425  O   LEU A 329      40.982 115.054 -22.825  1.00 46.22           O  
ATOM   4426  CB  LEU A 329      40.313 117.689 -20.994  1.00 46.77           C  
ATOM   4427  CG  LEU A 329      39.515 118.971 -20.685  1.00 52.28           C  
ATOM   4428  CD1 LEU A 329      40.447 120.176 -20.524  1.00 52.54           C  
ATOM   4429  CD2 LEU A 329      38.380 119.265 -21.680  1.00 55.51           C  
ATOM   4430  H   LEU A 329      38.252 116.599 -19.858  1.00  0.00           H  
ATOM   4431  HA  LEU A 329      39.156 116.722 -22.542  1.00  0.00           H  
ATOM   4432  HB2 LEU A 329      41.081 117.943 -21.726  1.00  0.00           H  
ATOM   4433  HB3 LEU A 329      40.863 117.408 -20.095  1.00  0.00           H  
ATOM   4434  HG  LEU A 329      39.083 118.865 -19.706  1.00  0.00           H  
ATOM   4435 HD11 LEU A 329      39.895 121.061 -20.205  1.00  0.00           H  
ATOM   4436 HD12 LEU A 329      41.213 119.981 -19.773  1.00  0.00           H  
ATOM   4437 HD13 LEU A 329      40.950 120.417 -21.460  1.00  0.00           H  
ATOM   4438 HD21 LEU A 329      37.882 120.204 -21.436  1.00  0.00           H  
ATOM   4439 HD22 LEU A 329      38.760 119.348 -22.698  1.00  0.00           H  
ATOM   4440 HD23 LEU A 329      37.613 118.491 -21.669  1.00  0.00           H  
ATOM   4441  N   THR A 330      40.784 114.562 -20.624  1.00 41.17           N  
ATOM   4442  CA  THR A 330      41.615 113.362 -20.601  1.00 39.64           C  
ATOM   4443  C   THR A 330      41.002 112.276 -21.496  1.00 42.75           C  
ATOM   4444  O   THR A 330      41.722 111.685 -22.288  1.00 42.57           O  
ATOM   4445  CB  THR A 330      41.792 112.849 -19.150  1.00 39.57           C  
ATOM   4446  OG1 THR A 330      42.460 113.831 -18.382  1.00 38.39           O  
ATOM   4447  CG2 THR A 330      42.641 111.567 -19.060  1.00 34.29           C  
ATOM   4448  H   THR A 330      40.360 114.847 -19.749  1.00  0.00           H  
ATOM   4449  HA  THR A 330      42.596 113.623 -21.005  1.00  0.00           H  
ATOM   4450  HB  THR A 330      40.825 112.662 -18.685  1.00  0.00           H  
ATOM   4451  HG1 THR A 330      41.907 114.597 -18.327  1.00  0.00           H  
ATOM   4452 HG21 THR A 330      42.839 111.309 -18.021  1.00  0.00           H  
ATOM   4453 HG22 THR A 330      42.139 110.710 -19.509  1.00  0.00           H  
ATOM   4454 HG23 THR A 330      43.604 111.691 -19.558  1.00  0.00           H  
ATOM   4455  N   LEU A 331      39.683 112.050 -21.424  1.00 39.89           N  
ATOM   4456  CA  LEU A 331      38.966 111.067 -22.236  1.00 39.58           C  
ATOM   4457  C   LEU A 331      38.844 111.470 -23.710  1.00 43.68           C  
ATOM   4458  O   LEU A 331      38.912 110.594 -24.567  1.00 42.37           O  
ATOM   4459  CB  LEU A 331      37.563 110.874 -21.629  1.00 39.18           C  
ATOM   4460  CG  LEU A 331      37.386 109.654 -20.700  1.00 42.53           C  
ATOM   4461  CD1 LEU A 331      38.638 109.252 -19.899  1.00 42.51           C  
ATOM   4462  CD2 LEU A 331      36.221 109.926 -19.743  1.00 43.19           C  
ATOM   4463  H   LEU A 331      39.143 112.579 -20.752  1.00  0.00           H  
ATOM   4464  HA  LEU A 331      39.513 110.127 -22.244  1.00  0.00           H  
ATOM   4465  HB3 LEU A 331      36.816 110.791 -22.411  1.00  0.00           H  
ATOM   4466  HB2 LEU A 331      37.278 111.784 -21.101  1.00  0.00           H  
ATOM   4467  HG  LEU A 331      37.121 108.797 -21.320  1.00  0.00           H  
ATOM   4468 HD11 LEU A 331      38.394 108.472 -19.180  1.00  0.00           H  
ATOM   4469 HD12 LEU A 331      39.431 108.847 -20.526  1.00  0.00           H  
ATOM   4470 HD13 LEU A 331      39.041 110.096 -19.338  1.00  0.00           H  
ATOM   4471 HD21 LEU A 331      36.041 109.072 -19.096  1.00  0.00           H  
ATOM   4472 HD22 LEU A 331      36.422 110.784 -19.100  1.00  0.00           H  
ATOM   4473 HD23 LEU A 331      35.299 110.128 -20.289  1.00  0.00           H  
ATOM   4474  N   CYS A 332      38.722 112.769 -24.022  1.00 42.07           N  
ATOM   4475  CA  CYS A 332      38.731 113.283 -25.390  1.00 42.41           C  
ATOM   4476  C   CYS A 332      40.114 113.123 -26.025  1.00 48.52           C  
ATOM   4477  O   CYS A 332      40.191 112.802 -27.207  1.00 48.47           O  
ATOM   4478  CB  CYS A 332      38.315 114.761 -25.416  1.00 42.58           C  
ATOM   4479  SG  CYS A 332      36.510 114.869 -25.331  1.00 46.41           S  
ATOM   4480  H   CYS A 332      38.642 113.441 -23.267  1.00  0.00           H  
ATOM   4481  HA  CYS A 332      38.038 112.708 -26.002  1.00  0.00           H  
ATOM   4482  HB3 CYS A 332      38.621 115.238 -26.348  1.00  0.00           H  
ATOM   4483  HB2 CYS A 332      38.765 115.325 -24.600  1.00  0.00           H  
ATOM   4484  HG  CYS A 332      36.397 114.284 -24.134  1.00  0.00           H  
ATOM   4485  N   ASP A 333      41.185 113.262 -25.221  1.00 45.84           N  
ATOM   4486  CA  ASP A 333      42.567 112.942 -25.565  1.00 46.03           C  
ATOM   4487  C   ASP A 333      42.689 111.556 -26.186  1.00 50.07           C  
ATOM   4488  O   ASP A 333      43.016 111.473 -27.364  1.00 49.65           O  
ATOM   4489  CB  ASP A 333      43.497 113.105 -24.341  1.00 48.67           C  
ATOM   4490  CG  ASP A 333      44.645 114.066 -24.602  1.00 64.91           C  
ATOM   4491  OD1 ASP A 333      44.349 115.271 -24.745  1.00 67.54           O  
ATOM   4492  OD2 ASP A 333      45.794 113.577 -24.657  1.00 71.60           O1-
ATOM   4493  H   ASP A 333      41.018 113.546 -24.265  1.00  0.00           H  
ATOM   4494  HA  ASP A 333      42.842 113.665 -26.338  1.00  0.00           H  
ATOM   4495  HB3 ASP A 333      43.898 112.154 -23.987  1.00  0.00           H  
ATOM   4496  HB2 ASP A 333      42.954 113.526 -23.499  1.00  0.00           H  
ATOM   4497  N   LEU A 334      42.317 110.500 -25.436  1.00 48.14           N  
ATOM   4498  CA  LEU A 334      42.310 109.114 -25.903  1.00 47.41           C  
ATOM   4499  C   LEU A 334      41.468 108.906 -27.172  1.00 50.17           C  
ATOM   4500  O   LEU A 334      41.892 108.148 -28.039  1.00 49.14           O  
ATOM   4501  CB  LEU A 334      41.824 108.142 -24.800  1.00 47.76           C  
ATOM   4502  CG  LEU A 334      42.762 107.864 -23.601  1.00 52.80           C  
ATOM   4503  CD1 LEU A 334      44.228 107.649 -23.994  1.00 53.13           C  
ATOM   4504  CD2 LEU A 334      42.658 108.900 -22.486  1.00 55.76           C  
ATOM   4505  H   LEU A 334      42.025 110.673 -24.484  1.00  0.00           H  
ATOM   4506  HA  LEU A 334      43.333 108.863 -26.184  1.00  0.00           H  
ATOM   4507  HB3 LEU A 334      41.663 107.172 -25.273  1.00  0.00           H  
ATOM   4508  HB2 LEU A 334      40.840 108.447 -24.439  1.00  0.00           H  
ATOM   4509  HG  LEU A 334      42.411 106.928 -23.165  1.00  0.00           H  
ATOM   4510 HD11 LEU A 334      44.816 107.326 -23.135  1.00  0.00           H  
ATOM   4511 HD12 LEU A 334      44.314 106.877 -24.755  1.00  0.00           H  
ATOM   4512 HD13 LEU A 334      44.689 108.560 -24.377  1.00  0.00           H  
ATOM   4513 HD21 LEU A 334      43.153 108.548 -21.580  1.00  0.00           H  
ATOM   4514 HD22 LEU A 334      43.160 109.818 -22.785  1.00  0.00           H  
ATOM   4515 HD23 LEU A 334      41.621 109.109 -22.230  1.00  0.00           H  
ATOM   4516  N   ILE A 335      40.320 109.596 -27.311  1.00 46.48           N  
ATOM   4517  CA  ILE A 335      39.455 109.519 -28.496  1.00 46.31           C  
ATOM   4518  C   ILE A 335      40.158 110.043 -29.752  1.00 53.28           C  
ATOM   4519  O   ILE A 335      40.159 109.347 -30.767  1.00 53.38           O  
ATOM   4520  CB  ILE A 335      38.098 110.253 -28.284  1.00 48.61           C  
ATOM   4521  CG1 ILE A 335      37.270 109.569 -27.187  1.00 48.05           C  
ATOM   4522  CG2 ILE A 335      37.254 110.316 -29.580  1.00 49.28           C  
ATOM   4523  CD1 ILE A 335      36.077 110.384 -26.671  1.00 46.94           C  
ATOM   4524  H   ILE A 335      40.033 110.212 -26.562  1.00  0.00           H  
ATOM   4525  HA  ILE A 335      39.252 108.466 -28.673  1.00  0.00           H  
ATOM   4526  HB  ILE A 335      38.298 111.276 -27.969  1.00  0.00           H  
ATOM   4527 HG13 ILE A 335      37.915 109.319 -26.358  1.00  0.00           H  
ATOM   4528 HG12 ILE A 335      36.902 108.612 -27.558  1.00  0.00           H  
ATOM   4529 HG21 ILE A 335      36.282 110.776 -29.418  1.00  0.00           H  
ATOM   4530 HG22 ILE A 335      37.725 110.917 -30.358  1.00  0.00           H  
ATOM   4531 HG23 ILE A 335      37.080 109.320 -29.988  1.00  0.00           H  
ATOM   4532 HD11 ILE A 335      36.391 111.275 -26.133  1.00  0.00           H  
ATOM   4533 HD12 ILE A 335      35.396 110.694 -27.460  1.00  0.00           H  
ATOM   4534 HD13 ILE A 335      35.499 109.772 -25.984  1.00  0.00           H  
ATOM   4535  N   ARG A 336      40.757 111.245 -29.678  1.00 51.32           N  
ATOM   4536  CA  ARG A 336      41.473 111.901 -30.776  1.00 51.47           C  
ATOM   4537  C   ARG A 336      42.600 111.042 -31.347  1.00 57.61           C  
ATOM   4538  O   ARG A 336      42.825 111.056 -32.556  1.00 58.76           O  
ATOM   4539  CB  ARG A 336      42.112 113.211 -30.292  1.00 51.97           C  
ATOM   4540  CG  ARG A 336      41.129 114.335 -30.014  1.00 57.82           C  
ATOM   4541  CD  ARG A 336      41.855 115.563 -29.439  1.00 66.59           C  
ATOM   4542  NE  ARG A 336      41.030 116.341 -28.507  1.00 72.99           N  
ATOM   4543  CZ  ARG A 336      39.793 116.794 -28.752  1.00 86.58           C  
ATOM   4544  NH1 ARG A 336      39.155 116.467 -29.872  1.00 71.42           N  
ATOM   4545  NH2 ARG A 336      39.177 117.590 -27.874  1.00 76.38           N1+
ATOM   4546  H   ARG A 336      40.709 111.742 -28.797  1.00  0.00           H  
ATOM   4547  HA  ARG A 336      40.763 112.112 -31.578  1.00  0.00           H  
ATOM   4548  HB3 ARG A 336      42.821 113.577 -31.037  1.00  0.00           H  
ATOM   4549  HB2 ARG A 336      42.702 113.014 -29.397  1.00  0.00           H  
ATOM   4550  HG3 ARG A 336      40.337 114.002 -29.347  1.00  0.00           H  
ATOM   4551  HG2 ARG A 336      40.645 114.595 -30.956  1.00  0.00           H  
ATOM   4552  HD3 ARG A 336      42.207 116.210 -30.244  1.00  0.00           H  
ATOM   4553  HD2 ARG A 336      42.739 115.259 -28.878  1.00  0.00           H  
ATOM   4554  HE  ARG A 336      41.471 116.588 -27.632  1.00  0.00           H  
ATOM   4555 HH11 ARG A 336      38.280 116.930 -30.116  1.00  0.00           H  
ATOM   4556 HH12 ARG A 336      39.609 115.899 -30.569  1.00  0.00           H  
ATOM   4557 HH21 ARG A 336      38.250 117.937 -28.082  1.00  0.00           H  
ATOM   4558 HH22 ARG A 336      39.637 117.873 -27.022  1.00  0.00           H  
ATOM   4559  N   ARG A 337      43.293 110.299 -30.472  1.00 53.93           N  
ATOM   4560  CA  ARG A 337      44.413 109.443 -30.841  1.00 53.13           C  
ATOM   4561  C   ARG A 337      43.949 107.992 -31.076  1.00 55.51           C  
ATOM   4562  O   ARG A 337      44.782 107.087 -31.107  1.00 55.20           O  
ATOM   4563  CB  ARG A 337      45.510 109.467 -29.752  1.00 52.74           C  
ATOM   4564  CG  ARG A 337      45.525 110.676 -28.797  1.00 65.15           C  
ATOM   4565  CD  ARG A 337      46.894 111.030 -28.238  1.00 76.71           C  
ATOM   4566  NE  ARG A 337      47.615 109.815 -27.864  1.00 89.53           N  
ATOM   4567  CZ  ARG A 337      48.900 109.750 -27.511  1.00108.75           C  
ATOM   4568  NH1 ARG A 337      49.628 110.863 -27.355  1.00 96.36           N  
ATOM   4569  NH2 ARG A 337      49.454 108.549 -27.312  1.00 99.10           N1+
ATOM   4570  H   ARG A 337      43.035 110.342 -29.495  1.00  0.00           H  
ATOM   4571  HA  ARG A 337      44.860 109.802 -31.770  1.00  0.00           H  
ATOM   4572  HB2 ARG A 337      46.468 109.403 -30.270  1.00  0.00           H  
ATOM   4573  HB3 ARG A 337      45.460 108.574 -29.129  1.00  0.00           H  
ATOM   4574  HG3 ARG A 337      44.926 110.378 -27.946  1.00  0.00           H  
ATOM   4575  HG2 ARG A 337      45.096 111.573 -29.243  1.00  0.00           H  
ATOM   4576  HD2 ARG A 337      46.799 111.690 -27.374  1.00  0.00           H  
ATOM   4577  HD3 ARG A 337      47.472 111.561 -28.995  1.00  0.00           H  
ATOM   4578  HE  ARG A 337      47.072 108.959 -27.859  1.00  0.00           H  
ATOM   4579 HH11 ARG A 337      50.600 110.812 -27.086  1.00  0.00           H  
ATOM   4580 HH12 ARG A 337      49.198 111.766 -27.494  1.00  0.00           H  
ATOM   4581 HH21 ARG A 337      50.424 108.466 -27.043  1.00  0.00           H  
ATOM   4582 HH22 ARG A 337      48.895 107.714 -27.418  1.00  0.00           H  
ATOM   4583  N   GLY A 338      42.635 107.764 -31.248  1.00 50.95           N  
ATOM   4584  CA  GLY A 338      42.022 106.484 -31.594  1.00 49.98           C  
ATOM   4585  C   GLY A 338      42.172 105.368 -30.552  1.00 54.02           C  
ATOM   4586  O   GLY A 338      42.036 104.199 -30.906  1.00 54.97           O  
ATOM   4587  H   GLY A 338      42.010 108.556 -31.183  1.00  0.00           H  
ATOM   4588  HA2 GLY A 338      42.433 106.141 -32.545  1.00  0.00           H  
ATOM   4589  HA3 GLY A 338      40.958 106.653 -31.758  1.00  0.00           H  
ATOM   4590  N   GLN A 339      42.477 105.706 -29.292  1.00 48.76           N  
ATOM   4591  CA  GLN A 339      42.703 104.757 -28.202  1.00 47.75           C  
ATOM   4592  C   GLN A 339      41.425 104.483 -27.393  1.00 50.96           C  
ATOM   4593  O   GLN A 339      41.405 103.521 -26.629  1.00 51.95           O  
ATOM   4594  CB  GLN A 339      43.740 105.365 -27.243  1.00 48.97           C  
ATOM   4595  CG  GLN A 339      45.127 105.520 -27.884  1.00 47.80           C  
ATOM   4596  CD  GLN A 339      46.111 106.165 -26.918  1.00 68.31           C  
ATOM   4597  OE1 GLN A 339      46.317 107.374 -26.945  1.00 64.88           O  
ATOM   4598  NE2 GLN A 339      46.731 105.353 -26.063  1.00 64.34           N  
ATOM   4599  H   GLN A 339      42.556 106.690 -29.069  1.00  0.00           H  
ATOM   4600  HA  GLN A 339      43.080 103.807 -28.586  1.00  0.00           H  
ATOM   4601  HB2 GLN A 339      43.835 104.732 -26.359  1.00  0.00           H  
ATOM   4602  HB3 GLN A 339      43.392 106.332 -26.882  1.00  0.00           H  
ATOM   4603  HG3 GLN A 339      45.071 106.143 -28.773  1.00  0.00           H  
ATOM   4604  HG2 GLN A 339      45.508 104.551 -28.208  1.00  0.00           H  
ATOM   4605 HE21 GLN A 339      47.383 105.733 -25.391  1.00  0.00           H  
ATOM   4606 HE22 GLN A 339      46.536 104.362 -26.077  1.00  0.00           H  
ATOM   4607  N   LEU A 340      40.374 105.299 -27.565  1.00 45.16           N  
ATOM   4608  CA  LEU A 340      39.064 105.151 -26.942  1.00 44.25           C  
ATOM   4609  C   LEU A 340      38.009 105.346 -28.027  1.00 49.65           C  
ATOM   4610  O   LEU A 340      37.934 106.419 -28.621  1.00 50.82           O  
ATOM   4611  CB  LEU A 340      38.913 106.139 -25.764  1.00 43.42           C  
ATOM   4612  CG  LEU A 340      37.541 106.110 -25.048  1.00 45.71           C  
ATOM   4613  CD1 LEU A 340      37.329 104.802 -24.268  1.00 44.33           C  
ATOM   4614  CD2 LEU A 340      37.379 107.305 -24.099  1.00 46.15           C  
ATOM   4615  H   LEU A 340      40.480 106.065 -28.215  1.00  0.00           H  
ATOM   4616  HA  LEU A 340      38.967 104.144 -26.542  1.00  0.00           H  
ATOM   4617  HB3 LEU A 340      39.094 107.148 -26.133  1.00  0.00           H  
ATOM   4618  HB2 LEU A 340      39.696 105.945 -25.030  1.00  0.00           H  
ATOM   4619  HG  LEU A 340      36.743 106.196 -25.785  1.00  0.00           H  
ATOM   4620 HD11 LEU A 340      36.372 104.803 -23.745  1.00  0.00           H  
ATOM   4621 HD12 LEU A 340      37.334 103.936 -24.927  1.00  0.00           H  
ATOM   4622 HD13 LEU A 340      38.111 104.655 -23.524  1.00  0.00           H  
ATOM   4623 HD21 LEU A 340      36.390 107.306 -23.643  1.00  0.00           H  
ATOM   4624 HD22 LEU A 340      38.114 107.273 -23.294  1.00  0.00           H  
ATOM   4625 HD23 LEU A 340      37.491 108.258 -24.601  1.00  0.00           H  
ATOM   4626  N   THR A 341      37.183 104.326 -28.271  1.00 46.22           N  
ATOM   4627  CA  THR A 341      36.142 104.342 -29.292  1.00 46.42           C  
ATOM   4628  C   THR A 341      34.807 104.015 -28.629  1.00 50.67           C  
ATOM   4629  O   THR A 341      34.745 103.186 -27.717  1.00 49.81           O  
ATOM   4630  CB  THR A 341      36.500 103.428 -30.502  1.00 54.15           C  
ATOM   4631  OG1 THR A 341      35.928 102.134 -30.422  1.00 55.88           O  
ATOM   4632  CG2 THR A 341      38.008 103.271 -30.772  1.00 52.95           C  
ATOM   4633  H   THR A 341      37.322 103.458 -27.769  1.00  0.00           H  
ATOM   4634  HA  THR A 341      36.045 105.354 -29.691  1.00  0.00           H  
ATOM   4635  HB  THR A 341      36.054 103.881 -31.389  1.00  0.00           H  
ATOM   4636  HG1 THR A 341      34.986 102.216 -30.382  1.00  0.00           H  
ATOM   4637 HG21 THR A 341      38.180 102.723 -31.699  1.00  0.00           H  
ATOM   4638 HG22 THR A 341      38.495 104.241 -30.873  1.00  0.00           H  
ATOM   4639 HG23 THR A 341      38.512 102.723 -29.976  1.00  0.00           H  
ATOM   4640  N   ALA A 342      33.732 104.634 -29.141  1.00 48.13           N  
ATOM   4641  CA  ALA A 342      32.365 104.325 -28.747  1.00 47.57           C  
ATOM   4642  C   ALA A 342      32.039 102.854 -29.079  1.00 52.75           C  
ATOM   4643  O   ALA A 342      32.496 102.347 -30.105  1.00 52.01           O  
ATOM   4644  CB  ALA A 342      31.383 105.248 -29.480  1.00 47.88           C  
ATOM   4645  H   ALA A 342      33.860 105.301 -29.888  1.00  0.00           H  
ATOM   4646  HA  ALA A 342      32.304 104.537 -27.680  1.00  0.00           H  
ATOM   4647  HB1 ALA A 342      30.353 105.040 -29.188  1.00  0.00           H  
ATOM   4648  HB2 ALA A 342      31.574 106.292 -29.245  1.00  0.00           H  
ATOM   4649  HB3 ALA A 342      31.451 105.135 -30.563  1.00  0.00           H  
ATOM   4650  N   PRO A 343      31.280 102.154 -28.220  1.00 51.17           N  
ATOM   4651  CA  PRO A 343      30.783 100.804 -28.499  1.00 51.22           C  
ATOM   4652  C   PRO A 343      29.573 100.819 -29.451  1.00 54.12           C  
ATOM   4653  O   PRO A 343      29.041 101.884 -29.773  1.00 53.75           O  
ATOM   4654  CB  PRO A 343      30.419 100.250 -27.114  1.00 53.30           C  
ATOM   4655  CG  PRO A 343      30.129 101.470 -26.254  1.00 57.43           C  
ATOM   4656  CD  PRO A 343      30.977 102.581 -26.856  1.00 53.05           C  
ATOM   4657  HA  PRO A 343      31.568 100.187 -28.941  1.00  0.00           H  
ATOM   4658  HB3 PRO A 343      31.283  99.725 -26.703  1.00  0.00           H  
ATOM   4659  HB2 PRO A 343      29.590  99.541 -27.120  1.00  0.00           H  
ATOM   4660  HG3 PRO A 343      30.338 101.304 -25.196  1.00  0.00           H  
ATOM   4661  HG2 PRO A 343      29.074 101.729 -26.346  1.00  0.00           H  
ATOM   4662  HD2 PRO A 343      30.434 103.528 -26.834  1.00  0.00           H  
ATOM   4663  HD3 PRO A 343      31.904 102.696 -26.291  1.00  0.00           H  
ATOM   4664  N   ALA A 344      29.168  99.616 -29.902  1.00 50.26           N  
ATOM   4665  CA  ALA A 344      28.063  99.339 -30.825  1.00 49.49           C  
ATOM   4666  C   ALA A 344      26.811 100.169 -30.518  1.00 50.80           C  
ATOM   4667  O   ALA A 344      26.250 100.042 -29.431  1.00 51.47           O  
ATOM   4668  CB  ALA A 344      27.770  97.832 -30.828  1.00 50.38           C  
ATOM   4669  H   ALA A 344      29.680  98.811 -29.574  1.00  0.00           H  
ATOM   4670  HA  ALA A 344      28.417  99.609 -31.822  1.00  0.00           H  
ATOM   4671  HB1 ALA A 344      26.993  97.584 -31.552  1.00  0.00           H  
ATOM   4672  HB2 ALA A 344      28.658  97.260 -31.099  1.00  0.00           H  
ATOM   4673  HB3 ALA A 344      27.439  97.483 -29.849  1.00  0.00           H  
ATOM   4674  N   CYS A 345      26.432 101.050 -31.454  1.00 45.00           N  
ATOM   4675  CA  CYS A 345      25.333 101.997 -31.317  1.00 44.25           C  
ATOM   4676  C   CYS A 345      24.148 101.547 -32.175  1.00 46.94           C  
ATOM   4677  O   CYS A 345      24.321 101.056 -33.290  1.00 46.36           O  
ATOM   4678  CB  CYS A 345      25.802 103.403 -31.767  1.00 44.23           C  
ATOM   4679  SG  CYS A 345      26.138 103.554 -33.555  1.00 47.53           S  
ATOM   4680  H   CYS A 345      26.957 101.090 -32.316  1.00  0.00           H  
ATOM   4681  HA  CYS A 345      25.018 102.065 -30.274  1.00  0.00           H  
ATOM   4682  HB2 CYS A 345      26.695 103.699 -31.215  1.00  0.00           H  
ATOM   4683  HB3 CYS A 345      25.032 104.134 -31.523  1.00  0.00           H  
ATOM   4684  HG  CYS A 345      26.453 104.853 -33.516  1.00  0.00           H  
ATOM   4685  N   SER A 346      22.939 101.778 -31.666  1.00 44.75           N  
ATOM   4686  CA  SER A 346      21.693 101.598 -32.388  1.00 44.71           C  
ATOM   4687  C   SER A 346      20.860 102.844 -32.133  1.00 48.93           C  
ATOM   4688  O   SER A 346      20.317 103.004 -31.042  1.00 48.20           O  
ATOM   4689  CB  SER A 346      21.011 100.286 -31.959  1.00 48.27           C  
ATOM   4690  OG  SER A 346      21.303  99.254 -32.878  1.00 57.93           O  
ATOM   4691  H   SER A 346      22.872 102.144 -30.725  1.00  0.00           H  
ATOM   4692  HA  SER A 346      21.870 101.565 -33.466  1.00  0.00           H  
ATOM   4693  HB3 SER A 346      19.926 100.395 -31.922  1.00  0.00           H  
ATOM   4694  HB2 SER A 346      21.336  99.990 -30.962  1.00  0.00           H  
ATOM   4695  HG  SER A 346      20.947  99.491 -33.722  1.00  0.00           H  
ATOM   4696  N   GLN A 347      20.800 103.743 -33.126  1.00 45.14           N  
ATOM   4697  CA  GLN A 347      20.069 104.997 -33.018  1.00 44.85           C  
ATOM   4698  C   GLN A 347      18.587 104.751 -33.308  1.00 49.50           C  
ATOM   4699  O   GLN A 347      18.225 104.303 -34.396  1.00 49.20           O  
ATOM   4700  CB  GLN A 347      20.628 106.022 -34.010  1.00 45.89           C  
ATOM   4701  CG  GLN A 347      21.950 106.622 -33.502  1.00 47.36           C  
ATOM   4702  CD  GLN A 347      22.535 107.641 -34.475  1.00 63.25           C  
ATOM   4703  OE1 GLN A 347      21.811 108.342 -35.178  1.00 57.49           O  
ATOM   4704  NE2 GLN A 347      23.862 107.725 -34.525  1.00 56.40           N  
ATOM   4705  H   GLN A 347      21.274 103.550 -33.996  1.00  0.00           H  
ATOM   4706  HA  GLN A 347      20.208 105.397 -32.021  1.00  0.00           H  
ATOM   4707  HB3 GLN A 347      19.904 106.829 -34.144  1.00  0.00           H  
ATOM   4708  HB2 GLN A 347      20.764 105.569 -34.994  1.00  0.00           H  
ATOM   4709  HG3 GLN A 347      22.678 105.826 -33.334  1.00  0.00           H  
ATOM   4710  HG2 GLN A 347      21.800 107.114 -32.540  1.00  0.00           H  
ATOM   4711 HE21 GLN A 347      24.292 108.386 -35.155  1.00  0.00           H  
ATOM   4712 HE22 GLN A 347      24.431 107.163 -33.907  1.00  0.00           H  
ATOM   4713  N   VAL A 348      17.747 105.043 -32.309  1.00 47.03           N  
ATOM   4714  CA  VAL A 348      16.306 104.853 -32.342  1.00 46.80           C  
ATOM   4715  C   VAL A 348      15.650 106.235 -32.210  1.00 52.09           C  
ATOM   4716  O   VAL A 348      15.970 106.953 -31.269  1.00 51.40           O  
ATOM   4717  CB  VAL A 348      15.876 103.902 -31.197  1.00 50.20           C  
ATOM   4718  CG1 VAL A 348      14.354 103.685 -31.204  1.00 49.76           C  
ATOM   4719  CG2 VAL A 348      16.594 102.544 -31.289  1.00 49.92           C  
ATOM   4720  H   VAL A 348      18.140 105.417 -31.454  1.00  0.00           H  
ATOM   4721  HA  VAL A 348      16.019 104.369 -33.274  1.00  0.00           H  
ATOM   4722  HB  VAL A 348      16.147 104.343 -30.236  1.00  0.00           H  
ATOM   4723 HG11 VAL A 348      14.067 102.808 -30.630  1.00  0.00           H  
ATOM   4724 HG12 VAL A 348      13.825 104.535 -30.780  1.00  0.00           H  
ATOM   4725 HG13 VAL A 348      13.983 103.525 -32.217  1.00  0.00           H  
ATOM   4726 HG21 VAL A 348      16.227 101.849 -30.536  1.00  0.00           H  
ATOM   4727 HG22 VAL A 348      16.441 102.081 -32.264  1.00  0.00           H  
ATOM   4728 HG23 VAL A 348      17.667 102.641 -31.131  1.00  0.00           H  
ATOM   4729  N   PRO A 349      14.727 106.637 -33.106  1.00 51.25           N  
ATOM   4730  CA  PRO A 349      13.925 107.858 -32.935  1.00 51.85           C  
ATOM   4731  C   PRO A 349      13.100 107.810 -31.635  1.00 56.02           C  
ATOM   4732  O   PRO A 349      12.653 106.734 -31.235  1.00 54.91           O  
ATOM   4733  CB  PRO A 349      12.978 107.884 -34.143  1.00 53.53           C  
ATOM   4734  CG  PRO A 349      13.617 106.982 -35.182  1.00 57.45           C  
ATOM   4735  CD  PRO A 349      14.479 106.001 -34.397  1.00 52.77           C  
ATOM   4736  HA  PRO A 349      14.588 108.724 -32.951  1.00  0.00           H  
ATOM   4737  HB3 PRO A 349      12.818 108.895 -34.519  1.00  0.00           H  
ATOM   4738  HB2 PRO A 349      11.999 107.476 -33.893  1.00  0.00           H  
ATOM   4739  HG3 PRO A 349      14.258 107.584 -35.828  1.00  0.00           H  
ATOM   4740  HG2 PRO A 349      12.884 106.484 -35.816  1.00  0.00           H  
ATOM   4741  HD2 PRO A 349      13.936 105.068 -34.237  1.00  0.00           H  
ATOM   4742  HD3 PRO A 349      15.402 105.780 -34.937  1.00  0.00           H  
ATOM   4743  N   LEU A 350      12.876 108.969 -30.994  1.00 53.39           N  
ATOM   4744  CA  LEU A 350      12.115 109.102 -29.745  1.00 54.22           C  
ATOM   4745  C   LEU A 350      10.704 108.495 -29.805  1.00 61.54           C  
ATOM   4746  O   LEU A 350      10.200 108.017 -28.791  1.00 60.63           O  
ATOM   4747  CB  LEU A 350      12.035 110.586 -29.339  1.00 53.83           C  
ATOM   4748  CG  LEU A 350      11.623 110.816 -27.867  1.00 58.03           C  
ATOM   4749  CD1 LEU A 350      12.561 110.097 -26.885  1.00 58.07           C  
ATOM   4750  CD2 LEU A 350      11.494 112.309 -27.541  1.00 59.75           C  
ATOM   4751  H   LEU A 350      13.314 109.804 -31.360  1.00  0.00           H  
ATOM   4752  HA  LEU A 350      12.684 108.544 -29.003  1.00  0.00           H  
ATOM   4753  HB3 LEU A 350      11.336 111.106 -29.996  1.00  0.00           H  
ATOM   4754  HB2 LEU A 350      12.998 111.053 -29.529  1.00  0.00           H  
ATOM   4755  HG  LEU A 350      10.631 110.395 -27.718  1.00  0.00           H  
ATOM   4756 HD11 LEU A 350      12.529 110.553 -25.897  1.00  0.00           H  
ATOM   4757 HD12 LEU A 350      12.295 109.046 -26.780  1.00  0.00           H  
ATOM   4758 HD13 LEU A 350      13.599 110.139 -27.212  1.00  0.00           H  
ATOM   4759 HD21 LEU A 350      11.161 112.461 -26.513  1.00  0.00           H  
ATOM   4760 HD22 LEU A 350      12.421 112.853 -27.673  1.00  0.00           H  
ATOM   4761 HD23 LEU A 350      10.751 112.775 -28.188  1.00  0.00           H  
ATOM   4762  N   GLN A 351      10.122 108.468 -31.015  1.00 60.59           N  
ATOM   4763  CA  GLN A 351       8.906 107.768 -31.417  1.00 60.79           C  
ATOM   4764  C   GLN A 351       8.809 106.338 -30.863  1.00 64.90           C  
ATOM   4765  O   GLN A 351       7.827 105.983 -30.214  1.00 65.07           O  
ATOM   4766  CB  GLN A 351       8.851 107.741 -32.961  1.00 62.45           C  
ATOM   4767  CG  GLN A 351       7.744 108.581 -33.605  1.00 83.35           C  
ATOM   4768  CD  GLN A 351       7.627 108.284 -35.106  1.00106.95           C  
ATOM   4769  OE1 GLN A 351       8.233 107.348 -35.627  1.00103.84           O  
ATOM   4770  NE2 GLN A 351       6.842 109.089 -35.818  1.00 97.88           N  
ATOM   4771  H   GLN A 351      10.656 108.875 -31.768  1.00  0.00           H  
ATOM   4772  HA  GLN A 351       8.060 108.334 -31.026  1.00  0.00           H  
ATOM   4773  HB3 GLN A 351       8.704 106.711 -33.291  1.00  0.00           H  
ATOM   4774  HB2 GLN A 351       9.812 108.030 -33.387  1.00  0.00           H  
ATOM   4775  HG3 GLN A 351       7.937 109.642 -33.450  1.00  0.00           H  
ATOM   4776  HG2 GLN A 351       6.785 108.353 -33.139  1.00  0.00           H  
ATOM   4777 HE21 GLN A 351       6.737 108.925 -36.809  1.00  0.00           H  
ATOM   4778 HE22 GLN A 351       6.349 109.849 -35.372  1.00  0.00           H  
ATOM   4779  N   ASP A 352       9.844 105.536 -31.147  1.00 60.70           N  
ATOM   4780  CA  ASP A 352       9.921 104.091 -30.941  1.00 60.48           C  
ATOM   4781  C   ASP A 352      10.783 103.797 -29.706  1.00 63.16           C  
ATOM   4782  O   ASP A 352      11.674 102.946 -29.736  1.00 63.93           O  
ATOM   4783  CB  ASP A 352      10.521 103.368 -32.187  1.00 62.73           C  
ATOM   4784  CG  ASP A 352      10.276 104.013 -33.551  1.00 75.37           C  
ATOM   4785  OD1 ASP A 352      10.752 105.154 -33.738  1.00 78.38           O  
ATOM   4786  OD2 ASP A 352       9.671 103.333 -34.406  1.00 79.59           O1-
ATOM   4787  H   ASP A 352      10.603 105.935 -31.685  1.00  0.00           H  
ATOM   4788  HA  ASP A 352       8.920 103.694 -30.764  1.00  0.00           H  
ATOM   4789  HB2 ASP A 352      10.177 102.333 -32.209  1.00  0.00           H  
ATOM   4790  HB3 ASP A 352      11.608 103.316 -32.131  1.00  0.00           H  
ATOM   4791  N   TYR A 353      10.525 104.503 -28.598  1.00 57.47           N  
ATOM   4792  CA  TYR A 353      11.260 104.322 -27.356  1.00 57.16           C  
ATOM   4793  C   TYR A 353      10.965 102.968 -26.702  1.00 61.60           C  
ATOM   4794  O   TYR A 353      11.889 102.404 -26.147  1.00 60.76           O  
ATOM   4795  CB  TYR A 353      10.932 105.455 -26.374  1.00 58.24           C  
ATOM   4796  CG  TYR A 353       9.512 105.449 -25.843  1.00 59.86           C  
ATOM   4797  CD1 TYR A 353       8.459 105.955 -26.628  1.00 61.92           C  
ATOM   4798  CD2 TYR A 353       9.238 104.895 -24.578  1.00 60.20           C  
ATOM   4799  CE1 TYR A 353       7.137 105.884 -26.160  1.00 63.18           C  
ATOM   4800  CE2 TYR A 353       7.918 104.826 -24.106  1.00 61.09           C  
ATOM   4801  CZ  TYR A 353       6.865 105.312 -24.905  1.00 68.03           C  
ATOM   4802  OH  TYR A 353       5.575 105.198 -24.486  1.00 66.53           O  
ATOM   4803  H   TYR A 353       9.800 105.206 -28.627  1.00  0.00           H  
ATOM   4804  HA  TYR A 353      12.325 104.370 -27.587  1.00  0.00           H  
ATOM   4805  HB2 TYR A 353      11.133 106.420 -26.841  1.00  0.00           H  
ATOM   4806  HB3 TYR A 353      11.619 105.386 -25.530  1.00  0.00           H  
ATOM   4807  HD1 TYR A 353       8.652 106.381 -27.600  1.00  0.00           H  
ATOM   4808  HD2 TYR A 353      10.048 104.517 -23.980  1.00  0.00           H  
ATOM   4809  HE1 TYR A 353       6.329 106.249 -26.776  1.00  0.00           H  
ATOM   4810  HE2 TYR A 353       7.724 104.380 -23.143  1.00  0.00           H  
ATOM   4811  HH  TYR A 353       5.497 104.841 -23.613  1.00  0.00           H  
ATOM   4812  N   GLN A 354       9.726 102.447 -26.790  1.00 59.44           N  
ATOM   4813  CA  GLN A 354       9.266 101.191 -26.186  1.00 59.44           C  
ATOM   4814  C   GLN A 354      10.091  99.980 -26.621  1.00 62.24           C  
ATOM   4815  O   GLN A 354      10.505  99.189 -25.779  1.00 61.39           O  
ATOM   4816  CB  GLN A 354       7.789 100.957 -26.561  1.00 60.88           C  
ATOM   4817  CG  GLN A 354       6.790 101.675 -25.645  1.00 77.00           C  
ATOM   4818  CD  GLN A 354       6.505 100.931 -24.341  1.00 99.56           C  
ATOM   4819  OE1 GLN A 354       6.448  99.703 -24.310  1.00 94.28           O  
ATOM   4820  NE2 GLN A 354       6.301 101.682 -23.262  1.00 96.50           N  
ATOM   4821  H   GLN A 354       9.032 102.991 -27.282  1.00  0.00           H  
ATOM   4822  HA  GLN A 354       9.360 101.278 -25.102  1.00  0.00           H  
ATOM   4823  HB3 GLN A 354       7.554  99.891 -26.581  1.00  0.00           H  
ATOM   4824  HB2 GLN A 354       7.622 101.288 -27.588  1.00  0.00           H  
ATOM   4825  HG3 GLN A 354       5.837 101.775 -26.166  1.00  0.00           H  
ATOM   4826  HG2 GLN A 354       7.134 102.685 -25.449  1.00  0.00           H  
ATOM   4827 HE21 GLN A 354       6.074 101.221 -22.388  1.00  0.00           H  
ATOM   4828 HE22 GLN A 354       6.346 102.688 -23.314  1.00  0.00           H  
ATOM   4829  N   SER A 355      10.348  99.864 -27.930  1.00 58.18           N  
ATOM   4830  CA  SER A 355      11.193  98.837 -28.527  1.00 58.85           C  
ATOM   4831  C   SER A 355      12.661  98.965 -28.088  1.00 62.52           C  
ATOM   4832  O   SER A 355      13.265  97.951 -27.738  1.00 62.56           O  
ATOM   4833  CB  SER A 355      11.008  98.856 -30.060  1.00 63.29           C  
ATOM   4834  OG  SER A 355      10.813 100.153 -30.589  1.00 76.62           O  
ATOM   4835  H   SER A 355       9.968 100.556 -28.560  1.00  0.00           H  
ATOM   4836  HA  SER A 355      10.845  97.867 -28.167  1.00  0.00           H  
ATOM   4837  HB2 SER A 355      10.120  98.275 -30.314  1.00  0.00           H  
ATOM   4838  HB3 SER A 355      11.844  98.373 -30.568  1.00  0.00           H  
ATOM   4839  HG  SER A 355      11.599 100.663 -30.460  1.00  0.00           H  
ATOM   4840  N   ALA A 356      13.202 100.196 -28.013  1.00 57.19           N  
ATOM   4841  CA  ALA A 356      14.534 100.479 -27.474  1.00 55.93           C  
ATOM   4842  C   ALA A 356      14.624 100.131 -25.982  1.00 58.50           C  
ATOM   4843  O   ALA A 356      15.562  99.459 -25.565  1.00 57.46           O  
ATOM   4844  CB  ALA A 356      14.867 101.964 -27.671  1.00 56.60           C  
ATOM   4845  H   ALA A 356      12.634 100.987 -28.280  1.00  0.00           H  
ATOM   4846  HA  ALA A 356      15.264  99.879 -28.020  1.00  0.00           H  
ATOM   4847  HB1 ALA A 356      15.858 102.200 -27.291  1.00  0.00           H  
ATOM   4848  HB2 ALA A 356      14.868 102.222 -28.724  1.00  0.00           H  
ATOM   4849  HB3 ALA A 356      14.165 102.629 -27.173  1.00  0.00           H  
ATOM   4850  N   LEU A 357      13.612 100.532 -25.200  1.00 54.34           N  
ATOM   4851  CA  LEU A 357      13.459 100.296 -23.768  1.00  0.00           C  
ATOM   4852  C   LEU A 357      13.474  98.771 -23.488  1.00 59.84           C  
ATOM   4853  O   LEU A 357      14.275  98.346 -22.664  1.00 58.89           O  
ATOM   4854  CB  LEU A 357      12.131 100.920 -23.278  1.00 53.45           C  
ATOM   4855  CG  LEU A 357      12.194 101.719 -21.969  1.00 57.28           C  
ATOM   4856  CD1 LEU A 357      13.346 102.734 -21.901  1.00 57.52           C  
ATOM   4857  CD2 LEU A 357      10.864 102.459 -21.773  1.00 57.94           C  
ATOM   4858  H   LEU A 357      12.884 101.085 -25.637  1.00  0.00           H  
ATOM   4859  HA  LEU A 357      14.311 100.775 -23.223  1.00  0.00           H  
ATOM   4860  HB3 LEU A 357      11.340 100.172 -23.197  1.00  0.00           H  
ATOM   4861  HB2 LEU A 357      11.749 101.613 -24.010  1.00  0.00           H  
ATOM   4862  HG  LEU A 357      12.326 101.008 -21.156  1.00  0.00           H  
ATOM   4863 HD11 LEU A 357      13.243 103.361 -21.016  1.00  0.00           H  
ATOM   4864 HD12 LEU A 357      14.321 102.257 -21.818  1.00  0.00           H  
ATOM   4865 HD13 LEU A 357      13.352 103.391 -22.771  1.00  0.00           H  
ATOM   4866 HD21 LEU A 357      10.809 102.881 -20.772  1.00  0.00           H  
ATOM   4867 HD22 LEU A 357      10.758 103.275 -22.480  1.00  0.00           H  
ATOM   4868 HD23 LEU A 357      10.010 101.793 -21.893  1.00  0.00           H  
ATOM   4869  N   GLU A 358      12.691  97.980 -24.245  1.00 58.87           N  
ATOM   4870  CA  GLU A 358      12.627  96.519 -24.172  1.00 59.81           C  
ATOM   4871  C   GLU A 358      13.985  95.883 -24.484  1.00 65.17           C  
ATOM   4872  O   GLU A 358      14.427  94.994 -23.758  1.00 65.39           O  
ATOM   4873  CB  GLU A 358      11.600  95.972 -25.195  1.00 61.45           C  
ATOM   4874  CG  GLU A 358      10.476  95.129 -24.568  1.00 76.22           C  
ATOM   4875  CD  GLU A 358       9.178  95.912 -24.390  1.00104.52           C  
ATOM   4876  OE1 GLU A 358       8.680  96.430 -25.413  1.00102.29           O  
ATOM   4877  OE2 GLU A 358       8.687  95.944 -23.243  1.00100.43           O1-
ATOM   4878  H   GLU A 358      12.070  98.427 -24.909  1.00  0.00           H  
ATOM   4879  HA  GLU A 358      12.340  96.252 -23.153  1.00  0.00           H  
ATOM   4880  HB3 GLU A 358      12.083  95.338 -25.940  1.00  0.00           H  
ATOM   4881  HB2 GLU A 358      11.192  96.779 -25.801  1.00  0.00           H  
ATOM   4882  HG2 GLU A 358      10.787  94.676 -23.626  1.00  0.00           H  
ATOM   4883  HG3 GLU A 358      10.244  94.297 -25.233  1.00  0.00           H  
ATOM   4884  N   ALA A 359      14.652  96.353 -25.552  1.00 61.90           N  
ATOM   4885  CA  ALA A 359      15.962  95.875 -25.979  1.00 62.07           C  
ATOM   4886  C   ALA A 359      17.060  96.137 -24.936  1.00 66.21           C  
ATOM   4887  O   ALA A 359      18.030  95.390 -24.898  1.00 66.23           O  
ATOM   4888  CB  ALA A 359      16.332  96.531 -27.318  1.00 62.87           C  
ATOM   4889  H   ALA A 359      14.220  97.083 -26.104  1.00  0.00           H  
ATOM   4890  HA  ALA A 359      15.895  94.796 -26.131  1.00  0.00           H  
ATOM   4891  HB1 ALA A 359      17.306  96.191 -27.671  1.00  0.00           H  
ATOM   4892  HB2 ALA A 359      15.602  96.283 -28.088  1.00  0.00           H  
ATOM   4893  HB3 ALA A 359      16.369  97.616 -27.242  1.00  0.00           H  
ATOM   4894  N   SER A 360      16.881  97.143 -24.063  1.00 62.18           N  
ATOM   4895  CA  SER A 360      17.814  97.506 -22.996  1.00 60.78           C  
ATOM   4896  C   SER A 360      17.558  96.707 -21.713  1.00 64.70           C  
ATOM   4897  O   SER A 360      18.476  96.554 -20.907  1.00 64.89           O  
ATOM   4898  CB  SER A 360      17.629  98.991 -22.645  1.00 62.05           C  
ATOM   4899  OG  SER A 360      17.746  99.798 -23.796  1.00 65.43           O  
ATOM   4900  H   SER A 360      16.041  97.698 -24.148  1.00  0.00           H  
ATOM   4901  HA  SER A 360      18.834  97.328 -23.312  1.00  0.00           H  
ATOM   4902  HB2 SER A 360      18.386  99.310 -21.928  1.00  0.00           H  
ATOM   4903  HB3 SER A 360      16.660  99.185 -22.185  1.00  0.00           H  
ATOM   4904  HG  SER A 360      17.037  99.587 -24.389  1.00  0.00           H  
ATOM   4905  N   MET A 361      16.340  96.162 -21.537  1.00 60.94           N  
ATOM   4906  CA  MET A 361      15.992  95.278 -20.425  1.00 60.86           C  
ATOM   4907  C   MET A 361      16.636  93.892 -20.589  1.00 65.09           C  
ATOM   4908  O   MET A 361      16.677  93.129 -19.624  1.00 65.61           O  
ATOM   4909  CB  MET A 361      14.463  95.058 -20.366  1.00 63.30           C  
ATOM   4910  CG  MET A 361      13.602  96.293 -20.071  1.00 67.04           C  
ATOM   4911  SD  MET A 361      13.958  97.209 -18.554  1.00 71.16           S  
ATOM   4912  CE  MET A 361      14.126  95.846 -17.374  1.00 67.48           C  
ATOM   4913  H   MET A 361      15.632  96.326 -22.240  1.00  0.00           H  
ATOM   4914  HA  MET A 361      16.347  95.715 -19.491  1.00  0.00           H  
ATOM   4915  HB2 MET A 361      14.233  94.304 -19.613  1.00  0.00           H  
ATOM   4916  HB3 MET A 361      14.116  94.617 -21.299  1.00  0.00           H  
ATOM   4917  HG3 MET A 361      12.562  95.972 -20.008  1.00  0.00           H  
ATOM   4918  HG2 MET A 361      13.631  96.988 -20.895  1.00  0.00           H  
ATOM   4919  HE1 MET A 361      14.254  96.247 -16.370  1.00  0.00           H  
ATOM   4920  HE2 MET A 361      13.234  95.220 -17.382  1.00  0.00           H  
ATOM   4921  HE3 MET A 361      14.996  95.229 -17.597  1.00  0.00           H  
ATOM   4922  N   LYS A 362      17.131  93.566 -21.796  1.00 61.34           N  
ATOM   4923  CA  LYS A 362      17.745  92.286 -22.094  1.00 61.37           C  
ATOM   4924  C   LYS A 362      19.171  92.227 -21.531  1.00 67.57           C  
ATOM   4925  O   LYS A 362      19.968  93.131 -21.792  1.00 66.81           O  
ATOM   4926  CB  LYS A 362      17.782  92.050 -23.614  1.00 62.70           C  
ATOM   4927  CG  LYS A 362      16.418  91.538 -24.081  1.00 66.45           C  
ATOM   4928  CD  LYS A 362      16.248  91.444 -25.595  1.00 76.48           C  
ATOM   4929  CE  LYS A 362      14.779  91.149 -25.930  1.00 89.21           C  
ATOM   4930  NZ  LYS A 362      14.602  90.781 -27.342  1.00 95.05           N1+
ATOM   4931  H   LYS A 362      17.079  94.248 -22.539  1.00  0.00           H  
ATOM   4932  HA  LYS A 362      17.093  91.535 -21.655  1.00  0.00           H  
ATOM   4933  HB3 LYS A 362      18.535  91.303 -23.874  1.00  0.00           H  
ATOM   4934  HB2 LYS A 362      18.065  92.960 -24.141  1.00  0.00           H  
ATOM   4935  HG3 LYS A 362      15.650  92.213 -23.698  1.00  0.00           H
[truncated: 438,386 more chars]
