# Supplementary material for: An engineered variant of MECR reductase reveals indispensability of long-chain acyl-ACPs for mitochondrial respiration
Source: Nat Commun. 2023 Feb 4;14:619. doi: 10.1038/s41467-023-36358-7 (PMC9899272; doi:10.1038/s41467-023-36358-7)
Supplement: Supplementary file 3 — Supplementary Data 1 [file 41467_2023_36358_MOESM3_ESM.zip › data_4nat-comm_Dec2022/WT_dock_receptor.pdb]

REMARK   4      COMPLIES WITH FORMAT V. 3.0, 1-DEC-2006
REMARK 888
REMARK 888 WRITTEN BY MAESTRO (A PRODUCT OF SCHRODINGER, LLC)
TITLE     chA2(mates) prot WT X-ray 07-02-2022 from
TITLE    2 Tanvir_protein_molecule1
MODEL        1
ATOM      1  N   ARG A  42       6.720 123.714 -24.383  1.00101.93           N1+
ANISOU    1  N   ARG A  42    11618  16111  10998  -6742  -2000   2075
ATOM      2  CA  ARG A  42       7.030 123.044 -25.665  1.00101.89           C  
ANISOU    2  CA  ARG A  42    11778  15672  11265  -6433  -2081   1891
ATOM      3  C   ARG A  42       8.126 121.964 -25.502  1.00 96.11           C  
ANISOU    3  C   ARG A  42    11177  14639  10701  -5944  -2020   1777
ATOM      4  O   ARG A  42       8.629 121.438 -26.493  1.00 97.20           O  
ANISOU    4  O   ARG A  42    11424  14474  11033  -5661  -2056   1602
ATOM      5  CB  ARG A  42       7.399 124.100 -26.734  1.00104.99           C  
ANISOU    5  CB  ARG A  42    11942  16378  11571  -6337  -1982   1655
ATOM      6  CG  ARG A  42       7.236 123.635 -28.199  1.00110.20           C  
ANISOU    6  CG  ARG A  42    12739  16725  12409  -6432  -2155   1580
ATOM      7  CD  ARG A  42       8.018 124.503 -29.195  1.00111.75           C  
ANISOU    7  CD  ARG A  42    12727  17197  12537  -6239  -2054   1323
ATOM      8  NE  ARG A  42       9.462 124.230 -29.106  1.00112.37           N  
ANISOU    8  NE  ARG A  42    12791  17228  12677  -5721  -1922   1131
ATOM      9  CZ  ARG A  42      10.381 124.440 -30.062  1.00111.49           C  
ANISOU    9  CZ  ARG A  42    12562  17245  12556  -5466  -1859    913
ATOM     10  NH1 ARG A  42      10.044 124.921 -31.268  1.00116.38           N  
ANISOU   10  NH1 ARG A  42    13057  18053  13107  -5658  -1911    836
ATOM     11  NH2 ARG A  42      11.665 124.167 -29.795  1.00110.17           N1+
ANISOU   11  NH2 ARG A  42    12402  17019  12440  -5029  -1753    783
ATOM     12  H1  ARG A  42       6.430 123.028 -23.698  1.00101.93           H  
ATOM     13  H2  ARG A  42       7.540 124.199 -24.048  1.00101.93           H  
ATOM     14  H3  ARG A  42       5.972 124.379 -24.520  1.00101.93           H  
ATOM     15  HA  ARG A  42       6.115 122.535 -25.972  1.00101.89           H  
ATOM     16  HB3 ARG A  42       8.424 124.430 -26.558  1.00104.99           H  
ATOM     17  HB2 ARG A  42       6.785 124.992 -26.602  1.00104.99           H  
ATOM     18  HG3 ARG A  42       6.178 123.649 -28.460  1.00110.20           H  
ATOM     19  HG2 ARG A  42       7.545 122.601 -28.336  1.00110.20           H  
ATOM     20  HD3 ARG A  42       7.828 125.564 -29.030  1.00111.75           H  
ATOM     21  HD2 ARG A  42       7.678 124.268 -30.204  1.00111.75           H  
ATOM     22  HE  ARG A  42       9.789 123.886 -28.213  1.00112.37           H  
ATOM     23 HH12 ARG A  42      10.747 125.075 -31.976  1.00116.38           H  
ATOM     24 HH11 ARG A  42       9.078 125.129 -31.475  1.00116.38           H  
ATOM     25 HH22 ARG A  42      12.379 124.317 -30.493  1.00110.17           H  
ATOM     26 HH21 ARG A  42      11.945 123.839 -28.873  1.00110.17           H  
ATOM     27  N   VAL A  43       8.499 121.617 -24.258  1.00 90.56           N  
ANISOU   27  N   VAL A  43    10454  14042   9911  -5864  -1926   1869
ATOM     28  CA  VAL A  43       9.489 120.591 -23.931  1.00 84.23           C  
ANISOU   28  CA  VAL A  43     9762  12995   9247  -5441  -1863   1781
ATOM     29  C   VAL A  43       8.793 119.225 -24.003  1.00 80.78           C  
ANISOU   29  C   VAL A  43     9639  11977   9079  -5456  -2081   1901
ATOM     30  O   VAL A  43       7.759 119.049 -23.369  1.00 85.02           O  
ANISOU   30  O   VAL A  43    10296  12378   9630  -5805  -2249   2148
ATOM     31  CB  VAL A  43       9.970 120.809 -22.468  1.00 83.73           C  
ANISOU   31  CB  VAL A  43     9584  13226   9005  -5392  -1711   1847
ATOM     32  CG1 VAL A  43      11.027 119.775 -22.031  1.00 82.65           C  
ANISOU   32  CG1 VAL A  43     9562  12827   9016  -4966  -1651   1753
ATOM     33  CG2 VAL A  43      10.476 122.236 -22.212  1.00 84.32           C  
ANISOU   33  CG2 VAL A  43     9325  13891   8822  -5388  -1506   1714
ATOM     34  H   VAL A  43       8.030 122.038 -23.469  1.00 90.56           H  
ATOM     35  HA  VAL A  43      10.333 120.643 -24.621  1.00 84.23           H  
ATOM     36  HB  VAL A  43       9.118 120.687 -21.803  1.00 83.73           H  
ATOM     37 HG11 VAL A  43      11.393 119.986 -21.027  1.00 82.65           H  
ATOM     38 HG12 VAL A  43      10.625 118.762 -22.006  1.00 82.65           H  
ATOM     39 HG13 VAL A  43      11.878 119.774 -22.712  1.00 82.65           H  
ATOM     40 HG21 VAL A  43      10.871 122.335 -21.200  1.00 84.32           H  
ATOM     41 HG22 VAL A  43      11.264 122.509 -22.910  1.00 84.32           H  
ATOM     42 HG23 VAL A  43       9.676 122.969 -22.311  1.00 84.32           H  
ATOM     43  N   ARG A  44       9.377 118.254 -24.719  1.00 75.10           N  
ANISOU   43  N   ARG A  44     9041  10923   8572  -5081  -2087   1725
ATOM     44  CA AARG A  44       8.978 116.848 -24.639  0.50 74.47           C  
ANISOU   44  CA AARG A  44     9226  10306   8764  -4993  -2266   1782
ATOM     45  CA BARG A  44       9.057 116.932 -24.617  0.50 74.73           C  
ANISOU   45  CA BARG A  44     9258  10343   8794  -5000  -2267   1787
ATOM     46  C   ARG A  44       9.974 116.145 -23.705  1.00 70.58           C  
ANISOU   46  C   ARG A  44     8750   9783   8284  -4669  -2150   1758
ATOM     47  O   ARG A  44      11.182 116.338 -23.849  1.00 67.92           O  
ANISOU   47  O   ARG A  44     8290   9633   7881  -4355  -1960   1569
ATOM     48  CB AARG A  44       9.058 116.198 -26.032  0.50 74.14           C  
ANISOU   48  CB AARG A  44     9290   9932   8949  -4812  -2354   1564
ATOM     49  CB BARG A  44       9.022 116.369 -26.037  0.50 74.99           C  
ANISOU   49  CB BARG A  44     9401  10036   9055  -4853  -2370   1581
ATOM     50  CG AARG A  44       8.132 116.843 -27.078  0.50 76.76           C  
ANISOU   50  CG AARG A  44     9635  10225   9306  -5135  -2499   1572
ATOM     51  CG BARG A  44       7.989 117.073 -26.914  0.50 77.97           C  
ANISOU   51  CG BARG A  44     9779  10412   9434  -5208  -2510   1613
ATOM     52  CD AARG A  44       8.075 116.036 -28.383  0.50 76.78           C  
ANISOU   52  CD AARG A  44     9757   9867   9548  -4957  -2602   1335
ATOM     53  CD BARG A  44       8.139 116.738 -28.390  0.50 78.19           C  
ANISOU   53  CD BARG A  44     9858  10221   9629  -5047  -2564   1350
ATOM     54  NE AARG A  44       9.347 116.108 -29.122  0.50 73.56           N  
ANISOU   54  NE AARG A  44     9220   9657   9072  -4602  -2411   1066
ATOM     55  NE BARG A  44       7.162 117.454 -29.214  0.50 80.87           N  
ANISOU   55  NE BARG A  44    10190  10573   9963  -5401  -2697   1371
ATOM     56  CZ AARG A  44      10.275 115.138 -29.214  0.50 71.44           C  
ANISOU   56  CZ AARG A  44     9033   9155   8955  -4252  -2386    878
ATOM     57  CZ BARG A  44       5.986 116.956 -29.571  0.50 82.96           C  
ANISOU   57  CZ BARG A  44    10655  10419  10450  -5637  -2953   1453
ATOM     58  NH1AARG A  44      10.131 113.962 -28.587  0.50 72.42           N  
ANISOU   58  NH1AARG A  44     9352   8842   9322  -4183  -2533    901
ATOM     59  NH1BARG A  44       5.640 115.737 -29.182  0.50 83.87           N  
ANISOU   59  NH1BARG A  44    10983  10068  10816  -5535  -3109   1517
ATOM     60  NH2AARG A  44      11.375 115.355 -29.946  0.50 70.26           N1+
ANISOU   60  NH2AARG A  44     8764   9221   8713  -3978  -2221    671
ATOM     61  NH2BARG A  44       5.161 117.670 -30.311  0.50 84.85           N1+
ANISOU   61  NH2BARG A  44    10876  10693  10670  -5971  -3064   1467
ATOM     62  H   ARG A  44      10.235 118.464 -25.212  1.00 75.10           H  
ATOM     63  HA AARG A  44       7.961 116.738 -24.259  0.50 74.47           H  
ATOM     64  HA BARG A  44       8.054 116.879 -24.195  0.50 74.73           H  
ATOM     65  HB3AARG A  44       8.779 115.151 -25.932  0.50 74.14           H  
ATOM     66  HB3BARG A  44       8.799 115.303 -25.998  0.50 74.99           H  
ATOM     67  HB2AARG A  44      10.080 116.205 -26.405  0.50 74.14           H  
ATOM     68  HB2BARG A  44      10.009 116.466 -26.489  0.50 74.99           H  
ATOM     69  HG3AARG A  44       8.455 117.863 -27.287  0.50 76.76           H  
ATOM     70  HG3BARG A  44       8.072 118.151 -26.777  0.50 77.97           H  
ATOM     71  HG2AARG A  44       7.123 116.922 -26.669  0.50 76.76           H  
ATOM     72  HG2BARG A  44       6.987 116.802 -26.581  0.50 77.97           H  
ATOM     73  HD3AARG A  44       7.301 116.455 -29.027  0.50 76.78           H  
ATOM     74  HD3BARG A  44       8.016 115.665 -28.533  0.50 78.19           H  
ATOM     75  HD2AARG A  44       7.779 115.005 -28.194  0.50 76.78           H  
ATOM     76  HD2BARG A  44       9.146 116.992 -28.719  0.50 78.19           H  
ATOM     77  HE AARG A  44       9.513 116.976 -29.611  0.50 73.56           H  
ATOM     78  HE BARG A  44       7.430 118.381 -29.512  0.50 80.87           H  
ATOM     79 HH12AARG A  44      10.833 113.241 -28.664  0.50 72.42           H  
ATOM     80 HH12BARG A  44       4.745 115.355 -29.452  0.50 83.87           H  
ATOM     81 HH11AARG A  44       9.292 113.779 -28.055  0.50 72.42           H  
ATOM     82 HH11BARG A  44       6.271 115.190 -28.614  0.50 83.87           H  
ATOM     83 HH22AARG A  44      12.082 114.640 -30.035  0.50 70.26           H  
ATOM     84 HH22BARG A  44       4.266 117.289 -30.581  0.50 84.85           H  
ATOM     85 HH21AARG A  44      11.499 116.230 -30.433  0.50 70.26           H  
ATOM     86 HH21BARG A  44       5.424 118.600 -30.607  0.50 84.85           H  
ATOM     87  N   ALA A  45       9.468 115.353 -22.747  1.00 70.37           N  
ANISOU   87  N   ALA A  45     8875   9520   8342  -4758  -2277   1962
ATOM     88  CA  ALA A  45      10.245 114.695 -21.696  1.00 68.46           C  
ANISOU   88  CA  ALA A  45     8648   9259   8103  -4493  -2181   1961
ATOM     89  C   ALA A  45       9.695 113.307 -21.370  1.00 68.26           C  
ANISOU   89  C   ALA A  45     8856   8748   8333  -4435  -2386   2071
ATOM     90  O   ALA A  45       8.482 113.137 -21.267  1.00 69.59           O  
ANISOU   90  O   ALA A  45     9173   8633   8634  -4694  -2625   2248
ATOM     91  CB  ALA A  45      10.301 115.589 -20.446  1.00 69.08           C  
ANISOU   91  CB  ALA A  45     8573   9776   7899  -4666  -2052   2105
ATOM     92  H   ALA A  45       8.461 115.253 -22.693  1.00 70.37           H  
ATOM     93  HA  ALA A  45      11.262 114.551 -22.060  1.00 68.46           H  
ATOM     94  HB1 ALA A  45      10.958 115.163 -19.687  1.00 69.08           H  
ATOM     95  HB2 ALA A  45      10.666 116.589 -20.680  1.00 69.08           H  
ATOM     96  HB3 ALA A  45       9.317 115.693 -19.994  1.00 69.08           H  
ATOM     97  N   LEU A  46      10.594 112.335 -21.142  1.00 66.39           N  
ANISOU   97  N   LEU A  46     8640   8414   8170  -4091  -2298   1965
ATOM     98  CA  LEU A  46      10.265 110.991 -20.673  1.00 66.41           C  
ANISOU   98  CA  LEU A  46     8825   8006   8403  -3991  -2470   2049
ATOM     99  C   LEU A  46      10.173 111.024 -19.143  1.00 65.61           C  
ANISOU   99  C   LEU A  46     8702   8091   8136  -4134  -2454   2287
ATOM    100  O   LEU A  46      11.190 111.079 -18.452  1.00 62.96           O  
ANISOU  100  O   LEU A  46     8242   8041   7638  -3973  -2247   2214
ATOM    101  CB  LEU A  46      11.389 110.016 -21.091  1.00 64.87           C  
ANISOU  101  CB  LEU A  46     8650   7622   8375  -3556  -2387   1784
ATOM    102  CG  LEU A  46      11.589 109.852 -22.609  1.00 64.70           C  
ANISOU  102  CG  LEU A  46     8645   7439   8498  -3426  -2405   1532
ATOM    103  CD1 LEU A  46      12.559 108.699 -22.899  1.00 63.24           C  
ANISOU  103  CD1 LEU A  46     8484   7078   8467  -3034  -2339   1293
ATOM    104  CD2 LEU A  46      10.277 109.644 -23.378  1.00 67.54           C  
ANISOU  104  CD2 LEU A  46     9153   7444   9067  -3654  -2676   1603
ATOM    105  H   LEU A  46      11.576 112.558 -21.240  1.00 66.39           H  
ATOM    106  HA  LEU A  46       9.312 110.655 -21.081  1.00 66.41           H  
ATOM    107  HB3 LEU A  46      11.182 109.038 -20.665  1.00 64.87           H  
ATOM    108  HB2 LEU A  46      12.337 110.330 -20.654  1.00 64.87           H  
ATOM    109  HG  LEU A  46      12.038 110.772 -22.979  1.00 64.70           H  
ATOM    110 HD11 LEU A  46      12.826 108.672 -23.953  1.00 63.24           H  
ATOM    111 HD12 LEU A  46      13.485 108.791 -22.340  1.00 63.24           H  
ATOM    112 HD13 LEU A  46      12.120 107.737 -22.635  1.00 63.24           H  
ATOM    113 HD21 LEU A  46      10.470 109.492 -24.440  1.00 67.54           H  
ATOM    114 HD22 LEU A  46       9.726 108.783 -23.002  1.00 67.54           H  
ATOM    115 HD23 LEU A  46       9.625 110.511 -23.299  1.00 67.54           H  
ATOM    116  N   VAL A  47       8.932 111.022 -18.637  1.00 70.22           N  
ANISOU  116  N   VAL A  47     9407   8517   8755  -4464  -2686   2576
ATOM    117  CA  VAL A  47       8.572 111.158 -17.229  1.00 70.84           C  
ANISOU  117  CA  VAL A  47     9466   8815   8635  -4702  -2703   2847
ATOM    118  C   VAL A  47       7.970 109.838 -16.732  1.00 71.74           C  
ANISOU  118  C   VAL A  47     9781   8499   8978  -4692  -2964   3039
ATOM    119  O   VAL A  47       7.202 109.195 -17.448  1.00 74.98           O  
ANISOU  119  O   VAL A  47    10361   8470   9659  -4753  -3223   3104
ATOM    120  CB  VAL A  47       7.556 112.325 -17.079  1.00 75.10           C  
ANISOU  120  CB  VAL A  47     9958   9613   8965  -5193  -2769   3077
ATOM    121  CG1 VAL A  47       7.008 112.494 -15.647  1.00 77.70           C  
ANISOU  121  CG1 VAL A  47    10276  10177   9070  -5496  -2815   3383
ATOM    122  CG2 VAL A  47       8.159 113.662 -17.533  1.00 74.64           C  
ANISOU  122  CG2 VAL A  47     9673  10005   8681  -5201  -2520   2880
ATOM    123  H   VAL A  47       8.161 110.947 -19.290  1.00 70.22           H  
ATOM    124  HA  VAL A  47       9.459 111.384 -16.640  1.00 70.84           H  
ATOM    125  HB  VAL A  47       6.704 112.115 -17.728  1.00 75.10           H  
ATOM    126 HG11 VAL A  47       6.350 113.360 -15.581  1.00 77.70           H  
ATOM    127 HG12 VAL A  47       6.422 111.635 -15.322  1.00 77.70           H  
ATOM    128 HG13 VAL A  47       7.818 112.639 -14.931  1.00 77.70           H  
ATOM    129 HG21 VAL A  47       7.440 114.469 -17.407  1.00 74.64           H  
ATOM    130 HG22 VAL A  47       9.039 113.908 -16.941  1.00 74.64           H  
ATOM    131 HG23 VAL A  47       8.451 113.650 -18.582  1.00 74.64           H  
ATOM    132  N   TYR A  48       8.272 109.491 -15.473  1.00 69.51           N  
ANISOU  132  N   TYR A  48     9476   8340   8596  -4616  -2908   3124
ATOM    133  CA  TYR A  48       7.703 108.373 -14.731  1.00 70.98           C  
ANISOU  133  CA  TYR A  48     9829   8192   8948  -4658  -3167   3360
ATOM    134  C   TYR A  48       7.131 108.896 -13.407  1.00 73.92           C  
ANISOU  134  C   TYR A  48    10175   8878   9033  -5060  -3218   3701
ATOM    135  O   TYR A  48       7.848 109.504 -12.611  1.00 73.46           O  
ANISOU  135  O   TYR A  48     9941   9312   8660  -5107  -2975   3657
ATOM    136  CB  TYR A  48       8.729 107.223 -14.592  1.00 67.66           C  
ANISOU  136  CB  TYR A  48     9420   7601   8687  -4229  -3106   3178
ATOM    137  CG  TYR A  48       9.985 107.510 -13.779  1.00 63.14           C  
ANISOU  137  CG  TYR A  48     8672   7448   7870  -4043  -2792   3020
ATOM    138  CD1 TYR A  48      11.032 108.279 -14.330  1.00 60.88           C  
ANISOU  138  CD1 TYR A  48     8240   7406   7487  -3848  -2521   2733
ATOM    139  CE1 TYR A  48      12.194 108.540 -13.577  1.00 58.56           C  
ANISOU  139  CE1 TYR A  48     7797   7445   7007  -3668  -2260   2586
ATOM    140  CZ  TYR A  48      12.325 108.019 -12.276  1.00 58.36           C  
ANISOU  140  CZ  TYR A  48     7766   7527   6881  -3686  -2258   2707
ATOM    141  OH  TYR A  48      13.459 108.257 -11.556  1.00 56.04           O  
ANISOU  141  OH  TYR A  48     7330   7546   6415  -3519  -2011   2550
ATOM    142  CE2 TYR A  48      11.280 107.256 -11.720  1.00 59.51           C  
ANISOU  142  CE2 TYR A  48     8048   7465   7098  -3886  -2517   2994
ATOM    143  CD2 TYR A  48      10.115 106.999 -12.469  1.00 61.65           C  
ANISOU  143  CD2 TYR A  48     8471   7384   7569  -4051  -2788   3153
ATOM    144  H   TYR A  48       8.907 110.091 -14.959  1.00 69.51           H  
ATOM    145  HA  TYR A  48       6.862 107.972 -15.297  1.00 70.98           H  
ATOM    146  HB3 TYR A  48       9.037 106.896 -15.585  1.00 67.66           H  
ATOM    147  HB2 TYR A  48       8.227 106.359 -14.153  1.00 67.66           H  
ATOM    148  HD1 TYR A  48      10.949 108.676 -15.331  1.00 60.88           H  
ATOM    149  HE1 TYR A  48      12.987 109.137 -14.000  1.00 58.56           H  
ATOM    150  HH  TYR A  48      13.440 107.871 -10.693  1.00 56.04           H  
ATOM    151  HE2 TYR A  48      11.370 106.858 -10.721  1.00 59.51           H  
ATOM    152  HD2 TYR A  48       9.322 106.410 -12.033  1.00 61.65           H  
ATOM    153  N   GLY A  49       5.823 108.673 -13.199  1.00 78.83           N  
ANISOU  153  N   GLY A  49    10970   9216   9766  -5362  -3545   4034
ATOM    154  CA  GLY A  49       5.068 109.101 -12.021  1.00 81.94           C  
ANISOU  154  CA  GLY A  49    11370   9866   9898  -5796  -3652   4411
ATOM    155  C   GLY A  49       5.086 108.093 -10.867  1.00 83.33           C  
ANISOU  155  C   GLY A  49    11612   9949  10099  -5706  -3764   4572
ATOM    156  O   GLY A  49       4.723 108.448  -9.746  1.00 83.42           O  
ANISOU  156  O   GLY A  49    11582  10293   9821  -6013  -3778   4833
ATOM    157  H   GLY A  49       5.310 108.178 -13.914  1.00 78.83           H  
ATOM    158  HA3 GLY A  49       4.032 109.260 -12.320  1.00 81.94           H  
ATOM    159  HA2 GLY A  49       5.433 110.060 -11.658  1.00 81.94           H  
ATOM    160  N   HIS A  50       5.518 106.853 -11.136  1.00 81.46           N  
ANISOU  160  N   HIS A  50    11474   9270  10207  -5305  -3861   4420
ATOM    161  CA  HIS A  50       5.687 105.771 -10.174  1.00 83.55           C  
ANISOU  161  CA  HIS A  50    11780   9437  10528  -5145  -3949   4511
ATOM    162  C   HIS A  50       6.794 104.824 -10.644  1.00 78.98           C  
ANISOU  162  C   HIS A  50    11166   8661  10182  -4614  -3813   4143
ATOM    163  O   HIS A  50       7.120 104.778 -11.832  1.00 76.67           O  
ANISOU  163  O   HIS A  50    10869   8185  10079  -4379  -3737   3862
ATOM    164  CB  HIS A  50       4.341 105.080  -9.866  1.00 89.16           C  
ANISOU  164  CB  HIS A  50    12704   9719  11454  -5357  -4388   4897
ATOM    165  CG  HIS A  50       3.699 104.344 -11.019  1.00 93.35           C  
ANISOU  165  CG  HIS A  50    13406   9627  12437  -5218  -4663   4841
ATOM    166  ND1 HIS A  50       4.000 103.030 -11.336  1.00 97.33           N  
ANISOU  166  ND1 HIS A  50    13973   9998  13010  -5445  -4754   4872
ATOM    167  CE1 HIS A  50       3.238 102.695 -12.380  1.00 98.82           C  
ANISOU  167  CE1 HIS A  50    14313   9596  13638  -5255  -5014   4790
ATOM    168  NE2 HIS A  50       2.479 103.691 -12.819  1.00 96.58           N  
ANISOU  168  NE2 HIS A  50    14057   9067  13570  -4913  -5101   4714
ATOM    169  CD2 HIS A  50       2.772 104.748 -11.954  1.00 93.91           C  
ANISOU  169  CD2 HIS A  50    13591   9172  12918  -4894  -4888   4758
ATOM    170  H   HIS A  50       5.806 106.651 -12.083  1.00 81.46           H  
ATOM    171  HA  HIS A  50       6.047 106.214  -9.246  1.00 83.55           H  
ATOM    172  HB3 HIS A  50       3.628 105.822  -9.505  1.00 89.16           H  
ATOM    173  HB2 HIS A  50       4.467 104.375  -9.044  1.00 89.16           H  
ATOM    174  HD1 HIS A  50       4.662 102.430 -10.859  1.00 97.33           H  
ATOM    175  HE1 HIS A  50       3.243 101.711 -12.827  1.00 98.82           H  
ATOM    176  HD2 HIS A  50       2.288 105.707 -12.065  1.00 93.91           H  
ATOM    177  N   HIS A  51       7.357 104.058  -9.699  1.00 76.50           N  
ANISOU  177  N   HIS A  51    10817   8423   9826  -4446  -3775   4146
ATOM    178  CA  HIS A  51       8.397 103.070  -9.965  1.00 73.23           C  
ANISOU  178  CA  HIS A  51    10362   7857   9605  -3977  -3652   3829
ATOM    179  C   HIS A  51       7.803 101.752 -10.496  1.00 75.21           C  
ANISOU  179  C   HIS A  51    10769   7510  10296  -3783  -3970   3835
ATOM    180  O   HIS A  51       6.639 101.430 -10.249  1.00 79.96           O  
ANISOU  180  O   HIS A  51    11515   7835  11029  -4008  -4306   4143
ATOM    181  CB  HIS A  51       9.177 102.790  -8.666  1.00 72.02           C  
ANISOU  181  CB  HIS A  51    10104   8027   9234  -3900  -3495   3827
ATOM    182  CG  HIS A  51       9.972 103.967  -8.150  1.00 70.02           C  
ANISOU  182  CG  HIS A  51     9674   8329   8600  -4002  -3158   3716
ATOM    183  ND1 HIS A  51      10.955 104.596  -8.897  1.00 71.29           N  
ANISOU  183  ND1 HIS A  51     9767   8902   8417  -4332  -3120   3932
ATOM    184  CE1 HIS A  51      11.456 105.579  -8.143  1.00 69.07           C  
ANISOU  184  CE1 HIS A  51     9312   9058   7874  -4327  -2805   3729
ATOM    185  NE2 HIS A  51      10.889 105.662  -6.946  1.00 67.14           N  
ANISOU  185  NE2 HIS A  51     9032   8686   7791  -4015  -2650   3422
ATOM    186  CD2 HIS A  51       9.941 104.636  -6.946  1.00 67.59           C  
ANISOU  186  CD2 HIS A  51     9236   8234   8209  -3821  -2857   3407
ATOM    187  H   HIS A  51       7.039 104.150  -8.746  1.00 76.50           H  
ATOM    188  HA  HIS A  51       9.066 103.487 -10.714  1.00 73.23           H  
ATOM    189  HB3 HIS A  51       9.884 101.974  -8.822  1.00 72.02           H  
ATOM    190  HB2 HIS A  51       8.498 102.456  -7.880  1.00 72.02           H  
ATOM    191  HD1 HIS A  51      11.251 104.349  -9.831  1.00 71.29           H  
ATOM    192  HE1 HIS A  51      12.247 106.238  -8.469  1.00 69.07           H  
ATOM    193  HD2 HIS A  51       9.316 104.459  -6.083  1.00 67.59           H  
ATOM    194  N   GLY A  52       8.632 101.003 -11.236  1.00 74.41           N  
ANISOU  194  N   GLY A  52    10632   7219  10422  -3374  -3867   3484
ATOM    195  CA  GLY A  52       8.300  99.756 -11.916  1.00 76.49           C  
ANISOU  195  CA  GLY A  52    11002   6949  11113  -3131  -4127   3392
ATOM    196  C   GLY A  52       9.135  99.602 -13.190  1.00 76.72           C  
ANISOU  196  C   GLY A  52    10962   6888  11301  -2777  -3941   2961
ATOM    197  O   GLY A  52      10.093 100.346 -13.399  1.00 70.30           O  
ANISOU  197  O   GLY A  52    10019   6424  10267  -2682  -3611   2755
ATOM    198  H   GLY A  52       9.562 101.366 -11.409  1.00 74.41           H  
ATOM    199  HA3 GLY A  52       7.241  99.726 -12.176  1.00 76.49           H  
ATOM    200  HA2 GLY A  52       8.501  98.918 -11.248  1.00 76.49           H  
ATOM    201  N   ASP A  53       8.773  98.626 -14.042  1.00 81.70           N  
ANISOU  201  N   ASP A  53    11674   7051  12317  -2587  -4165   2825
ATOM    202  CA  ASP A  53       9.412  98.323 -15.330  1.00 83.94           C  
ANISOU  202  CA  ASP A  53    11902   7223  12767  -2290  -4032   2415
ATOM    203  C   ASP A  53       9.361  99.559 -16.267  1.00 81.86           C  
ANISOU  203  C   ASP A  53    11618   7155  12331  -2468  -3870   2344
ATOM    204  O   ASP A  53       8.250  99.973 -16.599  1.00 79.66           O  
ANISOU  204  O   ASP A  53    11446   6700  12122  -2729  -4066   2507
ATOM    205  CB  ASP A  53       8.704  97.074 -15.928  1.00 90.97           C  
ANISOU  205  CB  ASP A  53    12893   7558  14113  -2121  -4362   2314
ATOM    206  CG  ASP A  53       9.071  96.670 -17.366  1.00 92.94           C  
ANISOU  206  CG  ASP A  53    13061   7708  14546  -1775  -4231   1848
ATOM    207  OD1 ASP A  53      10.136  97.101 -17.860  1.00 92.09           O  
ANISOU  207  OD1 ASP A  53    12844   7929  14218  -1707  -3910   1632
ATOM    208  OD2 ASP A  53       8.267  95.905 -17.946  1.00 98.17           O1-
ANISOU  208  OD2 ASP A  53    13763   7954  15581  -1572  -4468   1694
ATOM    209  H   ASP A  53       7.976  98.060 -13.794  1.00 81.70           H  
ATOM    210  HA  ASP A  53      10.438  98.027 -15.121  1.00 83.94           H  
ATOM    211  HB3 ASP A  53       7.625  97.235 -15.909  1.00 90.97           H  
ATOM    212  HB2 ASP A  53       8.890  96.212 -15.287  1.00 90.97           H  
ATOM    213  N   PRO A  54      10.507 100.170 -16.667  1.00 77.09           N  
ANISOU  213  N   PRO A  54    10875   6922  11494  -2348  -3520   2117
ATOM    214  CA  PRO A  54      10.572 101.364 -17.534  1.00 76.77           C  
ANISOU  214  CA  PRO A  54    10794   7085  11291  -2490  -3367   2034
ATOM    215  C   PRO A  54       9.783 101.304 -18.854  1.00 78.03           C  
ANISOU  215  C   PRO A  54    11046   6893  11709  -2525  -3561   1923
ATOM    216  O   PRO A  54       9.305 102.338 -19.314  1.00 78.70           O  
ANISOU  216  O   PRO A  54    11170   7024  11708  -2816  -3613   2052
ATOM    217  CB  PRO A  54      12.060 101.583 -17.833  1.00 74.04           C  
ANISOU  217  CB  PRO A  54    10301   7031  10799  -2217  -3033   1734
ATOM    218  CG  PRO A  54      12.778 100.933 -16.668  1.00 73.63           C  
ANISOU  218  CG  PRO A  54    10201   7106  10670  -2093  -2956   1796
ATOM    219  CD  PRO A  54      11.848  99.818 -16.193  1.00 76.29           C  
ANISOU  219  CD  PRO A  54    10650   7061  11276  -2084  -3272   1946
ATOM    220  HA  PRO A  54      10.200 102.200 -16.948  1.00 76.77           H  
ATOM    221  HB3 PRO A  54      12.314 102.638 -17.937  1.00 74.04           H  
ATOM    222  HB2 PRO A  54      12.349 101.087 -18.759  1.00 74.04           H  
ATOM    223  HG3 PRO A  54      12.881 101.657 -15.868  1.00 73.63           H  
ATOM    224  HG2 PRO A  54      13.783 100.600 -16.909  1.00 73.63           H  
ATOM    225  HD2 PRO A  54      12.140  98.859 -16.622  1.00 76.29           H  
ATOM    226  HD3 PRO A  54      11.898  99.731 -15.109  1.00 76.29           H  
ATOM    227  N   ALA A  55       9.595 100.103 -19.429  1.00 78.10           N  
ANISOU  227  N   ALA A  55    11080   6562  12031  -2236  -3671   1673
ATOM    228  CA  ALA A  55       8.793  99.853 -20.630  1.00 83.04           C  
ANISOU  228  CA  ALA A  55    11801   6783  12968  -2230  -3900   1533
ATOM    229  C   ALA A  55       7.270  99.995 -20.402  1.00 86.61           C  
ANISOU  229  C   ALA A  55    12417   6957  13534  -2585  -4227   1873
ATOM    230  O   ALA A  55       6.503  99.843 -21.352  1.00 90.89           O  
ANISOU  230  O   ALA A  55    13032   7283  14219  -2709  -4363   1809
ATOM    231  CB  ALA A  55       9.100  98.420 -21.100  1.00 84.56           C  
ANISOU  231  CB  ALA A  55    11990   6637  13501  -1873  -4021   1266
ATOM    232  H   ALA A  55       9.999  99.292 -18.978  1.00 78.10           H  
ATOM    233  HA  ALA A  55       9.091 100.557 -21.410  1.00 83.04           H  
ATOM    234  HB1 ALA A  55       8.575  98.173 -22.023  1.00 84.56           H  
ATOM    235  HB2 ALA A  55      10.166  98.293 -21.295  1.00 84.56           H  
ATOM    236  HB3 ALA A  55       8.813  97.682 -20.350  1.00 84.56           H  
ATOM    237  N   LYS A  56       6.837 100.274 -19.159  1.00 88.07           N  
ANISOU  237  N   LYS A  56    12658   7165  13640  -2766  -4353   2237
ATOM    238  CA  LYS A  56       5.448 100.382 -18.716  1.00 93.32           C  
ANISOU  238  CA  LYS A  56    13487   7562  14409  -3115  -4693   2614
ATOM    239  C   LYS A  56       5.171 101.742 -18.055  1.00 91.33           C  
ANISOU  239  C   LYS A  56    13226   7696  13780  -3553  -4611   2954
ATOM    240  O   LYS A  56       4.082 102.282 -18.244  1.00 97.06           O  
ANISOU  240  O   LYS A  56    14068   8262  14547  -3897  -4834   3196
ATOM    241  CB  LYS A  56       5.120  99.242 -17.718  1.00 98.49           C  
ANISOU  241  CB  LYS A  56    14223   7919  15278  -3025  -4964   2809
ATOM    242  CG  LYS A  56       5.539  97.829 -18.163  1.00102.04           C  
ANISOU  242  CG  LYS A  56    14652   8016  16101  -2581  -5053   2471
ATOM    243  CD  LYS A  56       4.694  97.241 -19.303  1.00108.81           C  
ANISOU  243  CD  LYS A  56    15647   8293  17401  -2553  -5405   2377
ATOM    244  CE  LYS A  56       5.385  96.075 -20.028  1.00110.76           C  
ANISOU  244  CE  LYS A  56    15822   8276  17985  -2088  -5424   1935
ATOM    245  NZ  LYS A  56       5.769  94.988 -19.110  1.00110.51           N1+
ANISOU  245  NZ  LYS A  56    15706   8305  17978  -1825  -5399   1931
ATOM    246  H   LYS A  56       7.542 100.359 -18.439  1.00 88.07           H  
ATOM    247  HA  LYS A  56       4.778 100.299 -19.574  1.00 93.32           H  
ATOM    248  HB3 LYS A  56       4.053  99.248 -17.491  1.00 98.49           H  
ATOM    249  HB2 LYS A  56       5.619  99.445 -16.770  1.00 98.49           H  
ATOM    250  HG3 LYS A  56       5.477  97.161 -17.303  1.00102.04           H  
ATOM    251  HG2 LYS A  56       6.589  97.834 -18.446  1.00102.04           H  
ATOM    252  HD3 LYS A  56       4.486  98.014 -20.044  1.00108.81           H  
ATOM    253  HD2 LYS A  56       3.724  96.927 -18.915  1.00108.81           H  
ATOM    254  HE3 LYS A  56       6.280  96.427 -20.544  1.00110.76           H  
ATOM    255  HE2 LYS A  56       4.718  95.670 -20.790  1.00110.76           H  
ATOM    256  HZ1 LYS A  56       6.509  95.321 -18.500  1.00110.51           H  
ATOM    257  HZ2 LYS A  56       4.973  94.699 -18.560  1.00110.51           H  
ATOM    258  HZ3 LYS A  56       6.120  94.206 -19.643  1.00110.51           H  
ATOM    259  N   VAL A  57       6.120 102.274 -17.258  1.00 87.09           N  
ANISOU  259  N   VAL A  57    12543   7667  12882  -3546  -4299   2965
ATOM    260  CA  VAL A  57       5.894 103.429 -16.377  1.00 86.05           C  
ANISOU  260  CA  VAL A  57    12368   7954  12374  -3938  -4209   3269
ATOM    261  C   VAL A  57       6.414 104.761 -16.958  1.00 84.22           C  
ANISOU  261  C   VAL A  57    11995   8152  11854  -4044  -3912   3126
ATOM    262  O   VAL A  57       6.034 105.812 -16.443  1.00 83.75           O  
ANISOU  262  O   VAL A  57    11891   8423  11508  -4402  -3864   3352
ATOM    263  CB  VAL A  57       6.521 103.162 -14.975  1.00 84.89           C  
ANISOU  263  CB  VAL A  57    12143   8112  11998  -3906  -4089   3409
ATOM    264  CG1 VAL A  57       5.987 101.865 -14.343  1.00 87.61           C  
ANISOU  264  CG1 VAL A  57    12623   8080  12586  -3876  -4416   3629
ATOM    265  CG2 VAL A  57       8.060 103.169 -14.923  1.00 78.76           C  
ANISOU  265  CG2 VAL A  57    11207   7594  11122  -3530  -3748   3067
ATOM    266  H   VAL A  57       6.988 101.771 -17.143  1.00 87.09           H  
ATOM    267  HA  VAL A  57       4.821 103.562 -16.223  1.00 86.05           H  
ATOM    268  HB  VAL A  57       6.187 103.974 -14.327  1.00 84.89           H  
ATOM    269 HG11 VAL A  57       6.228 101.821 -13.281  1.00 87.61           H  
ATOM    270 HG12 VAL A  57       4.905 101.798 -14.444  1.00 87.61           H  
ATOM    271 HG13 VAL A  57       6.414 100.980 -14.814  1.00 87.61           H  
ATOM    272 HG21 VAL A  57       8.415 103.001 -13.906  1.00 78.76           H  
ATOM    273 HG22 VAL A  57       8.477 102.383 -15.546  1.00 78.76           H  
ATOM    274 HG23 VAL A  57       8.480 104.118 -15.254  1.00 78.76           H  
ATOM    275  N   VAL A  58       7.257 104.739 -18.008  1.00 80.42           N  
ANISOU  275  N   VAL A  58    11429   7695  11432  -3736  -3714   2750
ATOM    276  CA  VAL A  58       7.799 105.939 -18.656  1.00 77.98           C  
ANISOU  276  CA  VAL A  58    10991   7739  10900  -3800  -3468   2592
ATOM    277  C   VAL A  58       6.854 106.348 -19.802  1.00 79.69           C  
ANISOU  277  C   VAL A  58    11292   7730  11257  -4015  -3644   2588
ATOM    278  O   VAL A  58       6.507 105.528 -20.653  1.00 77.09           O  
ANISOU  278  O   VAL A  58    11082   6945  11263  -3890  -3851   2463
ATOM    279  CB  VAL A  58       9.218 105.642 -19.217  1.00 76.14           C  
ANISOU  279  CB  VAL A  58    10632   7651  10647  -3402  -3192   2220
ATOM    280  CG1 VAL A  58       9.840 106.848 -19.946  1.00 75.01           C  
ANISOU  280  CG1 VAL A  58    10353   7867  10279  -3470  -2968   2079
ATOM    281  CG2 VAL A  58      10.191 105.198 -18.110  1.00 73.63           C  
ANISOU  281  CG2 VAL A  58    10233   7546  10197  -3208  -3021   2219
ATOM    282  H   VAL A  58       7.516 103.845 -18.401  1.00 80.42           H  
ATOM    283  HA  VAL A  58       7.880 106.748 -17.929  1.00 77.98           H  
ATOM    284  HB  VAL A  58       9.142 104.831 -19.942  1.00 76.14           H  
ATOM    285 HG11 VAL A  58      10.850 106.619 -20.289  1.00 75.01           H  
ATOM    286 HG12 VAL A  58       9.270 107.148 -20.825  1.00 75.01           H  
ATOM    287 HG13 VAL A  58       9.900 107.709 -19.280  1.00 75.01           H  
ATOM    288 HG21 VAL A  58      11.146 104.887 -18.535  1.00 73.63           H  
ATOM    289 HG22 VAL A  58      10.389 106.006 -17.405  1.00 73.63           H  
ATOM    290 HG23 VAL A  58       9.803 104.357 -17.539  1.00 73.63           H  
ATOM    291  N   GLU A  59       6.468 107.633 -19.815  1.00 80.22           N  
ANISOU  291  N   GLU A  59    11283   8130  11065  -4341  -3560   2706
ATOM    292  CA  GLU A  59       5.583 108.268 -20.789  1.00 84.03           C  
ANISOU  292  CA  GLU A  59    11822   8480  11625  -4589  -3695   2709
ATOM    293  C   GLU A  59       6.203 109.577 -21.290  1.00 81.62           C  
ANISOU  293  C   GLU A  59    11330   8656  11025  -4683  -3431   2585
ATOM    294  O   GLU A  59       6.768 110.336 -20.502  1.00 75.89           O  
ANISOU  294  O   GLU A  59    10444   8398   9992  -4709  -3198   2624
ATOM    295  CB  GLU A  59       4.204 108.535 -20.159  1.00 90.57           C  
ANISOU  295  CB  GLU A  59    12795   9130  12486  -5033  -3996   3109
ATOM    296  CG  GLU A  59       3.393 107.263 -19.842  1.00 95.22           C  
ANISOU  296  CG  GLU A  59    13597   9126  13458  -4952  -4343   3220
ATOM    297  CD  GLU A  59       2.001 107.556 -19.273  1.00101.55           C  
ANISOU  297  CD  GLU A  59    14566   9693  14325  -5413  -4684   3628
ATOM    298  OE1 GLU A  59       1.586 108.739 -19.294  1.00107.91           O  
ANISOU  298  OE1 GLU A  59    15383  10549  15067  -5742  -4737   3696
ATOM    299  OE2 GLU A  59       1.369 106.581 -18.816  1.00104.76           O1-
ANISOU  299  OE2 GLU A  59    15094   9860  14849  -5457  -4912   3890
ATOM    300  H   GLU A  59       6.803 108.228 -19.067  1.00 80.22           H  
ATOM    301  HA  GLU A  59       5.443 107.615 -21.650  1.00 84.03           H  
ATOM    302  HB3 GLU A  59       3.624 109.154 -20.848  1.00 90.57           H  
ATOM    303  HB2 GLU A  59       4.327 109.128 -19.251  1.00 90.57           H  
ATOM    304  HG3 GLU A  59       3.931 106.643 -19.123  1.00 95.22           H  
ATOM    305  HG2 GLU A  59       3.273 106.664 -20.745  1.00 95.22           H  
ATOM    306  N   LEU A  60       6.036 109.863 -22.591  1.00 83.04           N  
ANISOU  306  N   LEU A  60    11525   8714  11311  -4733  -3483   2422
ATOM    307  CA  LEU A  60       6.441 111.111 -23.237  1.00 82.54           C  
ANISOU  307  CA  LEU A  60    11287   9064  11009  -4807  -3270   2283
ATOM    308  C   LEU A  60       5.374 112.188 -22.944  1.00 85.64           C  
ANISOU  308  C   LEU A  60    11660   9663  11217  -5311  -3357   2566
ATOM    309  O   LEU A  60       4.313 112.216 -23.567  1.00 89.30           O  
ANISOU  309  O   LEU A  60    12266   9814  11851  -5574  -3612   2684
ATOM    310  CB  LEU A  60       6.556 110.838 -24.757  1.00 83.34           C  
ANISOU  310  CB  LEU A  60    11409   8953  11303  -4620  -3288   1961
ATOM    311  CG  LEU A  60       7.137 111.993 -25.606  1.00 82.83           C  
ANISOU  311  CG  LEU A  60    11169   9275  11026  -4670  -3099   1792
ATOM    312  CD1 LEU A  60       8.638 112.204 -25.350  1.00 78.27           C  
ANISOU  312  CD1 LEU A  60    10397   9137  10205  -4407  -2785   1663
ATOM    313  CD2 LEU A  60       6.895 111.733 -27.099  1.00 85.10           C  
ANISOU  313  CD2 LEU A  60    11514   9291  11528  -4550  -3183   1507
ATOM    314  H   LEU A  60       5.552 109.189 -23.166  1.00 83.04           H  
ATOM    315  HA  LEU A  60       7.412 111.418 -22.850  1.00 82.54           H  
ATOM    316  HB3 LEU A  60       5.575 110.559 -25.148  1.00 83.34           H  
ATOM    317  HB2 LEU A  60       7.181 109.958 -24.911  1.00 83.34           H  
ATOM    318  HG  LEU A  60       6.617 112.919 -25.358  1.00 82.83           H  
ATOM    319 HD11 LEU A  60       9.053 112.957 -26.016  1.00 78.27           H  
ATOM    320 HD12 LEU A  60       8.831 112.533 -24.329  1.00 78.27           H  
ATOM    321 HD13 LEU A  60       9.198 111.286 -25.527  1.00 78.27           H  
ATOM    322 HD21 LEU A  60       7.277 112.553 -27.707  1.00 85.10           H  
ATOM    323 HD22 LEU A  60       7.388 110.817 -27.425  1.00 85.10           H  
ATOM    324 HD23 LEU A  60       5.831 111.635 -27.316  1.00 85.10           H  
ATOM    325  N   LYS A  61       5.669 113.057 -21.966  1.00 85.69           N  
ANISOU  325  N   LYS A  61    11481  10201  10876  -5446  -3146   2662
ATOM    326  CA  LYS A  61       4.843 114.175 -21.510  1.00 89.42           C  
ANISOU  326  CA  LYS A  61    11885  10985  11107  -5938  -3184   2926
ATOM    327  C   LYS A  61       5.332 115.488 -22.144  1.00 90.14           C  
ANISOU  327  C   LYS A  61    11731  11577  10940  -5996  -2951   2758
ATOM    328  O   LYS A  61       6.531 115.657 -22.367  1.00 84.72           O  
ANISOU  328  O   LYS A  61    10903  11091  10195  -5644  -2723   2488
ATOM    329  CB  LYS A  61       5.043 114.329 -19.984  1.00 89.53           C  
ANISOU  329  CB  LYS A  61    11852  11270  10894  -6084  -3134   3179
ATOM    330  CG  LYS A  61       4.332 113.278 -19.115  1.00 92.45           C  
ANISOU  330  CG  LYS A  61    12452  11223  11452  -6189  -3414   3462
ATOM    331  CD  LYS A  61       2.796 113.390 -19.154  1.00 97.09           C  
ANISOU  331  CD  LYS A  61    13151  11728  12009  -6739  -3679   3827
ATOM    332  CE  LYS A  61       2.101 112.774 -17.929  1.00 99.63           C  
ANISOU  332  CE  LYS A  61    13498  12224  12134  -7021  -3754   4190
ATOM    333  NZ  LYS A  61       2.293 111.315 -17.849  1.00 97.88           N1+
ANISOU  333  NZ  LYS A  61    13382  11740  12069  -6703  -3811   4210
ATOM    334  H   LYS A  61       6.574 112.961 -21.522  1.00 85.69           H  
ATOM    335  HA  LYS A  61       3.790 114.020 -21.754  1.00 89.42           H  
ATOM    336  HB3 LYS A  61       4.690 115.308 -19.657  1.00 89.53           H  
ATOM    337  HB2 LYS A  61       6.110 114.314 -19.754  1.00 89.53           H  
ATOM    338  HG3 LYS A  61       4.668 113.426 -18.088  1.00 92.45           H  
ATOM    339  HG2 LYS A  61       4.647 112.272 -19.394  1.00 92.45           H  
ATOM    340  HD3 LYS A  61       2.410 112.946 -20.073  1.00 97.09           H  
ATOM    341  HD2 LYS A  61       2.518 114.445 -19.191  1.00 97.09           H  
ATOM    342  HE3 LYS A  61       1.030 112.977 -17.972  1.00 99.63           H  
ATOM    343  HE2 LYS A  61       2.470 113.232 -17.011  1.00 99.63           H  
ATOM    344  HZ1 LYS A  61       3.277 111.103 -17.779  1.00 97.88           H  
ATOM    345  HZ2 LYS A  61       1.817 110.954 -17.034  1.00 97.88           H  
ATOM    346  HZ3 LYS A  61       1.915 110.855 -18.669  1.00 97.88           H  
ATOM    347  N   ASN A  62       4.405 116.438 -22.358  1.00 92.72           N  
ANISOU  347  N   ASN A  62    12005  12114  11111  -6453  -3022   2934
ATOM    348  CA  ASN A  62       4.708 117.823 -22.727  1.00 96.87           C  
ANISOU  348  CA  ASN A  62    12270  13175  11362  -6580  -2821   2818
ATOM    349  C   ASN A  62       4.746 118.704 -21.469  1.00 98.81           C  
ANISOU  349  C   ASN A  62    12313  13980  11250  -6800  -2658   2971
ATOM    350  O   ASN A  62       3.750 118.836 -20.759  1.00106.78           O  
ANISOU  350  O   ASN A  62    13366  15066  12141  -7240  -2790   3275
ATOM    351  CB  ASN A  62       3.643 118.372 -23.707  1.00100.68           C  
ANISOU  351  CB  ASN A  62    12789  13579  11886  -6963  -2991   2882
ATOM    352  CG  ASN A  62       4.058 118.167 -25.168  1.00101.84           C  
ANISOU  352  CG  ASN A  62    12892  13642  12159  -6719  -2941   2555
ATOM    353  OD1 ASN A  62       4.264 117.041 -25.612  1.00107.19           O  
ANISOU  353  OD1 ASN A  62    13394  14657  12678  -6889  -2862   2472
ATOM    354  ND2 ASN A  62       4.228 119.263 -25.912  1.00100.78           N  
ANISOU  354  ND2 ASN A  62    12906  13087  12301  -6328  -2986   2364
ATOM    355  H   ASN A  62       3.442 116.225 -22.143  1.00 92.72           H  
ATOM    356  HA  ASN A  62       5.679 117.860 -23.213  1.00 96.87           H  
ATOM    357  HB3 ASN A  62       3.484 119.441 -23.550  1.00100.68           H  
ATOM    358  HB2 ASN A  62       2.674 117.900 -23.539  1.00100.68           H  
ATOM    359 HD22 ASN A  62       4.514 119.167 -26.876  1.00100.78           H  
ATOM    360 HD21 ASN A  62       4.052 120.175 -25.518  1.00100.78           H  
ATOM    361  N   LEU A  63       5.922 119.294 -21.217  1.00 95.53           N  
ANISOU  361  N   LEU A  63    11673  13959  10663  -6502  -2380   2753
ATOM    362  CA  LEU A  63       6.247 120.223 -20.137  1.00 96.56           C  
ANISOU  362  CA  LEU A  63    11560  14678  10450  -6657  -2188   2803
ATOM    363  C   LEU A  63       6.488 121.628 -20.727  1.00 96.70           C  
ANISOU  363  C   LEU A  63    11290  15189  10263  -6743  -2024   2630
ATOM    364  O   LEU A  63       6.514 121.823 -21.946  1.00 93.20           O  
ANISOU  364  O   LEU A  63    10838  14630   9942  -6623  -2041   2458
ATOM    365  CB  LEU A  63       7.542 119.733 -19.429  1.00 94.90           C  
ANISOU  365  CB  LEU A  63    11289  14557  10211  -6250  -2002   2663
ATOM    366  CG  LEU A  63       7.370 118.572 -18.426  1.00 96.07           C  
ANISOU  366  CG  LEU A  63    11664  14342  10495  -6185  -2132   2843
ATOM    367  CD1 LEU A  63       6.963 117.256 -19.103  1.00 96.24           C  
ANISOU  367  CD1 LEU A  63    11930  13751  10886  -5881  -2283   2759
ATOM    368  CD2 LEU A  63       8.658 118.370 -17.610  1.00 96.23           C  
ANISOU  368  CD2 LEU A  63    11554  14644  10364  -5944  -1923   2748
ATOM    369  H   LEU A  63       6.666 119.122 -21.883  1.00 95.53           H  
ATOM    370  HA  LEU A  63       5.430 120.292 -19.416  1.00 96.56           H  
ATOM    371  HB3 LEU A  63       7.986 120.559 -18.872  1.00 94.90           H  
ATOM    372  HB2 LEU A  63       8.292 119.452 -20.168  1.00 94.90           H  
ATOM    373  HG  LEU A  63       6.584 118.842 -17.719  1.00 96.07           H  
ATOM    374 HD11 LEU A  63       7.089 116.409 -18.432  1.00 96.24           H  
ATOM    375 HD12 LEU A  63       5.914 117.273 -19.386  1.00 96.24           H  
ATOM    376 HD13 LEU A  63       7.550 117.068 -20.001  1.00 96.24           H  
ATOM    377 HD21 LEU A  63       8.537 117.578 -16.870  1.00 96.23           H  
ATOM    378 HD22 LEU A  63       9.496 118.098 -18.253  1.00 96.23           H  
ATOM    379 HD23 LEU A  63       8.931 119.277 -17.071  1.00 96.23           H  
ATOM    380  N   GLU A  64       6.703 122.604 -19.834  1.00 99.86           N  
ANISOU  380  N   GLU A  64    11440  16162  10342  -6959  -1870   2666
ATOM    381  CA  GLU A  64       7.095 123.982 -20.117  1.00101.95           C  
ANISOU  381  CA  GLU A  64    11376  16966  10393  -6999  -1690   2471
ATOM    382  C   GLU A  64       8.371 124.306 -19.324  1.00 99.48           C  
ANISOU  382  C   GLU A  64    10832  17018   9949  -6640  -1433   2238
ATOM    383  O   GLU A  64       8.621 123.724 -18.267  1.00 97.10           O  
ANISOU  383  O   GLU A  64    10582  16702   9611  -6548  -1387   2296
ATOM    384  CB  GLU A  64       5.888 124.913 -19.850  1.00108.09           C  
ANISOU  384  CB  GLU A  64    12015  18153  10902  -7589  -1732   2673
ATOM    385  CG  GLU A  64       5.708 125.386 -18.389  1.00110.69           C  
ANISOU  385  CG  GLU A  64    12320  18749  10991  -7911  -1721   2913
ATOM    386  CD  GLU A  64       4.360 126.070 -18.150  1.00115.57           C  
ANISOU  386  CD  GLU A  64    12799  19785  11326  -8538  -1771   3127
ATOM    387  OE1 GLU A  64       3.941 126.849 -19.035  1.00117.92           O  
ANISOU  387  OE1 GLU A  64    12942  20286  11575  -8682  -1754   3029
ATOM    388  OE2 GLU A  64       3.771 125.804 -17.080  1.00117.78           O1-
ANISOU  388  OE2 GLU A  64    13118  20213  11418  -8905  -1831   3401
ATOM    389  H   GLU A  64       6.666 122.356 -18.855  1.00 99.86           H  
ATOM    390  HA  GLU A  64       7.349 124.066 -21.175  1.00101.95           H  
ATOM    391  HB3 GLU A  64       4.972 124.435 -20.205  1.00108.09           H  
ATOM    392  HB2 GLU A  64       6.006 125.800 -20.473  1.00108.09           H  
ATOM    393  HG3 GLU A  64       6.500 126.081 -18.106  1.00110.69           H  
ATOM    394  HG2 GLU A  64       5.781 124.531 -17.716  1.00110.69           H  
ATOM    395  N   LEU A  65       9.183 125.237 -19.851  1.00 98.64           N  
ANISOU  395  N   LEU A  65    10472  17221   9786  -6433  -1280   1970
ATOM    396  CA  LEU A  65      10.446 125.673 -19.254  1.00 96.80           C  
ANISOU  396  CA  LEU A  65    10018  17278   9482  -6044  -1059   1714
ATOM    397  C   LEU A  65      10.195 126.670 -18.114  1.00 98.55           C  
ANISOU  397  C   LEU A  65     9956  18101   9387  -6270   -908   1702
ATOM    398  O   LEU A  65       9.230 127.437 -18.141  1.00102.86           O  
ANISOU  398  O   LEU A  65    10356  19004   9722  -6709   -924   1808
ATOM    399  CB  LEU A  65      11.297 126.402 -20.323  1.00 95.47           C  
ANISOU  399  CB  LEU A  65     9675  17221   9379  -5747   -982   1446
ATOM    400  CG  LEU A  65      11.802 125.513 -21.479  1.00 92.54           C  
ANISOU  400  CG  LEU A  65     9523  16343   9295  -5354  -1050   1354
ATOM    401  CD1 LEU A  65      12.355 126.374 -22.621  1.00 93.40           C  
ANISOU  401  CD1 LEU A  65     9440  16630   9416  -5163  -1001   1135
ATOM    402  CD2 LEU A  65      12.868 124.503 -21.024  1.00 88.31           C  
ANISOU  402  CD2 LEU A  65     9084  15604   8865  -4957   -968   1281
ATOM    403  H   LEU A  65       8.898 125.694 -20.704  1.00 98.64           H  
ATOM    404  HA  LEU A  65      10.986 124.812 -18.858  1.00 96.80           H  
ATOM    405  HB3 LEU A  65      12.164 126.872 -19.853  1.00 95.47           H  
ATOM    406  HB2 LEU A  65      10.710 127.224 -20.737  1.00 95.47           H  
ATOM    407  HG  LEU A  65      10.955 124.961 -21.881  1.00 92.54           H  
ATOM    408 HD11 LEU A  65      12.705 125.753 -23.445  1.00 93.40           H  
ATOM    409 HD12 LEU A  65      11.594 127.047 -23.017  1.00 93.40           H  
ATOM    410 HD13 LEU A  65      13.193 126.983 -22.281  1.00 93.40           H  
ATOM    411 HD21 LEU A  65      13.142 123.841 -21.842  1.00 88.31           H  
ATOM    412 HD22 LEU A  65      13.779 125.002 -20.699  1.00 88.31           H  
ATOM    413 HD23 LEU A  65      12.521 123.872 -20.207  1.00 88.31           H  
ATOM    414  N   ALA A  66      11.117 126.681 -17.141  1.00 97.26           N  
ANISOU  414  N   ALA A  66     9703  18063   9188  -5972   -756   1555
ATOM    415  CA  ALA A  66      11.192 127.660 -16.061  1.00 99.32           C  
ANISOU  415  CA  ALA A  66     9647  18933   9159  -6092   -577   1444
ATOM    416  C   ALA A  66      11.847 128.962 -16.557  1.00101.68           C  
ANISOU  416  C   ALA A  66     9583  19680   9369  -5977   -444   1161
ATOM    417  O   ALA A  66      12.416 129.013 -17.650  1.00102.03           O  
ANISOU  417  O   ALA A  66     9644  19555   9570  -5825   -502   1084
ATOM    418  CB  ALA A  66      12.078 127.067 -14.952  1.00 94.93           C  
ANISOU  418  CB  ALA A  66     9112  18329   8627  -5772   -467   1334
ATOM    419  H   ALA A  66      11.878 126.021 -17.206  1.00 97.26           H  
ATOM    420  HA  ALA A  66      10.194 127.870 -15.671  1.00 99.32           H  
ATOM    421  HB1 ALA A  66      12.147 127.736 -14.093  1.00 94.93           H  
ATOM    422  HB2 ALA A  66      11.671 126.121 -14.592  1.00 94.93           H  
ATOM    423  HB3 ALA A  66      13.093 126.877 -15.303  1.00 94.93           H  
ATOM    424  N   ALA A  67      11.784 130.015 -15.728  1.00104.30           N  
ANISOU  424  N   ALA A  67     9576  20606   9445  -6063   -274    999
ATOM    425  CA  ALA A  67      12.458 131.289 -15.962  1.00105.01           C  
ANISOU  425  CA  ALA A  67     9279  21163   9457  -5908   -138    690
ATOM    426  C   ALA A  67      13.961 131.138 -15.682  1.00101.84           C  
ANISOU  426  C   ALA A  67     8801  20678   9216  -5333    -24    398
ATOM    427  O   ALA A  67      14.347 130.560 -14.664  1.00101.86           O  
ANISOU  427  O   ALA A  67     8937  20506   9259  -5178     13    405
ATOM    428  CB  ALA A  67      11.878 132.332 -14.993  1.00108.50           C  
ANISOU  428  CB  ALA A  67     9370  22318   9538  -6314    -17    642
ATOM    429  H   ALA A  67      11.302 129.904 -14.848  1.00104.30           H  
ATOM    430  HA  ALA A  67      12.294 131.613 -16.992  1.00105.01           H  
ATOM    431  HB1 ALA A  67      12.354 133.304 -15.129  1.00108.50           H  
ATOM    432  HB2 ALA A  67      10.809 132.467 -15.162  1.00108.50           H  
ATOM    433  HB3 ALA A  67      12.013 132.039 -13.951  1.00108.50           H  
ATOM    434  N   VAL A  68      14.796 131.665 -16.591  1.00101.12           N  
ANISOU  434  N   VAL A  68     8499  20700   9223  -5027     16    152
ATOM    435  CA  VAL A  68      16.254 131.652 -16.493  1.00 97.91           C  
ANISOU  435  CA  VAL A  68     8023  20179   8998  -4479     90   -112
ATOM    436  C   VAL A  68      16.654 132.842 -15.602  1.00102.57           C  
ANISOU  436  C   VAL A  68     8210  21348   9413  -4414    268   -410
ATOM    437  O   VAL A  68      16.640 133.995 -16.035  1.00108.82           O  
ANISOU  437  O   VAL A  68     8657  22543  10145  -4357    323   -631
ATOM    438  CB  VAL A  68      16.876 131.783 -17.916  1.00 96.84           C  
ANISOU  438  CB  VAL A  68     7873  19855   9066  -4180     12   -206
ATOM    439  CG1 VAL A  68      18.418 131.737 -17.895  1.00 95.86           C  
ANISOU  439  CG1 VAL A  68     7709  19566   9148  -3624     58   -437
ATOM    440  CG2 VAL A  68      16.358 130.698 -18.879  1.00 93.63           C  
ANISOU  440  CG2 VAL A  68     7840  18928   8807  -4283   -156     57
ATOM    441  H   VAL A  68      14.398 132.128 -17.395  1.00101.12           H  
ATOM    442  HA  VAL A  68      16.588 130.714 -16.043  1.00 97.91           H  
ATOM    443  HB  VAL A  68      16.583 132.745 -18.341  1.00 96.84           H  
ATOM    444 HG11 VAL A  68      18.829 131.840 -18.900  1.00 95.86           H  
ATOM    445 HG12 VAL A  68      18.847 132.538 -17.293  1.00 95.86           H  
ATOM    446 HG13 VAL A  68      18.778 130.790 -17.491  1.00 95.86           H  
ATOM    447 HG21 VAL A  68      16.795 130.820 -19.870  1.00 93.63           H  
ATOM    448 HG22 VAL A  68      16.613 129.699 -18.522  1.00 93.63           H  
ATOM    449 HG23 VAL A  68      15.276 130.739 -19.004  1.00 93.63           H  
ATOM    450  N   ARG A  69      17.000 132.536 -14.344  1.00104.37           N  
ANISOU  450  N   ARG A  69     8472  21629   9556  -4427    353   -429
ATOM    451  CA  ARG A  69      17.460 133.473 -13.319  1.00107.22           C  
ANISOU  451  CA  ARG A  69     8472  22493   9773  -4319    528   -753
ATOM    452  C   ARG A  69      18.959 133.771 -13.519  1.00102.40           C  
ANISOU  452  C   ARG A  69     7723  21772   9413  -3734    563  -1080
ATOM    453  O   ARG A  69      19.583 133.264 -14.453  1.00 94.31           O  
ANISOU  453  O   ARG A  69     6905  20276   8652  -3433    454  -1021
ATOM    454  CB  ARG A  69      17.246 132.812 -11.938  1.00112.06           C  
ANISOU  454  CB  ARG A  69     9201  23127  10250  -4467    591   -679
ATOM    455  CG  ARG A  69      15.770 132.474 -11.648  1.00120.67           C  
ANISOU  455  CG  ARG A  69    10301  24529  11020  -5078    581   -416
ATOM    456  CD  ARG A  69      15.582 131.496 -10.477  1.00126.12           C  
ANISOU  456  CD  ARG A  69    11229  25062  11629  -5221    574   -233
ATOM    457  NE  ARG A  69      14.739 130.363 -10.885  1.00129.83           N  
ANISOU  457  NE  ARG A  69    12104  25050  12174  -5470    387    191
ATOM    458  CZ  ARG A  69      13.399 130.298 -10.808  1.00135.94           C  
ANISOU  458  CZ  ARG A  69    12935  25965  12751  -6001    296    490
ATOM    459  NH1 ARG A  69      12.677 131.308 -10.301  1.00141.41           N  
ANISOU  459  NH1 ARG A  69    13299  27305  13125  -6381    387    431
ATOM    460  NH2 ARG A  69      12.773 129.205 -11.260  1.00136.18           N1+
ANISOU  460  NH2 ARG A  69    13350  25481  12911  -6159    103    848
ATOM    461  H   ARG A  69      16.962 131.560 -14.072  1.00104.37           H  
ATOM    462  HA  ARG A  69      16.895 134.405 -13.381  1.00107.22           H  
ATOM    463  HB3 ARG A  69      17.608 133.461 -11.140  1.00112.06           H  
ATOM    464  HB2 ARG A  69      17.852 131.908 -11.878  1.00112.06           H  
ATOM    465  HG3 ARG A  69      15.296 132.055 -12.536  1.00120.67           H  
ATOM    466  HG2 ARG A  69      15.225 133.396 -11.446  1.00120.67           H  
ATOM    467  HD3 ARG A  69      15.168 131.999  -9.603  1.00126.12           H  
ATOM    468  HD2 ARG A  69      16.541 131.083 -10.163  1.00126.12           H  
ATOM    469  HE  ARG A  69      15.236 129.613 -11.350  1.00129.83           H  
ATOM    470 HH12 ARG A  69      11.671 131.250 -10.250  1.00141.41           H  
ATOM    471 HH11 ARG A  69      13.145 132.137  -9.965  1.00141.41           H  
ATOM    472 HH22 ARG A  69      11.767 129.130 -11.210  1.00136.18           H  
ATOM    473 HH21 ARG A  69      13.306 128.443 -11.654  1.00136.18           H  
ATOM    474  N   GLY A  70      19.531 134.613 -12.642  1.00 99.84           N  
ANISOU  474  N   GLY A  70     7041  21893   8999  -3590    708  -1428
ATOM    475  CA  GLY A  70      20.893 135.143 -12.722  1.00 96.99           C  
ANISOU  475  CA  GLY A  70     6484  21501   8865  -3060    735  -1772
ATOM    476  C   GLY A  70      22.032 134.115 -12.806  1.00 91.55           C  
ANISOU  476  C   GLY A  70     6118  20163   8503  -2625    648  -1726
ATOM    477  O   GLY A  70      23.054 134.415 -13.418  1.00 90.92           O  
ANISOU  477  O   GLY A  70     6004  19881   8661  -2248    573  -1836
ATOM    478  H   GLY A  70      18.953 134.976 -11.899  1.00 99.84           H  
ATOM    479  HA3 GLY A  70      21.059 135.760 -11.840  1.00 96.99           H  
ATOM    480  HA2 GLY A  70      20.953 135.811 -13.580  1.00 96.99           H  
ATOM    481  N   SER A  71      21.838 132.905 -12.255  1.00 85.81           N  
ANISOU  481  N   SER A  71     5695  19130   7778  -2692    650  -1557
ATOM    482  CA  SER A  71      22.806 131.804 -12.249  1.00 84.30           C  
ANISOU  482  CA  SER A  71     5822  18342   7868  -2336    577  -1492
ATOM    483  C   SER A  71      22.286 130.539 -12.956  1.00 80.76           C  
ANISOU  483  C   SER A  71     5804  17382   7501  -2474    446  -1108
ATOM    484  O   SER A  71      22.932 129.494 -12.881  1.00 75.99           O  
ANISOU  484  O   SER A  71     5478  16314   7082  -2256    399  -1025
ATOM    485  CB  SER A  71      23.295 131.545 -10.805  1.00 84.46           C  
ANISOU  485  CB  SER A  71     5834  18381   7874  -2219    679  -1658
ATOM    486  OG  SER A  71      24.414 132.358 -10.514  1.00 87.23           O  
ANISOU  486  OG  SER A  71     5800  19111   8231  -1987    778  -2063
ATOM    487  H   SER A  71      20.958 132.738 -11.790  1.00 85.81           H  
ATOM    488  HA  SER A  71      23.678 132.077 -12.842  1.00 84.30           H  
ATOM    489  HB3 SER A  71      23.615 130.512 -10.661  1.00 84.46           H  
ATOM    490  HB2 SER A  71      22.503 131.729 -10.079  1.00 84.46           H  
ATOM    491  HG  SER A  71      25.134 132.086 -11.067  1.00 87.23           H  
ATOM    492  N   ASP A  72      21.149 130.629 -13.669  1.00 81.29           N  
ANISOU  492  N   ASP A  72     5905  17540   7439  -2829    383   -896
ATOM    493  CA  ASP A  72      20.589 129.543 -14.478  1.00 79.54           C  
ANISOU  493  CA  ASP A  72     6055  16867   7299  -2980    248   -566
ATOM    494  C   ASP A  72      21.109 129.609 -15.922  1.00 77.68           C  
ANISOU  494  C   ASP A  72     5918  16323   7276  -2740    135   -540
ATOM    495  O   ASP A  72      21.577 130.643 -16.399  1.00 75.34           O  
ANISOU  495  O   ASP A  72     5371  16245   7011  -2569    142   -724
ATOM    496  CB  ASP A  72      19.047 129.640 -14.537  1.00 81.97           C  
ANISOU  496  CB  ASP A  72     6371  17399   7374  -3510    215   -343
ATOM    497  CG  ASP A  72      18.316 129.418 -13.209  1.00 84.81           C  
ANISOU  497  CG  ASP A  72     6785  17901   7539  -3806    269   -231
ATOM    498  OD1 ASP A  72      18.955 128.947 -12.243  1.00 84.04           O  
ANISOU  498  OD1 ASP A  72     6760  17674   7496  -3603    325   -308
ATOM    499  OD2 ASP A  72      17.101 129.715 -13.190  1.00 88.54           O1-
ANISOU  499  OD2 ASP A  72     7233  18612   7795  -4263    243    -49
ATOM    500  H   ASP A  72      20.683 131.524 -13.719  1.00 81.29           H  
ATOM    501  HA  ASP A  72      20.870 128.581 -14.052  1.00 79.54           H  
ATOM    502  HB3 ASP A  72      18.653 128.899 -15.233  1.00 81.97           H  
ATOM    503  HB2 ASP A  72      18.762 130.611 -14.937  1.00 81.97           H  
ATOM    504  N   VAL A  73      21.010 128.461 -16.601  1.00 75.03           N  
ANISOU  504  N   VAL A  73     5937  15495   7074  -2738     26   -314
ATOM    505  CA  VAL A  73      21.443 128.172 -17.959  1.00 72.40           C  
ANISOU  505  CA  VAL A  73     5745  14846   6918  -2561    -87   -259
ATOM    506  C   VAL A  73      20.338 127.332 -18.618  1.00 68.61           C  
ANISOU  506  C   VAL A  73     5523  14114   6430  -2867   -203      0
ATOM    507  O   VAL A  73      20.048 126.228 -18.153  1.00 69.10           O  
ANISOU  507  O   VAL A  73     5819  13930   6504  -2993   -230    161
ATOM    508  CB  VAL A  73      22.832 127.471 -17.923  1.00 72.57           C  
ANISOU  508  CB  VAL A  73     5963  14448   7162  -2162   -106   -289
ATOM    509  CG1 VAL A  73      23.312 127.011 -19.309  1.00 72.84           C  
ANISOU  509  CG1 VAL A  73     6118  14215   7341  -1999   -217   -239
ATOM    510  CG2 VAL A  73      23.927 128.339 -17.274  1.00 75.33           C  
ANISOU  510  CG2 VAL A  73     6097  14969   7557  -1852    -12   -539
ATOM    511  H   VAL A  73      20.631 127.669 -16.094  1.00 75.03           H  
ATOM    512  HA  VAL A  73      21.537 129.105 -18.515  1.00 72.40           H  
ATOM    513  HB  VAL A  73      22.731 126.575 -17.309  1.00 72.57           H  
ATOM    514 HG11 VAL A  73      24.267 126.490 -19.242  1.00 72.84           H  
ATOM    515 HG12 VAL A  73      22.611 126.330 -19.789  1.00 72.84           H  
ATOM    516 HG13 VAL A  73      23.446 127.865 -19.966  1.00 72.84           H  
ATOM    517 HG21 VAL A  73      24.894 127.842 -17.311  1.00 75.33           H  
ATOM    518 HG22 VAL A  73      24.027 129.298 -17.783  1.00 75.33           H  
ATOM    519 HG23 VAL A  73      23.720 128.537 -16.222  1.00 75.33           H  
ATOM    520  N   ARG A  74      19.758 127.833 -19.721  1.00 68.81           N  
ANISOU  520  N   ARG A  74     5502  14192   6450  -2975   -282     28
ATOM    521  CA  ARG A  74      18.855 127.086 -20.594  1.00 66.83           C  
ANISOU  521  CA  ARG A  74     5499  13655   6237  -3220   -412    233
ATOM    522  C   ARG A  74      19.706 126.263 -21.571  1.00 64.47           C  
ANISOU  522  C   ARG A  74     5414  12938   6146  -2919   -487    232
ATOM    523  O   ARG A  74      20.624 126.792 -22.202  1.00 62.62           O  
ANISOU  523  O   ARG A  74     5059  12764   5968  -2669   -491    103
ATOM    524  CB  ARG A  74      17.978 128.069 -21.400  1.00 69.78           C  
ANISOU  524  CB  ARG A  74     5708  14320   6485  -3531   -461    254
ATOM    525  CG  ARG A  74      16.960 127.389 -22.343  1.00 70.56           C  
ANISOU  525  CG  ARG A  74     6064  14095   6649  -3778   -613    441
ATOM    526  CD  ARG A  74      16.083 128.401 -23.090  1.00 76.08           C  
ANISOU  526  CD  ARG A  74     6601  15101   7205  -4154   -662    478
ATOM    527  NE  ARG A  74      15.208 127.739 -24.070  1.00 77.87           N  
ANISOU  527  NE  ARG A  74     7044  15005   7539  -4294   -816    582
ATOM    528  CZ  ARG A  74      14.279 128.353 -24.823  1.00 82.88           C  
ANISOU  528  CZ  ARG A  74     7603  15797   8090  -4632   -894    631
ATOM    529  NH1 ARG A  74      14.070 129.674 -24.732  1.00 86.68           N  
ANISOU  529  NH1 ARG A  74     7788  16785   8361  -4890   -828    602
ATOM    530  NH2 ARG A  74      13.545 127.634 -25.681  1.00 82.94           N1+
ANISOU  530  NH2 ARG A  74     7824  15466   8223  -4723  -1039    695
ATOM    531  H   ARG A  74      20.085 128.727 -20.063  1.00 68.81           H  
ATOM    532  HA  ARG A  74      18.214 126.441 -19.996  1.00 66.83           H  
ATOM    533  HB3 ARG A  74      18.611 128.738 -21.982  1.00 69.78           H  
ATOM    534  HB2 ARG A  74      17.434 128.702 -20.701  1.00 69.78           H  
ATOM    535  HG3 ARG A  74      16.326 126.715 -21.764  1.00 70.56           H  
ATOM    536  HG2 ARG A  74      17.475 126.768 -23.077  1.00 70.56           H  
ATOM    537  HD3 ARG A  74      16.709 129.119 -23.620  1.00 76.08           H  
ATOM    538  HD2 ARG A  74      15.472 128.960 -22.380  1.00 76.08           H  
ATOM    539  HE  ARG A  74      15.327 126.741 -24.181  1.00 77.87           H  
ATOM    540 HH12 ARG A  74      13.370 130.126 -25.302  1.00 86.68           H  
ATOM    541 HH11 ARG A  74      14.617 130.227 -24.088  1.00 86.68           H  
ATOM    542 HH22 ARG A  74      12.847 128.075 -26.261  1.00 82.94           H  
ATOM    543 HH21 ARG A  74      13.669 126.622 -25.743  1.00 82.94           H  
ATOM    544  N   VAL A  75      19.365 124.975 -21.698  1.00 62.88           N  
ANISOU  544  N   VAL A  75     5517  12322   6051  -2947   -554    374
ATOM    545  CA  VAL A  75      20.036 123.997 -22.546  1.00 60.28           C  
ANISOU  545  CA  VAL A  75     5398  11604   5900  -2688   -616    369
ATOM    546  C   VAL A  75      19.016 123.306 -23.461  1.00 60.91           C  
ANISOU  546  C   VAL A  75     5689  11413   6042  -2904   -749    491
ATOM    547  O   VAL A  75      17.862 123.109 -23.081  1.00 61.85           O  
ANISOU  547  O   VAL A  75     5868  11525   6105  -3232   -804    624
ATOM    548  CB  VAL A  75      20.867 122.998 -21.691  1.00 56.55           C  
ANISOU  548  CB  VAL A  75     5085  10864   5537  -2440   -568    371
ATOM    549  CG1 VAL A  75      21.913 123.695 -20.806  1.00 56.98           C  
ANISOU  549  CG1 VAL A  75     4932  11172   5545  -2238   -447    232
ATOM    550  CG2 VAL A  75      20.020 122.031 -20.838  1.00 56.38           C  
ANISOU  550  CG2 VAL A  75     5266  10629   5526  -2646   -607    530
ATOM    551  H   VAL A  75      18.582 124.635 -21.154  1.00 62.88           H  
ATOM    552  HA  VAL A  75      20.731 124.521 -23.203  1.00 60.28           H  
ATOM    553  HB  VAL A  75      21.433 122.391 -22.395  1.00 56.55           H  
ATOM    554 HG11 VAL A  75      22.548 122.962 -20.309  1.00 56.98           H  
ATOM    555 HG12 VAL A  75      22.557 124.347 -21.395  1.00 56.98           H  
ATOM    556 HG13 VAL A  75      21.444 124.294 -20.026  1.00 56.98           H  
ATOM    557 HG21 VAL A  75      20.660 121.347 -20.282  1.00 56.38           H  
ATOM    558 HG22 VAL A  75      19.407 122.570 -20.115  1.00 56.38           H  
ATOM    559 HG23 VAL A  75      19.358 121.416 -21.447  1.00 56.38           H  
ATOM    560  N   LYS A  76      19.480 122.908 -24.652  1.00 58.16           N  
ANISOU  560  N   LYS A  76     5441  10855   5803  -2725   -807    438
ATOM    561  CA  LYS A  76      18.836 121.979 -25.569  1.00 57.81           C  
ANISOU  561  CA  LYS A  76     5619  10486   5861  -2838   -929    498
ATOM    562  C   LYS A  76      19.703 120.715 -25.561  1.00 55.17           C  
ANISOU  562  C   LYS A  76     5487   9804   5670  -2567   -924    481
ATOM    563  O   LYS A  76      20.860 120.770 -25.974  1.00 54.95           O  
ANISOU  563  O   LYS A  76     5424   9786   5669  -2285   -876    389
ATOM    564  CB  LYS A  76      18.829 122.607 -26.982  1.00 59.59           C  
ANISOU  564  CB  LYS A  76     5761  10816   6064  -2857   -990    416
ATOM    565  CG  LYS A  76      18.304 121.684 -28.101  1.00 59.43           C  
ANISOU  565  CG  LYS A  76     5954  10461   6165  -2858  -1098    400
ATOM    566  CD  LYS A  76      18.450 122.310 -29.494  1.00 61.79           C  
ANISOU  566  CD  LYS A  76     6139  10929   6408  -2905  -1153    311
ATOM    567  CE  LYS A  76      18.068 121.330 -30.611  1.00 62.75           C  
ANISOU  567  CE  LYS A  76     6464  10739   6641  -2929  -1260    264
ATOM    568  NZ  LYS A  76      18.285 121.920 -31.942  1.00 62.94           N1+
ANISOU  568  NZ  LYS A  76     6375  10946   6595  -2988  -1315    170
ATOM    569  H   LYS A  76      20.439 123.150 -24.876  1.00 58.16           H  
ATOM    570  HA  LYS A  76      17.817 121.750 -25.258  1.00 57.81           H  
ATOM    571  HB3 LYS A  76      19.836 122.941 -27.239  1.00 59.59           H  
ATOM    572  HB2 LYS A  76      18.211 123.504 -26.962  1.00 59.59           H  
ATOM    573  HG3 LYS A  76      17.260 121.432 -27.909  1.00 59.43           H  
ATOM    574  HG2 LYS A  76      18.851 120.742 -28.103  1.00 59.43           H  
ATOM    575  HD3 LYS A  76      19.484 122.628 -29.635  1.00 61.79           H  
ATOM    576  HD2 LYS A  76      17.836 123.210 -29.557  1.00 61.79           H  
ATOM    577  HE3 LYS A  76      17.021 121.038 -30.519  1.00 62.75           H  
ATOM    578  HE2 LYS A  76      18.663 120.419 -30.534  1.00 62.75           H  
ATOM    579  HZ1 LYS A  76      19.259 122.163 -32.049  1.00 62.94           H  
ATOM    580  HZ2 LYS A  76      18.026 121.251 -32.654  1.00 62.94           H  
ATOM    581  HZ3 LYS A  76      17.719 122.751 -32.042  1.00 62.94           H  
ATOM    582  N   MET A  77      19.138 119.573 -25.141  1.00 54.71           N  
ANISOU  582  N   MET A  77     5635   9445   5707  -2659   -981    576
ATOM    583  CA  MET A  77      19.792 118.263 -25.178  1.00 52.61           C  
ANISOU  583  CA  MET A  77     5551   8862   5578  -2423   -977    552
ATOM    584  C   MET A  77      19.965 117.809 -26.635  1.00 50.42           C  
ANISOU  584  C   MET A  77     5351   8432   5376  -2318  -1037    449
ATOM    585  O   MET A  77      19.080 118.036 -27.461  1.00 51.15           O  
ANISOU  585  O   MET A  77     5453   8511   5470  -2499  -1130    435
ATOM    586  CB  MET A  77      18.924 117.254 -24.411  1.00 55.03           C  
ANISOU  586  CB  MET A  77     6041   8891   5976  -2561  -1051    675
ATOM    587  CG  MET A  77      19.658 115.971 -23.980  1.00 55.79           C  
ANISOU  587  CG  MET A  77     6274   8737   6186  -2323  -1017    660
ATOM    588  SD  MET A  77      20.917 116.122 -22.678  1.00 59.74           S  
ANISOU  588  SD  MET A  77     6668   9418   6612  -2106   -855    639
ATOM    589  CE  MET A  77      19.999 116.992 -21.378  1.00 51.72           C  
ANISOU  589  CE  MET A  77     5467   8766   5418  -2378   -822    717
ATOM    590  H   MET A  77      18.166 119.596 -24.863  1.00 54.71           H  
ATOM    591  HA  MET A  77      20.759 118.337 -24.688  1.00 52.61           H  
ATOM    592  HB3 MET A  77      18.073 116.978 -25.034  1.00 55.03           H  
ATOM    593  HB2 MET A  77      18.493 117.729 -23.531  1.00 55.03           H  
ATOM    594  HG3 MET A  77      20.128 115.494 -24.840  1.00 55.79           H  
ATOM    595  HG2 MET A  77      18.919 115.259 -23.623  1.00 55.79           H  
ATOM    596  HE1 MET A  77      20.555 116.958 -20.441  1.00 51.72           H  
ATOM    597  HE2 MET A  77      19.852 118.038 -21.648  1.00 51.72           H  
ATOM    598  HE3 MET A  77      19.022 116.538 -21.223  1.00 51.72           H  
ATOM    599  N   LEU A  78      21.119 117.199 -26.937  1.00 48.91           N  
ANISOU  599  N   LEU A  78     5209   8141   5233  -2040   -984    374
ATOM    600  CA  LEU A  78      21.497 116.732 -28.269  1.00 49.15           C  
ANISOU  600  CA  LEU A  78     5305   8066   5305  -1940  -1028    269
ATOM    601  C   LEU A  78      21.402 115.200 -28.332  1.00 46.76           C  
ANISOU  601  C   LEU A  78     5200   7422   5144  -1869  -1064    237
ATOM    602  O   LEU A  78      20.863 114.661 -29.300  1.00 46.12           O  
ANISOU  602  O   LEU A  78     5206   7188   5131  -1922  -1148    151
ATOM    603  CB  LEU A  78      22.953 117.161 -28.567  1.00 48.98           C  
ANISOU  603  CB  LEU A  78     5175   8222   5211  -1702   -956    211
ATOM    604  CG  LEU A  78      23.276 118.658 -28.343  1.00 51.00           C  
ANISOU  604  CG  LEU A  78     5211   8815   5354  -1712   -924    219
ATOM    605  CD1 LEU A  78      24.770 118.934 -28.578  1.00 52.71           C  
ANISOU  605  CD1 LEU A  78     5362   9120   5544  -1449   -888    179
ATOM    606  CD2 LEU A  78      22.400 119.595 -29.191  1.00 53.88           C  
ANISOU  606  CD2 LEU A  78     5482   9343   5649  -1933  -1002    194
ATOM    607  H   LEU A  78      21.797 117.068 -26.197  1.00 48.91           H  
ATOM    608  HA  LEU A  78      20.836 117.151 -29.029  1.00 49.15           H  
ATOM    609  HB3 LEU A  78      23.191 116.894 -29.596  1.00 48.98           H  
ATOM    610  HB2 LEU A  78      23.633 116.576 -27.949  1.00 48.98           H  
ATOM    611  HG  LEU A  78      23.082 118.893 -27.299  1.00 51.00           H  
ATOM    612 HD11 LEU A  78      25.027 119.963 -28.329  1.00 52.71           H  
ATOM    613 HD12 LEU A  78      25.395 118.292 -27.958  1.00 52.71           H  
ATOM    614 HD13 LEU A  78      25.049 118.767 -29.618  1.00 52.71           H  
ATOM    615 HD21 LEU A  78      22.590 120.638 -28.949  1.00 53.88           H  
ATOM    616 HD22 LEU A  78      22.598 119.471 -30.253  1.00 53.88           H  
ATOM    617 HD23 LEU A  78      21.337 119.426 -29.021  1.00 53.88           H  
ATOM    618  N   ALA A  79      21.900 114.511 -27.290  1.00 45.54           N  
ANISOU  618  N   ALA A  79     5103   7162   5038  -1740  -1001    285
ATOM    619  CA  ALA A  79      21.840 113.063 -27.112  1.00 44.27           C  
ANISOU  619  CA  ALA A  79     5105   6702   5015  -1665  -1033    255
ATOM    620  C   ALA A  79      21.993 112.692 -25.632  1.00 43.44           C  
ANISOU  620  C   ALA A  79     5036   6525   4944  -1623   -987    355
ATOM    621  O   ALA A  79      22.689 113.387 -24.892  1.00 46.28           O  
ANISOU  621  O   ALA A  79     5298   7070   5216  -1559   -892    400
ATOM    622  CB  ALA A  79      22.863 112.354 -28.014  1.00 43.11           C  
ANISOU  622  CB  ALA A  79     4982   6529   4870  -1455   -986    132
ATOM    623  H   ALA A  79      22.321 115.033 -26.534  1.00 45.54           H  
ATOM    624  HA  ALA A  79      20.842 112.753 -27.416  1.00 44.27           H  
ATOM    625  HB1 ALA A  79      22.782 111.271 -27.917  1.00 43.11           H  
ATOM    626  HB2 ALA A  79      22.706 112.594 -29.065  1.00 43.11           H  
ATOM    627  HB3 ALA A  79      23.884 112.638 -27.755  1.00 43.11           H  
ATOM    628  N   ALA A  80      21.359 111.583 -25.218  1.00 45.37           N  
ANISOU  628  N   ALA A  80     5416   6498   5324  -1648  -1061    373
ATOM    629  CA  ALA A  80      21.354 111.052 -23.857  1.00 44.62           C  
ANISOU  629  CA  ALA A  80     5367   6320   5268  -1617  -1037    471
ATOM    630  C   ALA A  80      21.265 109.513 -23.882  1.00 44.89           C  
ANISOU  630  C   ALA A  80     5535   6054   5468  -1513  -1098    415
ATOM    631  O   ALA A  80      20.251 108.997 -24.353  1.00 46.87           O  
ANISOU  631  O   ALA A  80     5874   6090   5847  -1605  -1233    394
ATOM    632  CB  ALA A  80      20.217 111.705 -23.054  1.00 46.63           C  
ANISOU  632  CB  ALA A  80     5613   6618   5486  -1866  -1105    629
ATOM    633  H   ALA A  80      20.799 111.082 -25.897  1.00 45.37           H  
ATOM    634  HA  ALA A  80      22.282 111.355 -23.382  1.00 44.62           H  
ATOM    635  HB1 ALA A  80      20.195 111.333 -22.031  1.00 46.63           H  
ATOM    636  HB2 ALA A  80      20.330 112.788 -23.007  1.00 46.63           H  
ATOM    637  HB3 ALA A  80      19.245 111.490 -23.498  1.00 46.63           H  
ATOM    638  N   PRO A  81      22.275 108.755 -23.391  1.00 45.14           N  
ANISOU  638  N   PRO A  81     5578   6058   5514  -1319  -1008    381
ATOM    639  CA  PRO A  81      22.254 107.285 -23.374  1.00 45.26           C  
ANISOU  639  CA  PRO A  81     5691   5822   5684  -1211  -1058    313
ATOM    640  C   PRO A  81      21.330 106.708 -22.292  1.00 46.83           C  
ANISOU  640  C   PRO A  81     5969   5836   5990  -1318  -1174    443
ATOM    641  O   PRO A  81      21.094 107.341 -21.262  1.00 47.02           O  
ANISOU  641  O   PRO A  81     5970   5960   5936  -1480  -1190    600
ATOM    642  CB  PRO A  81      23.712 106.869 -23.137  1.00 44.28           C  
ANISOU  642  CB  PRO A  81     5533   5786   5506  -1013   -916    270
ATOM    643  CG  PRO A  81      24.301 108.025 -22.354  1.00 44.96           C  
ANISOU  643  CG  PRO A  81     5530   6101   5451  -1040   -824    366
ATOM    644  CD  PRO A  81      23.548 109.248 -22.870  1.00 44.00           C  
ANISOU  644  CD  PRO A  81     5346   6120   5253  -1194   -864    393
ATOM    645  HA  PRO A  81      21.943 106.906 -24.340  1.00 45.26           H  
ATOM    646  HB3 PRO A  81      24.224 106.777 -24.096  1.00 44.28           H  
ATOM    647  HB2 PRO A  81      23.824 105.919 -22.613  1.00 44.28           H  
ATOM    648  HG3 PRO A  81      25.381 108.114 -22.454  1.00 44.96           H  
ATOM    649  HG2 PRO A  81      24.080 107.889 -21.295  1.00 44.96           H  
ATOM    650  HD2 PRO A  81      23.426 109.978 -22.077  1.00 44.00           H  
ATOM    651  HD3 PRO A  81      24.094 109.715 -23.691  1.00 44.00           H  
ATOM    652  N   ILE A  82      20.833 105.485 -22.542  1.00 47.44           N  
ANISOU  652  N   ILE A  82     6128   5653   6244  -1236  -1267    371
ATOM    653  CA  ILE A  82      20.070 104.685 -21.587  1.00 48.81           C  
ANISOU  653  CA  ILE A  82     6379   5625   6542  -1286  -1391    493
ATOM    654  C   ILE A  82      21.077 103.721 -20.942  1.00 45.96           C  
ANISOU  654  C   ILE A  82     6001   5271   6191  -1094  -1294    447
ATOM    655  O   ILE A  82      21.433 102.696 -21.526  1.00 45.32           O  
ANISOU  655  O   ILE A  82     5918   5111   6192   -925  -1266    275
ATOM    656  CB  ILE A  82      18.934 103.909 -22.321  1.00 50.77           C  
ANISOU  656  CB  ILE A  82     6722   5550   7017  -1318  -1595    436
ATOM    657  CG1 ILE A  82      17.974 104.876 -23.056  1.00 52.95           C  
ANISOU  657  CG1 ILE A  82     7016   5823   7281  -1526  -1688    469
ATOM    658  CD1 ILE A  82      16.916 104.175 -23.916  1.00 56.26           C  
ANISOU  658  CD1 ILE A  82     7533   5900   7942  -1565  -1904    389
ATOM    659  CG2 ILE A  82      18.145 102.997 -21.352  1.00 52.10           C  
ANISOU  659  CG2 ILE A  82     6970   5505   7322  -1366  -1749    593
ATOM    660  H   ILE A  82      21.058 105.048 -23.425  1.00 47.44           H  
ATOM    661  HA  ILE A  82      19.630 105.319 -20.820  1.00 48.81           H  
ATOM    662  HB  ILE A  82      19.387 103.268 -23.080  1.00 50.77           H  
ATOM    663 HG13 ILE A  82      18.542 105.530 -23.718  1.00 52.95           H  
ATOM    664 HG12 ILE A  82      17.480 105.535 -22.341  1.00 52.95           H  
ATOM    665 HD11 ILE A  82      16.370 104.895 -24.522  1.00 56.26           H  
ATOM    666 HD12 ILE A  82      17.385 103.457 -24.587  1.00 56.26           H  
ATOM    667 HD13 ILE A  82      16.180 103.644 -23.313  1.00 56.26           H  
ATOM    668 HG21 ILE A  82      17.385 102.420 -21.874  1.00 52.10           H  
ATOM    669 HG22 ILE A  82      18.781 102.266 -20.853  1.00 52.10           H  
ATOM    670 HG23 ILE A  82      17.645 103.577 -20.577  1.00 52.10           H  
ATOM    671  N   ASN A  83      21.546 104.079 -19.739  1.00 44.93           N  
ANISOU  671  N   ASN A  83     5846   5265   5960  -1134  -1234    589
ATOM    672  CA  ASN A  83      22.451 103.279 -18.914  1.00 43.92           C  
ANISOU  672  CA  ASN A  83     5694   5175   5818   -980  -1133    561
ATOM    673  C   ASN A  83      21.624 102.468 -17.893  1.00 46.44           C  
ANISOU  673  C   ASN A  83     6073   5328   6244  -1020  -1262    678
ATOM    674  O   ASN A  83      20.536 102.910 -17.519  1.00 43.60           O  
ANISOU  674  O   ASN A  83     5760   4905   5902  -1203  -1399    837
ATOM    675  CB  ASN A  83      23.376 104.223 -18.108  1.00 43.82           C  
ANISOU  675  CB  ASN A  83     5603   5431   5617   -986   -973    612
ATOM    676  CG  ASN A  83      24.290 105.083 -18.986  1.00 44.29           C  
ANISOU  676  CG  ASN A  83     5596   5654   5578   -915   -854    509
ATOM    677  OD1 ASN A  83      24.976 104.572 -19.869  1.00 41.49           O  
ANISOU  677  OD1 ASN A  83     5250   5247   5269   -802   -834    378
ATOM    678  ND2 ASN A  83      24.281 106.397 -18.760  1.00 43.65           N  
ANISOU  678  ND2 ASN A  83     5437   5793   5356   -978   -776    564
ATOM    679  H   ASN A  83      21.194 104.939 -19.330  1.00 44.93           H  
ATOM    680  HA  ASN A  83      23.053 102.634 -19.553  1.00 43.92           H  
ATOM    681  HB3 ASN A  83      24.021 103.645 -17.445  1.00 43.82           H  
ATOM    682  HB2 ASN A  83      22.780 104.871 -17.462  1.00 43.82           H  
ATOM    683 HD22 ASN A  83      24.914 106.999 -19.280  1.00 43.65           H  
ATOM    684 HD21 ASN A  83      23.678 106.785 -18.049  1.00 43.65           H  
ATOM    685  N   PRO A  84      22.123 101.309 -17.398  1.00 45.77           N  
ANISOU  685  N   PRO A  84     5983   5182   6225   -864  -1231    617
ATOM    686  CA  PRO A  84      21.522 100.523 -16.304  1.00 47.10           C  
ANISOU  686  CA  PRO A  84     6192   5220   6483   -890  -1355    735
ATOM    687  C   PRO A  84      21.196 101.311 -15.019  1.00 47.15           C  
ANISOU  687  C   PRO A  84     6204   5358   6354  -1094  -1384    955
ATOM    688  O   PRO A  84      20.239 100.965 -14.334  1.00 50.52           O  
ANISOU  688  O   PRO A  84     6693   5643   6860  -1213  -1566   1110
ATOM    689  CB  PRO A  84      22.546  99.427 -15.979  1.00 46.63           C  
ANISOU  689  CB  PRO A  84     6084   5214   6420   -707  -1233    627
ATOM    690  CG  PRO A  84      23.359  99.268 -17.247  1.00 46.89           C  
ANISOU  690  CG  PRO A  84     6078   5288   6449   -569  -1114    425
ATOM    691  CD  PRO A  84      23.307 100.634 -17.922  1.00 46.04           C  
ANISOU  691  CD  PRO A  84     5967   5285   6242   -672  -1083    440
ATOM    692  HA  PRO A  84      20.609 100.067 -16.691  1.00 47.10           H  
ATOM    693  HB3 PRO A  84      22.077  98.494 -15.667  1.00 46.63           H  
ATOM    694  HB2 PRO A  84      23.210  99.744 -15.175  1.00 46.63           H  
ATOM    695  HG3 PRO A  84      22.879  98.530 -17.892  1.00 46.89           H  
ATOM    696  HG2 PRO A  84      24.378  98.933 -17.068  1.00 46.89           H  
ATOM    697  HD2 PRO A  84      24.173 101.225 -17.633  1.00 46.04           H  
ATOM    698  HD3 PRO A  84      23.297 100.523 -19.007  1.00 46.04           H  
ATOM    699  N   SER A  85      21.954 102.379 -14.710  1.00 47.63           N  
ANISOU  699  N   SER A  85     6192   5690   6215  -1133  -1215    964
ATOM    700  CA ASER A  85      21.717 103.305 -13.599  0.46 46.92           C  
ANISOU  700  CA ASER A  85     6155   5870   6044  -1333  -1215   1133
ATOM    701  CA BSER A  85      21.602 103.203 -13.435  0.54 47.56           C  
ANISOU  701  CA BSER A  85     6074   5794   5961  -1333  -1212   1132
ATOM    702  C   SER A  85      20.378 104.056 -13.704  1.00 47.23           C  
ANISOU  702  C   SER A  85     6151   5809   5984  -1575  -1355   1283
ATOM    703  O   SER A  85      19.743 104.321 -12.685  1.00 47.51           O  
ANISOU  703  O   SER A  85     6210   5885   5956  -1775  -1459   1474
ATOM    704  CB ASER A  85      22.897 104.296 -13.535  0.46 46.05           C  
ANISOU  704  CB ASER A  85     6004   6115   5814  -1299  -1007   1059
ATOM    705  CB BSER A  85      22.697 104.210 -13.053  0.54 47.20           C  
ANISOU  705  CB BSER A  85     5857   5975   5666  -1304  -1005   1056
ATOM    706  OG ASER A  85      22.964 105.171 -14.647  0.46 44.24           O  
ANISOU  706  OG ASER A  85     5740   5888   5580  -1130   -902    967
ATOM    707  OG BSER A  85      23.830 103.560 -12.493  0.54 45.29           O  
ANISOU  707  OG BSER A  85     5583   5849   5375  -1349   -960   1012
ATOM    708  H   SER A  85      22.720 102.606 -15.327  1.00 47.63           H  
ATOM    709  HA ASER A  85      21.706 102.719 -12.678  0.46 46.92           H  
ATOM    710  HA BSER A  85      21.451 102.546 -12.578  0.54 47.56           H  
ATOM    711  HB3ASER A  85      23.829 103.741 -13.496  0.46 46.05           H  
ATOM    712  HB3BSER A  85      22.297 104.925 -12.334  0.54 47.20           H  
ATOM    713  HB2ASER A  85      22.841 104.896 -12.626  0.46 46.05           H  
ATOM    714  HB2BSER A  85      23.000 104.770 -13.938  0.54 47.20           H  
ATOM    715  HG ASER A  85      22.169 105.683 -14.696  0.46 44.24           H  
ATOM    716  HG BSER A  85      24.495 104.215 -12.266  0.54 45.29           H  
ATOM    717  N   ASP A  86      19.949 104.360 -14.939  1.00 45.06           N  
ANISOU  717  N   ASP A  86     5883   5483   5755  -1576  -1365   1205
ATOM    718  CA  ASP A  86      18.701 105.042 -15.274  1.00 48.98           C  
ANISOU  718  CA  ASP A  86     6422   5938   6252  -1819  -1509   1340
ATOM    719  C   ASP A  86      17.525 104.060 -15.155  1.00 50.93           C  
ANISOU  719  C   ASP A  86     6795   5870   6687  -1899  -1760   1482
ATOM    720  O   ASP A  86      16.478 104.430 -14.630  1.00 54.30           O  
ANISOU  720  O   ASP A  86     7267   6294   7071  -2157  -1903   1700
ATOM    721  CB  ASP A  86      18.747 105.590 -16.729  1.00 47.76           C  
ANISOU  721  CB  ASP A  86     6260   5742   6143  -1794  -1499   1209
ATOM    722  CG  ASP A  86      20.034 106.315 -17.156  1.00 46.43           C  
ANISOU  722  CG  ASP A  86     5976   5831   5833  -1671  -1285   1059
ATOM    723  OD1 ASP A  86      20.761 106.822 -16.274  1.00 47.63           O  
ANISOU  723  OD1 ASP A  86     6035   6248   5815  -1697  -1155   1087
ATOM    724  OD2 ASP A  86      20.270 106.361 -18.381  1.00 47.66           O1-
ANISOU  724  OD2 ASP A  86     6134   5921   6056  -1547  -1259    906
ATOM    725  H   ASP A  86      20.530 104.082 -15.719  1.00 45.06           H  
ATOM    726  HA  ASP A  86      18.549 105.871 -14.581  1.00 48.98           H  
ATOM    727  HB3 ASP A  86      17.913 106.276 -16.878  1.00 47.76           H  
ATOM    728  HB2 ASP A  86      18.593 104.776 -17.440  1.00 47.76           H  
ATOM    729  N   ILE A  87      17.726 102.800 -15.585  1.00 51.03           N  
ANISOU  729  N   ILE A  87     6856   5622   6911  -1678  -1821   1353
ATOM    730  CA  ILE A  87      16.786 101.682 -15.472  1.00 53.02           C  
ANISOU  730  CA  ILE A  87     7216   5535   7396  -1686  -2073   1441
ATOM    731  C   ILE A  87      16.520 101.331 -13.993  1.00 53.16           C  
ANISOU  731  C   ILE A  87     7251   5599   7348  -1796  -2155   1666
ATOM    732  O   ILE A  87      15.359 101.196 -13.614  1.00 55.26           O  
ANISOU  732  O   ILE A  87     7605   5705   7687  -1980  -2382   1883
ATOM    733  CB  ILE A  87      17.335 100.467 -16.282  1.00 54.08           C  
ANISOU  733  CB  ILE A  87     7351   5448   7751  -1388  -2081   1200
ATOM    734  CG1 ILE A  87      17.551 100.780 -17.785  1.00 54.09           C  
ANISOU  734  CG1 ILE A  87     7336   5411   7806  -1304  -2022    977
ATOM    735  CD1 ILE A  87      16.277 101.109 -18.578  1.00 56.92           C  
ANISOU  735  CD1 ILE A  87     7774   5590   8262  -1492  -2206   1049
ATOM    736  CG2 ILE A  87      16.534  99.159 -16.102  1.00 56.07           C  
ANISOU  736  CG2 ILE A  87     7688   5349   8266  -1351  -2349   1269
ATOM    737  H   ILE A  87      18.625 102.593 -15.997  1.00 51.03           H  
ATOM    738  HA  ILE A  87      15.833 101.997 -15.902  1.00 53.02           H  
ATOM    739  HB  ILE A  87      18.325 100.244 -15.887  1.00 54.08           H  
ATOM    740 HG13 ILE A  87      18.041  99.927 -18.257  1.00 54.09           H  
ATOM    741 HG12 ILE A  87      18.252 101.606 -17.898  1.00 54.09           H  
ATOM    742 HD11 ILE A  87      16.514 101.293 -19.625  1.00 56.92           H  
ATOM    743 HD12 ILE A  87      15.567 100.285 -18.551  1.00 56.92           H  
ATOM    744 HD13 ILE A  87      15.779 102.001 -18.199  1.00 56.92           H  
ATOM    745 HG21 ILE A  87      16.923  98.369 -16.744  1.00 56.07           H  
ATOM    746 HG22 ILE A  87      16.595  98.788 -15.079  1.00 56.07           H  
ATOM    747 HG23 ILE A  87      15.481  99.287 -16.342  1.00 56.07           H  
ATOM    748  N   ASN A  88      17.571 101.244 -13.157  1.00 53.11           N  
ANISOU  748  N   ASN A  88     7162   5811   7204  -1689  -1976   1613
ATOM    749  CA  ASN A  88      17.488 100.970 -11.717  1.00 55.14           C  
ANISOU  749  CA  ASN A  88     7418   6166   7365  -1790  -2025   1795
ATOM    750  C   ASN A  88      16.826 102.099 -10.904  1.00 55.29           C  
ANISOU  750  C   ASN A  88     7433   6410   7163  -2124  -2060   2034
ATOM    751  O   ASN A  88      16.195 101.805  -9.888  1.00 55.04           O  
ANISOU  751  O   ASN A  88     7458   6340   7117  -2300  -2238   2269
ATOM    752  CB  ASN A  88      18.898 100.693 -11.138  1.00 53.02           C  
ANISOU  752  CB  ASN A  88     7057   6098   6990  -1612  -1809   1653
ATOM    753  CG  ASN A  88      19.435  99.290 -11.441  1.00 54.53           C  
ANISOU  753  CG  ASN A  88     7249   6083   7387  -1331  -1813   1471
ATOM    754  OD1 ASN A  88      18.791  98.294 -11.126  1.00 60.37           O  
ANISOU  754  OD1 ASN A  88     8049   6544   8343  -1272  -2017   1500
ATOM    755  ND2 ASN A  88      20.617  99.195 -12.050  1.00 50.92           N  
ANISOU  755  ND2 ASN A  88     6716   5767   6863  -1163  -1598   1284
ATOM    756  H   ASN A  88      18.497 101.360 -13.551  1.00 53.11           H  
ATOM    757  HA  ASN A  88      16.866 100.084 -11.580  1.00 55.14           H  
ATOM    758  HB3 ASN A  88      18.882 100.775 -10.051  1.00 53.02           H  
ATOM    759  HB2 ASN A  88      19.601 101.450 -11.489  1.00 53.02           H  
ATOM    760 HD22 ASN A  88      20.992  98.282 -12.265  1.00 50.92           H  
ATOM    761 HD21 ASN A  88      21.102 100.029 -12.345  1.00 50.92           H  
ATOM    762  N   MET A  89      16.927 103.367 -11.348  1.00 55.71           N  
ANISOU  762  N   MET A  89     7410   6717   7038  -2218  -1898   1977
ATOM    763  CA  MET A  89      16.255 104.511 -10.721  1.00 58.33           C  
ANISOU  763  CA  MET A  89     7712   7300   7150  -2552  -1920   2175
ATOM    764  C   MET A  89      14.741 104.498 -10.992  1.00 62.76           C  
ANISOU  764  C   MET A  89     8401   7620   7825  -2790  -2200   2412
ATOM    765  O   MET A  89      13.962 104.848 -10.107  1.00 65.34           O  
ANISOU  765  O   MET A  89     8759   8031   8035  -3064  -2332   2674
ATOM    766  CB  MET A  89      16.820 105.839 -11.274  1.00 59.17           C  
ANISOU  766  CB  MET A  89     7707   7677   7098  -2587  -1726   2045
ATOM    767  CG  MET A  89      18.042 106.363 -10.513  1.00 56.88           C  
ANISOU  767  CG  MET A  89     7276   7711   6626  -2467  -1475   1889
ATOM    768  SD  MET A  89      18.351 108.118 -10.836  1.00 56.51           S  
ANISOU  768  SD  MET A  89     7073   8039   6361  -2596  -1305   1806
ATOM    769  CE  MET A  89      19.989 108.327 -10.096  1.00 52.62           C  
ANISOU  769  CE  MET A  89     6440   7804   5748  -2371  -1054   1592
ATOM    770  H   MET A  89      17.468 103.544 -12.183  1.00 55.71           H  
ATOM    771  HA  MET A  89      16.400 104.467  -9.641  1.00 58.33           H  
ATOM    772  HB3 MET A  89      16.056 106.615 -11.196  1.00 59.17           H  
ATOM    773  HB2 MET A  89      17.043 105.761 -12.338  1.00 59.17           H  
ATOM    774  HG3 MET A  89      18.927 105.783 -10.766  1.00 56.88           H  
ATOM    775  HG2 MET A  89      17.890 106.241  -9.443  1.00 56.88           H  
ATOM    776  HE1 MET A  89      20.301 109.369 -10.173  1.00 52.62           H  
ATOM    777  HE2 MET A  89      19.978 108.054  -9.044  1.00 52.62           H  
ATOM    778  HE3 MET A  89      20.721 107.707 -10.612  1.00 52.62           H  
ATOM    779  N   ILE A  90      14.331 104.081 -12.201  1.00 62.08           N  
ANISOU  779  N   ILE A  90     8392   7228   7970  -2697  -2302   2322
ATOM    780  CA  ILE A  90      12.934 103.973 -12.616  1.00 65.40           C  
ANISOU  780  CA  ILE A  90     8946   7357   8547  -2909  -2589   2522
ATOM    781  C   ILE A  90      12.282 102.711 -12.009  1.00 64.66           C  
ANISOU  781  C   ILE A  90     8969   6958   8642  -2900  -2855   2706
ATOM    782  O   ILE A  90      11.083 102.734 -11.750  1.00 66.64           O  
ANISOU  782  O   ILE A  90     9320   7084   8918  -3174  -3100   2992
ATOM    783  CB  ILE A  90      12.868 103.970 -14.170  1.00 63.94           C  
ANISOU  783  CB  ILE A  90     8806   6905   8582  -2779  -2632   2329
ATOM    784  CG1 ILE A  90      13.380 105.302 -14.768  1.00 63.13           C  
ANISOU  784  CG1 ILE A  90     8594   7108   8285  -2843  -2417   2202
ATOM    785  CD1 ILE A  90      13.785 105.214 -16.246  1.00 62.03           C  
ANISOU  785  CD1 ILE A  90     8444   6828   8298  -2601  -2346   1916
ATOM    786  CG2 ILE A  90      11.447 103.696 -14.709  1.00 67.90           C  
ANISOU  786  CG2 ILE A  90     9464   7025   9309  -2961  -2960   2511
ATOM    787  H   ILE A  90      15.035 103.822 -12.879  1.00 62.08           H  
ATOM    788  HA  ILE A  90      12.383 104.838 -12.248  1.00 65.40           H  
ATOM    789  HB  ILE A  90      13.537 103.183 -14.514  1.00 63.94           H  
ATOM    790 HG13 ILE A  90      14.237 105.675 -14.210  1.00 63.13           H  
ATOM    791 HG12 ILE A  90      12.612 106.063 -14.655  1.00 63.13           H  
ATOM    792 HD11 ILE A  90      14.239 106.151 -16.567  1.00 62.03           H  
ATOM    793 HD12 ILE A  90      14.510 104.419 -16.418  1.00 62.03           H  
ATOM    794 HD13 ILE A  90      12.930 105.027 -16.892  1.00 62.03           H  
ATOM    795 HG21 ILE A  90      11.403 103.799 -15.790  1.00 67.90           H  
ATOM    796 HG22 ILE A  90      11.106 102.686 -14.484  1.00 67.90           H  
ATOM    797 HG23 ILE A  90      10.728 104.396 -14.285  1.00 67.90           H  
ATOM    798  N   GLN A  91      13.054 101.651 -11.712  1.00 64.39           N  
ANISOU  798  N   GLN A  91     8917   6802   8747  -2587  -2816   2543
ATOM    799  CA  GLN A  91      12.591 100.448 -11.013  1.00 66.63           C  
ANISOU  799  CA  GLN A  91     9278   6829   9209  -2531  -3052   2686
ATOM    800  C   GLN A  91      12.483 100.644  -9.486  1.00 66.93           C  
ANISOU  800  C   GLN A  91     9293   7137   9001  -2750  -3066   2944
ATOM    801  O   GLN A  91      11.842  99.825  -8.828  1.00 69.14           O  
ANISOU  801  O   GLN A  91     9652   7235   9384  -2815  -3315   3161
ATOM    802  CB  GLN A  91      13.581  99.301 -11.294  1.00 63.96           C  
ANISOU  802  CB  GLN A  91     8892   6352   9055  -2144  -2975   2413
ATOM    803  CG  GLN A  91      13.459  98.729 -12.720  1.00 64.61           C  
ANISOU  803  CG  GLN A  91     9009   6110   9431  -1924  -3038   2170
ATOM    804  CD  GLN A  91      14.560  97.720 -13.062  1.00 62.61           C  
ANISOU  804  CD  GLN A  91     8673   5824   9294  -1567  -2905   1875
ATOM    805  OE1 GLN A  91      15.613  97.680 -12.428  1.00 61.32           O  
ANISOU  805  OE1 GLN A  91     8413   5940   8946  -1480  -2674   1793
ATOM    806  NE2 GLN A  91      14.317  96.892 -14.080  1.00 65.34           N  
ANISOU  806  NE2 GLN A  91     9049   5831   9949  -1367  -3057   1706
ATOM    807  H   GLN A  91      14.030 101.686 -11.973  1.00 64.39           H  
ATOM    808  HA  GLN A  91      11.603 100.159 -11.368  1.00 66.63           H  
ATOM    809  HB3 GLN A  91      13.398  98.476 -10.605  1.00 63.96           H  
ATOM    810  HB2 GLN A  91      14.595  99.647 -11.093  1.00 63.96           H  
ATOM    811  HG3 GLN A  91      13.496  99.529 -13.456  1.00 64.61           H  
ATOM    812  HG2 GLN A  91      12.484  98.254 -12.837  1.00 64.61           H  
ATOM    813 HE22 GLN A  91      15.015  96.211 -14.342  1.00 65.34           H  
ATOM    814 HE21 GLN A  91      13.445  96.949 -14.585  1.00 65.34           H  
ATOM    815  N   GLY A  92      13.058 101.723  -8.926  1.00 66.15           N  
ANISOU  815  N   GLY A  92     9073   7479   8581  -2847  -2800   2901
ATOM    816  CA  GLY A  92      12.977 102.063  -7.505  1.00 68.20           C  
ANISOU  816  CA  GLY A  92     9284   8072   8557  -3082  -2774   3102
ATOM    817  C   GLY A  92      13.988 101.324  -6.619  1.00 66.74           C  
ANISOU  817  C   GLY A  92     9026   8008   8324  -2876  -2654   2990
ATOM    818  O   GLY A  92      13.746 101.180  -5.422  1.00 65.43           O  
ANISOU  818  O   GLY A  92     8838   8055   7968  -3054  -2692   3168
ATOM    819  H   GLY A  92      13.562 102.361  -9.526  1.00 66.15           H  
ATOM    820  HA3 GLY A  92      11.968 101.879  -7.132  1.00 68.20           H  
ATOM    821  HA2 GLY A  92      13.150 103.133  -7.401  1.00 68.20           H  
ATOM    822  N   ASN A  93      15.106 100.860  -7.200  1.00 60.40           N  
ANISOU  822  N   ASN A  93     8185   7080   7683  -2525  -2518   2702
ATOM    823  CA  ASN A  93      16.157 100.065  -6.561  1.00 61.59           C  
ANISOU  823  CA  ASN A  93     8257   7355   7790  -2326  -2376   2562
ATOM    824  C   ASN A  93      17.544 100.637  -6.877  1.00 56.69           C  
ANISOU  824  C   ASN A  93     7524   6970   7046  -2171  -2055   2285
ATOM    825  O   ASN A  93      18.363 100.006  -7.545  1.00 53.99           O  
ANISOU  825  O   ASN A  93     7168   6487   6858  -1906  -1958   2057
ATOM    826  CB  ASN A  93      15.971  98.537  -6.764  1.00 66.21           C  
ANISOU  826  CB  ASN A  93     8885   7606   8666  -2062  -2522   2492
ATOM    827  CG  ASN A  93      15.564  98.100  -8.177  1.00 72.25           C  
ANISOU  827  CG  ASN A  93     9741   7969   9741  -1955  -2710   2453
ATOM    828  OD1 ASN A  93      14.421  97.706  -8.391  1.00 78.83           O  
ANISOU  828  OD1 ASN A  93    10678   8565  10708  -2094  -2999   2679
ATOM    829  ND2 ASN A  93      16.494  98.127  -9.131  1.00 68.17           N  
ANISOU  829  ND2 ASN A  93     9186   7369   9345  -1709  -2561   2163
ATOM    830  H   ASN A  93      15.226 101.048  -8.187  1.00 60.40           H  
ATOM    831  HA  ASN A  93      16.075 100.211  -5.482  1.00 61.59           H  
ATOM    832  HB3 ASN A  93      15.190  98.195  -6.084  1.00 66.21           H  
ATOM    833  HB2 ASN A  93      16.871  97.996  -6.466  1.00 66.21           H  
ATOM    834 HD22 ASN A  93      16.261  97.834 -10.071  1.00 68.17           H  
ATOM    835 HD21 ASN A  93      17.427  98.457  -8.922  1.00 68.17           H  
ATOM    836  N   TYR A  94      17.777 101.862  -6.384  1.00 55.15           N  
ANISOU  836  N   TYR A  94     7240   7148   6566  -2346  -1896   2305
ATOM    837  CA  TYR A  94      18.995 102.651  -6.536  1.00 52.63           C  
ANISOU  837  CA  TYR A  94     6810   7056   6131  -2218  -1617   2062
ATOM    838  C   TYR A  94      19.187 103.526  -5.284  1.00 53.78           C  
ANISOU  838  C   TYR A  94     6847   7610   5978  -2402  -1487   2087
ATOM    839  O   TYR A  94      18.212 103.857  -4.608  1.00 53.49           O  
ANISOU  839  O   TYR A  94     6815   7726   5783  -2692  -1598   2306
ATOM    840  CB  TYR A  94      18.928 103.423  -7.871  1.00 52.63           C  
ANISOU  840  CB  TYR A  94     6808   7018   6171  -2213  -1566   1980
ATOM    841  CG  TYR A  94      20.243 103.969  -8.393  1.00 48.57           C  
ANISOU  841  CG  TYR A  94     6210   6595   5650  -1979  -1330   1713
ATOM    842  CD1 TYR A  94      21.038 103.201  -9.266  1.00 48.34           C  
ANISOU  842  CD1 TYR A  94     6203   6370   5792  -1703  -1286   1551
ATOM    843  CE1 TYR A  94      22.223 103.744  -9.799  1.00 46.04           C  
ANISOU  843  CE1 TYR A  94     5848   6158   5488  -1514  -1089   1341
ATOM    844  CZ  TYR A  94      22.629 105.045  -9.443  1.00 45.67           C  
ANISOU  844  CZ  TYR A  94     5709   6362   5280  -1571   -948   1280
ATOM    845  OH  TYR A  94      23.764 105.594  -9.956  1.00 47.50           O  
ANISOU  845  OH  TYR A  94     5886   6648   5516  -1385   -786   1097
ATOM    846  CE2 TYR A  94      21.851 105.801  -8.553  1.00 47.31           C  
ANISOU  846  CE2 TYR A  94     5872   6781   5323  -1824   -978   1406
ATOM    847  CD2 TYR A  94      20.660 105.264  -8.040  1.00 47.84           C  
ANISOU  847  CD2 TYR A  94     6008   6792   5379  -2040  -1161   1626
ATOM    848  H   TYR A  94      17.042 102.294  -5.841  1.00 55.15           H  
ATOM    849  HA  TYR A  94      19.837 101.957  -6.580  1.00 52.63           H  
ATOM    850  HB3 TYR A  94      18.216 104.244  -7.787  1.00 52.63           H  
ATOM    851  HB2 TYR A  94      18.526 102.775  -8.649  1.00 52.63           H  
ATOM    852  HD1 TYR A  94      20.734 102.204  -9.544  1.00 48.34           H  
ATOM    853  HE1 TYR A  94      22.803 103.161 -10.493  1.00 46.04           H  
ATOM    854  HH  TYR A  94      24.187 105.052 -10.605  1.00 47.50           H  
ATOM    855  HE2 TYR A  94      22.156 106.801  -8.281  1.00 47.31           H  
ATOM    856  HD2 TYR A  94      20.059 105.855  -7.380  1.00 47.84           H  
ATOM    857  N   GLY A  95      20.437 103.913  -4.979  1.00 52.18           N  
ANISOU  857  N   GLY A  95     6542   7585   5699  -2240  -1258   1858
ATOM    858  CA  GLY A  95      20.816 104.710  -3.805  1.00 52.98           C  
ANISOU  858  CA  GLY A  95     6521   8068   5542  -2360  -1115   1806
ATOM    859  C   GLY A  95      20.451 106.204  -3.862  1.00 53.76           C  
ANISOU  859  C   GLY A  95     6520   8472   5434  -2574  -1039   1817
ATOM    860  O   GLY A  95      20.697 106.928  -2.898  1.00 54.30           O  
ANISOU  860  O   GLY A  95     6478   8892   5264  -2738   -955   1803
ATOM    861  H   GLY A  95      21.189 103.604  -5.579  1.00 52.18           H  
ATOM    862  HA3 GLY A  95      21.896 104.638  -3.681  1.00 52.98           H  
ATOM    863  HA2 GLY A  95      20.374 104.272  -2.909  1.00 52.98           H  
ATOM    864  N   LEU A  96      19.872 106.655  -4.982  1.00 53.27           N  
ANISOU  864  N   LEU A  96     6483   8298   5461  -2569  -1061   1818
ATOM    865  CA  LEU A  96      19.425 108.007  -5.283  1.00 55.59           C  
ANISOU  865  CA  LEU A  96     6680   8862   5581  -2779  -1008   1838
ATOM    866  C   LEU A  96      18.163 107.878  -6.141  1.00 55.57           C  
ANISOU  866  C   LEU A  96     6797   8640   5676  -2955  -1217   2060
ATOM    867  O   LEU A  96      18.249 107.425  -7.278  1.00 53.28           O  
ANISOU  867  O   LEU A  96     6608   8013   5622  -2785  -1291   2028
ATOM    868  CB  LEU A  96      20.585 108.790  -5.948  1.00 55.64           C  
ANISOU  868  CB  LEU A  96     6581   8942   5616  -2563   -817   1577
ATOM    869  CG  LEU A  96      20.238 110.190  -6.507  1.00 57.84           C  
ANISOU  869  CG  LEU A  96     6726   9510   5739  -2720   -741   1539
ATOM    870  CD1 LEU A  96      19.813 111.167  -5.400  1.00 63.30           C  
ANISOU  870  CD1 LEU A  96     7254  10659   6139  -2944   -646   1523
ATOM    871  CD2 LEU A  96      21.417 110.760  -7.311  1.00 58.14           C  
ANISOU  871  CD2 LEU A  96     6694   9520   5877  -2452   -602   1302
ATOM    872  H   LEU A  96      19.695 105.968  -5.700  1.00 53.27           H  
ATOM    873  HA  LEU A  96      19.153 108.506  -4.351  1.00 55.59           H  
ATOM    874  HB3 LEU A  96      20.977 108.188  -6.768  1.00 55.64           H  
ATOM    875  HB2 LEU A  96      21.407 108.883  -5.238  1.00 55.64           H  
ATOM    876  HG  LEU A  96      19.407 110.096  -7.207  1.00 57.84           H  
ATOM    877 HD11 LEU A  96      19.591 112.151  -5.813  1.00 63.30           H  
ATOM    878 HD12 LEU A  96      18.915 110.823  -4.887  1.00 63.30           H  
ATOM    879 HD13 LEU A  96      20.599 111.288  -4.655  1.00 63.30           H  
ATOM    880 HD21 LEU A  96      21.165 111.728  -7.744  1.00 58.14           H  
ATOM    881 HD22 LEU A  96      22.299 110.895  -6.683  1.00 58.14           H  
ATOM    882 HD23 LEU A  96      21.693 110.097  -8.132  1.00 58.14           H  
ATOM    883  N   LEU A  97      16.997 108.265  -5.608  1.00 57.18           N  
ANISOU  883  N   LEU A  97     6989   9044   5695  -3312  -1317   2282
ATOM    884  CA  LEU A  97      15.711 108.175  -6.299  1.00 60.47           C  
ANISOU  884  CA  LEU A  97     7534   9238   6205  -3526  -1548   2529
ATOM    885  C   LEU A  97      15.097 109.584  -6.367  1.00 62.09           C  
ANISOU  885  C   LEU A  97     7631   9783   6177  -3848  -1508   2602
ATOM    886  O   LEU A  97      14.513 110.014  -5.371  1.00 59.85           O  
ANISOU  886  O   LEU A  97     7303   9784   5653  -4175  -1554   2790
ATOM    887  CB  LEU A  97      14.794 107.161  -5.572  1.00 64.12           C  
ANISOU  887  CB  LEU A  97     8128   9540   6693  -3703  -1796   2824
ATOM    888  CG  LEU A  97      15.301 105.699  -5.558  1.00 63.60           C  
ANISOU  888  CG  LEU A  97     8180   9091   6896  -3416  -1901   2794
ATOM    889  CD1 LEU A  97      14.396 104.817  -4.686  1.00 67.23           C  
ANISOU  889  CD1 LEU A  97     8739   9462   7343  -3618  -2152   3100
ATOM    890  CD2 LEU A  97      15.422 105.095  -6.966  1.00 62.48           C  
ANISOU  890  CD2 LEU A  97     8144   8521   7076  -3186  -1985   2699
ATOM    891  H   LEU A  97      16.990 108.633  -4.668  1.00 57.18           H  
ATOM    892  HA  LEU A  97      15.827 107.805  -7.315  1.00 60.47           H  
ATOM    893  HB3 LEU A  97      13.803 107.183  -6.031  1.00 64.12           H  
ATOM    894  HB2 LEU A  97      14.649 107.488  -4.541  1.00 64.12           H  
ATOM    895  HG  LEU A  97      16.291 105.684  -5.102  1.00 63.60           H  
ATOM    896 HD11 LEU A  97      14.784 103.801  -4.620  1.00 67.23           H  
ATOM    897 HD12 LEU A  97      14.325 105.206  -3.670  1.00 67.23           H  
ATOM    898 HD13 LEU A  97      13.385 104.761  -5.093  1.00 67.23           H  
ATOM    899 HD21 LEU A  97      15.725 104.049  -6.923  1.00 62.48           H  
ATOM    900 HD22 LEU A  97      14.471 105.144  -7.495  1.00 62.48           H  
ATOM    901 HD23 LEU A  97      16.165 105.616  -7.566  1.00 62.48           H  
ATOM    902  N   PRO A  98      15.225 110.313  -7.507  1.00 62.75           N  
ANISOU  902  N   PRO A  98     7658   9874   6308  -3782  -1422   2460
ATOM    903  CA  PRO A  98      14.574 111.612  -7.761  1.00 63.69           C  
ANISOU  903  CA  PRO A  98     7649  10344   6205  -4085  -1375   2508
ATOM    904  C   PRO A  98      13.061 111.626  -7.472  1.00 70.10           C  
ANISOU  904  C   PRO A  98     8554  11161   6920  -4518  -1601   2862
ATOM    905  O   PRO A  98      12.367 110.642  -7.732  1.00 67.82           O  
ANISOU  905  O   PRO A  98     8467  10461   6840  -4539  -1842   3063
ATOM    906  CB  PRO A  98      14.830 111.904  -9.247  1.00 63.16           C  
ANISOU  906  CB  PRO A  98     7582  10105   6309  -3912  -1340   2351
ATOM    907  CG  PRO A  98      16.114 111.166  -9.564  1.00 60.80           C  
ANISOU  907  CG  PRO A  98     7311   9585   6204  -3480  -1237   2117
ATOM    908  CD  PRO A  98      16.099 109.958  -8.630  1.00 59.46           C  
ANISOU  908  CD  PRO A  98     7281   9172   6139  -3425  -1362   2241
ATOM    909  HA  PRO A  98      15.080 112.358  -7.146  1.00 63.69           H  
ATOM    910  HB3 PRO A  98      14.898 112.971  -9.461  1.00 63.16           H  
ATOM    911  HB2 PRO A  98      14.034 111.491  -9.867  1.00 63.16           H  
ATOM    912  HG3 PRO A  98      16.961 111.804  -9.313  1.00 60.80           H  
ATOM    913  HG2 PRO A  98      16.202 110.891 -10.616  1.00 60.80           H  
ATOM    914  HD2 PRO A  98      15.682 109.097  -9.155  1.00 59.46           H  
ATOM    915  HD3 PRO A  98      17.110 109.708  -8.307  1.00 59.46           H  
ATOM    916  N   GLU A  99      12.578 112.753  -6.923  1.00 73.51           N  
ANISOU  916  N   GLU A  99     8829  12062   7038  -4862  -1530   2932
ATOM    917  CA  GLU A  99      11.209 112.977  -6.453  1.00 79.81           C  
ANISOU  917  CA  GLU A  99     9692  12951   7683  -5339  -1730   3288
ATOM    918  C   GLU A  99      10.202 112.878  -7.617  1.00 80.81           C  
ANISOU  918  C   GLU A  99     9987  12668   8048  -5424  -1945   3439
ATOM    919  O   GLU A  99      10.385 113.514  -8.656  1.00 75.54           O  
ANISOU  919  O   GLU A  99     9273  11934   7494  -5263  -1857   3239
ATOM    920  CB  GLU A  99      11.182 114.358  -5.753  1.00 86.54           C  
ANISOU  920  CB  GLU A  99    10300  14442   8139  -5677  -1567   3269
ATOM    921  CG  GLU A  99      10.087 114.545  -4.680  1.00 95.00           C  
ANISOU  921  CG  GLU A  99    11381  15793   8923  -6155  -1699   3605
ATOM    922  CD  GLU A  99       8.673 114.755  -5.221  1.00102.09           C  
ANISOU  922  CD  GLU A  99    12361  16669   9760  -6614  -1908   3936
ATOM    923  OE1 GLU A  99       8.532 115.549  -6.177  1.00109.92           O  
ANISOU  923  OE1 GLU A  99    13282  17704  10779  -6657  -1855   3841
ATOM    924  OE2 GLU A  99       7.755 114.125  -4.652  1.00106.53           O1-
ANISOU  924  OE2 GLU A  99    13056  17183  10237  -6956  -2138   4305
ATOM    925  H   GLU A  99      13.227 113.512  -6.775  1.00 73.51           H  
ATOM    926  HA  GLU A  99      10.993 112.199  -5.718  1.00 79.81           H  
ATOM    927  HB3 GLU A  99      11.140 115.162  -6.490  1.00 86.54           H  
ATOM    928  HB2 GLU A  99      12.133 114.504  -5.238  1.00 86.54           H  
ATOM    929  HG3 GLU A  99      10.327 115.424  -4.080  1.00 95.00           H  
ATOM    930  HG2 GLU A  99      10.094 113.700  -3.991  1.00 95.00           H  
ATOM    931  N   LEU A 100       9.165 112.045  -7.437  1.00 80.76           N  
ANISOU  931  N   LEU A 100    10179  12381   8127  -5673  -2239   3785
ATOM    932  CA  LEU A 100       8.178 111.688  -8.457  1.00 82.19           C  
ANISOU  932  CA  LEU A 100    10544  12131   8552  -5796  -2494   3960
ATOM    933  C   LEU A 100       7.088 112.778  -8.567  1.00 84.77           C  
ANISOU  933  C   LEU A 100    10816  12751   8643  -6308  -2557   4184
ATOM    934  O   LEU A 100       6.617 113.250  -7.532  1.00 84.25           O  
ANISOU  934  O   LEU A 100    10645  13127   8240  -6652  -2522   4352
ATOM    935  CB  LEU A 100       7.491 110.369  -8.036  1.00 84.51           C  
ANISOU  935  CB  LEU A 100    11083  11936   9090  -5803  -2816   4230
ATOM    936  CG  LEU A 100       8.415 109.130  -8.007  1.00 81.49           C  
ANISOU  936  CG  LEU A 100    10772  11244   8946  -5363  -2818   4081
ATOM    937  CD1 LEU A 100       7.736 107.979  -7.251  1.00 84.89           C  
ANISOU  937  CD1 LEU A 100    11397  11341   9516  -5493  -3154   4420
ATOM    938  CD2 LEU A 100       8.833 108.673  -9.414  1.00 79.94           C  
ANISOU  938  CD2 LEU A 100    10626  10666   9082  -4953  -2777   3789
ATOM    939  H   LEU A 100       9.072 111.593  -6.539  1.00 80.76           H  
ATOM    940  HA  LEU A 100       8.703 111.537  -9.394  1.00 82.19           H  
ATOM    941  HB3 LEU A 100       6.655 110.160  -8.706  1.00 84.51           H  
ATOM    942  HB2 LEU A 100       7.047 110.504  -7.048  1.00 84.51           H  
ATOM    943  HG  LEU A 100       9.324 109.376  -7.456  1.00 81.49           H  
ATOM    944 HD11 LEU A 100       8.356 107.083  -7.252  1.00 84.89           H  
ATOM    945 HD12 LEU A 100       7.551 108.247  -6.211  1.00 84.89           H  
ATOM    946 HD13 LEU A 100       6.777 107.724  -7.700  1.00 84.89           H  
ATOM    947 HD21 LEU A 100       9.466 107.787  -9.363  1.00 79.94           H  
ATOM    948 HD22 LEU A 100       7.966 108.421 -10.024  1.00 79.94           H  
ATOM    949 HD23 LEU A 100       9.399 109.442  -9.941  1.00 79.94           H  
ATOM    950  N   PRO A 101       6.638 113.166  -9.784  1.00 84.16           N  
ANISOU  950  N   PRO A 101    10804  12456   8718  -6404  -2661   4200
ATOM    951  CA  PRO A 101       7.038 112.630 -11.093  1.00 81.26           C  
ANISOU  951  CA  PRO A 101    10549  11601   8725  -6023  -2702   3984
ATOM    952  C   PRO A 101       8.398 113.190 -11.551  1.00 75.66           C  
ANISOU  952  C   PRO A 101     9649  11112   7985  -5637  -2379   3571
ATOM    953  O   PRO A 101       8.597 114.403 -11.608  1.00 74.96           O  
ANISOU  953  O   PRO A 101     9337  11525   7618  -5741  -2161   3456
ATOM    954  CB  PRO A 101       5.915 113.075 -12.042  1.00 83.21           C  
ANISOU  954  CB  PRO A 101    10885  11674   9056  -6342  -2893   4139
ATOM    955  CG  PRO A 101       5.378 114.361 -11.435  1.00 87.16           C  
ANISOU  955  CG  PRO A 101    11218  12738   9161  -6815  -2811   4301
ATOM    956  CD  PRO A 101       5.584 114.174  -9.932  1.00 87.81           C  
ANISOU  956  CD  PRO A 101    11233  13146   8983  -6920  -2753   4435
ATOM    957  HA  PRO A 101       7.077 111.542 -11.059  1.00 81.26           H  
ATOM    958  HB3 PRO A 101       5.123 112.326 -12.051  1.00 83.21           H  
ATOM    959  HB2 PRO A 101       6.241 113.211 -13.073  1.00 83.21           H  
ATOM    960  HG3 PRO A 101       4.338 114.554 -11.698  1.00 87.16           H  
ATOM    961  HG2 PRO A 101       5.970 115.207 -11.785  1.00 87.16           H  
ATOM    962  HD2 PRO A 101       5.856 115.114  -9.448  1.00 87.81           H  
ATOM    963  HD3 PRO A 101       4.669 113.806  -9.467  1.00 87.81           H  
ATOM    964  N   ALA A 102       9.328 112.276 -11.859  1.00 73.38           N  
ANISOU  964  N   ALA A 102     9439  10465   7978  -5194  -2357   3351
ATOM    965  CA  ALA A 102      10.710 112.556 -12.235  1.00 68.60           C  
ANISOU  965  CA  ALA A 102     8676  10040   7350  -4821  -2076   2997
ATOM    966  C   ALA A 102      10.914 112.302 -13.732  1.00 66.83           C  
ANISOU  966  C   ALA A 102     8509   9503   7383  -4561  -2085   2788
ATOM    967  O   ALA A 102      10.321 111.379 -14.290  1.00 67.48           O  
ANISOU  967  O   ALA A 102     8778   9132   7730  -4540  -2304   2859
ATOM    968  CB  ALA A 102      11.606 111.577 -11.461  1.00 65.66           C  
ANISOU  968  CB  ALA A 102     8302   9643   7001  -4525  -1984   2902
ATOM    969  H   ALA A 102       9.062 111.301 -11.823  1.00 73.38           H  
ATOM    970  HA  ALA A 102      10.991 113.582 -11.987  1.00 68.60           H  
ATOM    971  HB1 ALA A 102      12.650 111.667 -11.764  1.00 65.66           H  
ATOM    972  HB2 ALA A 102      11.557 111.767 -10.389  1.00 65.66           H  
ATOM    973  HB3 ALA A 102      11.300 110.544 -11.619  1.00 65.66           H  
ATOM    974  N   VAL A 103      11.805 113.088 -14.359  1.00 62.73           N  
ANISOU  974  N   VAL A 103     7820   9234   6782  -4361  -1854   2521
ATOM    975  CA  VAL A 103      12.309 112.866 -15.717  1.00 60.98           C  
ANISOU  975  CA  VAL A 103     7625   8786   6759  -4084  -1826   2295
ATOM    976  C   VAL A 103      13.447 111.829 -15.622  1.00 58.71           C  
ANISOU  976  C   VAL A 103     7396   8270   6640  -3673  -1762   2127
ATOM    977  O   VAL A 103      14.314 111.933 -14.752  1.00 56.58           O  
ANISOU  977  O   VAL A 103     7042   8195   6262  -3527  -1610   2062
ATOM    978  CB  VAL A 103      12.854 114.201 -16.307  1.00 61.43           C  
ANISOU  978  CB  VAL A 103     7473   9218   6651  -4070  -1635   2112
ATOM    979  CG1 VAL A 103      13.439 114.038 -17.727  1.00 60.55           C  
ANISOU  979  CG1 VAL A 103     7390   8894   6723  -3801  -1617   1895
ATOM    980  CG2 VAL A 103      11.790 115.313 -16.337  1.00 64.52           C  
ANISOU  980  CG2 VAL A 103     7791   9854   6869  -4502  -1700   2276
ATOM    981  H   VAL A 103      12.255 113.814 -13.822  1.00 62.73           H  
ATOM    982  HA  VAL A 103      11.504 112.495 -16.350  1.00 60.98           H  
ATOM    983  HB  VAL A 103      13.654 114.557 -15.659  1.00 61.43           H  
ATOM    984 HG11 VAL A 103      13.760 114.995 -18.135  1.00 60.55           H  
ATOM    985 HG12 VAL A 103      14.313 113.391 -17.741  1.00 60.55           H  
ATOM    986 HG13 VAL A 103      12.703 113.619 -18.415  1.00 60.55           H  
ATOM    987 HG21 VAL A 103      12.220 116.253 -16.685  1.00 64.52           H  
ATOM    988 HG22 VAL A 103      10.975 115.060 -17.014  1.00 64.52           H  
ATOM    989 HG23 VAL A 103      11.364 115.504 -15.352  1.00 64.52           H  
ATOM    990  N   GLY A 104      13.442 110.841 -16.529  1.00 57.11           N  
ANISOU  990  N   GLY A 104     7339   7654   6706  -3505  -1888   2055
ATOM    991  CA  GLY A 104      14.441 109.778 -16.618  1.00 56.35           C  
ANISOU  991  CA  GLY A 104     7290   7345   6776  -3135  -1834   1880
ATOM    992  C   GLY A 104      15.779 110.249 -17.201  1.00 53.66           C  
ANISOU  992  C   GLY A 104     6810   7227   6352  -2880  -1599   1633
ATOM    993  O   GLY A 104      15.861 111.308 -17.825  1.00 54.68           O  
ANISOU  993  O   GLY A 104     6828   7581   6368  -2951  -1518   1564
ATOM    994  H   GLY A 104      12.702 110.835 -17.220  1.00 57.11           H  
ATOM    995  HA3 GLY A 104      14.043 108.984 -17.249  1.00 56.35           H  
ATOM    996  HA2 GLY A 104      14.610 109.341 -15.633  1.00 56.35           H  
ATOM    997  N   GLY A 105      16.827 109.437 -17.005  1.00 50.22           N  
ANISOU  997  N   GLY A 105     6376   6732   5972  -2593  -1501   1514
ATOM    998  CA  GLY A 105      18.177 109.682 -17.501  1.00 47.06           C  
ANISOU  998  CA  GLY A 105     5883   6454   5544  -2322  -1314   1296
ATOM    999  C   GLY A 105      19.050 110.462 -16.516  1.00 46.96           C  
ANISOU  999  C   GLY A 105     5716   6792   5333  -2279  -1127   1256
ATOM   1000  O   GLY A 105      18.569 111.349 -15.811  1.00 47.68           O  
ANISOU 1000  O   GLY A 105     5702   7165   5248  -2490  -1093   1335
ATOM   1001  H   GLY A 105      16.682 108.588 -16.480  1.00 50.22           H  
ATOM   1002  HA3 GLY A 105      18.146 110.238 -18.436  1.00 47.06           H  
ATOM   1003  HA2 GLY A 105      18.635 108.722 -17.729  1.00 47.06           H  
ATOM   1004  N   ASN A 106      20.350 110.133 -16.501  1.00 45.26           N  
ANISOU 1004  N   ASN A 106     5480   6567   5149  -2006  -1004   1118
ATOM   1005  CA  ASN A 106      21.370 110.700 -15.609  1.00 45.31           C  
ANISOU 1005  CA  ASN A 106     5350   6853   5013  -1920   -837   1046
ATOM   1006  C   ASN A 106      22.595 111.239 -16.363  1.00 42.89           C  
ANISOU 1006  C   ASN A 106     4959   6633   4704  -1706   -720    877
ATOM   1007  O   ASN A 106      23.477 111.828 -15.738  1.00 46.74           O  
ANISOU 1007  O   ASN A 106     5310   7365   5083  -1651   -602    805
ATOM   1008  CB  ASN A 106      21.787 109.654 -14.551  1.00 42.89           C  
ANISOU 1008  CB  ASN A 106     5092   6469   4736  -1816   -808   1060
ATOM   1009  CG  ASN A 106      20.635 109.234 -13.640  1.00 47.28           C  
ANISOU 1009  CG  ASN A 106     5709   6997   5257  -2049   -930   1252
ATOM   1010  OD1 ASN A 106      20.141 110.041 -12.862  1.00 46.08           O  
ANISOU 1010  OD1 ASN A 106     5468   7112   4930  -2255   -905   1331
ATOM   1011  ND2 ASN A 106      20.176 107.989 -13.754  1.00 48.25           N  
ANISOU 1011  ND2 ASN A 106     5977   6810   5546  -2031  -1077   1329
ATOM   1012  H   ASN A 106      20.644 109.369 -17.095  1.00 45.26           H  
ATOM   1013  HA  ASN A 106      20.959 111.566 -15.086  1.00 45.31           H  
ATOM   1014  HB3 ASN A 106      22.576 110.054 -13.914  1.00 42.89           H  
ATOM   1015  HB2 ASN A 106      22.214 108.775 -15.037  1.00 42.89           H  
ATOM   1016 HD22 ASN A 106      19.415 107.680 -13.165  1.00 48.25           H  
ATOM   1017 HD21 ASN A 106      20.532 107.391 -14.494  1.00 48.25           H  
ATOM   1018  N   GLU A 107      22.649 111.044 -17.690  1.00 42.67           N  
ANISOU 1018  N   GLU A 107     5007   6408   4796  -1590   -763    810
ATOM   1019  CA  GLU A 107      23.760 111.399 -18.566  1.00 42.58           C  
ANISOU 1019  CA  GLU A 107     4938   6456   4784  -1395   -679    676
ATOM   1020  C   GLU A 107      23.254 111.884 -19.928  1.00 42.65           C  
ANISOU 1020  C   GLU A 107     4923   6496   4786  -1474   -739    645
ATOM   1021  O   GLU A 107      22.227 111.413 -20.412  1.00 43.23           O  
ANISOU 1021  O   GLU A 107     5082   6413   4929  -1613   -859    688
ATOM   1022  CB  GLU A 107      24.780 110.238 -18.617  1.00 43.26           C  
ANISOU 1022  CB  GLU A 107     5118   6333   4983  -1179   -657    603
ATOM   1023  CG  GLU A 107      25.844 110.361 -19.726  1.00 44.24           C  
ANISOU 1023  CG  GLU A 107     5190   6533   5087  -1000   -579    499
ATOM   1024  CD  GLU A 107      26.841 109.211 -19.754  1.00 45.55           C  
ANISOU 1024  CD  GLU A 107     5427   6557   5324   -813   -535    439
ATOM   1025  OE1 GLU A 107      26.384 108.050 -19.828  1.00 46.55           O  
ANISOU 1025  OE1 GLU A 107     5651   6493   5545   -803   -584    432
ATOM   1026  OE2 GLU A 107      28.051 109.513 -19.724  1.00 45.71           O1-
ANISOU 1026  OE2 GLU A 107     5396   6663   5307   -677   -461    397
ATOM   1027  H   GLU A 107      21.867 110.577 -18.128  1.00 42.67           H  
ATOM   1028  HA  GLU A 107      24.275 112.257 -18.130  1.00 42.58           H  
ATOM   1029  HB3 GLU A 107      24.239 109.302 -18.759  1.00 43.26           H  
ATOM   1030  HB2 GLU A 107      25.268 110.161 -17.647  1.00 43.26           H  
ATOM   1031  HG3 GLU A 107      26.383 111.305 -19.629  1.00 44.24           H  
ATOM   1032  HG2 GLU A 107      25.361 110.367 -20.699  1.00 44.24           H  
ATOM   1033  N   GLY A 108      24.014 112.788 -20.557  1.00 41.59           N  
ANISOU 1033  N   GLY A 108     4671   6551   4581  -1377   -665    564
ATOM   1034  CA  GLY A 108      23.784 113.287 -21.903  1.00 42.16           C  
ANISOU 1034  CA  GLY A 108     4704   6681   4633  -1419   -711    517
ATOM   1035  C   GLY A 108      24.485 114.626 -22.110  1.00 42.29           C  
ANISOU 1035  C   GLY A 108     4555   6957   4554  -1321   -636    454
ATOM   1036  O   GLY A 108      24.726 115.355 -21.148  1.00 43.24           O  
ANISOU 1036  O   GLY A 108     4575   7228   4626  -1249   -555    441
ATOM   1037  H   GLY A 108      24.842 113.127 -20.088  1.00 41.59           H  
ATOM   1038  HA3 GLY A 108      22.717 113.423 -22.086  1.00 42.16           H  
ATOM   1039  HA2 GLY A 108      24.161 112.556 -22.620  1.00 42.16           H  
ATOM   1040  N   VAL A 109      24.789 114.951 -23.375  1.00 44.27           N  
ANISOU 1040  N   VAL A 109     4770   7263   4787  -1314   -675    403
ATOM   1041  CA  VAL A 109      25.370 116.226 -23.788  1.00 43.37           C  
ANISOU 1041  CA  VAL A 109     4487   7400   4591  -1241   -642    353
ATOM   1042  C   VAL A 109      24.249 117.130 -24.326  1.00 46.20           C  
ANISOU 1042  C   VAL A 109     4751   7929   4876  -1461   -702    362
ATOM   1043  O   VAL A 109      23.361 116.682 -25.054  1.00 46.12           O  
ANISOU 1043  O   VAL A 109     4834   7792   4897  -1608   -787    376
ATOM   1044  CB  VAL A 109      26.482 115.987 -24.846  1.00 42.08           C  
ANISOU 1044  CB  VAL A 109     4349   7190   4451  -1032   -641    300
ATOM   1045  CG1 VAL A 109      25.992 115.426 -26.194  1.00 42.58           C  
ANISOU 1045  CG1 VAL A 109     4510   7136   4531  -1097   -717    268
ATOM   1046  CG2 VAL A 109      27.339 117.246 -25.071  1.00 44.44           C  
ANISOU 1046  CG2 VAL A 109     4467   7729   4688   -922   -626    265
ATOM   1047  H   VAL A 109      24.512 114.314 -24.110  1.00 44.27           H  
ATOM   1048  HA  VAL A 109      25.831 116.708 -22.927  1.00 43.37           H  
ATOM   1049  HB  VAL A 109      27.152 115.242 -24.419  1.00 42.08           H  
ATOM   1050 HG11 VAL A 109      26.827 115.045 -26.781  1.00 42.58           H  
ATOM   1051 HG12 VAL A 109      25.276 114.617 -26.061  1.00 42.58           H  
ATOM   1052 HG13 VAL A 109      25.509 116.197 -26.789  1.00 42.58           H  
ATOM   1053 HG21 VAL A 109      28.188 117.031 -25.719  1.00 44.44           H  
ATOM   1054 HG22 VAL A 109      26.767 118.048 -25.538  1.00 44.44           H  
ATOM   1055 HG23 VAL A 109      27.734 117.626 -24.128  1.00 44.44           H  
ATOM   1056  N   ALA A 110      24.318 118.410 -23.943  1.00 47.34           N  
ANISOU 1056  N   ALA A 110     4696   8365   4926  -1486   -660    339
ATOM   1057  CA  ALA A 110      23.369 119.462 -24.266  1.00 49.18           C  
ANISOU 1057  CA  ALA A 110     4792   8827   5066  -1698   -701    340
ATOM   1058  C   ALA A 110      24.123 120.719 -24.691  1.00 48.67           C  
ANISOU 1058  C   ALA A 110     4521   9026   4946  -1553   -680    251
ATOM   1059  O   ALA A 110      25.103 121.087 -24.053  1.00 47.42           O  
ANISOU 1059  O   ALA A 110     4305   8894   4819  -1314   -628    202
ATOM   1060  CB  ALA A 110      22.462 119.712 -23.052  1.00 49.51           C  
ANISOU 1060  CB  ALA A 110     4762   9023   5027  -1928   -672    402
ATOM   1061  H   ALA A 110      25.079 118.673 -23.329  1.00 47.34           H  
ATOM   1062  HA  ALA A 110      22.756 119.144 -25.105  1.00 49.18           H  
ATOM   1063  HB1 ALA A 110      21.641 120.377 -23.310  1.00 49.51           H  
ATOM   1064  HB2 ALA A 110      22.023 118.786 -22.688  1.00 49.51           H  
ATOM   1065  HB3 ALA A 110      23.011 120.158 -22.222  1.00 49.51           H  
ATOM   1066  N   GLN A 111      23.643 121.399 -25.738  1.00 50.58           N  
ANISOU 1066  N   GLN A 111     4651   9452   5116  -1708   -736    234
ATOM   1067  CA  GLN A 111      24.122 122.707 -26.170  1.00 51.18           C  
ANISOU 1067  CA  GLN A 111     4496   9822   5130  -1612   -738    153
ATOM   1068  C   GLN A 111      23.394 123.779 -25.345  1.00 54.11           C  
ANISOU 1068  C   GLN A 111     4637  10530   5393  -1778   -687    123
ATOM   1069  O   GLN A 111      22.168 123.754 -25.243  1.00 54.39           O  
ANISOU 1069  O   GLN A 111     4677  10632   5357  -2085   -709    184
ATOM   1070  CB  GLN A 111      23.752 122.883 -27.658  1.00 54.31           C  
ANISOU 1070  CB  GLN A 111     4900  10236   5498  -1704   -834    144
ATOM   1071  CG  GLN A 111      24.222 124.206 -28.297  1.00 55.87           C  
ANISOU 1071  CG  GLN A 111     4852  10749   5626  -1634   -863     72
ATOM   1072  CD  GLN A 111      23.659 124.412 -29.705  1.00 59.13           C  
ANISOU 1072  CD  GLN A 111     5273  11206   5990  -1797   -961     64
ATOM   1073  OE1 GLN A 111      23.420 123.456 -30.441  1.00 60.60           O  
ANISOU 1073  OE1 GLN A 111     5661  11146   6218  -1827  -1010     81
ATOM   1074  NE2 GLN A 111      23.429 125.672 -30.082  1.00 57.71           N  
ANISOU 1074  NE2 GLN A 111     4860  11349   5716  -1905   -989     17
ATOM   1075  H   GLN A 111      22.799 121.054 -26.179  1.00 50.58           H  
ATOM   1076  HA  GLN A 111      25.203 122.779 -26.050  1.00 51.18           H  
ATOM   1077  HB3 GLN A 111      22.671 122.781 -27.781  1.00 54.31           H  
ATOM   1078  HB2 GLN A 111      24.200 122.067 -28.222  1.00 54.31           H  
ATOM   1079  HG3 GLN A 111      25.311 124.231 -28.343  1.00 55.87           H  
ATOM   1080  HG2 GLN A 111      23.917 125.056 -27.690  1.00 55.87           H  
ATOM   1081 HE22 GLN A 111      23.058 125.856 -31.003  1.00 57.71           H  
ATOM   1082 HE21 GLN A 111      23.625 126.433 -29.449  1.00 57.71           H  
ATOM   1083  N   VAL A 112      24.150 124.744 -24.802  1.00 55.56           N  
ANISOU 1083  N   VAL A 112     4614  10929   5567  -1581   -626     23
ATOM   1084  CA  VAL A 112      23.643 125.939 -24.129  1.00 57.41           C  
ANISOU 1084  CA  VAL A 112     4571  11555   5685  -1704   -565    -58
ATOM   1085  C   VAL A 112      23.012 126.870 -25.184  1.00 57.66           C  
ANISOU 1085  C   VAL A 112     4436  11847   5624  -1883   -628    -78
ATOM   1086  O   VAL A 112      23.634 127.159 -26.206  1.00 55.82           O  
ANISOU 1086  O   VAL A 112     4142  11639   5426  -1723   -696   -121
ATOM   1087  CB  VAL A 112      24.819 126.631 -23.388  1.00 57.90           C  
ANISOU 1087  CB  VAL A 112     4431  11775   5793  -1399   -503   -208
ATOM   1088  CG1 VAL A 112      24.424 127.988 -22.784  1.00 60.37           C  
ANISOU 1088  CG1 VAL A 112     4413  12544   5979  -1516   -436   -338
ATOM   1089  CG2 VAL A 112      25.403 125.739 -22.275  1.00 55.51           C  
ANISOU 1089  CG2 VAL A 112     4290  11218   5581  -1239   -441   -197
ATOM   1090  H   VAL A 112      25.155 124.676 -24.913  1.00 55.56           H  
ATOM   1091  HA  VAL A 112      22.883 125.646 -23.403  1.00 57.41           H  
ATOM   1092  HB  VAL A 112      25.618 126.813 -24.108  1.00 57.90           H  
ATOM   1093 HG11 VAL A 112      25.221 128.379 -22.152  1.00 60.37           H  
ATOM   1094 HG12 VAL A 112      24.228 128.739 -23.548  1.00 60.37           H  
ATOM   1095 HG13 VAL A 112      23.520 127.899 -22.183  1.00 60.37           H  
ATOM   1096 HG21 VAL A 112      26.253 126.222 -21.790  1.00 55.51           H  
ATOM   1097 HG22 VAL A 112      24.661 125.526 -21.506  1.00 55.51           H  
ATOM   1098 HG23 VAL A 112      25.758 124.785 -22.657  1.00 55.51           H  
ATOM   1099  N   VAL A 113      21.772 127.313 -24.935  1.00 58.36           N  
ANISOU 1099  N   VAL A 113     4449  12139   5585  -2232   -614    -36
ATOM   1100  CA  VAL A 113      20.975 128.147 -25.838  1.00 63.89           C  
ANISOU 1100  CA  VAL A 113     4981  13111   6185  -2452   -672    -53
ATOM   1101  C   VAL A 113      20.940 129.591 -25.312  1.00 65.75           C  
ANISOU 1101  C   VAL A 113     4845  13848   6287  -2512   -599   -184
ATOM   1102  O   VAL A 113      21.164 130.528 -26.077  1.00 65.47           O  
ANISOU 1102  O   VAL A 113     4585  14070   6220  -2461   -637   -280
ATOM   1103  CB  VAL A 113      19.533 127.568 -25.920  1.00 66.67           C  
ANISOU 1103  CB  VAL A 113     5512  13327   6493  -2843   -742     95
ATOM   1104  CG1 VAL A 113      18.585 128.411 -26.799  1.00 72.14           C  
ANISOU 1104  CG1 VAL A 113     6021  14311   7078  -3090   -803     70
ATOM   1105  CG2 VAL A 113      19.532 126.115 -26.426  1.00 65.46           C  
ANISOU 1105  CG2 VAL A 113     5685  12702   6484  -2752   -824    171
ATOM   1106  H   VAL A 113      21.338 127.033 -24.065  1.00 58.36           H  
ATOM   1107  HA  VAL A 113      21.406 128.157 -26.841  1.00 63.89           H  
ATOM   1108  HB  VAL A 113      19.108 127.552 -24.914  1.00 66.67           H  
ATOM   1109 HG11 VAL A 113      17.602 127.945 -26.874  1.00 72.14           H  
ATOM   1110 HG12 VAL A 113      18.426 129.410 -26.394  1.00 72.14           H  
ATOM   1111 HG13 VAL A 113      18.977 128.518 -27.810  1.00 72.14           H  
ATOM   1112 HG21 VAL A 113      18.515 125.731 -26.486  1.00 65.46           H  
ATOM   1113 HG22 VAL A 113      19.979 126.038 -27.418  1.00 65.46           H  
ATOM   1114 HG23 VAL A 113      20.085 125.454 -25.761  1.00 65.46           H  
ATOM   1115  N   ALA A 114      20.655 129.758 -24.012  1.00 66.75           N  
ANISOU 1115  N   ALA A 114     4896  14135   6329  -2627   -495   -197
ATOM   1116  CA  ALA A 114      20.534 131.034 -23.317  1.00 69.61           C  
ANISOU 1116  CA  ALA A 114     4892  15010   6547  -2701   -403   -350
ATOM   1117  C   ALA A 114      21.071 130.900 -21.893  1.00 69.27           C  
ANISOU 1117  C   ALA A 114     4798  15014   6507  -2543   -284   -446
ATOM   1118  O   ALA A 114      21.097 129.803 -21.336  1.00 69.11           O  
ANISOU 1118  O   ALA A 114     5039  14681   6538  -2546   -270   -333
ATOM   1119  CB  ALA A 114      19.093 131.563 -23.394  1.00 72.59           C  
ANISOU 1119  CB  ALA A 114     5189  15663   6729  -3191   -403   -254
ATOM   1120  H   ALA A 114      20.522 128.930 -23.447  1.00 66.75           H  
ATOM   1121  HA  ALA A 114      21.181 131.757 -23.817  1.00 69.61           H  
ATOM   1122  HB1 ALA A 114      19.005 132.534 -22.905  1.00 72.59           H  
ATOM   1123  HB2 ALA A 114      18.777 131.690 -24.430  1.00 72.59           H  
ATOM   1124  HB3 ALA A 114      18.390 130.886 -22.911  1.00 72.59           H  
ATOM   1125  N   VAL A 115      21.529 132.020 -21.321  1.00 70.85           N  
ANISOU 1125  N   VAL A 115     4652  15605   6663  -2390   -204   -674
ATOM   1126  CA  VAL A 115      22.249 132.078 -20.051  1.00 72.42           C  
ANISOU 1126  CA  VAL A 115     4756  15900   6859  -2235    -86   -821
ATOM   1127  C   VAL A 115      21.743 133.255 -19.200  1.00 74.68           C  
ANISOU 1127  C   VAL A 115     4640  16789   6947  -2397     31  -1022
ATOM   1128  O   VAL A 115      21.208 134.230 -19.733  1.00 78.09           O  
ANISOU 1128  O   VAL A 115     4784  17581   7306  -2456     18  -1130
ATOM   1129  CB  VAL A 115      23.787 132.033 -20.294  1.00 72.15           C  
ANISOU 1129  CB  VAL A 115     4742  15615   7056  -1732   -112   -956
ATOM   1130  CG1 VAL A 115      24.257 130.844 -21.142  1.00 69.06           C  
ANISOU 1130  CG1 VAL A 115     4744  14665   6831  -1596   -204   -763
ATOM   1131  CG2 VAL A 115      24.371 133.343 -20.856  1.00 74.23           C  
ANISOU 1131  CG2 VAL A 115     4701  16118   7385  -1491   -164  -1142
ATOM   1132  H   VAL A 115      21.441 132.890 -21.826  1.00 70.85           H  
ATOM   1133  HA  VAL A 115      21.995 131.189 -19.472  1.00 72.42           H  
ATOM   1134  HB  VAL A 115      24.244 131.847 -19.330  1.00 72.15           H  
ATOM   1135 HG11 VAL A 115      25.343 130.765 -21.140  1.00 69.06           H  
ATOM   1136 HG12 VAL A 115      23.863 129.913 -20.742  1.00 69.06           H  
ATOM   1137 HG13 VAL A 115      23.941 130.931 -22.182  1.00 69.06           H  
ATOM   1138 HG21 VAL A 115      25.450 133.262 -20.993  1.00 74.23           H  
ATOM   1139 HG22 VAL A 115      23.933 133.588 -21.824  1.00 74.23           H  
ATOM   1140 HG23 VAL A 115      24.197 134.186 -20.187  1.00 74.23           H  
ATOM   1141  N   GLY A 116      21.927 133.158 -17.874  1.00 75.80           N  
ANISOU 1141  N   GLY A 116     4752  17059   6989  -2479    147  -1080
ATOM   1142  CA  GLY A 116      21.555 134.150 -16.868  1.00 79.20           C  
ANISOU 1142  CA  GLY A 116     4813  18086   7194  -2671    281  -1277
ATOM   1143  C   GLY A 116      22.355 135.459 -16.932  1.00 81.33           C  
ANISOU 1143  C   GLY A 116     4701  18652   7547  -2306    325  -1634
ATOM   1144  O   GLY A 116      23.298 135.593 -17.711  1.00 78.95           O  
ANISOU 1144  O   GLY A 116     4460  18038   7498  -1875    253  -1717
ATOM   1145  H   GLY A 116      22.342 132.306 -17.521  1.00 75.80           H  
ATOM   1146  HA3 GLY A 116      21.719 133.701 -15.889  1.00 79.20           H  
ATOM   1147  HA2 GLY A 116      20.490 134.368 -16.947  1.00 79.20           H  
ATOM   1148  N   SER A 117      21.962 136.440 -16.108  1.00 84.72           N  
ANISOU 1148  N   SER A 117     4728  19694   7766  -2484    438  -1850
ATOM   1149  CA  SER A 117      22.533 137.789 -16.089  1.00 88.09           C  
ANISOU 1149  CA  SER A 117     4732  20472   8266  -2169    465  -2211
ATOM   1150  C   SER A 117      23.862 137.907 -15.311  1.00 87.53           C  
ANISOU 1150  C   SER A 117     4613  20230   8415  -1686    494  -2477
ATOM   1151  O   SER A 117      24.564 138.900 -15.497  1.00 91.72           O  
ANISOU 1151  O   SER A 117     4910  20805   9132  -1301    441  -2720
ATOM   1152  CB  SER A 117      21.480 138.740 -15.476  1.00 91.98           C  
ANISOU 1152  CB  SER A 117     4785  21705   8460  -2500    595  -2402
ATOM   1153  OG  SER A 117      21.247 138.496 -14.101  1.00 93.71           O  
ANISOU 1153  OG  SER A 117     5011  22148   8447  -2800    734  -2395
ATOM   1154  H   SER A 117      21.188 136.265 -15.483  1.00 84.72           H  
ATOM   1155  HA  SER A 117      22.717 138.104 -17.118  1.00 88.09           H  
ATOM   1156  HB3 SER A 117      20.535 138.658 -16.014  1.00 91.98           H  
ATOM   1157  HB2 SER A 117      21.807 139.775 -15.585  1.00 91.98           H  
ATOM   1158  HG  SER A 117      20.627 139.134 -13.781  1.00 93.71           H  
ATOM   1159  N   ASN A 118      24.210 136.925 -14.459  1.00 85.27           N  
ANISOU 1159  N   ASN A 118     4547  19734   8116  -1710    561  -2428
ATOM   1160  CA  ASN A 118      25.402 136.937 -13.596  1.00 85.51           C  
ANISOU 1160  CA  ASN A 118     4560  19577   8353  -1289    588  -2675
ATOM   1161  C   ASN A 118      26.421 135.848 -13.977  1.00 83.03           C  
ANISOU 1161  C   ASN A 118     4630  18576   8342   -952    457  -2510
ATOM   1162  O   ASN A 118      27.507 135.821 -13.397  1.00 85.64           O  
ANISOU 1162  O   ASN A 118     4984  18699   8857   -622    463  -2683
ATOM   1163  CB  ASN A 118      25.005 136.764 -12.106  1.00 86.28           C  
ANISOU 1163  CB  ASN A 118     4619  19914   8249  -1495    748  -2777
ATOM   1164  CG  ASN A 118      23.966 137.768 -11.594  1.00 89.86           C  
ANISOU 1164  CG  ASN A 118     4629  21114   8399  -1784    893  -3013
ATOM   1165  OD1 ASN A 118      22.957 137.377 -11.015  1.00 90.62           O  
ANISOU 1165  OD1 ASN A 118     4370  21554   8509  -1674    890  -3237
ATOM   1166  ND2 ASN A 118      24.223 139.066 -11.768  1.00 91.34           N  
ANISOU 1166  ND2 ASN A 118     4827  21576   8303  -2163   1016  -2959
ATOM   1167  H   ASN A 118      23.586 136.135 -14.359  1.00 85.27           H  
ATOM   1168  HA  ASN A 118      25.929 137.887 -13.696  1.00 85.51           H  
ATOM   1169  HB3 ASN A 118      25.889 136.861 -11.474  1.00 86.28           H  
ATOM   1170  HB2 ASN A 118      24.628 135.758 -11.924  1.00 86.28           H  
ATOM   1171 HD22 ASN A 118      23.561 139.752 -11.437  1.00 91.34           H  
ATOM   1172 HD21 ASN A 118      25.063 139.358 -12.246  1.00 91.34           H  
ATOM   1173  N   VAL A 119      26.103 134.968 -14.942  1.00 79.62           N  
ANISOU 1173  N   VAL A 119     4495  17798   7959  -1044    337  -2185
ATOM   1174  CA  VAL A 119      26.982 133.893 -15.412  1.00 76.02           C  
ANISOU 1174  CA  VAL A 119     4412  16726   7744   -787    227  -2008
ATOM   1175  C   VAL A 119      28.080 134.459 -16.336  1.00 76.28           C  
ANISOU 1175  C   VAL A 119     4374  16581   8025   -387     85  -2082
ATOM   1176  O   VAL A 119      27.843 135.400 -17.097  1.00 73.83           O  
ANISOU 1176  O   VAL A 119     3925  16441   7685   -434     11  -2052
ATOM   1177  CB  VAL A 119      26.146 132.834 -16.179  1.00 74.26           C  
ANISOU 1177  CB  VAL A 119     4567  16197   7451  -1082    175  -1636
ATOM   1178  CG1 VAL A 119      25.028 132.224 -15.317  1.00 74.09           C  
ANISOU 1178  CG1 VAL A 119     4628  16317   7204  -1467    283  -1534
ATOM   1179  CG2 VAL A 119      25.566 133.341 -17.508  1.00 76.66           C  
ANISOU 1179  CG2 VAL A 119     4815  16625   7689  -1254     91  -1515
ATOM   1180  H   VAL A 119      25.203 135.055 -15.392  1.00 79.62           H  
ATOM   1181  HA  VAL A 119      27.447 133.414 -14.547  1.00 76.02           H  
ATOM   1182  HB  VAL A 119      26.818 132.008 -16.418  1.00 74.26           H  
ATOM   1183 HG11 VAL A 119      24.621 131.324 -15.778  1.00 74.09           H  
ATOM   1184 HG12 VAL A 119      25.398 131.950 -14.332  1.00 74.09           H  
ATOM   1185 HG13 VAL A 119      24.203 132.921 -15.181  1.00 74.09           H  
ATOM   1186 HG21 VAL A 119      24.554 132.976 -17.636  1.00 76.66           H  
ATOM   1187 HG22 VAL A 119      25.499 134.426 -17.547  1.00 76.66           H  
ATOM   1188 HG23 VAL A 119      26.170 133.020 -18.356  1.00 76.66           H  
ATOM   1189  N   THR A 120      29.279 133.866 -16.265  1.00 76.09           N  
ANISOU 1189  N   THR A 120     4451  16215   8247     -9     34  -2169
ATOM   1190  CA  THR A 120      30.449 134.211 -17.081  1.00 78.38           C  
ANISOU 1190  CA  THR A 120     4694  16292   8795    391   -126  -2222
ATOM   1191  C   THR A 120      31.234 132.971 -17.550  1.00 75.59           C  
ANISOU 1191  C   THR A 120     4746  15347   8627    555   -240  -1974
ATOM   1192  O   THR A 120      32.077 133.096 -18.439  1.00 77.46           O  
ANISOU 1192  O   THR A 120     5008  15375   9046    819   -396  -1926
ATOM   1193  CB  THR A 120      31.330 135.291 -16.396  1.00 81.25           C  
ANISOU 1193  CB  THR A 120     4733  16813   9325    747   -117  -2603
ATOM   1194  OG1 THR A 120      31.896 134.793 -15.199  1.00 80.84           O  
ANISOU 1194  OG1 THR A 120     4813  16569   9334    822    -33  -2695
ATOM   1195  CG2 THR A 120      30.632 136.630 -16.104  1.00 83.89           C  
ANISOU 1195  CG2 THR A 120     4611  17787   9477    612    -11  -2885
ATOM   1196  H   THR A 120      29.388 133.120 -15.593  1.00 76.09           H  
ATOM   1197  HA  THR A 120      30.086 134.648 -18.013  1.00 78.38           H  
ATOM   1198  HB  THR A 120      32.168 135.507 -17.060  1.00 81.25           H  
ATOM   1199  HG1 THR A 120      31.199 134.644 -14.577  1.00 80.84           H  
ATOM   1200 HG21 THR A 120      31.344 137.365 -15.728  1.00 83.89           H  
ATOM   1201 HG22 THR A 120      30.182 137.042 -17.008  1.00 83.89           H  
ATOM   1202 HG23 THR A 120      29.847 136.526 -15.354  1.00 83.89           H  
ATOM   1203  N   GLY A 121      30.956 131.786 -16.975  1.00 72.38           N  
ANISOU 1203  N   GLY A 121     4643  14698   8158    380   -168  -1810
ATOM   1204  CA  GLY A 121      31.640 130.527 -17.265  1.00 70.60           C  
ANISOU 1204  CA  GLY A 121     4784  13954   8086    509   -244  -1605
ATOM   1205  C   GLY A 121      30.983 129.679 -18.363  1.00 67.81           C  
ANISOU 1205  C   GLY A 121     4745  13373   7649    277   -285  -1287
ATOM   1206  O   GLY A 121      31.592 128.707 -18.805  1.00 66.33           O  
ANISOU 1206  O   GLY A 121     4843  12786   7573    375   -343  -1128
ATOM   1207  H   GLY A 121      30.242 131.753 -16.263  1.00 72.38           H  
ATOM   1208  HA3 GLY A 121      31.656 129.937 -16.349  1.00 70.60           H  
ATOM   1209  HA2 GLY A 121      32.683 130.708 -17.528  1.00 70.60           H  
ATOM   1210  N   LEU A 122      29.764 130.040 -18.800  1.00 67.17           N  
ANISOU 1210  N   LEU A 122     4604  13547   7372    -40   -255  -1207
ATOM   1211  CA  LEU A 122      28.997 129.376 -19.854  1.00 64.28           C  
ANISOU 1211  CA  LEU A 122     4480  12998   6946   -239   -321   -953
ATOM   1212  C   LEU A 122      28.388 130.416 -20.798  1.00 65.81           C  
ANISOU 1212  C   LEU A 122     4453  13500   7053   -338   -379   -976
ATOM   1213  O   LEU A 122      27.893 131.453 -20.354  1.00 65.85           O  
ANISOU 1213  O   LEU A 122     4141  13905   6974   -384   -325  -1157
ATOM   1214  CB  LEU A 122      27.939 128.414 -19.264  1.00 63.45           C  
ANISOU 1214  CB  LEU A 122     4563  12849   6695   -581   -239   -811
ATOM   1215  CG  LEU A 122      28.498 127.111 -18.648  1.00 60.92           C  
ANISOU 1215  CG  LEU A 122     4509  12197   6440   -542   -196   -734
ATOM   1216  CD1 LEU A 122      27.401 126.344 -17.893  1.00 58.87           C  
ANISOU 1216  CD1 LEU A 122     4381  11960   6027   -897   -137   -601
ATOM   1217  CD2 LEU A 122      29.150 126.203 -19.705  1.00 60.18           C  
ANISOU 1217  CD2 LEU A 122     4688  11679   6497   -365   -291   -590
ATOM   1218  H   LEU A 122      29.340 130.859 -18.388  1.00 67.17           H  
ATOM   1219  HA  LEU A 122      29.687 128.799 -20.470  1.00 64.28           H  
ATOM   1220  HB3 LEU A 122      27.220 128.143 -20.039  1.00 63.45           H  
ATOM   1221  HB2 LEU A 122      27.361 128.951 -18.509  1.00 63.45           H  
ATOM   1222  HG  LEU A 122      29.260 127.369 -17.913  1.00 60.92           H  
ATOM   1223 HD11 LEU A 122      27.787 125.417 -17.466  1.00 58.87           H  
ATOM   1224 HD12 LEU A 122      27.009 126.936 -17.068  1.00 58.87           H  
ATOM   1225 HD13 LEU A 122      26.570 126.086 -18.549  1.00 58.87           H  
ATOM   1226 HD21 LEU A 122      29.428 125.247 -19.265  1.00 60.18           H  
ATOM   1227 HD22 LEU A 122      28.471 126.005 -20.534  1.00 60.18           H  
ATOM   1228 HD23 LEU A 122      30.059 126.639 -20.117  1.00 60.18           H  
ATOM   1229  N   LYS A 123      28.441 130.116 -22.104  1.00 64.07           N  
ANISOU 1229  N   LYS A 123     4387  13112   6845   -371   -488   -809
ATOM   1230  CA ALYS A 123      27.992 130.946 -23.220  0.57 66.16           C  
ANISOU 1230  CA ALYS A 123     4471  13634   7035   -461   -566   -814
ATOM   1231  CA BLYS A 123      28.045 130.856 -23.278  0.43 65.36           C  
ANISOU 1231  CA BLYS A 123     4365  13545   6926   -475   -560   -816
ATOM   1232  C   LYS A 123      27.116 130.108 -24.172  1.00 63.80           C  
ANISOU 1232  C   LYS A 123     4409  13188   6646   -742   -608   -612
ATOM   1233  O   LYS A 123      27.295 128.890 -24.229  1.00 61.01           O  
ANISOU 1233  O   LYS A 123     4359  12475   6345   -743   -618   -475
ATOM   1234  CB ALYS A 123      29.222 131.503 -23.978  0.57 68.34           C  
ANISOU 1234  CB ALYS A 123     4660  13845   7463   -118   -705   -850
ATOM   1235  CB BLYS A 123      29.206 131.583 -23.976  0.43 66.86           C  
ANISOU 1235  CB BLYS A 123     4412  13732   7261   -130   -689   -886
ATOM   1236  CG ALYS A 123      30.231 132.301 -23.130  0.57 71.67           C  
ANISOU 1236  CG ALYS A 123     4846  14353   8031    216   -708  -1063
ATOM   1237  CG BLYS A 123      30.053 130.707 -24.878  0.43 64.65           C  
ANISOU 1237  CG BLYS A 123     4411  13062   7091     26   -808   -710
ATOM   1238  CD ALYS A 123      29.684 133.635 -22.593  0.57 74.35           C  
ANISOU 1238  CD ALYS A 123     4793  15183   8274    145   -631  -1297
ATOM   1239  CD BLYS A 123      31.533 131.059 -24.828  0.43 65.61           C  
ANISOU 1239  CD BLYS A 123     4476  13041   7413    423   -911   -767
ATOM   1240  CE ALYS A 123      30.653 134.334 -21.628  0.57 77.44           C  
ANISOU 1240  CE ALYS A 123     4949  15645   8830    490   -626  -1554
ATOM   1241  CE BLYS A 123      32.386 129.821 -25.089  0.43 62.77           C  
ANISOU 1241  CE BLYS A 123     4457  12242   7150    530   -963   -586
ATOM   1242  NZ ALYS A 123      31.877 134.788 -22.311  0.57 79.38           N1+
ANISOU 1242  NZ ALYS A 123     5103  15779   9277    849   -813  -1577
ATOM   1243  NZ BLYS A 123      33.848 130.051 -24.966  0.43 64.25           N1+
ANISOU 1243  NZ BLYS A 123     4632  12238   7543    887  -1077   -606
ATOM   1244  H   LYS A 123      28.893 129.245 -22.365  1.00 64.07           H  
ATOM   1245  HA ALYS A 123      27.403 131.771 -22.824  0.57 66.16           H  
ATOM   1246  HA BLYS A 123      27.401 131.603 -22.813  0.43 65.36           H  
ATOM   1247  HB3ALYS A 123      28.891 132.125 -24.810  0.57 68.34           H  
ATOM   1248  HB3BLYS A 123      29.842 132.050 -23.225  0.43 66.86           H  
ATOM   1249  HB2ALYS A 123      29.757 130.668 -24.434  0.57 68.34           H  
ATOM   1250  HB2BLYS A 123      28.813 132.420 -24.552  0.43 66.86           H  
ATOM   1251  HG3ALYS A 123      31.106 132.502 -23.748  0.57 71.67           H  
ATOM   1252  HG3BLYS A 123      29.696 130.791 -25.904  0.43 64.65           H  
ATOM   1253  HG2ALYS A 123      30.594 131.686 -22.305  0.57 71.67           H  
ATOM   1254  HG2BLYS A 123      29.920 129.662 -24.598  0.43 64.65           H  
ATOM   1255  HD3ALYS A 123      28.754 133.456 -22.054  0.57 74.35           H  
ATOM   1256  HD3BLYS A 123      31.777 131.468 -23.848  0.43 65.61           H  
ATOM   1257  HD2ALYS A 123      29.429 134.297 -23.421  0.57 74.35           H  
ATOM   1258  HD2BLYS A 123      31.752 131.816 -25.582  0.43 65.61           H  
ATOM   1259  HE3ALYS A 123      30.923 133.663 -20.813  0.57 77.44           H  
ATOM   1260  HE3BLYS A 123      32.164 129.432 -26.083  0.43 62.77           H  
ATOM   1261  HE2ALYS A 123      30.168 135.200 -21.177  0.57 77.44           H  
ATOM   1262  HE2BLYS A 123      32.087 129.026 -24.406  0.43 62.77           H  
ATOM   1263  HZ1ALYS A 123      32.352 133.992 -22.712  0.57 79.38           H  
ATOM   1264  HZ1BLYS A 123      34.342 129.190 -25.152  0.43 64.25           H  
ATOM   1265  HZ2ALYS A 123      31.636 135.440 -23.043  0.57 79.38           H  
ATOM   1266  HZ2BLYS A 123      34.136 130.754 -25.632  0.43 64.25           H  
ATOM   1267  HZ3ALYS A 123      32.486 135.240 -21.643  0.57 79.38           H  
ATOM   1268  HZ3BLYS A 123      34.062 130.367 -24.031  0.43 64.25           H  
ATOM   1269  N   PRO A 124      26.204 130.727 -24.961  1.00 65.88           N  
ANISOU 1269  N   PRO A 124     4535  13718   6779   -987   -639   -603
ATOM   1270  CA  PRO A 124      25.505 130.088 -26.091  1.00 63.40           C  
ANISOU 1270  CA  PRO A 124     4437  13241   6411  -1218   -708   -442
ATOM   1271  C   PRO A 124      26.447 129.352 -27.068  1.00 58.49           C  
ANISOU 1271  C   PRO A 124     4037  12283   5903  -1002   -807   -350
ATOM   1272  O   PRO A 124      27.436 129.924 -27.528  1.00 58.13           O  
ANISOU 1272  O   PRO A 124     3879  12275   5931   -735   -884   -396
ATOM   1273  CB  PRO A 124      24.769 131.231 -26.806  1.00 65.96           C  
ANISOU 1273  CB  PRO A 124     4498  13944   6621  -1386   -757   -501
ATOM   1274  CG  PRO A 124      24.567 132.289 -25.736  1.00 68.72           C  
ANISOU 1274  CG  PRO A 124     4517  14690   6905  -1394   -663   -670
ATOM   1275  CD  PRO A 124      25.736 132.101 -24.771  1.00 67.48           C  
ANISOU 1275  CD  PRO A 124     4358  14398   6881  -1062   -610   -765
ATOM   1276  HA  PRO A 124      24.774 129.397 -25.675  1.00 63.40           H  
ATOM   1277  HB3 PRO A 124      23.826 130.905 -27.247  1.00 65.96           H  
ATOM   1278  HB2 PRO A 124      25.375 131.657 -27.608  1.00 65.96           H  
ATOM   1279  HG3 PRO A 124      23.632 132.087 -25.211  1.00 68.72           H  
ATOM   1280  HG2 PRO A 124      24.507 133.300 -26.140  1.00 68.72           H  
ATOM   1281  HD2 PRO A 124      26.542 132.794 -25.016  1.00 67.48           H  
ATOM   1282  HD3 PRO A 124      25.419 132.292 -23.745  1.00 67.48           H  
ATOM   1283  N   GLY A 125      26.127 128.085 -27.367  1.00 56.01           N  
ANISOU 1283  N   GLY A 125     4030  11648   5602  -1117   -810   -223
ATOM   1284  CA  GLY A 125      26.874 127.204 -28.262  1.00 54.67           C  
ANISOU 1284  CA  GLY A 125     4074  11194   5505   -964   -889   -141
ATOM   1285  C   GLY A 125      27.841 126.238 -27.562  1.00 53.03           C  
ANISOU 1285  C   GLY A 125     4066  10672   5410   -765   -847    -97
ATOM   1286  O   GLY A 125      28.323 125.314 -28.218  1.00 49.54           O  
ANISOU 1286  O   GLY A 125     3846   9974   5002   -724   -884    -15
ATOM   1287  H   GLY A 125      25.294 127.699 -26.939  1.00 56.01           H  
ATOM   1288  HA3 GLY A 125      27.431 127.781 -29.002  1.00 54.67           H  
ATOM   1289  HA2 GLY A 125      26.149 126.614 -28.822  1.00 54.67           H  
ATOM   1290  N   ASP A 126      28.104 126.406 -26.252  1.00 51.96           N  
ANISOU 1290  N   ASP A 126     3839  10579   5324   -651   -766   -169
ATOM   1291  CA  ASP A 126      28.939 125.502 -25.449  1.00 52.40           C  
ANISOU 1291  CA  ASP A 126     4067  10359   5484   -489   -717   -143
ATOM   1292  C   ASP A 126      28.184 124.197 -25.169  1.00 50.87           C  
ANISOU 1292  C   ASP A 126     4135   9925   5269   -686   -677    -42
ATOM   1293  O   ASP A 126      27.001 124.228 -24.837  1.00 52.27           O  
ANISOU 1293  O   ASP A 126     4316  10184   5362   -955   -656    -20
ATOM   1294  CB  ASP A 126      29.281 126.135 -24.074  1.00 52.90           C  
ANISOU 1294  CB  ASP A 126     3963  10562   5576   -404   -624   -270
ATOM   1295  CG  ASP A 126      30.143 127.400 -24.113  1.00 56.92           C  
ANISOU 1295  CG  ASP A 126     4228  11231   6171   -124   -674   -400
ATOM   1296  OD1 ASP A 126      30.720 127.701 -25.180  1.00 56.96           O  
ANISOU 1296  OD1 ASP A 126     4219  11195   6226     27   -792   -357
ATOM   1297  OD2 ASP A 126      30.238 128.035 -23.040  1.00 57.98           O1-
ANISOU 1297  OD2 ASP A 126     4172  11535   6321    -53   -601   -555
ATOM   1298  H   ASP A 126      27.691 127.196 -25.776  1.00 51.96           H  
ATOM   1299  HA  ASP A 126      29.861 125.279 -25.991  1.00 52.40           H  
ATOM   1300  HB3 ASP A 126      29.812 125.411 -23.454  1.00 52.90           H  
ATOM   1301  HB2 ASP A 126      28.363 126.374 -23.535  1.00 52.90           H  
ATOM   1302  N   TRP A 127      28.881 123.056 -25.272  1.00 49.12           N  
ANISOU 1302  N   TRP A 127     4127   9405   5132   -554   -677     21
ATOM   1303  CA  TRP A 127      28.356 121.748 -24.888  1.00 48.69           C  
ANISOU 1303  CA  TRP A 127     4297   9114   5090   -682   -633     89
ATOM   1304  C   TRP A 127      28.594 121.538 -23.387  1.00 48.40           C  
ANISOU 1304  C   TRP A 127     4254   9046   5088   -642   -540     57
ATOM   1305  O   TRP A 127      29.684 121.810 -22.887  1.00 49.06           O  
ANISOU 1305  O   TRP A 127     4259   9143   5240   -427   -517     -8
ATOM   1306  CB  TRP A 127      29.105 120.638 -25.650  1.00 48.49           C  
ANISOU 1306  CB  TRP A 127     4479   8821   5122   -573   -670    154
ATOM   1307  CG  TRP A 127      28.776 120.432 -27.100  1.00 48.51           C  
ANISOU 1307  CG  TRP A 127     4535   8828   5070   -675   -748    177
ATOM   1308  CD1 TRP A 127      27.991 121.215 -27.878  1.00 51.46           C  
ANISOU 1308  CD1 TRP A 127     4796   9393   5363   -840   -796    152
ATOM   1309  NE1 TRP A 127      27.939 120.695 -29.154  1.00 50.94           N  
ANISOU 1309  NE1 TRP A 127     4823   9268   5263   -892   -865    162
ATOM   1310  CE2 TRP A 127      28.692 119.544 -29.268  1.00 51.02           C  
ANISOU 1310  CE2 TRP A 127     5000   9064   5321   -763   -854    194
ATOM   1311  CD2 TRP A 127      29.226 119.341 -27.959  1.00 48.56           C  
ANISOU 1311  CD2 TRP A 127     4708   8656   5086   -627   -783    214
ATOM   1312  CE3 TRP A 127      30.039 118.199 -27.767  1.00 50.05           C  
ANISOU 1312  CE3 TRP A 127     5052   8636   5330   -497   -759    252
ATOM   1313  CZ3 TRP A 127      30.332 117.323 -28.831  1.00 49.12           C  
ANISOU 1313  CZ3 TRP A 127     5052   8439   5175   -509   -798    264
ATOM   1314  CH2 TRP A 127      29.803 117.561 -30.115  1.00 49.37           C  
ANISOU 1314  CH2 TRP A 127     5053   8582   5122   -639   -863    227
ATOM   1315  CZ2 TRP A 127      28.970 118.673 -30.336  1.00 51.73           C  
ANISOU 1315  CZ2 TRP A 127     5213   9062   5380   -764   -897    194
ATOM   1316  H   TRP A 127      29.852 123.104 -25.543  1.00 49.12           H  
ATOM   1317  HA  TRP A 127      27.292 121.680 -25.114  1.00 48.69           H  
ATOM   1318  HB3 TRP A 127      28.889 119.681 -25.175  1.00 48.49           H  
ATOM   1319  HB2 TRP A 127      30.183 120.781 -25.570  1.00 48.49           H  
ATOM   1320  HD1 TRP A 127      27.491 122.113 -27.547  1.00 51.46           H  
ATOM   1321  HE1 TRP A 127      27.417 121.133 -29.900  1.00 50.94           H  
ATOM   1322  HE3 TRP A 127      30.463 118.008 -26.792  1.00 50.05           H  
ATOM   1323  HZ3 TRP A 127      30.968 116.467 -28.663  1.00 49.12           H  
ATOM   1324  HH2 TRP A 127      30.035 116.887 -30.927  1.00 49.37           H  
ATOM   1325  HZ2 TRP A 127      28.556 118.858 -31.316  1.00 51.73           H  
ATOM   1326  N   VAL A 128      27.565 121.040 -22.687  1.00 47.62           N  
ANISOU 1326  N   VAL A 128     4243   8899   4950   -853   -501    102
ATOM   1327  CA  VAL A 128      27.528 120.776 -21.252  1.00 47.83           C  
ANISOU 1327  CA  VAL A 128     4278   8912   4984   -857   -418     84
ATOM   1328  C   VAL A 128      26.939 119.388 -20.967  1.00 46.66           C  
ANISOU 1328  C   VAL A 128     4358   8504   4867   -967   -419    184
ATOM   1329  O   VAL A 128      26.063 118.922 -21.692  1.00 44.42           O  
ANISOU 1329  O   VAL A 128     4192   8103   4582  -1113   -481    256
ATOM   1330  CB  VAL A 128      26.797 121.908 -20.477  1.00 49.73           C  
ANISOU 1330  CB  VAL A 128     4312   9479   5104  -1040   -366     29
ATOM   1331  CG1 VAL A 128      27.578 123.228 -20.457  1.00 51.81           C  
ANISOU 1331  CG1 VAL A 128     4312  10008   5365   -863   -343   -124
ATOM   1332  CG2 VAL A 128      25.356 122.159 -20.954  1.00 52.13           C  
ANISOU 1332  CG2 VAL A 128     4615   9880   5312  -1341   -420    109
ATOM   1333  H   VAL A 128      26.702 120.867 -23.189  1.00 47.62           H  
ATOM   1334  HA  VAL A 128      28.557 120.738 -20.903  1.00 47.83           H  
ATOM   1335  HB  VAL A 128      26.732 121.586 -19.437  1.00 49.73           H  
ATOM   1336 HG11 VAL A 128      27.044 123.983 -19.880  1.00 51.81           H  
ATOM   1337 HG12 VAL A 128      28.551 123.101 -19.988  1.00 51.81           H  
ATOM   1338 HG13 VAL A 128      27.732 123.627 -21.459  1.00 51.81           H  
ATOM   1339 HG21 VAL A 128      24.869 122.899 -20.321  1.00 52.13           H  
ATOM   1340 HG22 VAL A 128      25.331 122.547 -21.970  1.00 52.13           H  
ATOM   1341 HG23 VAL A 128      24.749 121.255 -20.920  1.00 52.13           H  
ATOM   1342  N   ILE A 129      27.399 118.764 -19.874  1.00 45.13           N  
ANISOU 1342  N   ILE A 129     4215   8220   4711   -890   -356    173
ATOM   1343  CA  ILE A 129      26.890 117.521 -19.288  1.00 45.17           C  
ANISOU 1343  CA  ILE A 129     4405   8016   4742   -996   -359    262
ATOM   1344  C   ILE A 129      26.476 117.794 -17.825  1.00 44.07           C  
ANISOU 1344  C   ILE A 129     4186   8029   4531  -1092   -290    245
ATOM   1345  O   ILE A 129      26.993 118.745 -17.234  1.00 47.41           O  
ANISOU 1345  O   ILE A 129     4428   8673   4911  -1013   -224    131
ATOM   1346  CB  ILE A 129      27.959 116.392 -19.399  1.00 43.05           C  
ANISOU 1346  CB  ILE A 129     4304   7466   4589   -805   -356    274
ATOM   1347  CG1 ILE A 129      29.230 116.649 -18.546  1.00 43.48           C  
ANISOU 1347  CG1 ILE A 129     4289   7545   4686   -593   -289    190
ATOM   1348  CD1 ILE A 129      30.202 115.466 -18.480  1.00 42.47           C  
ANISOU 1348  CD1 ILE A 129     4321   7157   4659   -438   -281    212
ATOM   1349  CG2 ILE A 129      28.288 116.076 -20.872  1.00 43.87           C  
ANISOU 1349  CG2 ILE A 129     4478   7461   4730   -736   -420    286
ATOM   1350  H   ILE A 129      28.125 119.233 -19.347  1.00 45.13           H  
ATOM   1351  HA  ILE A 129      26.004 117.219 -19.843  1.00 45.17           H  
ATOM   1352  HB  ILE A 129      27.506 115.486 -18.998  1.00 43.05           H  
ATOM   1353 HG13 ILE A 129      28.955 116.870 -17.516  1.00 43.48           H  
ATOM   1354 HG12 ILE A 129      29.750 117.536 -18.902  1.00 43.48           H  
ATOM   1355 HD11 ILE A 129      31.028 115.702 -17.811  1.00 42.47           H  
ATOM   1356 HD12 ILE A 129      29.708 114.575 -18.096  1.00 42.47           H  
ATOM   1357 HD13 ILE A 129      30.628 115.225 -19.452  1.00 42.47           H  
ATOM   1358 HG21 ILE A 129      28.924 115.197 -20.968  1.00 43.87           H  
ATOM   1359 HG22 ILE A 129      27.382 115.865 -21.437  1.00 43.87           H  
ATOM   1360 HG23 ILE A 129      28.792 116.908 -21.362  1.00 43.87           H  
ATOM   1361  N   PRO A 130      25.604 116.963 -17.205  1.00 46.09           N  
ANISOU 1361  N   PRO A 130     4565   8175   4770  -1263   -310    350
ATOM   1362  CA  PRO A 130      25.319 116.989 -15.759  1.00 45.51           C  
ANISOU 1362  CA  PRO A 130     4425   8263   4603  -1376   -250    348
ATOM   1363  C   PRO A 130      26.582 116.879 -14.880  1.00 45.92           C  
ANISOU 1363  C   PRO A 130     4447   8298   4704  -1153   -164    231
ATOM   1364  O   PRO A 130      27.446 116.042 -15.146  1.00 42.33           O  
ANISOU 1364  O   PRO A 130     4116   7596   4374   -959   -171    224
ATOM   1365  CB  PRO A 130      24.416 115.769 -15.503  1.00 45.63           C  
ANISOU 1365  CB  PRO A 130     4623   8081   4633  -1563   -330    511
ATOM   1366  CG  PRO A 130      23.805 115.420 -16.845  1.00 46.06           C  
ANISOU 1366  CG  PRO A 130     4781   7961   4759  -1618   -432    577
ATOM   1367  CD  PRO A 130      24.771 115.971 -17.890  1.00 44.14           C  
ANISOU 1367  CD  PRO A 130     4517   7663   4593  -1363   -405    467
ATOM   1368  HA  PRO A 130      24.782 117.913 -15.540  1.00 45.51           H  
ATOM   1369  HB3 PRO A 130      23.655 115.966 -14.750  1.00 45.63           H  
ATOM   1370  HB2 PRO A 130      24.990 114.907 -15.155  1.00 45.63           H  
ATOM   1371  HG3 PRO A 130      22.843 115.920 -16.945  1.00 46.06           H  
ATOM   1372  HG2 PRO A 130      23.632 114.351 -16.958  1.00 46.06           H  
ATOM   1373  HD2 PRO A 130      25.392 115.166 -18.280  1.00 44.14           H  
ATOM   1374  HD3 PRO A 130      24.216 116.411 -18.719  1.00 44.14           H  
ATOM   1375  N   ALA A 131      26.658 117.694 -13.814  1.00 48.06           N  
ANISOU 1375  N   ALA A 131     4543   8847   4869  -1193    -84    128
ATOM   1376  CA  ALA A 131      27.713 117.637 -12.795  1.00 49.88           C  
ANISOU 1376  CA  ALA A 131     4734   9076   5144  -1008     -5     -8
ATOM   1377  C   ALA A 131      27.544 116.435 -11.847  1.00 49.55           C  
ANISOU 1377  C   ALA A 131     4857   8856   5115  -1061     -6     77
ATOM   1378  O   ALA A 131      28.530 115.957 -11.286  1.00 49.16           O  
ANISOU 1378  O   ALA A 131     4852   8673   5153   -883     31      1
ATOM   1379  CB  ALA A 131      27.659 118.927 -11.960  1.00 51.90           C  
ANISOU 1379  CB  ALA A 131     4733   9713   5275  -1046     82   -180
ATOM   1380  H   ALA A 131      25.922 118.375 -13.679  1.00 48.06           H  
ATOM   1381  HA  ALA A 131      28.685 117.561 -13.281  1.00 49.88           H  
ATOM   1382  HB1 ALA A 131      28.452 118.949 -11.211  1.00 51.90           H  
ATOM   1383  HB2 ALA A 131      27.785 119.810 -12.586  1.00 51.90           H  
ATOM   1384  HB3 ALA A 131      26.707 119.029 -11.436  1.00 51.90           H  
ATOM   1385  N   ASN A 132      26.305 115.934 -11.704  1.00 51.02           N  
ANISOU 1385  N   ASN A 132     5126   9043   5218  -1314    -62    240
ATOM   1386  CA  ASN A 132      25.928 114.733 -10.965  1.00 50.89           C  
ANISOU 1386  CA  ASN A 132     5265   8853   5218  -1380    -94    349
ATOM   1387  C   ASN A 132      24.660 114.118 -11.577  1.00 51.12           C  
ANISOU 1387  C   ASN A 132     5422   8764   5238  -1605   -216    555
ATOM   1388  O   ASN A 132      23.982 114.738 -12.398  1.00 49.35           O  
ANISOU 1388  O   ASN A 132     5155   8625   4972  -1736   -262    604
ATOM   1389  CB  ASN A 132      25.819 115.030  -9.445  1.00 53.35           C  
ANISOU 1389  CB  ASN A 132     5472   9410   5390  -1477    -18    283
ATOM   1390  CG  ASN A 132      26.315 113.882  -8.554  1.00 53.09           C  
ANISOU 1390  CG  ASN A 132     5579   9176   5417  -1422    -28    323
ATOM   1391  OD1 ASN A 132      26.065 112.709  -8.827  1.00 49.53           O  
ANISOU 1391  OD1 ASN A 132     5307   8429   5082  -1397   -114    451
ATOM   1392  ND2 ASN A 132      27.055 114.210  -7.496  1.00 54.92           N  
ANISOU 1392  ND2 ASN A 132     5716   9575   5576  -1395     59    189
ATOM   1393  H   ASN A 132      25.561 116.384 -12.219  1.00 51.02           H  
ATOM   1394  HA  ASN A 132      26.720 114.006 -11.135  1.00 50.89           H  
ATOM   1395  HB3 ASN A 132      24.789 115.267  -9.172  1.00 53.35           H  
ATOM   1396  HB2 ASN A 132      26.400 115.920  -9.197  1.00 53.35           H  
ATOM   1397 HD22 ASN A 132      27.413 113.475  -6.900  1.00 54.92           H  
ATOM   1398 HD21 ASN A 132      27.271 115.177  -7.303  1.00 54.92           H  
ATOM   1399  N   ALA A 133      24.335 112.891 -11.143  1.00 48.56           N  
ANISOU 1399  N   ALA A 133     5252   8232   4967  -1642   -281    670
ATOM   1400  CA  ALA A 133      23.133 112.140 -11.492  1.00 48.10           C  
ANISOU 1400  CA  ALA A 133     5331   8005   4938  -1834   -426    866
ATOM   1401  C   ALA A 133      21.883 112.709 -10.794  1.00 51.19           C  
ANISOU 1401  C   ALA A 133     5647   8655   5147  -2165   -470    994
ATOM   1402  O   ALA A 133      21.977 113.468  -9.828  1.00 52.81           O  
ANISOU 1402  O   ALA A 133     5689   9198   5178  -2253   -372    923
ATOM   1403  CB  ALA A 133      23.340 110.689 -11.030  1.00 48.63           C  
ANISOU 1403  CB  ALA A 133     5541   7840   5097  -1783   -484    939
ATOM   1404  H   ALA A 133      24.932 112.484 -10.435  1.00 48.56           H  
ATOM   1405  HA  ALA A 133      22.989 112.167 -12.574  1.00 48.10           H  
ATOM   1406  HB1 ALA A 133      22.478 110.064 -11.262  1.00 48.63           H  
ATOM   1407  HB2 ALA A 133      24.200 110.242 -11.530  1.00 48.63           H  
ATOM   1408  HB3 ALA A 133      23.509 110.630  -9.954  1.00 48.63           H  
ATOM   1409  N   GLY A 134      20.708 112.319 -11.305  1.00 50.74           N  
ANISOU 1409  N   GLY A 134     5707   8438   5134  -2355   -624   1177
ATOM   1410  CA  GLY A 134      19.385 112.715 -10.834  1.00 52.87           C  
ANISOU 1410  CA  GLY A 134     5956   8884   5247  -2711   -710   1364
ATOM   1411  C   GLY A 134      18.829 113.975 -11.511  1.00 54.07           C  
ANISOU 1411  C   GLY A 134     6013   9216   5315  -2896   -721   1380
ATOM   1412  O   GLY A 134      17.765 114.445 -11.110  1.00 56.17           O  
ANISOU 1412  O   GLY A 134     6261   9635   5445  -3224   -799   1548
ATOM   1413  H   GLY A 134      20.721 111.653 -12.068  1.00 50.74           H  
ATOM   1414  HA3 GLY A 134      19.390 112.857  -9.752  1.00 52.87           H  
ATOM   1415  HA2 GLY A 134      18.702 111.890 -11.036  1.00 52.87           H  
ATOM   1416  N   LEU A 135      19.538 114.530 -12.513  1.00 53.92           N  
ANISOU 1416  N   LEU A 135     5929   9190   5369  -2699   -651   1214
ATOM   1417  CA  LEU A 135      19.219 115.806 -13.160  1.00 56.83           C  
ANISOU 1417  CA  LEU A 135     6161   9795   5639  -2847   -635   1187
ATOM   1418  C   LEU A 135      18.101 115.679 -14.222  1.00 56.15           C  
ANISOU 1418  C   LEU A 135     6195   9525   5613  -3080   -807   1358
ATOM   1419  O   LEU A 135      17.438 116.675 -14.510  1.00 57.03           O  
ANISOU 1419  O   LEU A 135     6207   9880   5584  -3360   -828   1427
ATOM   1420  CB  LEU A 135      20.521 116.339 -13.818  1.00 56.70           C  
ANISOU 1420  CB  LEU A 135     6033   9828   5683  -2557   -525    966
ATOM   1421  CG  LEU A 135      20.519 117.850 -14.151  1.00 61.45           C  
ANISOU 1421  CG  LEU A 135     6377  10857   6115  -2637   -425    850
ATOM   1422  CD1 LEU A 135      20.506 118.732 -12.890  1.00 63.64           C  
ANISOU 1422  CD1 LEU A 135     6498  11483   6201  -2745   -320    805
ATOM   1423  CD2 LEU A 135      21.705 118.242 -15.041  1.00 59.87           C  
ANISOU 1423  CD2 LEU A 135     6081  10661   6006  -2320   -350    649
ATOM   1424  H   LEU A 135      20.402 114.082 -12.781  1.00 53.92           H  
ATOM   1425  HA  LEU A 135      18.883 116.496 -12.386  1.00 56.83           H  
ATOM   1426  HB3 LEU A 135      20.728 115.765 -14.723  1.00 56.70           H  
ATOM   1427  HB2 LEU A 135      21.369 116.145 -13.157  1.00 56.70           H  
ATOM   1428  HG  LEU A 135      19.623 118.067 -14.724  1.00 61.45           H  
ATOM   1429 HD11 LEU A 135      20.563 119.789 -13.151  1.00 63.64           H  
ATOM   1430 HD12 LEU A 135      19.596 118.599 -12.308  1.00 63.64           H  
ATOM   1431 HD13 LEU A 135      21.354 118.506 -12.242  1.00 63.64           H  
ATOM   1432 HD21 LEU A 135      21.662 119.297 -15.314  1.00 59.87           H  
ATOM   1433 HD22 LEU A 135      22.651 118.076 -14.528  1.00 59.87           H  
ATOM   1434 HD23 LEU A 135      21.710 117.670 -15.968  1.00 59.87           H  
ATOM   1435  N   GLY A 136      17.862 114.475 -14.775  1.00 53.01           N  
ANISOU 1435  N   GLY A 136     6003   8707   5431  -2969   -930   1407
ATOM   1436  CA  GLY A 136      16.816 114.182 -15.756  1.00 53.85           C  
ANISOU 1436  CA  GLY A 136     6235   8583   5644  -3145  -1105   1525
ATOM   1437  C   GLY A 136      17.177 114.697 -17.152  1.00 53.02           C  
ANISOU 1437  C   GLY A 136     6077   8469   5598  -3022  -1074   1370
ATOM   1438  O   GLY A 136      16.930 115.863 -17.460  1.00 53.65           O  
ANISOU 1438  O   GLY A 136     6015   8819   5549  -3178  -1040   1350
ATOM   1439  H   GLY A 136      18.433 113.697 -14.478  1.00 53.01           H  
ATOM   1440  HA3 GLY A 136      15.881 114.640 -15.435  1.00 53.85           H  
ATOM   1441  HA2 GLY A 136      16.636 113.108 -15.784  1.00 53.85           H  
ATOM   1442  N   THR A 137      17.767 113.825 -17.983  1.00 50.99           N  
ANISOU 1442  N   THR A 137     5929   7918   5526  -2753  -1090   1259
ATOM   1443  CA  THR A 137      18.395 114.179 -19.260  1.00 50.11           C  
ANISOU 1443  CA  THR A 137     5770   7810   5460  -2590  -1047   1096
ATOM   1444  C   THR A 137      17.616 113.699 -20.498  1.00 52.17           C  
ANISOU 1444  C   THR A 137     6157   7802   5864  -2676  -1203   1103
ATOM   1445  O   THR A 137      17.955 114.118 -21.604  1.00 50.76           O  
ANISOU 1445  O   THR A 137     5926   7672   5688  -2613  -1184    983
ATOM   1446  CB  THR A 137      19.829 113.601 -19.286  1.00 47.48           C  
ANISOU 1446  CB  THR A 137     5449   7388   5204  -2237   -942    944
ATOM   1447  OG1 THR A 137      19.804 112.188 -19.272  1.00 46.48           O  
ANISOU 1447  OG1 THR A 137     5492   6932   5237  -2141  -1017    971
ATOM   1448  CG2 THR A 137      20.720 114.116 -18.146  1.00 49.53           C  
ANISOU 1448  CG2 THR A 137     5572   7903   5344  -2126   -790    894
ATOM   1449  H   THR A 137      17.913 112.879 -17.656  1.00 50.99           H  
ATOM   1450  HA  THR A 137      18.475 115.264 -19.341  1.00 50.11           H  
ATOM   1451  HB  THR A 137      20.301 113.895 -20.226  1.00 47.48           H  
ATOM   1452  HG1 THR A 137      20.640 111.871 -19.589  1.00 46.48           H  
ATOM   1453 HG21 THR A 137      21.748 113.784 -18.278  1.00 49.53           H  
ATOM   1454 HG22 THR A 137      20.728 115.205 -18.120  1.00 49.53           H  
ATOM   1455 HG23 THR A 137      20.382 113.760 -17.172  1.00 49.53           H  
ATOM   1456  N   TRP A 138      16.584 112.852 -20.348  1.00 53.91           N  
ANISOU 1456  N   TRP A 138     6540   7736   6209  -2816  -1367   1237
ATOM   1457  CA  TRP A 138      15.775 112.338 -21.457  1.00 55.07           C  
ANISOU 1457  CA  TRP A 138     6818   7578   6527  -2897  -1540   1229
ATOM   1458  C   TRP A 138      14.633 113.326 -21.778  1.00 56.47           C  
ANISOU 1458  C   TRP A 138     6959   7877   6622  -3247  -1634   1342
ATOM   1459  O   TRP A 138      13.452 113.014 -21.628  1.00 57.47           O  
ANISOU 1459  O   TRP A 138     7206   7802   6829  -3498  -1819   1513
ATOM   1460  CB  TRP A 138      15.194 110.961 -21.070  1.00 55.24           C  
ANISOU 1460  CB  TRP A 138     7029   7201   6760  -2872  -1704   1308
ATOM   1461  CG  TRP A 138      16.135 109.812 -20.832  1.00 54.12           C  
ANISOU 1461  CG  TRP A 138     6926   6919   6718  -2550  -1632   1191
ATOM   1462  CD1 TRP A 138      17.473 109.790 -21.050  1.00 51.27           C  
ANISOU 1462  CD1 TRP A 138     6480   6699   6302  -2284  -1454   1019
ATOM   1463  NE1 TRP A 138      17.983 108.556 -20.698  1.00 49.69           N  
ANISOU 1463  NE1 TRP A 138     6348   6312   6218  -2068  -1443    964
ATOM   1464  CE2 TRP A 138      16.998 107.720 -20.215  1.00 51.44           C  
ANISOU 1464  CE2 TRP A 138     6695   6261   6588  -2166  -1622   1088
ATOM   1465  CD2 TRP A 138      15.800 108.489 -20.313  1.00 53.03           C  
ANISOU 1465  CD2 TRP A 138     6921   6470   6759  -2471  -1753   1245
ATOM   1466  CE3 TRP A 138      14.599 107.863 -19.900  1.00 55.85           C  
ANISOU 1466  CE3 TRP A 138     7413   6546   7262  -2632  -1976   1418
ATOM   1467  CZ3 TRP A 138      14.593 106.541 -19.412  1.00 54.48           C  
ANISOU 1467  CZ3 TRP A 138     7329   6107   7263  -2463  -2058   1413
ATOM   1468  CH2 TRP A 138      15.794 105.817 -19.305  1.00 53.15           C  
ANISOU 1468  CH2 TRP A 138     7116   5965   7113  -2157  -1910   1235
ATOM   1469  CZ2 TRP A 138      17.005 106.409 -19.705  1.00 51.43           C  
ANISOU 1469  CZ2 TRP A 138     6782   6012   6748  -2016  -1691   1079
ATOM   1470  H   TRP A 138      16.357 112.526 -19.417  1.00 53.91           H  
ATOM   1471  HA  TRP A 138      16.383 112.218 -22.356  1.00 55.07           H  
ATOM   1472  HB3 TRP A 138      14.526 110.640 -21.867  1.00 55.24           H  
ATOM   1473  HB2 TRP A 138      14.577 111.061 -20.176  1.00 55.24           H  
ATOM   1474  HD1 TRP A 138      18.044 110.620 -21.434  1.00 51.27           H  
ATOM   1475  HE1 TRP A 138      18.966 108.324 -20.771  1.00 49.69           H  
ATOM   1476  HE3 TRP A 138      13.670 108.409 -19.953  1.00 55.85           H  
ATOM   1477  HZ3 TRP A 138      13.661 106.087 -19.108  1.00 54.48           H  
ATOM   1478  HH2 TRP A 138      15.789 104.808 -18.917  1.00 53.15           H  
ATOM   1479  HZ2 TRP A 138      17.927 105.860 -19.618  1.00 51.43           H  
ATOM   1480  N   ARG A 139      15.010 114.538 -22.213  1.00 56.48           N  
ANISOU 1480  N   ARG A 139     6790   8199   6472  -3265  -1520   1246
ATOM   1481  CA  ARG A 139      14.127 115.634 -22.596  1.00 59.39           C  
ANISOU 1481  CA  ARG A 139     7084   8740   6739  -3586  -1583   1320
ATOM   1482  C   ARG A 139      14.812 116.569 -23.594  1.00 58.21           C  
ANISOU 1482  C   ARG A 139     6770   8848   6500  -3489  -1478   1140
ATOM   1483  O   ARG A 139      16.033 116.702 -23.566  1.00 57.52           O  
ANISOU 1483  O   ARG A 139     6617   8835   6405  -3184  -1351    987
ATOM   1484  CB  ARG A 139      13.555 116.350 -21.357  1.00 61.27           C  
ANISOU 1484  CB  ARG A 139     7220   9284   6776  -3860  -1549   1502
ATOM   1485  CG  ARG A 139      14.584 116.988 -20.408  1.00 60.34           C  
ANISOU 1485  CG  ARG A 139     6935   9493   6500  -3678  -1344   1429
ATOM   1486  CD  ARG A 139      13.885 117.719 -19.251  1.00 63.74           C  
ANISOU 1486  CD  ARG A 139     7232  10286   6702  -3991  -1307   1574
ATOM   1487  NE  ARG A 139      14.665 117.656 -18.010  1.00 64.26           N  
ANISOU 1487  NE  ARG A 139     7241  10497   6677  -3865  -1186   1568
ATOM   1488  CZ  ARG A 139      14.347 118.275 -16.862  1.00 65.15           C  
ANISOU 1488  CZ  ARG A 139     7206  10983   6564  -4078  -1111   1641
ATOM   1489  NH1 ARG A 139      13.297 119.106 -16.784  1.00 65.99           N  
ANISOU 1489  NH1 ARG A 139     7192  11385   6497  -4440  -1135   1735
ATOM   1490  NH2 ARG A 139      15.086 118.049 -15.771  1.00 63.23           N1+
ANISOU 1490  NH2 ARG A 139     6923  10842   6258  -3939  -1005   1604
ATOM   1491  H   ARG A 139      16.003 114.716 -22.295  1.00 56.48           H  
ATOM   1492  HA  ARG A 139      13.297 115.179 -23.134  1.00 59.39           H  
ATOM   1493  HB3 ARG A 139      12.980 115.627 -20.783  1.00 61.27           H  
ATOM   1494  HB2 ARG A 139      12.847 117.114 -21.683  1.00 61.27           H  
ATOM   1495  HG3 ARG A 139      15.208 117.698 -20.951  1.00 60.34           H  
ATOM   1496  HG2 ARG A 139      15.255 116.219 -20.023  1.00 60.34           H  
ATOM   1497  HD3 ARG A 139      12.919 117.259 -19.039  1.00 63.74           H  
ATOM   1498  HD2 ARG A 139      13.683 118.755 -19.522  1.00 63.74           H  
ATOM   1499  HE  ARG A 139      15.466 117.035 -18.010  1.00 64.26           H  
ATOM   1500 HH12 ARG A 139      13.064 119.562 -15.914  1.00 65.99           H  
ATOM   1501 HH11 ARG A 139      12.734 119.284 -17.603  1.00 65.99           H  
ATOM   1502 HH22 ARG A 139      14.860 118.496 -14.895  1.00 63.23           H  
ATOM   1503 HH21 ARG A 139      15.883 117.424 -15.806  1.00 63.23           H  
ATOM   1504  N   THR A 140      14.022 117.222 -24.462  1.00 60.03           N  
ANISOU 1504  N   THR A 140     6930   9221   6658  -3764  -1542   1172
ATOM   1505  CA  THR A 140      14.488 118.105 -25.538  1.00 61.07           C  
ANISOU 1505  CA  THR A 140     6910   9576   6717  -3695  -1479   1009
ATOM   1506  C   THR A 140      15.163 119.391 -25.033  1.00 62.71           C  
ANISOU 1506  C   THR A 140     6855  10262   6712  -3654  -1309    964
ATOM   1507  O   THR A 140      16.164 119.807 -25.611  1.00 63.39           O  
ANISOU 1507  O   THR A 140     6824  10492   6769  -3397  -1213    808
ATOM   1508  CB  THR A 140      13.305 118.460 -26.478  1.00 62.97           C  
ANISOU 1508  CB  THR A 140     7178   9767   6982  -3999  -1625   1035
ATOM   1509  OG1 THR A 140      12.275 119.169 -25.811  1.00 62.73           O  
ANISOU 1509  OG1 THR A 140     7108   9890   6837  -4381  -1681   1237
ATOM   1510  CG2 THR A 140      12.696 117.237 -27.168  1.00 63.01           C  
ANISOU 1510  CG2 THR A 140     7425   9282   7234  -3965  -1794    998
ATOM   1511  H   THR A 140      13.024 117.068 -24.403  1.00 60.03           H  
ATOM   1512  HA  THR A 140      15.230 117.557 -26.119  1.00 61.07           H  
ATOM   1513  HB  THR A 140      13.676 119.120 -27.263  1.00 62.97           H  
ATOM   1514  HG1 THR A 140      12.611 120.015 -25.555  1.00 62.73           H  
ATOM   1515 HG21 THR A 140      11.906 117.527 -27.861  1.00 63.01           H  
ATOM   1516 HG22 THR A 140      13.449 116.685 -27.731  1.00 63.01           H  
ATOM   1517 HG23 THR A 140      12.263 116.561 -26.435  1.00 63.01           H  
ATOM   1518  N   GLU A 141      14.603 120.020 -23.986  1.00 63.82           N  
ANISOU 1518  N   GLU A 141     6894  10653   6701  -3909  -1283   1097
ATOM   1519  CA  GLU A 141      15.020 121.307 -23.433  1.00 65.58           C  
ANISOU 1519  CA  GLU A 141     6841  11354   6722  -3891  -1126   1029
ATOM   1520  C   GLU A 141      14.846 121.309 -21.908  1.00 65.14           C  
ANISOU 1520  C   GLU A 141     6744  11461   6547  -4011  -1062   1142
ATOM   1521  O   GLU A 141      13.973 120.622 -21.380  1.00 66.82           O  
ANISOU 1521  O   GLU A 141     7115  11490   6784  -4242  -1168   1331
ATOM   1522  CB  GLU A 141      14.287 122.489 -24.117  1.00 70.49           C  
ANISOU 1522  CB  GLU A 141     7282  12293   7209  -4175  -1151   1023
ATOM   1523  CG  GLU A 141      14.391 122.573 -25.656  1.00 72.34           C  
ANISOU 1523  CG  GLU A 141     7531  12425   7530  -4097  -1220    905
ATOM   1524  CD  GLU A 141      13.547 123.712 -26.235  1.00 78.28           C  
ANISOU 1524  CD  GLU A 141     8192  13361   8189  -4477  -1305    958
ATOM   1525  OE1 GLU A 141      13.760 124.862 -25.794  1.00 80.83           O  
ANISOU 1525  OE1 GLU A 141     8271  14126   8317  -4657  -1226    966
ATOM   1526  OE2 GLU A 141      12.702 123.418 -27.112  1.00 80.91           O1-
ANISOU 1526  OE2 GLU A 141     8691  13407   8646  -4603  -1452    978
ATOM   1527  H   GLU A 141      13.804 119.584 -23.546  1.00 63.82           H  
ATOM   1528  HA  GLU A 141      16.087 121.414 -23.623  1.00 65.58           H  
ATOM   1529  HB3 GLU A 141      14.660 123.422 -23.692  1.00 70.49           H  
ATOM   1530  HB2 GLU A 141      13.233 122.439 -23.852  1.00 70.49           H  
ATOM   1531  HG3 GLU A 141      14.052 121.649 -26.121  1.00 72.34           H  
ATOM   1532  HG2 GLU A 141      15.430 122.716 -25.956  1.00 72.34           H  
ATOM   1533  N   ALA A 142      15.665 122.100 -21.200  1.00 64.95           N  
ANISOU 1533  N   ALA A 142     6495  11790   6393  -3856   -898   1019
ATOM   1534  CA  ALA A 142      15.626 122.266 -19.746  1.00 68.75           C  
ANISOU 1534  CA  ALA A 142     6893  12504   6726  -3965   -813   1079
ATOM   1535  C   ALA A 142      16.298 123.574 -19.315  1.00 70.26           C  
ANISOU 1535  C   ALA A 142     6760  13180   6755  -3858   -644    889
ATOM   1536  O   ALA A 142      17.040 124.177 -20.090  1.00 69.16           O  
ANISOU 1536  O   ALA A 142     6490  13126   6661  -3613   -597    715
ATOM   1537  CB  ALA A 142      16.239 121.037 -19.056  1.00 65.04           C  
ANISOU 1537  CB  ALA A 142     6612  11720   6381  -3735   -805   1106
ATOM   1538  H   ALA A 142      16.361 122.641 -21.699  1.00 64.95           H  
ATOM   1539  HA  ALA A 142      14.579 122.344 -19.444  1.00 68.75           H  
ATOM   1540  HB1 ALA A 142      16.226 121.140 -17.971  1.00 65.04           H  
ATOM   1541  HB2 ALA A 142      15.695 120.125 -19.299  1.00 65.04           H  
ATOM   1542  HB3 ALA A 142      17.273 120.893 -19.368  1.00 65.04           H  
ATOM   1543  N   VAL A 143      16.059 123.982 -18.058  1.00 70.64           N  
ANISOU 1543  N   VAL A 143     6676  13548   6618  -4036   -561    917
ATOM   1544  CA  VAL A 143      16.740 125.079 -17.369  1.00 71.41           C  
ANISOU 1544  CA  VAL A 143     6453  14111   6568  -3923   -395    703
ATOM   1545  C   VAL A 143      17.339 124.493 -16.085  1.00 70.07           C  
ANISOU 1545  C   VAL A 143     6320  13905   6399  -3748   -307    657
ATOM   1546  O   VAL A 143      16.611 123.960 -15.246  1.00 69.91           O  
ANISOU 1546  O   VAL A 143     6408  13863   6290  -3985   -337    825
ATOM   1547  CB  VAL A 143      15.780 126.275 -17.112  1.00 76.72           C  
ANISOU 1547  CB  VAL A 143     6873  15306   6971  -4335   -355    731
ATOM   1548  CG1 VAL A 143      16.470 127.437 -16.369  1.00 77.47           C  
ANISOU 1548  CG1 VAL A 143     6596  15904   6937  -4175   -183    449
ATOM   1549  CG2 VAL A 143      15.157 126.807 -18.413  1.00 77.57           C  
ANISOU 1549  CG2 VAL A 143     6993  15400   7081  -4584   -471    828
ATOM   1550  H   VAL A 143      15.442 123.420 -17.490  1.00 70.64           H  
ATOM   1551  HA  VAL A 143      17.563 125.442 -17.985  1.00 71.41           H  
ATOM   1552  HB  VAL A 143      14.962 125.926 -16.480  1.00 76.72           H  
ATOM   1553 HG11 VAL A 143      15.783 128.270 -16.217  1.00 77.47           H  
ATOM   1554 HG12 VAL A 143      16.826 127.140 -15.382  1.00 77.47           H  
ATOM   1555 HG13 VAL A 143      17.325 127.811 -16.934  1.00 77.47           H  
ATOM   1556 HG21 VAL A 143      14.562 127.701 -18.230  1.00 77.57           H  
ATOM   1557 HG22 VAL A 143      15.922 127.067 -19.144  1.00 77.57           H  
ATOM   1558 HG23 VAL A 143      14.494 126.072 -18.862  1.00 77.57           H  
ATOM   1559  N   PHE A 144      18.669 124.591 -15.956  1.00 66.14           N  
ANISOU 1559  N   PHE A 144     5734  13395   6002  -3344   -213    436
ATOM   1560  CA  PHE A 144      19.471 124.103 -14.835  1.00 67.82           C  
ANISOU 1560  CA  PHE A 144     5979  13546   6244  -3137   -130    357
ATOM   1561  C   PHE A 144      20.339 125.242 -14.296  1.00 70.01           C  
ANISOU 1561  C   PHE A 144     5937  14219   6446  -2943     18     70
ATOM   1562  O   PHE A 144      20.608 126.203 -15.012  1.00 66.33           O  
ANISOU 1562  O   PHE A 144     5282  13907   6014  -2792     37    -86
ATOM   1563  CB  PHE A 144      20.373 122.947 -15.318  1.00 63.75           C  
ANISOU 1563  CB  PHE A 144     5716  12527   5978  -2800   -183    369
ATOM   1564  CG  PHE A 144      19.653 121.731 -15.875  1.00 62.12           C  
ANISOU 1564  CG  PHE A 144     5815  11909   5879  -2935   -328    602
ATOM   1565  CD1 PHE A 144      18.655 121.086 -15.117  1.00 63.49           C  
ANISOU 1565  CD1 PHE A 144     6123  12019   5981  -3212   -389    801
ATOM   1566  CE1 PHE A 144      17.999 119.953 -15.631  1.00 63.17           C  
ANISOU 1566  CE1 PHE A 144     6354  11573   6075  -3304   -542    995
ATOM   1567  CZ  PHE A 144      18.354 119.442 -16.895  1.00 61.58           C  
ANISOU 1567  CZ  PHE A 144     6283  11051   6063  -3124   -616    966
ATOM   1568  CE2 PHE A 144      19.352 120.082 -17.654  1.00 60.60           C  
ANISOU 1568  CE2 PHE A 144     6031  11013   5981  -2866   -545    778
ATOM   1569  CD2 PHE A 144      19.991 121.232 -17.151  1.00 61.26           C  
ANISOU 1569  CD2 PHE A 144     5856  11470   5950  -2766   -412    611
ATOM   1570  H   PHE A 144      19.178 125.066 -16.690  1.00 66.14           H  
ATOM   1571  HA  PHE A 144      18.831 123.761 -14.020  1.00 67.82           H  
ATOM   1572  HB3 PHE A 144      21.000 122.597 -14.497  1.00 63.75           H  
ATOM   1573  HB2 PHE A 144      21.064 123.322 -16.074  1.00 63.75           H  
ATOM   1574  HD1 PHE A 144      18.390 121.453 -14.137  1.00 63.49           H  
ATOM   1575  HE1 PHE A 144      17.243 119.463 -15.039  1.00 63.17           H  
ATOM   1576  HZ  PHE A 144      17.862 118.562 -17.280  1.00 61.58           H  
ATOM   1577  HE2 PHE A 144      19.622 119.695 -18.626  1.00 60.60           H  
ATOM   1578  HD2 PHE A 144      20.748 121.722 -17.745  1.00 61.26           H  
ATOM   1579  N   SER A 145      20.845 125.099 -13.062  1.00 73.01           N  
ANISOU 1579  N   SER A 145     6251  14760   6730  -2944    114    -10
ATOM   1580  CA  SER A 145      21.894 125.950 -12.495  1.00 74.61           C  
ANISOU 1580  CA  SER A 145     6182  15249   6918  -2691    246   -321
ATOM   1581  C   SER A 145      23.229 125.697 -13.228  1.00 70.69           C  
ANISOU 1581  C   SER A 145     5773  14387   6698  -2230    217   -437
ATOM   1582  O   SER A 145      23.511 124.566 -13.628  1.00 66.77           O  
ANISOU 1582  O   SER A 145     5565  13442   6362  -2105    147   -301
ATOM   1583  CB  SER A 145      22.026 125.615 -10.994  1.00 80.16           C  
ANISOU 1583  CB  SER A 145     6848  16128   7482  -2777    341   -379
ATOM   1584  OG  SER A 145      23.015 126.400 -10.356  1.00 81.67           O  
ANISOU 1584  OG  SER A 145     6870  16407   7755  -2436    442   -688
ATOM   1585  H   SER A 145      20.583 124.282 -12.531  1.00 73.01           H  
ATOM   1586  HA  SER A 145      21.607 126.996 -12.602  1.00 74.61           H  
ATOM   1587  HB3 SER A 145      22.273 124.562 -10.851  1.00 80.16           H  
ATOM   1588  HB2 SER A 145      21.075 125.790 -10.489  1.00 80.16           H  
ATOM   1589  HG  SER A 145      23.003 126.209  -9.430  1.00 81.67           H  
ATOM   1590  N   GLU A 146      24.054 126.747 -13.386  1.00 69.14           N  
ANISOU 1590  N   GLU A 146     5326  14386   6558  -1986    258   -680
ATOM   1591  CA  GLU A 146      25.413 126.693 -13.945  1.00 69.31           C  
ANISOU 1591  CA  GLU A 146     5422  14080   6834  -1571    208   -765
ATOM   1592  C   GLU A 146      26.360 125.760 -13.155  1.00 66.38           C  
ANISOU 1592  C   GLU A 146     5232  13396   6593  -1357    232   -791
ATOM   1593  O   GLU A 146      27.274 125.187 -13.744  1.00 63.63           O  
ANISOU 1593  O   GLU A 146     5081  12652   6441  -1118    163   -730
ATOM   1594  CB  GLU A 146      25.946 128.147 -14.095  1.00 72.59           C  
ANISOU 1594  CB  GLU A 146     5516  14766   7299  -1331    232  -1034
ATOM   1595  CG  GLU A 146      26.978 128.642 -13.055  1.00 76.22           C  
ANISOU 1595  CG  GLU A 146     5819  15306   7835  -1059    315  -1312
ATOM   1596  CD  GLU A 146      27.254 130.139 -13.192  1.00 78.45           C  
ANISOU 1596  CD  GLU A 146     5718  15963   8126   -889    348  -1611
ATOM   1597  OE1 GLU A 146      26.773 130.891 -12.313  1.00 81.64           O  
ANISOU 1597  OE1 GLU A 146     5869  16748   8402   -945    464  -1844
ATOM   1598  OE2 GLU A 146      27.926 130.511 -14.180  1.00 79.52           O1-
ANISOU 1598  OE2 GLU A 146     5797  16023   8393   -699    254  -1622
ATOM   1599  H   GLU A 146      23.740 127.648 -13.047  1.00 69.14           H  
ATOM   1600  HA  GLU A 146      25.309 126.273 -14.948  1.00 69.31           H  
ATOM   1601  HB3 GLU A 146      25.116 128.851 -14.154  1.00 72.59           H  
ATOM   1602  HB2 GLU A 146      26.425 128.218 -15.073  1.00 72.59           H  
ATOM   1603  HG3 GLU A 146      27.922 128.104 -13.154  1.00 76.22           H  
ATOM   1604  HG2 GLU A 146      26.609 128.453 -12.046  1.00 76.22           H  
ATOM   1605  N   GLU A 147      26.112 125.587 -11.844  1.00 65.89           N  
ANISOU 1605  N   GLU A 147     5093  13539   6403  -1467    330   -881
ATOM   1606  CA AGLU A 147      26.851 124.720 -10.925  0.58 65.17           C  
ANISOU 1606  CA AGLU A 147     5153  13198   6411  -1302    358   -920
ATOM   1607  CA BGLU A 147      26.581 124.798 -10.841  0.42 65.75           C  
ANISOU 1607  CA BGLU A 147     5225  13287   6471  -1322    362   -916
ATOM   1608  C   GLU A 147      26.455 123.233 -11.072  1.00 62.31           C  
ANISOU 1608  C   GLU A 147     5145  12430   6102  -1405    281   -633
ATOM   1609  O   GLU A 147      27.260 122.354 -10.766  1.00 59.98           O  
ANISOU 1609  O   GLU A 147     5015  11833   5941  -1222    276   -633
ATOM   1610  CB AGLU A 147      26.542 125.226  -9.492  0.58 68.35           C  
ANISOU 1610  CB AGLU A 147     5354  13980   6634  -1418    484  -1111
ATOM   1611  CB BGLU A 147      26.210 125.158  -9.381  0.42 69.61           C  
ANISOU 1611  CB BGLU A 147     5532  14165   6751  -1499    483  -1064
ATOM   1612  CG AGLU A 147      27.164 124.453  -8.304  0.58 67.55           C  
ANISOU 1612  CG AGLU A 147     5370  13683   6612  -1269    525  -1193
ATOM   1613  CG BGLU A 147      24.942 124.491  -8.840  0.42 70.51           C  
ANISOU 1613  CG BGLU A 147     5774  14366   6650  -1905    477   -820
ATOM   1614  CD AGLU A 147      28.695 124.494  -8.226  0.58 66.70           C  
ANISOU 1614  CD AGLU A 147     5228  13354   6760   -845    518  -1419
ATOM   1615  CD BGLU A 147      24.114 125.392  -7.944  0.42 74.95           C  
ANISOU 1615  CD BGLU A 147     6062  15501   6913  -2211    579   -924
ATOM   1616  OE1AGLU A 147      29.309 125.307  -8.951  0.58 66.97           O  
ANISOU 1616  OE1AGLU A 147     5147  13374   6924   -636    472  -1513
ATOM   1617  OE1BGLU A 147      24.580 126.497  -7.585  0.42 77.71           O  
ANISOU 1617  OE1BGLU A 147     6102  16204   7221  -2087    678  -1236
ATOM   1618  OE2AGLU A 147      29.228 123.710  -7.411  0.58 64.31           O1-
ANISOU 1618  OE2AGLU A 147     5016  12886   6531   -728    547  -1498
ATOM   1619  OE2BGLU A 147      22.969 125.005  -7.625  0.42 76.42           O1-
ANISOU 1619  OE2BGLU A 147     6335  15796   6905  -2587    551   -690
ATOM   1620  H   GLU A 147      25.335 126.101 -11.452  1.00 65.89           H  
ATOM   1621  HA AGLU A 147      27.919 124.814 -11.131  0.58 65.17           H  
ATOM   1622  HA BGLU A 147      27.650 124.968 -10.971  0.42 65.75           H  
ATOM   1623  HB3AGLU A 147      25.460 125.229  -9.348  0.58 68.35           H  
ATOM   1624  HB3BGLU A 147      26.115 126.240  -9.290  0.42 69.61           H  
ATOM   1625  HB2AGLU A 147      26.838 126.274  -9.418  0.58 68.35           H  
ATOM   1626  HB2BGLU A 147      27.049 124.920  -8.727  0.42 69.61           H  
ATOM   1627  HG3AGLU A 147      26.836 123.414  -8.302  0.58 67.55           H  
ATOM   1628  HG3BGLU A 147      25.213 123.588  -8.294  0.42 70.51           H  
ATOM   1629  HG2AGLU A 147      26.786 124.881  -7.375  0.58 67.55           H  
ATOM   1630  HG2BGLU A 147      24.329 124.150  -9.674  0.42 70.51           H  
ATOM   1631  N   ALA A 148      25.243 122.952 -11.584  1.00 58.98           N  
ANISOU 1631  N   ALA A 148     4827  11994   5589  -1688    211   -403
ATOM   1632  CA  ALA A 148      24.739 121.611 -11.899  1.00 56.25           C  
ANISOU 1632  CA  ALA A 148     4791  11274   5307  -1790    117   -147
ATOM   1633  C   ALA A 148      25.152 121.146 -13.313  1.00 56.13           C  
ANISOU 1633  C   ALA A 148     4952  10876   5500  -1571     29    -82
ATOM   1634  O   ALA A 148      24.726 120.074 -13.746  1.00 54.79           O  
ANISOU 1634  O   ALA A 148     5027  10378   5413  -1601    -46     86
ATOM   1635  CB  ALA A 148      23.202 121.651 -11.831  1.00 56.32           C  
ANISOU 1635  CB  ALA A 148     4832  11415   5152  -2187     59     59
ATOM   1636  H   ALA A 148      24.654 123.730 -11.846  1.00 58.98           H  
ATOM   1637  HA  ALA A 148      25.111 120.891 -11.168  1.00 56.25           H  
ATOM   1638  HB1 ALA A 148      22.772 120.659 -11.967  1.00 56.32           H  
ATOM   1639  HB2 ALA A 148      22.865 122.014 -10.859  1.00 56.32           H  
ATOM   1640  HB3 ALA A 148      22.773 122.301 -12.593  1.00 56.32           H  
ATOM   1641  N   LEU A 149      25.986 121.932 -14.016  1.00 56.83           N  
ANISOU 1641  N   LEU A 149     4901  11025   5665  -1353     33   -223
ATOM   1642  CA  LEU A 149      26.502 121.684 -15.358  1.00 53.64           C  
ANISOU 1642  CA  LEU A 149     4623  10346   5413  -1181    -52   -165
ATOM   1643  C   LEU A 149      28.033 121.778 -15.373  1.00 54.08           C  
ANISOU 1643  C   LEU A 149     4655  10265   5628   -825    -42   -302
ATOM   1644  O   LEU A 149      28.626 122.573 -14.645  1.00 55.89           O  
ANISOU 1644  O   LEU A 149     4695  10680   5860   -692     21   -490
ATOM   1645  CB  LEU A 149      25.878 122.690 -16.351  1.00 55.71           C  
ANISOU 1645  CB  LEU A 149     4753  10806   5610  -1297    -99   -155
ATOM   1646  CG  LEU A 149      24.365 122.517 -16.609  1.00 56.58           C  
ANISOU 1646  CG  LEU A 149     4901  11016   5581  -1672   -140      2
ATOM   1647  CD1 LEU A 149      23.823 123.735 -17.374  1.00 58.92           C  
ANISOU 1647  CD1 LEU A 149     5004  11588   5796  -1786   -167    -36
ATOM   1648  CD2 LEU A 149      24.046 121.209 -17.354  1.00 54.76           C  
ANISOU 1648  CD2 LEU A 149     4968  10398   5442  -1740   -234    189
ATOM   1649  H   LEU A 149      26.308 122.780 -13.569  1.00 56.83           H  
ATOM   1650  HA  LEU A 149      26.247 120.670 -15.662  1.00 53.64           H  
ATOM   1651  HB3 LEU A 149      26.401 122.634 -17.307  1.00 55.71           H  
ATOM   1652  HB2 LEU A 149      26.063 123.699 -15.979  1.00 55.71           H  
ATOM   1653  HG  LEU A 149      23.843 122.490 -15.652  1.00 56.58           H  
ATOM   1654 HD11 LEU A 149      22.767 123.624 -17.614  1.00 58.92           H  
ATOM   1655 HD12 LEU A 149      23.932 124.640 -16.777  1.00 58.92           H  
ATOM   1656 HD13 LEU A 149      24.360 123.892 -18.308  1.00 58.92           H  
ATOM   1657 HD21 LEU A 149      22.981 121.130 -17.570  1.00 54.76           H  
ATOM   1658 HD22 LEU A 149      24.580 121.147 -18.301  1.00 54.76           H  
ATOM   1659 HD23 LEU A 149      24.313 120.332 -16.764  1.00 54.76           H  
ATOM   1660  N   ILE A 150      28.658 120.967 -16.239  1.00 52.03           N  
ANISOU 1660  N   ILE A 150     4588   9681   5500   -681   -113   -208
ATOM   1661  CA  ILE A 150      30.090 120.920 -16.527  1.00 52.89           C  
ANISOU 1661  CA  ILE A 150     4724   9606   5766   -375   -138   -273
ATOM   1662  C   ILE A 150      30.243 121.026 -18.043  1.00 51.07           C  
ANISOU 1662  C   ILE A 150     4523   9310   5570   -325   -232   -198
ATOM   1663  O   ILE A 150      29.654 120.224 -18.764  1.00 49.14           O  
ANISOU 1663  O   ILE A 150     4432   8941   5299   -463   -275    -67
ATOM   1664  CB  ILE A 150      30.701 119.599 -15.980  1.00 53.19           C  
ANISOU 1664  CB  ILE A 150     4995   9318   5897   -299   -131   -198
ATOM   1665  CG1 ILE A 150      30.543 119.459 -14.456  1.00 57.30           C  
ANISOU 1665  CG1 ILE A 150     5486   9907   6380   -345    -45   -278
ATOM   1666  CD1 ILE A 150      31.349 120.449 -13.611  1.00 57.63           C  
ANISOU 1666  CD1 ILE A 150     5316  10123   6457   -173      5   -496
ATOM   1667  CG2 ILE A 150      32.166 119.352 -16.408  1.00 55.24           C  
ANISOU 1667  CG2 ILE A 150     5316   9361   6311    -27   -178   -216
ATOM   1668  H   ILE A 150      28.080 120.333 -16.777  1.00 52.03           H  
ATOM   1669  HA  ILE A 150      30.599 121.772 -16.073  1.00 52.89           H  
ATOM   1670  HB  ILE A 150      30.123 118.780 -16.411  1.00 53.19           H  
ATOM   1671 HG13 ILE A 150      30.839 118.454 -14.182  1.00 57.30           H  
ATOM   1672 HG12 ILE A 150      29.494 119.535 -14.183  1.00 57.30           H  
ATOM   1673 HD11 ILE A 150      31.204 120.225 -12.556  1.00 57.63           H  
ATOM   1674 HD12 ILE A 150      32.417 120.385 -13.817  1.00 57.63           H  
ATOM   1675 HD13 ILE A 150      31.033 121.478 -13.776  1.00 57.63           H  
ATOM   1676 HG21 ILE A 150      32.567 118.454 -15.936  1.00 55.24           H  
ATOM   1677 HG22 ILE A 150      32.258 119.207 -17.485  1.00 55.24           H  
ATOM   1678 HG23 ILE A 150      32.808 120.187 -16.131  1.00 55.24           H  
ATOM   1679  N   GLN A 151      31.067 121.971 -18.522  1.00 50.68           N  
ANISOU 1679  N   GLN A 151     4320   9351   5585   -125   -273   -293
ATOM   1680  CA  GLN A 151      31.379 122.135 -19.939  1.00 51.31           C  
ANISOU 1680  CA  GLN A 151     4425   9373   5698    -49   -375   -221
ATOM   1681  C   GLN A 151      32.315 121.010 -20.403  1.00 50.69           C  
ANISOU 1681  C   GLN A 151     4584   8958   5716     70   -420   -106
ATOM   1682  O   GLN A 151      33.396 120.840 -19.841  1.00 52.14           O  
ANISOU 1682  O   GLN A 151     4833   8976   6003    224   -401   -132
ATOM   1683  CB  GLN A 151      32.057 123.506 -20.148  1.00 53.70           C  
ANISOU 1683  CB  GLN A 151     4494   9850   6058    153   -429   -343
ATOM   1684  CG  GLN A 151      32.341 123.848 -21.629  1.00 52.17           C  
ANISOU 1684  CG  GLN A 151     4309   9645   5868    197   -546   -253
ATOM   1685  CD  GLN A 151      32.959 125.235 -21.823  1.00 55.84           C  
ANISOU 1685  CD  GLN A 151     4523  10304   6387    384   -622   -363
ATOM   1686  OE1 GLN A 151      33.494 125.831 -20.891  1.00 59.39           O  
ANISOU 1686  OE1 GLN A 151     4792  10868   6907    528   -592   -529
ATOM   1687  NE2 GLN A 151      32.890 125.755 -23.049  1.00 53.81           N  
ANISOU 1687  NE2 GLN A 151     4245  10093   6105    393   -731   -285
ATOM   1688  H   GLN A 151      31.524 122.590 -17.868  1.00 50.68           H  
ATOM   1689  HA  GLN A 151      30.455 122.105 -20.511  1.00 51.31           H  
ATOM   1690  HB3 GLN A 151      32.985 123.549 -19.576  1.00 53.70           H  
ATOM   1691  HB2 GLN A 151      31.420 124.283 -19.727  1.00 53.70           H  
ATOM   1692  HG3 GLN A 151      31.410 123.799 -22.195  1.00 52.17           H  
ATOM   1693  HG2 GLN A 151      33.018 123.119 -22.074  1.00 52.17           H  
ATOM   1694 HE22 GLN A 151      33.250 126.683 -23.216  1.00 53.81           H  
ATOM   1695 HE21 GLN A 151      32.432 125.251 -23.793  1.00 53.81           H  
ATOM   1696  N   VAL A 152      31.903 120.276 -21.447  1.00 50.52           N  
ANISOU 1696  N   VAL A 152     4684   8857   5654    -19   -479      8
ATOM   1697  CA  VAL A 152      32.754 119.353 -22.197  1.00 50.16           C  
ANISOU 1697  CA  VAL A 152     4833   8562   5664     70   -526    110
ATOM   1698  C   VAL A 152      33.221 120.076 -23.478  1.00 53.20           C  
ANISOU 1698  C   VAL A 152     5168   9015   6032    138   -632    153
ATOM   1699  O   VAL A 152      32.428 120.805 -24.079  1.00 51.43           O  
ANISOU 1699  O   VAL A 152     4832   8983   5724     28   -664    134
ATOM   1700  CB  VAL A 152      31.973 118.062 -22.583  1.00 50.19           C  
ANISOU 1700  CB  VAL A 152     5034   8407   5629    -97   -497    186
ATOM   1701  CG1 VAL A 152      31.713 117.186 -21.353  1.00 50.33           C  
ANISOU 1701  CG1 VAL A 152     5104   8352   5668   -154   -413    164
ATOM   1702  CG2 VAL A 152      30.661 118.281 -23.359  1.00 50.13           C  
ANISOU 1702  CG2 VAL A 152     5010   8510   5529   -303   -528    201
ATOM   1703  H   VAL A 152      31.005 120.497 -21.857  1.00 50.52           H  
ATOM   1704  HA  VAL A 152      33.597 119.055 -21.576  1.00 50.16           H  
ATOM   1705  HB  VAL A 152      32.623 117.473 -23.234  1.00 50.19           H  
ATOM   1706 HG11 VAL A 152      31.203 116.262 -21.628  1.00 50.33           H  
ATOM   1707 HG12 VAL A 152      32.641 116.904 -20.865  1.00 50.33           H  
ATOM   1708 HG13 VAL A 152      31.098 117.712 -20.627  1.00 50.33           H  
ATOM   1709 HG21 VAL A 152      30.162 117.331 -23.551  1.00 50.13           H  
ATOM   1710 HG22 VAL A 152      29.961 118.907 -22.807  1.00 50.13           H  
ATOM   1711 HG23 VAL A 152      30.844 118.737 -24.330  1.00 50.13           H  
ATOM   1712  N   PRO A 153      34.482 119.878 -23.928  1.00 52.57           N  
ANISOU 1712  N   PRO A 153     5158   8793   6022    310   -700    220
ATOM   1713  CA  PRO A 153      34.961 120.292 -25.258  1.00 55.11           C  
ANISOU 1713  CA  PRO A 153     5436   9193   6311    365   -819    284
ATOM   1714  C   PRO A 153      34.078 119.768 -26.411  1.00 53.03           C  
ANISOU 1714  C   PRO A 153     5252   8978   5919    165   -822    324
ATOM   1715  O   PRO A 153      33.596 118.636 -26.356  1.00 52.59           O  
ANISOU 1715  O   PRO A 153     5350   8791   5841     48   -757    337
ATOM   1716  CB  PRO A 153      36.374 119.705 -25.367  1.00 56.34           C  
ANISOU 1716  CB  PRO A 153     5724   9138   6546    519   -882    391
ATOM   1717  CG  PRO A 153      36.840 119.490 -23.939  1.00 55.98           C  
ANISOU 1717  CG  PRO A 153     5756   8914   6601    575   -796    353
ATOM   1718  CD  PRO A 153      35.562 119.294 -23.132  1.00 54.33           C  
ANISOU 1718  CD  PRO A 153     5505   8787   6349    436   -678    249
ATOM   1719  HA  PRO A 153      35.006 121.383 -25.278  1.00 55.11           H  
ATOM   1720  HB3 PRO A 153      37.041 120.370 -25.914  1.00 56.34           H  
ATOM   1721  HB2 PRO A 153      36.368 118.740 -25.880  1.00 56.34           H  
ATOM   1722  HG3 PRO A 153      37.349 120.390 -23.591  1.00 55.98           H  
ATOM   1723  HG2 PRO A 153      37.537 118.659 -23.836  1.00 55.98           H  
ATOM   1724  HD2 PRO A 153      35.362 118.231 -22.986  1.00 54.33           H  
ATOM   1725  HD3 PRO A 153      35.654 119.765 -22.152  1.00 54.33           H  
ATOM   1726  N   SER A 154      33.865 120.599 -27.441  1.00 55.62           N  
ANISOU 1726  N   SER A 154     5465   9496   6174    129   -904    324
ATOM   1727  CA  SER A 154      32.998 120.306 -28.585  1.00 54.88           C  
ANISOU 1727  CA  SER A 154     5422   9466   5962    -63   -920    331
ATOM   1728  C   SER A 154      33.762 119.769 -29.815  1.00 55.44           C  
ANISOU 1728  C   SER A 154     5592   9505   5970    -35  -1002    420
ATOM   1729  O   SER A 154      33.129 119.495 -30.835  1.00 56.17           O  
ANISOU 1729  O   SER A 154     5708   9677   5957   -175  -1031    405
ATOM   1730  CB  SER A 154      32.214 121.591 -28.933  1.00 56.67           C  
ANISOU 1730  CB  SER A 154     5454   9954   6126   -163   -954    264
ATOM   1731  OG  SER A 154      33.046 122.623 -29.430  1.00 57.57           O  
ANISOU 1731  OG  SER A 154     5402  10218   6253     -4  -1054    274
ATOM   1732  H   SER A 154      34.294 121.514 -27.423  1.00 55.62           H  
ATOM   1733  HA  SER A 154      32.275 119.542 -28.307  1.00 54.88           H  
ATOM   1734  HB3 SER A 154      31.678 121.957 -28.057  1.00 56.67           H  
ATOM   1735  HB2 SER A 154      31.453 121.373 -29.684  1.00 56.67           H  
ATOM   1736  HG  SER A 154      32.504 123.361 -29.663  1.00 57.57           H  
ATOM   1737  N   ASP A 155      35.094 119.591 -29.725  1.00 56.30           N  
ANISOU 1737  N   ASP A 155     5756   9500   6134    131  -1045    511
ATOM   1738  CA  ASP A 155      35.949 119.065 -30.798  1.00 58.87           C  
ANISOU 1738  CA  ASP A 155     6184   9808   6375    130  -1119    621
ATOM   1739  C   ASP A 155      35.897 117.522 -30.863  1.00 56.18           C  
ANISOU 1739  C   ASP A 155     6037   9315   5994     31  -1032    625
ATOM   1740  O   ASP A 155      36.134 116.963 -31.933  1.00 56.04           O  
ANISOU 1740  O   ASP A 155     6091   9343   5858    -38  -1066    669
ATOM   1741  CB  ASP A 155      37.417 119.522 -30.570  1.00 60.86           C  
ANISOU 1741  CB  ASP A 155     6417  10005   6700    325  -1232    749
ATOM   1742  CG  ASP A 155      38.113 118.974 -29.315  1.00 61.13           C  
ANISOU 1742  CG  ASP A 155     6555   9801   6870    432  -1176    778
ATOM   1743  OD1 ASP A 155      37.651 119.320 -28.208  1.00 59.68           O  
ANISOU 1743  OD1 ASP A 155     6312   9569   6796    487  -1101    675
ATOM   1744  OD2 ASP A 155      39.096 118.219 -29.475  1.00 65.17           O1-
ANISOU 1744  OD2 ASP A 155     7207  10189   7365    442  -1204    900
ATOM   1745  H   ASP A 155      35.552 119.823 -28.854  1.00 56.30           H  
ATOM   1746  HA  ASP A 155      35.607 119.463 -31.755  1.00 58.87           H  
ATOM   1747  HB3 ASP A 155      37.453 120.611 -30.523  1.00 60.86           H  
ATOM   1748  HB2 ASP A 155      38.015 119.248 -31.440  1.00 60.86           H  
ATOM   1749  N   ILE A 156      35.566 116.840 -29.749  1.00 55.46           N  
ANISOU 1749  N   ILE A 156     6014   9067   5991     22   -922    569
ATOM   1750  CA  ILE A 156      35.348 115.392 -29.692  1.00 52.34           C  
ANISOU 1750  CA  ILE A 156     5776   8534   5577    -62   -840    546
ATOM   1751  C   ILE A 156      33.949 115.050 -30.269  1.00 51.42           C  
ANISOU 1751  C   ILE A 156     5669   8472   5395   -231   -817    435
ATOM   1752  O   ILE A 156      33.076 115.922 -30.257  1.00 48.43           O  
ANISOU 1752  O   ILE A 156     5188   8209   5005   -297   -846    385
ATOM   1753  CB  ILE A 156      35.480 114.896 -28.220  1.00 51.96           C  
ANISOU 1753  CB  ILE A 156     5793   8301   5650     -8   -749    531
ATOM   1754  CG1 ILE A 156      34.517 115.562 -27.207  1.00 51.07           C  
ANISOU 1754  CG1 ILE A 156     5609   8203   5593    -64   -698    442
ATOM   1755  CD1 ILE A 156      34.210 114.671 -25.995  1.00 49.54           C  
ANISOU 1755  CD1 ILE A 156     5479   7851   5492    -39   -611    424
ATOM   1756  CG2 ILE A 156      36.939 115.011 -27.731  1.00 53.17           C  
ANISOU 1756  CG2 ILE A 156     5944   8372   5887    156   -783    623
ATOM   1757  H   ILE A 156      35.384 117.368 -28.908  1.00 55.46           H  
ATOM   1758  HA  ILE A 156      36.123 114.917 -30.293  1.00 52.34           H  
ATOM   1759  HB  ILE A 156      35.241 113.832 -28.227  1.00 51.96           H  
ATOM   1760 HG13 ILE A 156      33.566 115.821 -27.671  1.00 51.07           H  
ATOM   1761 HG12 ILE A 156      34.947 116.503 -26.867  1.00 51.07           H  
ATOM   1762 HD11 ILE A 156      33.577 115.196 -25.280  1.00 49.54           H  
ATOM   1763 HD12 ILE A 156      33.687 113.764 -26.300  1.00 49.54           H  
ATOM   1764 HD13 ILE A 156      35.117 114.368 -25.475  1.00 49.54           H  
ATOM   1765 HG21 ILE A 156      37.077 114.533 -26.761  1.00 53.17           H  
ATOM   1766 HG22 ILE A 156      37.628 114.532 -28.427  1.00 53.17           H  
ATOM   1767 HG23 ILE A 156      37.250 116.052 -27.632  1.00 53.17           H  
ATOM   1768  N   PRO A 157      33.710 113.814 -30.779  1.00 49.70           N  
ANISOU 1768  N   PRO A 157     5566   8179   5138   -308   -774    383
ATOM   1769  CA  PRO A 157      32.403 113.357 -31.295  1.00 48.56           C  
ANISOU 1769  CA  PRO A 157     5435   8056   4961   -454   -775    257
ATOM   1770  C   PRO A 157      31.220 113.582 -30.334  1.00 46.72           C  
ANISOU 1770  C   PRO A 157     5198   7716   4839   -514   -743    207
ATOM   1771  O   PRO A 157      31.393 113.549 -29.115  1.00 46.71           O  
ANISOU 1771  O   PRO A 157     5228   7592   4928   -455   -687    242
ATOM   1772  CB  PRO A 157      32.573 111.855 -31.572  1.00 51.32           C  
ANISOU 1772  CB  PRO A 157     5893   8333   5273   -479   -729    194
ATOM   1773  CG  PRO A 157      34.066 111.652 -31.757  1.00 51.90           C  
ANISOU 1773  CG  PRO A 157     6003   8403   5313   -378   -714    319
ATOM   1774  CD  PRO A 157      34.729 112.776 -30.962  1.00 49.60           C  
ANISOU 1774  CD  PRO A 157     5662   8066   5117   -263   -729    428
ATOM   1775  HA  PRO A 157      32.221 113.887 -32.232  1.00 48.56           H  
ATOM   1776  HB3 PRO A 157      32.004 111.530 -32.443  1.00 51.32           H  
ATOM   1777  HB2 PRO A 157      32.235 111.254 -30.727  1.00 51.32           H  
ATOM   1778  HG3 PRO A 157      34.311 111.768 -32.813  1.00 51.90           H  
ATOM   1779  HG2 PRO A 157      34.401 110.662 -31.450  1.00 51.90           H  
ATOM   1780  HD2 PRO A 157      35.050 112.403 -29.991  1.00 49.60           H  
ATOM   1781  HD3 PRO A 157      35.606 113.144 -31.495  1.00 49.60           H  
ATOM   1782  N   LEU A 158      30.017 113.798 -30.891  1.00 48.63           N  
ANISOU 1782  N   LEU A 158     5399   8013   5063   -650   -787    134
ATOM   1783  CA  LEU A 158      28.785 114.060 -30.139  1.00 48.93           C  
ANISOU 1783  CA  LEU A 158     5419   7990   5182   -748   -782    123
ATOM   1784  C   LEU A 158      28.355 112.847 -29.297  1.00 48.51           C  
ANISOU 1784  C   LEU A 158     5485   7710   5236   -747   -733    108
ATOM   1785  O   LEU A 158      27.929 113.034 -28.160  1.00 46.39           O  
ANISOU 1785  O   LEU A 158     5208   7388   5030   -753   -702    160
ATOM   1786  CB  LEU A 158      27.677 114.490 -31.127  1.00 52.71           C  
ANISOU 1786  CB  LEU A 158     5870   8529   5630   -923   -853     45
ATOM   1787  CG  LEU A 158      26.451 115.190 -30.485  1.00 54.85           C  
ANISOU 1787  CG  LEU A 158     6089   8809   5942  -1073   -874     66
ATOM   1788  CD1 LEU A 158      25.894 116.269 -31.427  1.00 58.05           C  
ANISOU 1788  CD1 LEU A 158     6409   9374   6273  -1221   -953     16
ATOM   1789  CD2 LEU A 158      25.326 114.213 -30.096  1.00 55.99           C  
ANISOU 1789  CD2 LEU A 158     6362   8710   6202  -1161   -880     47
ATOM   1790  H   LEU A 158      29.954 113.814 -31.898  1.00 48.63           H  
ATOM   1791  HA  LEU A 158      28.988 114.886 -29.457  1.00 48.93           H  
ATOM   1792  HB3 LEU A 158      27.356 113.649 -31.745  1.00 52.71           H  
ATOM   1793  HB2 LEU A 158      28.134 115.193 -31.826  1.00 52.71           H  
ATOM   1794  HG  LEU A 158      26.779 115.706 -29.581  1.00 54.85           H  
ATOM   1795 HD11 LEU A 158      25.054 116.790 -30.972  1.00 58.05           H  
ATOM   1796 HD12 LEU A 158      26.649 117.021 -31.660  1.00 58.05           H  
ATOM   1797 HD13 LEU A 158      25.549 115.837 -32.366  1.00 58.05           H  
ATOM   1798 HD21 LEU A 158      24.483 114.743 -29.652  1.00 55.99           H  
ATOM   1799 HD22 LEU A 158      24.952 113.672 -30.965  1.00 55.99           H  
ATOM   1800 HD23 LEU A 158      25.651 113.477 -29.365  1.00 55.99           H  
ATOM   1801  N   GLN A 159      28.531 111.618 -29.815  1.00 47.78           N  
ANISOU 1801  N   GLN A 159     5489   7505   5159   -746   -731     24
ATOM   1802  CA  GLN A 159      28.284 110.372 -29.085  1.00 50.67           C  
ANISOU 1802  CA  GLN A 159     5957   7657   5639   -732   -701     -8
ATOM   1803  C   GLN A 159      29.343 110.119 -28.000  1.00 46.94           C  
ANISOU 1803  C   GLN A 159     5504   7138   5194   -606   -625     77
ATOM   1804  O   GLN A 159      28.998 109.578 -26.953  1.00 47.40           O  
ANISOU 1804  O   GLN A 159     5610   7057   5345   -608   -604     98
ATOM   1805  CB  GLN A 159      28.318 109.176 -30.054  1.00 53.54           C  
ANISOU 1805  CB  GLN A 159     6386   7944   6012   -734   -710   -151
ATOM   1806  CG  GLN A 159      27.090 109.079 -30.978  1.00 61.63           C  
ANISOU 1806  CG  GLN A 159     7415   8935   7066   -869   -798   -270
ATOM   1807  CD  GLN A 159      27.099 107.803 -31.825  1.00 65.93           C  
ANISOU 1807  CD  GLN A 159     8021   9354   7674   -858   -813   -456
ATOM   1808  OE1 GLN A 159      27.953 106.934 -31.665  1.00 71.47           O  
ANISOU 1808  OE1 GLN A 159     8754  10014   8389   -755   -749   -495
ATOM   1809  NE2 GLN A 159      26.147 107.679 -32.747  1.00 70.62           N  
ANISOU 1809  NE2 GLN A 159     8626   9890   8317   -966   -900   -589
ATOM   1810  H   GLN A 159      28.896 111.542 -30.753  1.00 47.78           H  
ATOM   1811  HA  GLN A 159      27.304 110.421 -28.607  1.00 50.67           H  
ATOM   1812  HB3 GLN A 159      28.370 108.254 -29.469  1.00 53.54           H  
ATOM   1813  HB2 GLN A 159      29.232 109.204 -30.650  1.00 53.54           H  
ATOM   1814  HG3 GLN A 159      27.047 109.946 -31.638  1.00 61.63           H  
ATOM   1815  HG2 GLN A 159      26.176 109.086 -30.382  1.00 61.63           H  
ATOM   1816 HE22 GLN A 159      26.129 106.855 -33.330  1.00 70.62           H  
ATOM   1817 HE21 GLN A 159      25.467 108.416 -32.889  1.00 70.62           H  
ATOM   1818  N   SER A 160      30.607 110.529 -28.225  1.00 43.40           N  
ANISOU 1818  N   SER A 160     5020   6802   4667   -505   -598    135
ATOM   1819  CA  SER A 160      31.698 110.406 -27.255  1.00 42.12           C  
ANISOU 1819  CA  SER A 160     4870   6593   4542   -390   -541    218
ATOM   1820  C   SER A 160      31.492 111.349 -26.062  1.00 40.33           C  
ANISOU 1820  C   SER A 160     4578   6381   4363   -387   -530    267
ATOM   1821  O   SER A 160      31.750 110.937 -24.937  1.00 39.22           O  
ANISOU 1821  O   SER A 160     4473   6141   4290   -357   -483    286
ATOM   1822  CB  SER A 160      33.051 110.734 -27.919  1.00 44.31           C  
ANISOU 1822  CB  SER A 160     5132   6959   4744   -295   -544    287
ATOM   1823  OG  SER A 160      33.470 109.676 -28.755  1.00 47.90           O  
ANISOU 1823  OG  SER A 160     5650   7417   5134   -317   -532    241
ATOM   1824  H   SER A 160      30.819 110.973 -29.106  1.00 43.40           H  
ATOM   1825  HA  SER A 160      31.724 109.385 -26.870  1.00 42.12           H  
ATOM   1826  HB3 SER A 160      33.822 110.860 -27.159  1.00 44.31           H  
ATOM   1827  HB2 SER A 160      33.018 111.663 -28.485  1.00 44.31           H  
ATOM   1828  HG  SER A 160      34.323 109.888 -29.102  1.00 47.90           H  
ATOM   1829  N   ALA A 161      30.982 112.571 -26.306  1.00 40.57           N  
ANISOU 1829  N   ALA A 161     4499   6566   4349   -427   -571    275
ATOM   1830  CA  ALA A 161      30.652 113.584 -25.303  1.00 39.61           C  
ANISOU 1830  CA  ALA A 161     4282   6522   4248   -444   -554    295
ATOM   1831  C   ALA A 161      29.353 113.256 -24.544  1.00 39.59           C  
ANISOU 1831  C   ALA A 161     4327   6426   4288   -582   -544    289
ATOM   1832  O   ALA A 161      29.239 113.601 -23.368  1.00 40.40           O  
ANISOU 1832  O   ALA A 161     4402   6533   4413   -585   -502    312
ATOM   1833  CB  ALA A 161      30.456 114.924 -26.029  1.00 42.60           C  
ANISOU 1833  CB  ALA A 161     4518   7111   4559   -488   -605    284
ATOM   1834  H   ALA A 161      30.815 112.822 -27.272  1.00 40.57           H  
ATOM   1835  HA  ALA A 161      31.475 113.676 -24.592  1.00 39.61           H  
ATOM   1836  HB1 ALA A 161      30.244 115.727 -25.324  1.00 42.60           H  
ATOM   1837  HB2 ALA A 161      31.355 115.206 -26.576  1.00 42.60           H  
ATOM   1838  HB3 ALA A 161      29.635 114.884 -26.746  1.00 42.60           H  
ATOM   1839  N   ALA A 162      28.400 112.566 -25.198  1.00 39.85           N  
ANISOU 1839  N   ALA A 162     4430   6379   4334   -701   -597    258
ATOM   1840  CA  ALA A 162      27.133 112.118 -24.618  1.00 41.11           C  
ANISOU 1840  CA  ALA A 162     4650   6416   4552   -845   -630    273
ATOM   1841  C   ALA A 162      27.296 110.879 -23.725  1.00 41.17           C  
ANISOU 1841  C   ALA A 162     4755   6247   4642   -785   -594    293
ATOM   1842  O   ALA A 162      26.402 110.608 -22.932  1.00 40.90           O  
ANISOU 1842  O   ALA A 162     4746   6150   4645   -885   -615    345
ATOM   1843  CB  ALA A 162      26.172 111.729 -25.755  1.00 41.63           C  
ANISOU 1843  CB  ALA A 162     4776   6394   4646   -956   -716    212
ATOM   1844  H   ALA A 162      28.563 112.341 -26.170  1.00 39.85           H  
ATOM   1845  HA  ALA A 162      26.693 112.923 -24.029  1.00 41.11           H  
ATOM   1846  HB1 ALA A 162      25.185 111.475 -25.366  1.00 41.63           H  
ATOM   1847  HB2 ALA A 162      26.034 112.544 -26.461  1.00 41.63           H  
ATOM   1848  HB3 ALA A 162      26.539 110.870 -26.319  1.00 41.63           H  
ATOM   1849  N   THR A 163      28.419 110.150 -23.842  1.00 41.26           N  
ANISOU 1849  N   THR A 163     4809   6198   4668   -636   -545    263
ATOM   1850  CA  THR A 163      28.739 108.937 -23.087  1.00 40.96           C  
ANISOU 1850  CA  THR A 163     4854   6004   4705   -572   -510    263
ATOM   1851  C   THR A 163      30.020 109.105 -22.246  1.00 45.23           C  
ANISOU 1851  C   THR A 163     5374   6580   5232   -444   -428    297
ATOM   1852  O   THR A 163      30.511 108.110 -21.720  1.00 42.92           O  
ANISOU 1852  O   THR A 163     5140   6177   4990   -389   -392    296
ATOM   1853  CB  THR A 163      28.798 107.702 -24.032  1.00 43.49           C  
ANISOU 1853  CB  THR A 163     5245   6220   5059   -526   -521    175
ATOM   1854  OG1 THR A 163      29.885 107.783 -24.936  1.00 41.26           O  
ANISOU 1854  OG1 THR A 163     4933   6057   4689   -453   -491    155
ATOM   1855  CG2 THR A 163      27.502 107.431 -24.814  1.00 42.78           C  
ANISOU 1855  CG2 THR A 163     5189   6043   5023   -634   -614    107
ATOM   1856  H   THR A 163      29.101 110.451 -24.523  1.00 41.26           H  
ATOM   1857  HA  THR A 163      27.947 108.737 -22.367  1.00 40.96           H  
ATOM   1858  HB  THR A 163      28.984 106.818 -23.420  1.00 43.49           H  
ATOM   1859  HG1 THR A 163      29.697 108.466 -25.565  1.00 41.26           H  
ATOM   1860 HG21 THR A 163      27.601 106.544 -25.440  1.00 42.78           H  
ATOM   1861 HG22 THR A 163      26.670 107.257 -24.136  1.00 42.78           H  
ATOM   1862 HG23 THR A 163      27.230 108.263 -25.464  1.00 42.78           H  
ATOM   1863  N   LEU A 164      30.558 110.332 -22.103  1.00 41.52           N  
ANISOU 1863  N   LEU A 164     4812   6256   4707   -396   -410    318
ATOM   1864  CA  LEU A 164      31.841 110.607 -21.444  1.00 41.89           C  
ANISOU 1864  CA  LEU A 164     4842   6309   4766   -261   -356    335
ATOM   1865  C   LEU A 164      31.727 110.622 -19.912  1.00 39.98           C  
ANISOU 1865  C   LEU A 164     4585   6049   4558   -269   -311    340
ATOM   1866  O   LEU A 164      32.666 110.216 -19.227  1.00 38.85           O  
ANISOU 1866  O   LEU A 164     4475   5832   4455   -184   -266    339
ATOM   1867  CB  LEU A 164      32.331 112.013 -21.877  1.00 44.45           C  
ANISOU 1867  CB  LEU A 164     5060   6782   5048   -191   -377    342
ATOM   1868  CG  LEU A 164      33.825 112.312 -21.613  1.00 47.32           C  
ANISOU 1868  CG  LEU A 164     5412   7119   5449    -35   -360    363
ATOM   1869  CD1 LEU A 164      34.762 111.345 -22.355  1.00 47.93           C  
ANISOU 1869  CD1 LEU A 164     5605   7071   5534      6   -352    401
ATOM   1870  CD2 LEU A 164      34.153 113.757 -22.011  1.00 51.71           C  
ANISOU 1870  CD2 LEU A 164     5853   7814   5980     37   -416    369
ATOM   1871  H   LEU A 164      30.091 111.109 -22.549  1.00 41.52           H  
ATOM   1872  HA  LEU A 164      32.552 109.847 -21.756  1.00 41.89           H  
ATOM   1873  HB3 LEU A 164      31.720 112.780 -21.396  1.00 44.45           H  
ATOM   1874  HB2 LEU A 164      32.153 112.163 -22.936  1.00 44.45           H  
ATOM   1875  HG  LEU A 164      34.023 112.218 -20.546  1.00 47.32           H  
ATOM   1876 HD11 LEU A 164      35.796 111.687 -22.308  1.00 47.93           H  
ATOM   1877 HD12 LEU A 164      34.735 110.343 -21.928  1.00 47.93           H  
ATOM   1878 HD13 LEU A 164      34.486 111.272 -23.406  1.00 47.93           H  
ATOM   1879 HD21 LEU A 164      35.164 114.022 -21.704  1.00 51.71           H  
ATOM   1880 HD22 LEU A 164      34.083 113.895 -23.090  1.00 51.71           H  
ATOM   1881 HD23 LEU A 164      33.468 114.466 -21.548  1.00 51.71           H  
ATOM   1882  N   GLY A 165      30.597 111.122 -19.389  1.00 41.06           N  
ANISOU 1882  N   GLY A 165     4664   6273   4663   -393   -326    346
ATOM   1883  CA  GLY A 165      30.397 111.491 -17.993  1.00 40.27           C  
ANISOU 1883  CA  GLY A 165     4512   6236   4552   -425   -283    343
ATOM   1884  C   GLY A 165      30.167 110.339 -17.013  1.00 41.22           C  
ANISOU 1884  C   GLY A 165     4723   6225   4713   -460   -270    370
ATOM   1885  O   GLY A 165      30.211 110.590 -15.811  1.00 40.81           O  
ANISOU 1885  O   GLY A 165     4632   6231   4645   -462   -224    355
ATOM   1886  H   GLY A 165      29.845 111.344 -20.028  1.00 41.06           H  
ATOM   1887  HA3 GLY A 165      29.529 112.147 -17.945  1.00 40.27           H  
ATOM   1888  HA2 GLY A 165      31.249 112.077 -17.648  1.00 40.27           H  
ATOM   1889  N   VAL A 166      29.934 109.106 -17.495  1.00 39.74           N  
ANISOU 1889  N   VAL A 166     4644   5875   4581   -483   -314    392
ATOM   1890  CA  VAL A 166      29.613 107.933 -16.684  1.00 39.64           C  
ANISOU 1890  CA  VAL A 166     4707   5735   4620   -510   -323    419
ATOM   1891  C   VAL A 166      30.595 106.795 -16.967  1.00 37.44           C  
ANISOU 1891  C   VAL A 166     4498   5323   4405   -384   -291    381
ATOM   1892  O   VAL A 166      31.455 106.540 -16.130  1.00 37.22           O  
ANISOU 1892  O   VAL A 166     4468   5289   4385   -315   -232    369
ATOM   1893  CB  VAL A 166      28.105 107.561 -16.735  1.00 41.54           C  
ANISOU 1893  CB  VAL A 166     4999   5893   4892   -659   -424    477
ATOM   1894  CG1 VAL A 166      27.770 106.265 -15.975  1.00 42.04           C  
ANISOU 1894  CG1 VAL A 166     5134   5815   5027   -661   -454    508
ATOM   1895  CG2 VAL A 166      27.215 108.694 -16.196  1.00 42.68           C  
ANISOU 1895  CG2 VAL A 166     5072   6195   4950   -827   -452    540
ATOM   1896  H   VAL A 166      29.868 109.003 -18.500  1.00 39.74           H  
ATOM   1897  HA  VAL A 166      29.798 108.181 -15.642  1.00 39.64           H  
ATOM   1898  HB  VAL A 166      27.839 107.389 -17.776  1.00 41.54           H  
ATOM   1899 HG11 VAL A 166      26.700 106.055 -16.004  1.00 42.04           H  
ATOM   1900 HG12 VAL A 166      28.269 105.407 -16.420  1.00 42.04           H  
ATOM   1901 HG13 VAL A 166      28.070 106.326 -14.928  1.00 42.04           H  
ATOM   1902 HG21 VAL A 166      26.160 108.426 -16.256  1.00 42.68           H  
ATOM   1903 HG22 VAL A 166      27.441 108.912 -15.152  1.00 42.68           H  
ATOM   1904 HG23 VAL A 166      27.348 109.615 -16.761  1.00 42.68           H  
ATOM   1905  N   ASN A 167      30.446 106.074 -18.090  1.00 37.36           N  
ANISOU 1905  N   ASN A 167     4537   5229   4430   -364   -325    348
ATOM   1906  CA  ASN A 167      31.160 104.818 -18.351  1.00 37.98           C  
ANISOU 1906  CA  ASN A 167     4666   5210   4555   -280   -294    304
ATOM   1907  C   ASN A 167      32.711 104.931 -18.413  1.00 39.08           C  
ANISOU 1907  C   ASN A 167     4798   5391   4661   -184   -218    303
ATOM   1908  O   ASN A 167      33.358 104.252 -17.614  1.00 36.29           O  
ANISOU 1908  O   ASN A 167     4468   4986   4336   -145   -175    301
ATOM   1909  CB  ASN A 167      30.519 104.058 -19.540  1.00 38.34           C  
ANISOU 1909  CB  ASN A 167     4745   5184   4640   -284   -343    234
ATOM   1910  CG  ASN A 167      29.103 103.528 -19.254  1.00 39.67           C  
ANISOU 1910  CG  ASN A 167     4943   5236   4893   -363   -442    235
ATOM   1911  OD1 ASN A 167      28.724 103.306 -18.107  1.00 39.65           O  
ANISOU 1911  OD1 ASN A 167     4951   5195   4921   -414   -472    305
ATOM   1912  ND2 ASN A 167      28.292 103.352 -20.298  1.00 39.43           N  
ANISOU 1912  ND2 ASN A 167     4929   5147   4907   -379   -506    157
ATOM   1913  H   ASN A 167      29.720 106.343 -18.740  1.00 37.36           H  
ATOM   1914  HA  ASN A 167      30.988 104.211 -17.462  1.00 37.98           H  
ATOM   1915  HB3 ASN A 167      31.149 103.216 -19.818  1.00 38.34           H  
ATOM   1916  HB2 ASN A 167      30.442 104.700 -20.414  1.00 38.34           H  
ATOM   1917 HD22 ASN A 167      27.359 102.996 -20.132  1.00 39.43           H  
ATOM   1918 HD21 ASN A 167      28.606 103.554 -21.235  1.00 39.43           H  
ATOM   1919  N   PRO A 168      33.334 105.791 -19.259  1.00 38.77           N  
ANISOU 1919  N   PRO A 168     4728   5436   4565   -150   -215    312
ATOM   1920  CA  PRO A 168      34.764 106.162 -19.198  1.00 39.94           C  
ANISOU 1920  CA  PRO A 168     4877   5599   4698    -65   -176    341
ATOM   1921  C   PRO A 168      35.261 106.705 -17.847  1.00 38.73           C  
ANISOU 1921  C   PRO A 168     4698   5438   4582    -23   -144    351
ATOM   1922  O   PRO A 168      36.394 106.420 -17.461  1.00 38.02           O  
ANISOU 1922  O   PRO A 168     4640   5283   4521     30   -113    362
ATOM   1923  CB  PRO A 168      34.947 107.256 -20.258  1.00 41.73           C  
ANISOU 1923  CB  PRO A 168     5064   5926   4866    -48   -215    362
ATOM   1924  CG  PRO A 168      33.850 106.998 -21.261  1.00 43.40           C  
ANISOU 1924  CG  PRO A 168     5274   6165   5050   -128   -256    320
ATOM   1925  CD  PRO A 168      32.718 106.389 -20.438  1.00 42.44           C  
ANISOU 1925  CD  PRO A 168     5166   5973   4987   -195   -267    300
ATOM   1926  HA  PRO A 168      35.359 105.293 -19.464  1.00 39.94           H  
ATOM   1927  HB3 PRO A 168      35.937 107.233 -20.710  1.00 41.73           H  
ATOM   1928  HB2 PRO A 168      34.793 108.251 -19.841  1.00 41.73           H  
ATOM   1929  HG3 PRO A 168      34.201 106.264 -21.987  1.00 43.40           H  
ATOM   1930  HG2 PRO A 168      33.553 107.885 -21.817  1.00 43.40           H  
ATOM   1931  HD2 PRO A 168      32.040 107.165 -20.087  1.00 42.44           H  
ATOM   1932  HD3 PRO A 168      32.177 105.676 -21.054  1.00 42.44           H  
ATOM   1933  N   CYS A 169      34.422 107.476 -17.132  1.00 38.40           N  
ANISOU 1933  N   CYS A 169     4590   5470   4530    -61   -151    336
ATOM   1934  CA  CYS A 169      34.742 108.058 -15.829  1.00 38.59           C  
ANISOU 1934  CA  CYS A 169     4568   5520   4575    -29   -114    306
ATOM   1935  C   CYS A 169      34.799 106.988 -14.728  1.00 36.97           C  
ANISOU 1935  C   CYS A 169     4417   5226   4402    -56    -81    299
ATOM   1936  O   CYS A 169      35.715 107.018 -13.912  1.00 37.96           O  
ANISOU 1936  O   CYS A 169     4545   5315   4564      0    -44    268
ATOM   1937  CB  CYS A 169      33.684 109.117 -15.461  1.00 37.39           C  
ANISOU 1937  CB  CYS A 169     4316   5519   4371    -98   -120    282
ATOM   1938  SG  CYS A 169      34.017 110.671 -16.327  1.00 39.42           S  
ANISOU 1938  SG  CYS A 169     4466   5911   4602    -32   -151    262
ATOM   1939  H   CYS A 169      33.508 107.672 -17.515  1.00 38.40           H  
ATOM   1940  HA  CYS A 169      35.726 108.529 -15.872  1.00 38.59           H  
ATOM   1941  HB3 CYS A 169      33.712 109.338 -14.394  1.00 37.39           H  
ATOM   1942  HB2 CYS A 169      32.675 108.785 -15.695  1.00 37.39           H  
ATOM   1943  HG  CYS A 169      33.798 110.203 -17.561  1.00 39.42           H  
ATOM   1944  N   THR A 170      33.873 106.014 -14.747  1.00 37.47           N  
ANISOU 1944  N   THR A 170     4521   5253   4465   -139   -108    321
ATOM   1945  CA  THR A 170      33.805 104.871 -13.833  1.00 38.09           C  
ANISOU 1945  CA  THR A 170     4639   5256   4577   -165    -98    320
ATOM   1946  C   THR A 170      35.002 103.936 -14.059  1.00 35.91           C  
ANISOU 1946  C   THR A 170     4413   4891   4340    -95    -59    305
ATOM   1947  O   THR A 170      35.643 103.524 -13.094  1.00 35.83           O  
ANISOU 1947  O   THR A 170     4412   4848   4354    -80    -22    286
ATOM   1948  CB  THR A 170      32.470 104.111 -14.066  1.00 37.38           C  
ANISOU 1948  CB  THR A 170     4578   5120   4505   -248   -167    351
ATOM   1949  OG1 THR A 170      31.407 104.949 -13.676  1.00 39.33           O  
ANISOU 1949  OG1 THR A 170     4781   5460   4701   -351   -206    391
ATOM   1950  CG2 THR A 170      32.304 102.808 -13.263  1.00 35.91           C  
ANISOU 1950  CG2 THR A 170     4422   4859   4364   -261   -175    353
ATOM   1951  H   THR A 170      33.159 106.064 -15.463  1.00 37.47           H  
ATOM   1952  HA  THR A 170      33.852 105.242 -12.809  1.00 38.09           H  
ATOM   1953  HB  THR A 170      32.346 103.881 -15.125  1.00 37.38           H  
ATOM   1954  HG1 THR A 170      31.375 105.684 -14.273  1.00 39.33           H  
ATOM   1955 HG21 THR A 170      31.328 102.359 -13.446  1.00 35.91           H  
ATOM   1956 HG22 THR A 170      33.040 102.061 -13.546  1.00 35.91           H  
ATOM   1957 HG23 THR A 170      32.398 102.981 -12.191  1.00 35.91           H  
ATOM   1958  N   ALA A 171      35.319 103.651 -15.332  1.00 35.31           N  
ANISOU 1958  N   ALA A 171     4364   4796   4258    -69    -68    310
ATOM   1959  CA  ALA A 171      36.433 102.821 -15.776  1.00 34.29           C  
ANISOU 1959  CA  ALA A 171     4273   4620   4135    -35    -32    309
ATOM   1960  C   ALA A 171      37.800 103.350 -15.318  1.00 34.41           C  
ANISOU 1960  C   ALA A 171     4298   4611   4166     14     -5    334
ATOM   1961  O   ALA A 171      38.598 102.578 -14.792  1.00 35.58           O  
ANISOU 1961  O   ALA A 171     4474   4700   4346     12     28    329
ATOM   1962  CB  ALA A 171      36.376 102.725 -17.304  1.00 33.81           C  
ANISOU 1962  CB  ALA A 171     4224   4594   4030    -38    -47    307
ATOM   1963  H   ALA A 171      34.735 104.043 -16.059  1.00 35.31           H  
ATOM   1964  HA  ALA A 171      36.298 101.823 -15.355  1.00 34.29           H  
ATOM   1965  HB1 ALA A 171      37.242 102.198 -17.701  1.00 33.81           H  
ATOM   1966  HB2 ALA A 171      35.483 102.191 -17.628  1.00 33.81           H  
ATOM   1967  HB3 ALA A 171      36.349 103.711 -17.766  1.00 33.81           H  
ATOM   1968  N   TYR A 172      38.040 104.666 -15.465  1.00 36.11           N  
ANISOU 1968  N   TYR A 172     4483   4864   4373     61    -30    352
ATOM   1969  CA  TYR A 172      39.265 105.355 -15.054  1.00 35.42           C  
ANISOU 1969  CA  TYR A 172     4402   4722   4334    131    -33    366
ATOM   1970  C   TYR A 172      39.443 105.367 -13.526  1.00 35.76           C  
ANISOU 1970  C   TYR A 172     4427   4730   4430    138      1    299
ATOM   1971  O   TYR A 172      40.549 105.127 -13.044  1.00 35.12           O  
ANISOU 1971  O   TYR A 172     4388   4551   4405    157     13    297
ATOM   1972  CB  TYR A 172      39.213 106.804 -15.590  1.00 36.89           C  
ANISOU 1972  CB  TYR A 172     4532   4968   4517    197    -82    377
ATOM   1973  CG  TYR A 172      40.454 107.646 -15.331  1.00 36.96           C  
ANISOU 1973  CG  TYR A 172     4537   4898   4606    298   -118    385
ATOM   1974  CD1 TYR A 172      40.592 108.356 -14.118  1.00 38.40           C  
ANISOU 1974  CD1 TYR A 172     4662   5070   4859    357   -104    286
ATOM   1975  CE1 TYR A 172      41.743 109.127 -13.872  1.00 40.76           C  
ANISOU 1975  CE1 TYR A 172     4952   5270   5266    471   -155    266
ATOM   1976  CZ  TYR A 172      42.764 109.193 -14.839  1.00 41.79           C  
ANISOU 1976  CZ  TYR A 172     5145   5301   5433    513   -234    383
ATOM   1977  OH  TYR A 172      43.884 109.934 -14.602  1.00 44.30           O  
ANISOU 1977  OH  TYR A 172     5460   5482   5889    634   -311    368
ATOM   1978  CE2 TYR A 172      42.630 108.489 -16.052  1.00 41.70           C  
ANISOU 1978  CE2 TYR A 172     5196   5326   5323    432   -244    506
ATOM   1979  CD2 TYR A 172      41.477 107.720 -16.299  1.00 37.82           C  
ANISOU 1979  CD2 TYR A 172     4699   4945   4725    331   -179    487
ATOM   1980  H   TYR A 172      37.324 105.228 -15.905  1.00 36.11           H  
ATOM   1981  HA  TYR A 172      40.118 104.838 -15.497  1.00 35.42           H  
ATOM   1982  HB3 TYR A 172      38.346 107.325 -15.179  1.00 36.89           H  
ATOM   1983  HB2 TYR A 172      39.049 106.777 -16.667  1.00 36.89           H  
ATOM   1984  HD1 TYR A 172      39.815 108.308 -13.369  1.00 38.40           H  
ATOM   1985  HE1 TYR A 172      41.840 109.661 -12.938  1.00 40.76           H  
ATOM   1986  HH  TYR A 172      43.874 110.375 -13.767  1.00 44.30           H  
ATOM   1987  HE2 TYR A 172      43.411 108.539 -16.796  1.00 41.70           H  
ATOM   1988  HD2 TYR A 172      41.382 107.187 -17.233  1.00 37.82           H  
ATOM   1989  N   ARG A 173      38.365 105.646 -12.774  1.00 34.34           N  
ANISOU 1989  N   ARG A 173     4185   4640   4222    103     12    245
ATOM   1990  CA  ARG A 173      38.376 105.788 -11.317  1.00 34.76           C  
ANISOU 1990  CA  ARG A 173     4203   4709   4295     95     45    168
ATOM   1991  C   ARG A 173      38.627 104.454 -10.598  1.00 36.43           C  
ANISOU 1991  C   ARG A 173     4474   4840   4526     47     72    171
ATOM   1992  O   ARG A 173      39.326 104.437  -9.588  1.00 36.44           O  
ANISOU 1992  O   ARG A 173     4485   4786   4576     66     94    118
ATOM   1993  CB  ARG A 173      37.020 106.363 -10.863  1.00 37.16           C  
ANISOU 1993  CB  ARG A 173     4428   5165   4527     24     48    135
ATOM   1994  CG  ARG A 173      36.801 107.836 -11.263  1.00 37.06           C  
ANISOU 1994  CG  ARG A 173     4321   5271   4490     64     35     98
ATOM   1995  CD  ARG A 173      37.140 108.845 -10.167  1.00 37.98           C  
ANISOU 1995  CD  ARG A 173     4341   5472   4617    108     70    -33
ATOM   1996  NE  ARG A 173      38.549 108.775  -9.765  1.00 41.75           N  
ANISOU 1996  NE  ARG A 173     4860   5800   5204    213     74    -88
ATOM   1997  CZ  ARG A 173      39.564 109.535 -10.205  1.00 42.20           C  
ANISOU 1997  CZ  ARG A 173     4911   5768   5356    344     35   -107
ATOM   1998  NH1 ARG A 173      39.379 110.496 -11.121  1.00 42.35           N  
ANISOU 1998  NH1 ARG A 173     4868   5859   5365    398     -6    -86
ATOM   1999  NH2 ARG A 173      40.789 109.318  -9.715  1.00 41.10           N1+
ANISOU 1999  NH2 ARG A 173     4830   5459   5329    415     21   -137
ATOM   2000  H   ARG A 173      37.488 105.822 -13.246  1.00 34.34           H  
ATOM   2001  HA  ARG A 173      39.179 106.472 -11.038  1.00 34.76           H  
ATOM   2002  HB3 ARG A 173      36.909 106.265  -9.783  1.00 37.16           H  
ATOM   2003  HB2 ARG A 173      36.221 105.758 -11.295  1.00 37.16           H  
ATOM   2004  HG3 ARG A 173      35.746 107.972 -11.498  1.00 37.06           H  
ATOM   2005  HG2 ARG A 173      37.345 108.086 -12.175  1.00 37.06           H  
ATOM   2006  HD3 ARG A 173      36.528 108.634  -9.291  1.00 37.98           H  
ATOM   2007  HD2 ARG A 173      36.885 109.852 -10.492  1.00 37.98           H  
ATOM   2008  HE  ARG A 173      38.750 108.080  -9.046  1.00 41.75           H  
ATOM   2009 HH12 ARG A 173      40.151 111.066 -11.434  1.00 42.35           H  
ATOM   2010 HH11 ARG A 173      38.455 110.665 -11.489  1.00 42.35           H  
ATOM   2011 HH22 ARG A 173      41.581 109.867 -10.013  1.00 41.10           H  
ATOM   2012 HH21 ARG A 173      40.921 108.590  -9.012  1.00 41.10           H  
ATOM   2013  N   MET A 174      38.117 103.334 -11.133  1.00 35.82           N  
ANISOU 2013  N   MET A 174     4430   4757   4423    -10     63    219
ATOM   2014  CA  MET A 174      38.318 102.003 -10.563  1.00 35.93           C  
ANISOU 2014  CA  MET A 174     4478   4719   4458    -50     83    214
ATOM   2015  C   MET A 174      39.743 101.463 -10.793  1.00 36.94           C  
ANISOU 2015  C   MET A 174     4657   4754   4624    -30    107    228
ATOM   2016  O   MET A 174      40.235 100.702  -9.960  1.00 36.74           O  
ANISOU 2016  O   MET A 174     4647   4686   4628    -60    132    200
ATOM   2017  CB  MET A 174      37.316 101.031 -11.198  1.00 35.14           C  
ANISOU 2017  CB  MET A 174     4382   4627   4344    -91     54    239
ATOM   2018  CG  MET A 174      35.879 101.238 -10.703  1.00 34.20           C  
ANISOU 2018  CG  MET A 174     4229   4564   4201   -145      6    250
ATOM   2019  SD  MET A 174      34.713  99.955 -11.221  1.00 35.84           S  
ANISOU 2019  SD  MET A 174     4447   4723   4446   -175    -62    268
ATOM   2020  CE  MET A 174      34.985  99.902 -13.014  1.00 33.68           C  
ANISOU 2020  CE  MET A 174     4190   4428   4177   -131    -68    255
ATOM   2021  H   MET A 174      37.552 103.409 -11.969  1.00 35.82           H  
ATOM   2022  HA  MET A 174      38.137 102.043  -9.490  1.00 35.93           H  
ATOM   2023  HB3 MET A 174      37.605 100.016 -10.937  1.00 35.14           H  
ATOM   2024  HB2 MET A 174      37.366 101.099 -12.285  1.00 35.14           H  
ATOM   2025  HG3 MET A 174      35.494 102.205 -11.018  1.00 34.20           H  
ATOM   2026  HG2 MET A 174      35.866 101.262  -9.614  1.00 34.20           H  
ATOM   2027  HE1 MET A 174      34.211  99.304 -13.494  1.00 33.68           H  
ATOM   2028  HE2 MET A 174      34.965 100.901 -13.442  1.00 33.68           H  
ATOM   2029  HE3 MET A 174      35.950  99.452 -13.242  1.00 33.68           H  
ATOM   2030  N   LEU A 175      40.414 101.885 -11.880  1.00 35.82           N  
ANISOU 2030  N   LEU A 175     4544   4591   4476      2     91    283
ATOM   2031  CA  LEU A 175      41.803 101.545 -12.206  1.00 37.48           C  
ANISOU 2031  CA  LEU A 175     4813   4717   4711     -5     95    334
ATOM   2032  C   LEU A 175      42.827 102.383 -11.409  1.00 39.91           C  
ANISOU 2032  C   LEU A 175     5141   4918   5104     42     79    313
ATOM   2033  O   LEU A 175      44.016 102.068 -11.461  1.00 41.21           O  
ANISOU 2033  O   LEU A 175     5362   4985   5310      5     79    345
ATOM   2034  CB  LEU A 175      42.038 101.803 -13.719  1.00 35.64           C  
ANISOU 2034  CB  LEU A 175     4603   4513   4425     -3     68    416
ATOM   2035  CG  LEU A 175      41.329 100.817 -14.678  1.00 36.58           C  
ANISOU 2035  CG  LEU A 175     4703   4728   4468    -55     89    404
ATOM   2036  CD1 LEU A 175      41.324 101.355 -16.119  1.00 36.99           C  
ANISOU 2036  CD1 LEU A 175     4761   4846   4448    -51     58    460
ATOM   2037  CD2 LEU A 175      41.959  99.417 -14.651  1.00 35.91           C  
ANISOU 2037  CD2 LEU A 175     4628   4651   4364   -130    135    394
ATOM   2038  H   LEU A 175      39.938 102.513 -12.514  1.00 35.82           H  
ATOM   2039  HA  LEU A 175      41.991 100.498 -11.977  1.00 37.48           H  
ATOM   2040  HB3 LEU A 175      43.106 101.781 -13.949  1.00 35.64           H  
ATOM   2041  HB2 LEU A 175      41.718 102.820 -13.952  1.00 35.64           H  
ATOM   2042  HG  LEU A 175      40.291 100.711 -14.364  1.00 36.58           H  
ATOM   2043 HD11 LEU A 175      40.764 100.697 -16.784  1.00 36.99           H  
ATOM   2044 HD12 LEU A 175      40.864 102.341 -16.176  1.00 36.99           H  
ATOM   2045 HD13 LEU A 175      42.336 101.440 -16.514  1.00 36.99           H  
ATOM   2046 HD21 LEU A 175      41.459  98.747 -15.351  1.00 35.91           H  
ATOM   2047 HD22 LEU A 175      43.014  99.451 -14.922  1.00 35.91           H  
ATOM   2048 HD23 LEU A 175      41.881  98.965 -13.665  1.00 35.91           H  
ATOM   2049  N   MET A 176      42.388 103.431 -10.686  1.00 39.93           N  
ANISOU 2049  N   MET A 176     5090   4944   5138    115     63    245
ATOM   2050  CA  MET A 176      43.246 104.414 -10.018  1.00 41.02           C  
ANISOU 2050  CA  MET A 176     5227   4981   5380    189     37    182
ATOM   2051  C   MET A 176      43.095 104.414  -8.488  1.00 41.69           C  
ANISOU 2051  C   MET A 176     5270   5080   5490    174     78     45
ATOM   2052  O   MET A 176      44.104 104.462  -7.784  1.00 44.35           O  
ANISOU 2052  O   MET A 176     5630   5295   5925    205     63    -19
ATOM   2053  CB  MET A 176      42.912 105.819 -10.573  1.00 45.09           C  
ANISOU 2053  CB  MET A 176     5676   5537   5919    298     -8    153
ATOM   2054  CG  MET A 176      43.467 106.069 -11.983  1.00 46.35           C  
ANISOU 2054  CG  MET A 176     5872   5671   6068    329    -72    283
ATOM   2055  SD  MET A 176      45.262 106.310 -12.048  1.00 46.74           S  
ANISOU 2055  SD  MET A 176     6043   5508   6207    320   -139    404
ATOM   2056  CE  MET A 176      45.472 106.493 -13.835  1.00 45.34           C  
ANISOU 2056  CE  MET A 176     5869   5376   5982    362   -225    544
ATOM   2057  H   MET A 176      41.394 103.611 -10.680  1.00 39.93           H  
ATOM   2058  HA  MET A 176      44.298 104.206 -10.220  1.00 41.02           H  
ATOM   2059  HB3 MET A 176      43.299 106.595  -9.911  1.00 45.09           H  
ATOM   2060  HB2 MET A 176      41.829 105.957 -10.583  1.00 45.09           H  
ATOM   2061  HG3 MET A 176      43.000 106.961 -12.397  1.00 46.35           H  
ATOM   2062  HG2 MET A 176      43.203 105.246 -12.647  1.00 46.35           H  
ATOM   2063  HE1 MET A 176      46.525 106.637 -14.077  1.00 45.34           H  
ATOM   2064  HE2 MET A 176      45.114 105.602 -14.348  1.00 45.34           H  
ATOM   2065  HE3 MET A 176      44.912 107.352 -14.203  1.00 45.34           H  
ATOM   2066  N   ASP A 177      41.853 104.411  -7.974  1.00 40.87           N  
ANISOU 2066  N   ASP A 177     5105   5125   5298    120    117      2
ATOM   2067  CA  ASP A 177      41.533 104.758  -6.580  1.00 42.09           C  
ANISOU 2067  CA  ASP A 177     5191   5362   5440    102    149   -134
ATOM   2068  C   ASP A 177      41.570 103.565  -5.601  1.00 42.18           C  
ANISOU 2068  C   ASP A 177     5226   5359   5440     14    179   -168
ATOM   2069  O   ASP A 177      41.291 103.764  -4.418  1.00 40.74           O  
ANISOU 2069  O   ASP A 177     4987   5260   5233    -14    204   -286
ATOM   2070  CB  ASP A 177      40.107 105.375  -6.512  1.00 41.50           C  
ANISOU 2070  CB  ASP A 177     5030   5482   5257     63    160   -147
ATOM   2071  CG  ASP A 177      39.869 106.619  -7.380  1.00 44.47           C  
ANISOU 2071  CG  ASP A 177     5342   5917   5636    145    139   -167
ATOM   2072  OD1 ASP A 177      40.859 107.264  -7.793  1.00 41.73           O  
ANISOU 2072  OD1 ASP A 177     5017   5448   5389    251    106   -174
ATOM   2073  OD2 ASP A 177      38.680 106.916  -7.623  1.00 40.86           O1-
ANISOU 2073  OD2 ASP A 177     4813   5628   5085     93    144   -164
ATOM   2074  H   ASP A 177      41.071 104.363  -8.614  1.00 40.87           H  
ATOM   2075  HA  ASP A 177      42.249 105.498  -6.219  1.00 42.09           H  
ATOM   2076  HB3 ASP A 177      39.865 105.662  -5.488  1.00 41.50           H  
ATOM   2077  HB2 ASP A 177      39.368 104.625  -6.798  1.00 41.50           H  
ATOM   2078  N   PHE A 178      41.905 102.346  -6.060  1.00 41.48           N  
ANISOU 2078  N   PHE A 178     5207   5194   5360    -38    178    -75
ATOM   2079  CA  PHE A 178      41.836 101.109  -5.268  1.00 40.45           C  
ANISOU 2079  CA  PHE A 178     5081   5079   5210   -127    200    -98
ATOM   2080  C   PHE A 178      43.166 100.350  -5.232  1.00 42.69           C  
ANISOU 2080  C   PHE A 178     5432   5222   5567   -161    205    -87
ATOM   2081  O   PHE A 178      43.514  99.787  -4.194  1.00 43.47           O  
ANISOU 2081  O   PHE A 178     5527   5297   5693   -206    219   -173
ATOM   2082  CB  PHE A 178      40.696 100.222  -5.802  1.00 39.45           C  
ANISOU 2082  CB  PHE A 178     4937   5040   5011   -179    192    -19
ATOM   2083  CG  PHE A 178      39.322 100.837  -5.621  1.00 38.13           C  
ANISOU 2083  CG  PHE A 178     4713   5003   4771   -189    170    -14
ATOM   2084  CD1 PHE A 178      38.638 100.694  -4.397  1.00 38.43           C  
ANISOU 2084  CD1 PHE A 178     4701   5155   4747   -260    166    -58
ATOM   2085  CE1 PHE A 178      37.378 101.296  -4.221  1.00 37.86           C  
ANISOU 2085  CE1 PHE A 178     4581   5210   4592   -305    135    -24
ATOM   2086  CZ  PHE A 178      36.802 102.043  -5.266  1.00 39.71           C  
ANISOU 2086  CZ  PHE A 178     4817   5453   4818   -275    112     37
ATOM   2087  CE2 PHE A 178      37.482 102.187  -6.490  1.00 38.51           C  
ANISOU 2087  CE2 PHE A 178     4708   5192   4731   -190    121     60
ATOM   2088  CD2 PHE A 178      38.742 101.586  -6.665  1.00 38.93           C  
ANISOU 2088  CD2 PHE A 178     4811   5127   4855   -151    148     42
ATOM   2089  H   PHE A 178      42.135 102.262  -7.040  1.00 41.48           H  
ATOM   2090  HA  PHE A 178      41.607 101.340  -4.226  1.00 40.45           H  
ATOM   2091  HB3 PHE A 178      40.704  99.256  -5.295  1.00 39.45           H  
ATOM   2092  HB2 PHE A 178      40.852 100.001  -6.859  1.00 39.45           H  
ATOM   2093  HD1 PHE A 178      39.087 100.135  -3.591  1.00 38.43           H  
ATOM   2094  HE1 PHE A 178      36.853 101.194  -3.284  1.00 37.86           H  
ATOM   2095  HZ  PHE A 178      35.840 102.509  -5.121  1.00 39.71           H  
ATOM   2096  HE2 PHE A 178      37.045 102.766  -7.290  1.00 38.51           H  
ATOM   2097  HD2 PHE A 178      39.277 101.714  -7.593  1.00 38.93           H  
ATOM   2098  N   GLU A 179      43.903 100.343  -6.351  1.00 41.77           N  
ANISOU 2098  N   GLU A 179     5374   5028   5469   -162    192     22
ATOM   2099  CA  GLU A 179      45.202  99.701  -6.522  1.00 43.18           C  
ANISOU 2099  CA  GLU A 179     5623   5078   5706   -223    187     62
ATOM   2100  C   GLU A 179      46.091 100.649  -7.332  1.00 44.69           C  
ANISOU 2100  C   GLU A 179     5878   5139   5965   -158    132    139
ATOM   2101  O   GLU A 179      45.656 101.177  -8.357  1.00 43.71           O  
ANISOU 2101  O   GLU A 179     5741   5066   5803    -96    113    196
ATOM   2102  CB  GLU A 179      45.038  98.325  -7.210  1.00 42.10           C  
ANISOU 2102  CB  GLU A 179     5482   5013   5500   -319    217    135
ATOM   2103  CG  GLU A 179      44.340  97.231  -6.371  1.00 43.98           C  
ANISOU 2103  CG  GLU A 179     5650   5367   5693   -371    246     68
ATOM   2104  CD  GLU A 179      45.157  96.660  -5.204  1.00 46.36           C  
ANISOU 2104  CD  GLU A 179     5955   5628   6032   -454    260     -1
ATOM   2105  OE1 GLU A 179      46.401  96.807  -5.222  1.00 46.59           O  
ANISOU 2105  OE1 GLU A 179     6052   5531   6121   -502    252     26
ATOM   2106  OE2 GLU A 179      44.518  96.045  -4.322  1.00 47.50           O1-
ANISOU 2106  OE2 GLU A 179     6037   5864   6145   -482    267    -73
ATOM   2107  H   GLU A 179      43.551 100.846  -7.154  1.00 41.77           H  
ATOM   2108  HA  GLU A 179      45.676  99.557  -5.549  1.00 43.18           H  
ATOM   2109  HB3 GLU A 179      46.015  97.957  -7.530  1.00 42.10           H  
ATOM   2110  HB2 GLU A 179      44.474  98.459  -8.135  1.00 42.10           H  
ATOM   2111  HG3 GLU A 179      44.102  96.402  -7.032  1.00 43.98           H  
ATOM   2112  HG2 GLU A 179      43.381  97.587  -5.998  1.00 43.98           H  
ATOM   2113  N   GLN A 180      47.344 100.836  -6.887  1.00 46.03           N  
ANISOU 2113  N   GLN A 180     6116   5132   6243   -174     90    140
ATOM   2114  CA  GLN A 180      48.387 101.577  -7.598  1.00 49.52           C  
ANISOU 2114  CA  GLN A 180     6630   5415   6771   -119      6    237
ATOM   2115  C   GLN A 180      49.030 100.629  -8.622  1.00 47.76           C  
ANISOU 2115  C   GLN A 180     6473   5197   6477   -244     -1    417
ATOM   2116  O   GLN A 180      49.997  99.929  -8.321  1.00 49.97           O  
ANISOU 2116  O   GLN A 180     6807   5403   6776   -368     -1    460
ATOM   2117  CB  GLN A 180      49.445 102.056  -6.572  1.00 55.88           C  
ANISOU 2117  CB  GLN A 180     7486   5997   7750    -83    -60    157
ATOM   2118  CG  GLN A 180      49.063 103.383  -5.885  1.00 63.82           C  
ANISOU 2118  CG  GLN A 180     8416   6994   8840     85    -82    -15
ATOM   2119  CD  GLN A 180      49.234 104.595  -6.809  1.00 73.40           C  
ANISOU 2119  CD  GLN A 180     9656   8065  10167    218   -194     49
ATOM   2120  OE1 GLN A 180      50.278 104.765  -7.434  1.00 79.32           O  
ANISOU 2120  OE1 GLN A 180    10506   8575  11057    215   -299    132
ATOM   2121  NE2 GLN A 180      48.208 105.443  -6.901  1.00 76.03           N  
ANISOU 2121  NE2 GLN A 180     9899   8540  10448    329   -186     17
ATOM   2122  H   GLN A 180      47.613 100.378  -6.028  1.00 46.03           H  
ATOM   2123  HA  GLN A 180      47.963 102.430  -8.131  1.00 49.52           H  
ATOM   2124  HB3 GLN A 180      50.418 102.185  -7.051  1.00 55.88           H  
ATOM   2125  HB2 GLN A 180      49.604 101.289  -5.813  1.00 55.88           H  
ATOM   2126  HG3 GLN A 180      49.709 103.539  -5.021  1.00 63.82           H  
ATOM   2127  HG2 GLN A 180      48.043 103.330  -5.501  1.00 63.82           H  
ATOM   2128 HE22 GLN A 180      48.283 106.250  -7.503  1.00 76.03           H  
ATOM   2129 HE21 GLN A 180      47.357 105.272  -6.384  1.00 76.03           H  
ATOM   2130  N   LEU A 181      48.442 100.591  -9.825  1.00 45.40           N  
ANISOU 2130  N   LEU A 181     6159   5008   6082   -224     -3    511
ATOM   2131  CA  LEU A 181      48.833  99.722 -10.928  1.00 45.68           C  
ANISOU 2131  CA  LEU A 181     6230   5118   6008   -350      6    659
ATOM   2132  C   LEU A 181      49.791 100.485 -11.852  1.00 47.79           C  
ANISOU 2132  C   LEU A 181     6588   5257   6313   -355   -103    829
ATOM   2133  O   LEU A 181      49.493 101.595 -12.295  1.00 48.16           O  
ANISOU 2133  O   LEU A 181     6635   5234   6430   -219   -176    833
ATOM   2134  CB  LEU A 181      47.571  99.349 -11.733  1.00 45.29           C  
ANISOU 2134  CB  LEU A 181     6103   5282   5824   -333     65    637
ATOM   2135  CG  LEU A 181      46.504  98.560 -10.944  1.00 44.92           C  
ANISOU 2135  CG  LEU A 181     5969   5350   5748   -324    141    497
ATOM   2136  CD1 LEU A 181      45.234  98.420 -11.786  1.00 46.20           C  
ANISOU 2136  CD1 LEU A 181     6066   5666   5822   -281    164    472
ATOM   2137  CD2 LEU A 181      46.997  97.174 -10.492  1.00 46.08           C  
ANISOU 2137  CD2 LEU A 181     6107   5533   5870   -454    192    481
ATOM   2138  H   LEU A 181      47.644 101.192  -9.982  1.00 45.40           H  
ATOM   2139  HA  LEU A 181      49.318  98.818 -10.561  1.00 45.68           H  
ATOM   2140  HB3 LEU A 181      47.864  98.756 -12.598  1.00 45.29           H  
ATOM   2141  HB2 LEU A 181      47.112 100.256 -12.133  1.00 45.29           H  
ATOM   2142  HG  LEU A 181      46.230  99.122 -10.052  1.00 44.92           H  
ATOM   2143 HD11 LEU A 181      44.491  97.820 -11.265  1.00 46.20           H  
ATOM   2144 HD12 LEU A 181      44.789  99.389 -12.009  1.00 46.20           H  
ATOM   2145 HD13 LEU A 181      45.458  97.927 -12.729  1.00 46.20           H  
ATOM   2146 HD21 LEU A 181      46.207  96.626  -9.977  1.00 46.08           H  
ATOM   2147 HD22 LEU A 181      47.320  96.570 -11.341  1.00 46.08           H  
ATOM   2148 HD23 LEU A 181      47.832  97.252  -9.798  1.00 46.08           H  
ATOM   2149  N   GLN A 182      50.943  99.864 -12.131  1.00 45.44           N  
ANISOU 2149  N   GLN A 182     6360   4945   5962   -524   -120    976
ATOM   2150  CA  GLN A 182      51.992 100.342 -13.028  1.00 47.92           C  
ANISOU 2150  CA  GLN A 182     6772   5144   6291   -574   -240   1182
ATOM   2151  C   GLN A 182      51.921  99.556 -14.354  1.00 45.22           C  
ANISOU 2151  C   GLN A 182     6416   5033   5735   -717   -202   1311
ATOM   2152  O   GLN A 182      51.396  98.442 -14.351  1.00 42.47           O  
ANISOU 2152  O   GLN A 182     5993   4884   5258   -809    -84   1236
ATOM   2153  CB  GLN A 182      53.353 100.036 -12.358  1.00 52.53           C  
ANISOU 2153  CB  GLN A 182     7466   5501   6994   -695   -314   1268
ATOM   2154  CG  GLN A 182      53.583 100.780 -11.024  1.00 56.79           C  
ANISOU 2154  CG  GLN A 182     8020   5800   7757   -556   -362   1115
ATOM   2155  CD  GLN A 182      53.576 102.304 -11.170  1.00 61.29           C  
ANISOU 2155  CD  GLN A 182     8603   6211   8474   -351   -489   1114
ATOM   2156  OE1 GLN A 182      54.210 102.851 -12.069  1.00 64.02           O  
ANISOU 2156  OE1 GLN A 182     8853   6619   8854   -175   -450    939
ATOM   2157  NE2 GLN A 182      52.849 102.997 -10.291  1.00 67.75           N  
ANISOU 2157  NE2 GLN A 182     9532   6832   9376   -380   -650   1317
ATOM   2158  H   GLN A 182      51.086  98.938 -11.740  1.00 45.44           H  
ATOM   2159  HA  GLN A 182      51.875 101.411 -13.206  1.00 47.92           H  
ATOM   2160  HB3 GLN A 182      54.168 100.279 -13.041  1.00 52.53           H  
ATOM   2161  HB2 GLN A 182      53.440  98.963 -12.177  1.00 52.53           H  
ATOM   2162  HG3 GLN A 182      54.551 100.489 -10.614  1.00 56.79           H  
ATOM   2163  HG2 GLN A 182      52.839 100.472 -10.288  1.00 56.79           H  
ATOM   2164 HE22 GLN A 182      52.812 104.004 -10.358  1.00 67.75           H  
ATOM   2165 HE21 GLN A 182      52.332 102.517  -9.568  1.00 67.75           H  
ATOM   2166  N   PRO A 183      52.453 100.087 -15.483  1.00 46.88           N  
ANISOU 2166  N   PRO A 183     6688   5228   5897   -750   -307   1504
ATOM   2167  CA  PRO A 183      52.570  99.380 -16.774  1.00 47.20           C  
ANISOU 2167  CA  PRO A 183     6707   5521   5705   -913   -269   1619
ATOM   2168  C   PRO A 183      53.152  97.956 -16.661  1.00 47.18           C  
ANISOU 2168  C   PRO A 183     6694   5644   5587  -1143   -178   1638
ATOM   2169  O   PRO A 183      54.214  97.761 -16.068  1.00 50.66           O  
ANISOU 2169  O   PRO A 183     7220   5913   6117  -1254   -228   1725
ATOM   2170  CB  PRO A 183      53.471 100.273 -17.640  1.00 48.28           C  
ANISOU 2170  CB  PRO A 183     6946   5549   5850   -941   -438   1864
ATOM   2171  CG  PRO A 183      53.285 101.670 -17.078  1.00 47.62           C  
ANISOU 2171  CG  PRO A 183     6878   5219   5994   -698   -543   1803
ATOM   2172  CD  PRO A 183      52.951 101.460 -15.601  1.00 47.26           C  
ANISOU 2172  CD  PRO A 183     6817   5033   6107   -633   -477   1613
ATOM   2173  HA  PRO A 183      51.570  99.342 -17.210  1.00 47.20           H  
ATOM   2174  HB3 PRO A 183      53.217 100.215 -18.698  1.00 48.28           H  
ATOM   2175  HB2 PRO A 183      54.521  99.993 -17.539  1.00 48.28           H  
ATOM   2176  HG3 PRO A 183      52.439 102.146 -17.575  1.00 47.62           H  
ATOM   2177  HG2 PRO A 183      54.156 102.309 -17.227  1.00 47.62           H  
ATOM   2178  HD2 PRO A 183      53.848 101.577 -14.992  1.00 47.26           H  
ATOM   2179  HD3 PRO A 183      52.214 102.194 -15.272  1.00 47.26           H  
ATOM   2180  N   GLY A 184      52.427  96.972 -17.210  1.00 45.82           N  
ANISOU 2180  N   GLY A 184     6407   5766   5236  -1203    -47   1528
ATOM   2181  CA  GLY A 184      52.742  95.547 -17.152  1.00 47.20           C  
ANISOU 2181  CA  GLY A 184     6523   6125   5286  -1402     60   1494
ATOM   2182  C   GLY A 184      51.982  94.772 -16.064  1.00 44.53           C  
ANISOU 2182  C   GLY A 184     6080   5830   5012  -1323    173   1256
ATOM   2183  O   GLY A 184      51.930  93.545 -16.149  1.00 45.98           O  
ANISOU 2183  O   GLY A 184     6161   6231   5077  -1442    276   1171
ATOM   2184  H   GLY A 184      51.582  97.228 -17.704  1.00 45.82           H  
ATOM   2185  HA3 GLY A 184      53.812  95.385 -17.017  1.00 47.20           H  
ATOM   2186  HA2 GLY A 184      52.489  95.115 -18.121  1.00 47.20           H  
ATOM   2187  N   ASP A 185      51.360  95.455 -15.082  1.00 42.87           N  
ANISOU 2187  N   ASP A 185     5880   5429   4980  -1127    148   1147
ATOM   2188  CA  ASP A 185      50.470  94.844 -14.086  1.00 41.62           C  
ANISOU 2188  CA  ASP A 185     5631   5302   4883  -1050    229    946
ATOM   2189  C   ASP A 185      49.111  94.555 -14.732  1.00 41.46           C  
ANISOU 2189  C   ASP A 185     5490   5492   4772   -965    298    806
ATOM   2190  O   ASP A 185      48.593  95.365 -15.501  1.00 41.56           O  
ANISOU 2190  O   ASP A 185     5504   5564   4723   -908    272    837
ATOM   2191  CB  ASP A 185      50.223  95.783 -12.877  1.00 40.80           C  
ANISOU 2191  CB  ASP A 185     5566   4971   4964   -884    178    874
ATOM   2192  CG  ASP A 185      51.460  96.114 -12.036  1.00 44.43           C  
ANISOU 2192  CG  ASP A 185     6129   5200   5551   -950    111    947
ATOM   2193  OD1 ASP A 185      52.457  95.365 -12.122  1.00 45.42           O  
ANISOU 2193  OD1 ASP A 185     6298   5332   5628  -1141    107   1058
ATOM   2194  OD2 ASP A 185      51.370  97.103 -11.277  1.00 47.18           O1-
ANISOU 2194  OD2 ASP A 185     6510   5364   6050   -817     60    881
ATOM   2195  H   ASP A 185      51.456  96.462 -15.058  1.00 42.87           H  
ATOM   2196  HA  ASP A 185      50.908  93.908 -13.733  1.00 41.62           H  
ATOM   2197  HB3 ASP A 185      49.498  95.327 -12.201  1.00 40.80           H  
ATOM   2198  HB2 ASP A 185      49.771  96.719 -13.209  1.00 40.80           H  
ATOM   2199  N   SER A 186      48.547  93.384 -14.417  1.00 39.14           N  
ANISOU 2199  N   SER A 186     5090   5298   4483   -954    371    648
ATOM   2200  CA  SER A 186      47.297  92.899 -14.983  1.00 39.21           C  
ANISOU 2200  CA  SER A 186     4982   5476   4439   -871    418    500
ATOM   2201  C   SER A 186      46.080  93.302 -14.133  1.00 38.04           C  
ANISOU 2201  C   SER A 186     4814   5223   4416   -696    391    394
ATOM   2202  O   SER A 186      46.187  93.617 -12.946  1.00 40.18           O  
ANISOU 2202  O   SER A 186     5128   5346   4792   -661    364    397
ATOM   2203  CB  SER A 186      47.393  91.365 -15.114  1.00 42.00           C  
ANISOU 2203  CB  SER A 186     5209   6039   4708   -976    502    395
ATOM   2204  OG  SER A 186      47.524  90.727 -13.865  1.00 43.42           O  
ANISOU 2204  OG  SER A 186     5367   6160   4973  -1000    516    347
ATOM   2205  H   SER A 186      49.016  92.776 -13.760  1.00 39.14           H  
ATOM   2206  HA  SER A 186      47.178  93.331 -15.974  1.00 39.21           H  
ATOM   2207  HB3 SER A 186      48.241  91.089 -15.742  1.00 42.00           H  
ATOM   2208  HB2 SER A 186      46.502  90.966 -15.600  1.00 42.00           H  
ATOM   2209  HG  SER A 186      47.729  89.813 -14.011  1.00 43.42           H  
ATOM   2210  N   VAL A 187      44.915  93.277 -14.794  1.00 36.78           N  
ANISOU 2210  N   VAL A 187     4594   5144   4236   -602    389    304
ATOM   2211  CA  VAL A 187      43.580  93.522 -14.256  1.00 37.28           C  
ANISOU 2211  CA  VAL A 187     4629   5138   4398   -466    354    213
ATOM   2212  C   VAL A 187      42.670  92.391 -14.762  1.00 36.58           C  
ANISOU 2212  C   VAL A 187     4425   5182   4292   -430    373     66
ATOM   2213  O   VAL A 187      42.932  91.800 -15.811  1.00 36.47           O  
ANISOU 2213  O   VAL A 187     4367   5307   4181   -467    405     27
ATOM   2214  CB  VAL A 187      43.093  94.954 -14.637  1.00 37.55           C  
ANISOU 2214  CB  VAL A 187     4725   5084   4457   -376    296    268
ATOM   2215  CG1 VAL A 187      41.667  95.283 -14.146  1.00 36.64           C  
ANISOU 2215  CG1 VAL A 187     4581   4919   4424   -277    257    195
ATOM   2216  CG2 VAL A 187      44.055  96.046 -14.141  1.00 38.92           C  
ANISOU 2216  CG2 VAL A 187     4994   5126   4668   -384    265    385
ATOM   2217  H   VAL A 187      44.945  92.989 -15.763  1.00 36.78           H  
ATOM   2218  HA  VAL A 187      43.615  93.445 -13.168  1.00 37.28           H  
ATOM   2219  HB  VAL A 187      43.076  95.019 -15.725  1.00 37.55           H  
ATOM   2220 HG11 VAL A 187      41.396  96.311 -14.386  1.00 36.64           H  
ATOM   2221 HG12 VAL A 187      40.916  94.652 -14.618  1.00 36.64           H  
ATOM   2222 HG13 VAL A 187      41.580  95.165 -13.066  1.00 36.64           H  
ATOM   2223 HG21 VAL A 187      43.675  97.043 -14.364  1.00 38.92           H  
ATOM   2224 HG22 VAL A 187      44.195  95.974 -13.063  1.00 38.92           H  
ATOM   2225 HG23 VAL A 187      45.035  95.974 -14.611  1.00 38.92           H  
ATOM   2226  N   ILE A 188      41.582  92.116 -14.032  1.00 35.35           N  
ANISOU 2226  N   ILE A 188     4213   4987   4231   -361    345    -22
ATOM   2227  CA  ILE A 188      40.499  91.231 -14.449  1.00 35.00           C  
ANISOU 2227  CA  ILE A 188     4062   5014   4223   -291    328   -171
ATOM   2228  C   ILE A 188      39.151  91.937 -14.253  1.00 36.20           C  
ANISOU 2228  C   ILE A 188     4245   5035   4476   -183    234   -172
ATOM   2229  O   ILE A 188      39.031  92.849 -13.437  1.00 34.32           O  
ANISOU 2229  O   ILE A 188     4069   4692   4279   -175    198    -87
ATOM   2230  CB  ILE A 188      40.642  89.818 -13.821  1.00 36.66           C  
ANISOU 2230  CB  ILE A 188     4158   5307   4464   -311    353   -273
ATOM   2231  CG1 ILE A 188      39.700  88.799 -14.504  1.00 36.01           C  
ANISOU 2231  CG1 ILE A 188     3944   5308   4428   -221    329   -459
ATOM   2232  CD1 ILE A 188      39.977  87.345 -14.129  1.00 37.79           C  
ANISOU 2232  CD1 ILE A 188     4021   5659   4678   -230    357   -590
ATOM   2233  CG2 ILE A 188      40.460  89.825 -12.289  1.00 37.33           C  
ANISOU 2233  CG2 ILE A 188     4265   5281   4640   -292    304   -230
ATOM   2234  H   ILE A 188      41.438  92.632 -13.174  1.00 35.35           H  
ATOM   2235  HA  ILE A 188      40.589  91.103 -15.523  1.00 35.00           H  
ATOM   2236  HB  ILE A 188      41.660  89.489 -14.029  1.00 36.66           H  
ATOM   2237 HG13 ILE A 188      39.781  88.892 -15.587  1.00 36.01           H  
ATOM   2238 HG12 ILE A 188      38.663  89.022 -14.265  1.00 36.01           H  
ATOM   2239 HD11 ILE A 188      39.343  86.668 -14.703  1.00 37.79           H  
ATOM   2240 HD12 ILE A 188      41.017  87.072 -14.316  1.00 37.79           H  
ATOM   2241 HD13 ILE A 188      39.760  87.183 -13.075  1.00 37.79           H  
ATOM   2242 HG21 ILE A 188      40.717  88.862 -11.849  1.00 37.33           H  
ATOM   2243 HG22 ILE A 188      41.103  90.565 -11.814  1.00 37.33           H  
ATOM   2244 HG23 ILE A 188      39.429  90.048 -12.011  1.00 37.33           H  
ATOM   2245  N   GLN A 189      38.139  91.526 -15.028  1.00 37.12           N  
ANISOU 2245  N   GLN A 189     4315   5167   4622   -115    193   -273
ATOM   2246  CA  GLN A 189      36.766  92.005 -14.932  1.00 35.74           C  
ANISOU 2246  CA  GLN A 189     4173   4861   4544    -40     89   -262
ATOM   2247  C   GLN A 189      35.783  90.947 -15.442  1.00 34.70           C  
ANISOU 2247  C   GLN A 189     3955   4726   4505     42     27   -422
ATOM   2248  O   GLN A 189      36.192  89.991 -16.101  1.00 36.84           O  
ANISOU 2248  O   GLN A 189     4138   5126   4735     45     84   -559
ATOM   2249  CB  GLN A 189      36.624  93.386 -15.613  1.00 36.18           C  
ANISOU 2249  CB  GLN A 189     4314   4889   4544    -52     81   -176
ATOM   2250  CG  GLN A 189      36.510  93.359 -17.146  1.00 36.36           C  
ANISOU 2250  CG  GLN A 189     4308   5003   4503    -49    102   -263
ATOM   2251  CD  GLN A 189      36.386  94.755 -17.751  1.00 36.99           C  
ANISOU 2251  CD  GLN A 189     4458   5053   4542    -54     70   -184
ATOM   2252  OE1 GLN A 189      35.892  95.681 -17.111  1.00 36.72           O  
ANISOU 2252  OE1 GLN A 189     4476   4923   4555    -45     18    -95
ATOM   2253  NE2 GLN A 189      36.834  94.909 -18.996  1.00 34.52           N  
ANISOU 2253  NE2 GLN A 189     4136   4853   4126    -82    105   -217
ATOM   2254  H   GLN A 189      38.313  90.790 -15.699  1.00 37.12           H  
ATOM   2255  HA  GLN A 189      36.555  92.123 -13.869  1.00 35.74           H  
ATOM   2256  HB3 GLN A 189      37.457  94.032 -15.332  1.00 36.18           H  
ATOM   2257  HB2 GLN A 189      35.725  93.863 -15.220  1.00 36.18           H  
ATOM   2258  HG3 GLN A 189      35.611  92.816 -17.431  1.00 36.36           H  
ATOM   2259  HG2 GLN A 189      37.363  92.836 -17.581  1.00 36.36           H  
ATOM   2260 HE22 GLN A 189      36.744  95.804 -19.458  1.00 34.52           H  
ATOM   2261 HE21 GLN A 189      37.257  94.128 -19.483  1.00 34.52           H  
ATOM   2262  N   ASN A 190      34.484  91.182 -15.194  1.00 35.49           N  
ANISOU 2262  N   ASN A 190     4073   4683   4729    101    -97   -410
ATOM   2263  CA  ASN A 190      33.361  90.478 -15.815  1.00 35.18           C  
ANISOU 2263  CA  ASN A 190     3975   4577   4816    192   -194   -555
ATOM   2264  C   ASN A 190      32.379  91.458 -16.464  1.00 35.67           C  
ANISOU 2264  C   ASN A 190     4117   4536   4901    190   -269   -514
ATOM   2265  O   ASN A 190      32.313  92.623 -16.070  1.00 36.83           O  
ANISOU 2265  O   ASN A 190     4348   4691   4956    122   -237   -376
ATOM   2266  CB  ASN A 190      32.718  89.393 -14.912  1.00 36.80           C  
ANISOU 2266  CB  ASN A 190     4122   4680   5179    263   -313   -585
ATOM   2267  CG  ASN A 190      32.192  89.866 -13.550  1.00 36.10           C  
ANISOU 2267  CG  ASN A 190     4122   4482   5114    215   -397   -391
ATOM   2268  OD1 ASN A 190      31.690  90.978 -13.411  1.00 33.40           O  
ANISOU 2268  OD1 ASN A 190     3874   4104   4713    153   -400   -269
ATOM   2269  ND2 ASN A 190      32.305  89.015 -12.529  1.00 36.45           N  
ANISOU 2269  ND2 ASN A 190     4119   4500   5229    234   -463   -369
ATOM   2270  H   ASN A 190      34.248  91.998 -14.645  1.00 35.49           H  
ATOM   2271  HA  ASN A 190      33.762  89.950 -16.674  1.00 35.18           H  
ATOM   2272  HB3 ASN A 190      33.449  88.601 -14.746  1.00 36.80           H  
ATOM   2273  HB2 ASN A 190      31.890  88.919 -15.440  1.00 36.80           H  
ATOM   2274 HD22 ASN A 190      31.974  89.288 -11.613  1.00 36.45           H  
ATOM   2275 HD21 ASN A 190      32.708  88.100 -12.674  1.00 36.45           H  
ATOM   2276  N   ALA A 191      31.672  90.975 -17.503  1.00 37.69           N  
ANISOU 2276  N   ALA A 191     4335   4699   5286    267   -372   -651
ATOM   2277  CA  ALA A 191      30.787  91.725 -18.399  1.00 40.59           C  
ANISOU 2277  CA  ALA A 191     4764   4971   5687    257   -449   -652
ATOM   2278  C   ALA A 191      31.592  92.720 -19.252  1.00 39.64           C  
ANISOU 2278  C   ALA A 191     4671   5004   5387    190   -327   -634
ATOM   2279  O   ALA A 191      31.294  93.913 -19.276  1.00 40.09           O  
ANISOU 2279  O   ALA A 191     4807   5032   5393    129   -345   -512
ATOM   2280  CB  ALA A 191      29.627  92.382 -17.634  1.00 42.35           C  
ANISOU 2280  CB  ALA A 191     5085   5043   5964    202   -564   -455
ATOM   2281  H   ALA A 191      31.819  90.005 -17.742  1.00 37.69           H  
ATOM   2282  HA  ALA A 191      30.356  90.997 -19.087  1.00 40.59           H  
ATOM   2283  HB1 ALA A 191      28.929  92.846 -18.326  1.00 42.35           H  
ATOM   2284  HB2 ALA A 191      29.078  91.659 -17.031  1.00 42.35           H  
ATOM   2285  HB3 ALA A 191      29.979  93.175 -16.983  1.00 42.35           H  
ATOM   2286  N   SER A 192      32.652  92.235 -19.916  1.00 38.30           N  
ANISOU 2286  N   SER A 192     4426   5014   5111    189   -208   -749
ATOM   2287  CA  SER A 192      33.652  93.064 -20.598  1.00 37.11           C  
ANISOU 2287  CA  SER A 192     4308   5021   4769    106    -97   -676
ATOM   2288  C   SER A 192      33.157  93.651 -21.937  1.00 37.77           C  
ANISOU 2288  C   SER A 192     4414   5118   4817     92   -130   -732
ATOM   2289  O   SER A 192      33.827  94.513 -22.505  1.00 37.70           O  
ANISOU 2289  O   SER A 192     4455   5196   4673     26    -84   -622
ATOM   2290  CB  SER A 192      34.885  92.197 -20.881  1.00 36.74           C  
ANISOU 2290  CB  SER A 192     4177   5180   4601     74     26   -764
ATOM   2291  OG  SER A 192      35.427  91.694 -19.681  1.00 35.55           O  
ANISOU 2291  OG  SER A 192     4013   5023   4470     63     60   -692
ATOM   2292  H   SER A 192      32.841  91.245 -19.847  1.00 38.30           H  
ATOM   2293  HA  SER A 192      33.942  93.888 -19.945  1.00 37.11           H  
ATOM   2294  HB3 SER A 192      35.656  92.794 -21.364  1.00 36.74           H  
ATOM   2295  HB2 SER A 192      34.660  91.370 -21.550  1.00 36.74           H  
ATOM   2296  HG  SER A 192      34.813  91.079 -19.305  1.00 35.55           H  
ATOM   2297  N   ASN A 193      31.978  93.219 -22.417  1.00 38.76           N  
ANISOU 2297  N   ASN A 193     4500   5152   5074    157   -222   -907
ATOM   2298  CA  ASN A 193      31.273  93.760 -23.580  1.00 41.61           C  
ANISOU 2298  CA  ASN A 193     4882   5502   5426    139   -272   -984
ATOM   2299  C   ASN A 193      30.396  94.976 -23.198  1.00 41.64           C  
ANISOU 2299  C   ASN A 193     4988   5339   5495     98   -379   -823
ATOM   2300  O   ASN A 193      29.882  95.646 -24.093  1.00 40.77           O  
ANISOU 2300  O   ASN A 193     4898   5228   5363     62   -419   -864
ATOM   2301  CB  ASN A 193      30.382  92.625 -24.148  1.00 43.76           C  
ANISOU 2301  CB  ASN A 193     5065   5744   5818    222   -330  -1276
ATOM   2302  CG  ASN A 193      29.732  92.961 -25.497  1.00 47.84           C  
ANISOU 2302  CG  ASN A 193     5582   6330   6267    182   -342  -1399
ATOM   2303  OD1 ASN A 193      30.389  93.487 -26.394  1.00 48.94           O  
ANISOU 2303  OD1 ASN A 193     5730   6666   6198     96   -250  -1334
ATOM   2304  ND2 ASN A 193      28.426  92.729 -25.622  1.00 49.96           N  
ANISOU 2304  ND2 ASN A 193     5838   6430   6716    242   -470  -1581
ATOM   2305  H   ASN A 193      31.491  92.512 -21.883  1.00 38.76           H  
ATOM   2306  HA  ASN A 193      31.998  94.075 -24.330  1.00 41.61           H  
ATOM   2307  HB3 ASN A 193      29.615  92.347 -23.423  1.00 43.76           H  
ATOM   2308  HB2 ASN A 193      30.986  91.730 -24.300  1.00 43.76           H  
ATOM   2309 HD22 ASN A 193      27.943  92.984 -26.470  1.00 49.96           H  
ATOM   2310 HD21 ASN A 193      27.906  92.328 -24.838  1.00 49.96           H  
ATOM   2311  N   SER A 194      30.247  95.302 -21.902  1.00 40.97           N  
ANISOU 2311  N   SER A 194     4956   5144   5467     85   -418   -644
ATOM   2312  CA  SER A 194      29.508  96.469 -21.416  1.00 41.84           C  
ANISOU 2312  CA  SER A 194     5147   5142   5610     17   -507   -481
ATOM   2313  C   SER A 194      30.218  97.786 -21.787  1.00 41.56           C  
ANISOU 2313  C   SER A 194     5137   5247   5405    -55   -429   -364
ATOM   2314  O   SER A 194      31.400  97.785 -22.125  1.00 38.75           O  
ANISOU 2314  O   SER A 194     4756   5048   4918    -50   -320   -376
ATOM   2315  CB  SER A 194      29.314  96.330 -19.887  1.00 40.66           C  
ANISOU 2315  CB  SER A 194     5027   4899   5523      5   -550   -329
ATOM   2316  OG  SER A 194      30.441  96.660 -19.104  1.00 39.18           O  
ANISOU 2316  OG  SER A 194     4836   4836   5214     -9   -429   -231
ATOM   2317  H   SER A 194      30.685  94.715 -21.206  1.00 40.97           H  
ATOM   2318  HA  SER A 194      28.528  96.457 -21.894  1.00 41.84           H  
ATOM   2319  HB3 SER A 194      29.037  95.312 -19.637  1.00 40.66           H  
ATOM   2320  HB2 SER A 194      28.486  96.954 -19.564  1.00 40.66           H  
ATOM   2321  HG  SER A 194      31.053  95.939 -19.158  1.00 39.18           H  
ATOM   2322  N   GLY A 195      29.500  98.914 -21.709  1.00 40.94           N  
ANISOU 2322  N   GLY A 195     5105   5119   5330   -128   -495   -244
ATOM   2323  CA  GLY A 195      30.021 100.266 -21.899  1.00 39.35           C  
ANISOU 2323  CA  GLY A 195     4910   5051   4991   -180   -438   -136
ATOM   2324  C   GLY A 195      31.162 100.645 -20.940  1.00 37.46           C  
ANISOU 2324  C   GLY A 195     4664   4901   4668   -155   -336    -40
ATOM   2325  O   GLY A 195      32.130 101.262 -21.385  1.00 35.78           O  
ANISOU 2325  O   GLY A 195     4438   4807   4348   -142   -264    -24
ATOM   2326  H   GLY A 195      28.528  98.838 -21.430  1.00 40.94           H  
ATOM   2327  HA3 GLY A 195      29.200 100.970 -21.757  1.00 39.35           H  
ATOM   2328  HA2 GLY A 195      30.357 100.377 -22.931  1.00 39.35           H  
ATOM   2329  N   VAL A 196      31.091 100.231 -19.658  1.00 36.94           N  
ANISOU 2329  N   VAL A 196     4610   4769   4657   -153   -341     27
ATOM   2330  CA  VAL A 196      32.186 100.367 -18.685  1.00 35.03           C  
ANISOU 2330  CA  VAL A 196     4364   4586   4360   -130   -254     92
ATOM   2331  C   VAL A 196      33.297  99.347 -18.993  1.00 35.08           C  
ANISOU 2331  C   VAL A 196     4354   4640   4335    -83   -178     20
ATOM   2332  O   VAL A 196      34.467  99.673 -18.833  1.00 34.06           O  
ANISOU 2332  O   VAL A 196     4230   4584   4127    -79   -111     70
ATOM   2333  CB  VAL A 196      31.697 100.137 -17.224  1.00 35.42           C  
ANISOU 2333  CB  VAL A 196     4422   4579   4457   -151   -275    161
ATOM   2334  CG1 VAL A 196      32.823 100.372 -16.190  1.00 34.29           C  
ANISOU 2334  CG1 VAL A 196     4274   4484   4271   -123   -184    189
ATOM   2335  CG2 VAL A 196      30.501 101.017 -16.837  1.00 35.90           C  
ANISOU 2335  CG2 VAL A 196     4486   4660   4495   -232   -327    251
ATOM   2336  H   VAL A 196      30.243  99.756 -19.360  1.00 36.94           H  
ATOM   2337  HA  VAL A 196      32.598 101.376 -18.761  1.00 35.03           H  
ATOM   2338  HB  VAL A 196      31.365  99.101 -17.135  1.00 35.42           H  
ATOM   2339 HG11 VAL A 196      32.442 100.348 -15.171  1.00 34.29           H  
ATOM   2340 HG12 VAL A 196      33.602  99.612 -16.249  1.00 34.29           H  
ATOM   2341 HG13 VAL A 196      33.294 101.345 -16.334  1.00 34.29           H  
ATOM   2342 HG21 VAL A 196      30.171 100.797 -15.823  1.00 35.90           H  
ATOM   2343 HG22 VAL A 196      30.767 102.070 -16.871  1.00 35.90           H  
ATOM   2344 HG23 VAL A 196      29.646 100.859 -17.491  1.00 35.90           H  
ATOM   2345  N   GLY A 197      32.945  98.133 -19.447  1.00 37.28           N  
ANISOU 2345  N   GLY A 197     4605   4880   4679    -53   -199   -100
ATOM   2346  CA  GLY A 197      33.864  97.037 -19.740  1.00 36.02           C  
ANISOU 2346  CA  GLY A 197     4405   4806   4476    -30   -121   -186
ATOM   2347  C   GLY A 197      34.781  97.307 -20.936  1.00 36.90           C  
ANISOU 2347  C   GLY A 197     4511   5062   4447    -60    -61   -192
ATOM   2348  O   GLY A 197      35.983  97.062 -20.854  1.00 36.19           O  
ANISOU 2348  O   GLY A 197     4419   5061   4270    -86     14   -148
ATOM   2349  H   GLY A 197      31.957  97.940 -19.554  1.00 37.28           H  
ATOM   2350  HA3 GLY A 197      33.276  96.143 -19.943  1.00 36.02           H  
ATOM   2351  HA2 GLY A 197      34.461  96.832 -18.854  1.00 36.02           H  
ATOM   2352  N   GLN A 198      34.223  97.875 -22.017  1.00 37.20           N  
ANISOU 2352  N   GLN A 198     4549   5126   4462    -72   -105   -239
ATOM   2353  CA  GLN A 198      34.940  98.332 -23.205  1.00 37.72           C  
ANISOU 2353  CA  GLN A 198     4606   5346   4380   -112    -67   -236
ATOM   2354  C   GLN A 198      35.762  99.599 -22.917  1.00 37.96           C  
ANISOU 2354  C   GLN A 198     4681   5404   4339   -130    -53    -54
ATOM   2355  O   GLN A 198      36.801  99.791 -23.543  1.00 39.12           O  
ANISOU 2355  O   GLN A 198     4832   5665   4369   -163    -14      6
ATOM   2356  CB  GLN A 198      33.927  98.652 -24.323  1.00 40.10           C  
ANISOU 2356  CB  GLN A 198     4891   5664   4679   -125   -129   -341
ATOM   2357  CG  GLN A 198      33.264  97.401 -24.931  1.00 42.02           C  
ANISOU 2357  CG  GLN A 198     5079   5890   4998    -92   -146   -564
ATOM   2358  CD  GLN A 198      32.376  97.745 -26.129  1.00 45.18           C  
ANISOU 2358  CD  GLN A 198     5458   6321   5387   -112   -201   -707
ATOM   2359  OE1 GLN A 198      32.795  98.460 -27.037  1.00 50.37           O  
ANISOU 2359  OE1 GLN A 198     6119   7111   5907   -167   -189   -665
ATOM   2360  NE2 GLN A 198      31.146  97.230 -26.154  1.00 44.85           N  
ANISOU 2360  NE2 GLN A 198     5393   6146   5501    -65   -277   -880
ATOM   2361  H   GLN A 198      33.220  98.019 -22.003  1.00 37.20           H  
ATOM   2362  HA  GLN A 198      35.620  97.549 -23.544  1.00 37.72           H  
ATOM   2363  HB3 GLN A 198      34.441  99.193 -25.121  1.00 40.10           H  
ATOM   2364  HB2 GLN A 198      33.159  99.331 -23.948  1.00 40.10           H  
ATOM   2365  HG3 GLN A 198      32.688  96.864 -24.177  1.00 42.02           H  
ATOM   2366  HG2 GLN A 198      34.034  96.711 -25.275  1.00 42.02           H  
ATOM   2367 HE22 GLN A 198      30.533  97.442 -26.927  1.00 44.85           H  
ATOM   2368 HE21 GLN A 198      30.810  96.666 -25.382  1.00 44.85           H  
ATOM   2369  N   ALA A 199      35.330 100.439 -21.958  1.00 35.76           N  
ANISOU 2369  N   ALA A 199     4427   5027   4132   -111    -92     33
ATOM   2370  CA  ALA A 199      36.067 101.618 -21.514  1.00 37.81           C  
ANISOU 2370  CA  ALA A 199     4708   5301   4356   -101    -86    169
ATOM   2371  C   ALA A 199      37.246 101.240 -20.602  1.00 37.12           C  
ANISOU 2371  C   ALA A 199     4646   5185   4273    -91    -31    232
ATOM   2372  O   ALA A 199      38.305 101.848 -20.733  1.00 36.10           O  
ANISOU 2372  O   ALA A 199     4540   5082   4095    -90    -27    326
ATOM   2373  CB  ALA A 199      35.120 102.550 -20.749  1.00 36.54           C  
ANISOU 2373  CB  ALA A 199     4542   5089   4254    -94   -130    210
ATOM   2374  H   ALA A 199      34.462 100.227 -21.487  1.00 35.76           H  
ATOM   2375  HA  ALA A 199      36.453 102.154 -22.384  1.00 37.81           H  
ATOM   2376  HB1 ALA A 199      35.671 103.411 -20.382  1.00 36.54           H  
ATOM   2377  HB2 ALA A 199      34.325 102.922 -21.395  1.00 36.54           H  
ATOM   2378  HB3 ALA A 199      34.655 102.063 -19.894  1.00 36.54           H  
ATOM   2379  N   VAL A 200      37.101 100.216 -19.735  1.00 36.55           N  
ANISOU 2379  N   VAL A 200     4570   5049   4268    -88     -4    181
ATOM   2380  CA  VAL A 200      38.178  99.621 -18.933  1.00 35.30           C  
ANISOU 2380  CA  VAL A 200     4430   4869   4113    -99     48    222
ATOM   2381  C   VAL A 200      39.265  99.031 -19.843  1.00 35.12           C  
ANISOU 2381  C   VAL A 200     4408   4955   3981   -154     87    236
ATOM   2382  O   VAL A 200      40.435  99.294 -19.594  1.00 38.00           O  
ANISOU 2382  O   VAL A 200     4812   5313   4313   -183    101    340
ATOM   2383  CB  VAL A 200      37.621  98.574 -17.920  1.00 35.58           C  
ANISOU 2383  CB  VAL A 200     4443   4846   4231    -93     60    149
ATOM   2384  CG1 VAL A 200      38.681  97.597 -17.361  1.00 37.50           C  
ANISOU 2384  CG1 VAL A 200     4690   5099   4459   -127    121    168
ATOM   2385  CG2 VAL A 200      36.926  99.252 -16.726  1.00 35.75           C  
ANISOU 2385  CG2 VAL A 200     4471   4782   4329    -72     19    178
ATOM   2386  H   VAL A 200      36.186  99.790 -19.656  1.00 36.55           H  
ATOM   2387  HA  VAL A 200      38.652 100.423 -18.363  1.00 35.30           H  
ATOM   2388  HB  VAL A 200      36.872  97.971 -18.435  1.00 35.58           H  
ATOM   2389 HG11 VAL A 200      38.248  96.947 -16.603  1.00 37.50           H  
ATOM   2390 HG12 VAL A 200      39.084  96.939 -18.131  1.00 37.50           H  
ATOM   2391 HG13 VAL A 200      39.512  98.132 -16.901  1.00 37.50           H  
ATOM   2392 HG21 VAL A 200      36.437  98.517 -16.086  1.00 35.75           H  
ATOM   2393 HG22 VAL A 200      37.642  99.801 -16.113  1.00 35.75           H  
ATOM   2394 HG23 VAL A 200      36.162  99.956 -17.042  1.00 35.75           H  
ATOM   2395  N   ILE A 201      38.891  98.287 -20.899  1.00 36.29           N  
ANISOU 2395  N   ILE A 201     4509   5207   4073   -178    101    123
ATOM   2396  CA  ILE A 201      39.792  97.726 -21.912  1.00 37.60           C  
ANISOU 2396  CA  ILE A 201     4655   5532   4099   -257    148    121
ATOM   2397  C   ILE A 201      40.687  98.792 -22.581  1.00 39.47           C  
ANISOU 2397  C   ILE A 201     4945   5808   4242   -293    113    283
ATOM   2398  O   ILE A 201      41.889  98.568 -22.718  1.00 37.82           O  
ANISOU 2398  O   ILE A 201     4771   5638   3961   -366    128    400
ATOM   2399  CB  ILE A 201      38.963  96.879 -22.925  1.00 38.08           C  
ANISOU 2399  CB  ILE A 201     4639   5718   4113   -265    162    -65
ATOM   2400  CG1 ILE A 201      38.561  95.530 -22.294  1.00 37.85           C  
ANISOU 2400  CG1 ILE A 201     4542   5660   4178   -229    193   -220
ATOM   2401  CD1 ILE A 201      37.430  94.804 -23.033  1.00 39.09           C  
ANISOU 2401  CD1 ILE A 201     4614   5878   4361   -191    181   -448
ATOM   2402  CG2 ILE A 201      39.683  96.631 -24.264  1.00 41.09           C  
ANISOU 2402  CG2 ILE A 201     4991   6320   4301   -369    206    -65
ATOM   2403  H   ILE A 201      37.902  98.114 -21.024  1.00 36.29           H  
ATOM   2404  HA  ILE A 201      40.475  97.050 -21.392  1.00 37.60           H  
ATOM   2405  HB  ILE A 201      38.051  97.429 -23.155  1.00 38.08           H  
ATOM   2406 HG13 ILE A 201      38.243  95.683 -21.264  1.00 37.85           H  
ATOM   2407 HG12 ILE A 201      39.436  94.881 -22.237  1.00 37.85           H  
ATOM   2408 HD11 ILE A 201      37.193  93.863 -22.544  1.00 39.09           H  
ATOM   2409 HD12 ILE A 201      36.521  95.404 -23.052  1.00 39.09           H  
ATOM   2410 HD13 ILE A 201      37.698  94.562 -24.060  1.00 39.09           H  
ATOM   2411 HG21 ILE A 201      39.128  95.965 -24.920  1.00 41.09           H  
ATOM   2412 HG22 ILE A 201      39.817  97.557 -24.818  1.00 41.09           H  
ATOM   2413 HG23 ILE A 201      40.663  96.191 -24.093  1.00 41.09           H  
ATOM   2414  N   GLN A 202      40.109  99.937 -22.977  1.00 37.72           N  
ANISOU 2414  N   GLN A 202     4729   5574   4028   -247     52    299
ATOM   2415  CA  GLN A 202      40.797 100.998 -23.715  1.00 39.01           C  
ANISOU 2415  CA  GLN A 202     4923   5791   4107   -266     -2    439
ATOM   2416  C   GLN A 202      41.638 101.903 -22.798  1.00 39.16           C  
ANISOU 2416  C   GLN A 202     5001   5673   4204   -225    -41    595
ATOM   2417  O   GLN A 202      42.743 102.279 -23.184  1.00 40.74           O  
ANISOU 2417  O   GLN A 202     5245   5895   4341   -267    -82    742
ATOM   2418  CB  GLN A 202      39.738 101.864 -24.425  1.00 39.58           C  
ANISOU 2418  CB  GLN A 202     4966   5901   4172   -229    -60    397
ATOM   2419  CG  GLN A 202      39.054 101.109 -25.577  1.00 43.65           C  
ANISOU 2419  CG  GLN A 202     5430   6556   4600   -279    -40    241
ATOM   2420  CD  GLN A 202      38.021 101.968 -26.293  1.00 45.96           C  
ANISOU 2420  CD  GLN A 202     5698   6893   4873   -268   -106    208
ATOM   2421  OE1 GLN A 202      38.382 102.792 -27.126  1.00 47.86           O  
ANISOU 2421  OE1 GLN A 202     5936   7248   4999   -300   -150    294
ATOM   2422  NE2 GLN A 202      36.737 101.762 -26.000  1.00 46.13           N  
ANISOU 2422  NE2 GLN A 202     5701   6824   5003   -234   -125     94
ATOM   2423  H   GLN A 202      39.117 100.050 -22.821  1.00 37.72           H  
ATOM   2424  HA  GLN A 202      41.461 100.558 -24.461  1.00 39.01           H  
ATOM   2425  HB3 GLN A 202      40.206 102.763 -24.829  1.00 39.58           H  
ATOM   2426  HB2 GLN A 202      38.990 102.207 -23.708  1.00 39.58           H  
ATOM   2427  HG3 GLN A 202      38.600 100.183 -25.231  1.00 43.65           H  
ATOM   2428  HG2 GLN A 202      39.803 100.822 -26.313  1.00 43.65           H  
ATOM   2429 HE22 GLN A 202      36.024 102.315 -26.456  1.00 46.13           H  
ATOM   2430 HE21 GLN A 202      36.485 101.070 -25.306  1.00 46.13           H  
ATOM   2431  N   ILE A 203      41.142 102.235 -21.593  1.00 39.03           N  
ANISOU 2431  N   ILE A 203     4983   5521   4324   -145    -41    560
ATOM   2432  CA  ILE A 203      41.826 103.102 -20.626  1.00 38.63           C  
ANISOU 2432  CA  ILE A 203     4969   5339   4369    -85    -77    653
ATOM   2433  C   ILE A 203      42.937 102.324 -19.890  1.00 39.11           C  
ANISOU 2433  C   ILE A 203     5083   5329   4448   -140    -45    710
ATOM   2434  O   ILE A 203      43.978 102.911 -19.607  1.00 40.45           O  
ANISOU 2434  O   ILE A 203     5307   5418   4645   -139    -98    833
ATOM   2435  CB  ILE A 203      40.786 103.711 -19.635  1.00 35.69           C  
ANISOU 2435  CB  ILE A 203     4561   4893   4106     -7    -77    577
ATOM   2436  CG1 ILE A 203      39.818 104.657 -20.394  1.00 38.71           C  
ANISOU 2436  CG1 ILE A 203     4890   5356   4461     23   -121    549
ATOM   2437  CD1 ILE A 203      38.552 105.040 -19.618  1.00 37.79           C  
ANISOU 2437  CD1 ILE A 203     4726   5224   4408     46   -116    471
ATOM   2438  CG2 ILE A 203      41.434 104.471 -18.454  1.00 36.37           C  
ANISOU 2438  CG2 ILE A 203     4669   4857   4295     59   -101    622
ATOM   2439  H   ILE A 203      40.223 101.894 -21.339  1.00 39.03           H  
ATOM   2440  HA  ILE A 203      42.303 103.923 -21.165  1.00 38.63           H  
ATOM   2441  HB  ILE A 203      40.206 102.891 -19.209  1.00 35.69           H  
ATOM   2442 HG13 ILE A 203      39.493 104.193 -21.323  1.00 38.71           H  
ATOM   2443 HG12 ILE A 203      40.346 105.563 -20.693  1.00 38.71           H  
ATOM   2444 HD11 ILE A 203      37.885 105.633 -20.244  1.00 37.79           H  
ATOM   2445 HD12 ILE A 203      38.005 104.154 -19.303  1.00 37.79           H  
ATOM   2446 HD13 ILE A 203      38.776 105.632 -18.733  1.00 37.79           H  
ATOM   2447 HG21 ILE A 203      40.682 104.913 -17.803  1.00 36.37           H  
ATOM   2448 HG22 ILE A 203      42.032 103.820 -17.818  1.00 36.37           H  
ATOM   2449 HG23 ILE A 203      42.080 105.275 -18.808  1.00 36.37           H  
ATOM   2450  N   ALA A 204      42.764 101.014 -19.635  1.00 38.25           N  
ANISOU 2450  N   ALA A 204     4954   5249   4329   -192     29    620
ATOM   2451  CA  ALA A 204      43.794 100.150 -19.054  1.00 38.48           C  
ANISOU 2451  CA  ALA A 204     5018   5247   4354   -273     67    665
ATOM   2452  C   ALA A 204      44.921  99.869 -20.059  1.00 39.46           C  
ANISOU 2452  C   ALA A 204     5181   5460   4350   -383     45    801
ATOM   2453  O   ALA A 204      46.081  99.856 -19.660  1.00 42.39           O  
ANISOU 2453  O   ALA A 204     5622   5738   4745   -438     10    933
ATOM   2454  CB  ALA A 204      43.168  98.818 -18.618  1.00 36.69           C  
ANISOU 2454  CB  ALA A 204     4736   5083   4124   -308    145    531
ATOM   2455  H   ALA A 204      41.884 100.581 -19.884  1.00 38.25           H  
ATOM   2456  HA  ALA A 204      44.216 100.643 -18.177  1.00 38.48           H  
ATOM   2457  HB1 ALA A 204      43.887  98.162 -18.134  1.00 36.69           H  
ATOM   2458  HB2 ALA A 204      42.366  98.979 -17.898  1.00 36.69           H  
ATOM   2459  HB3 ALA A 204      42.761  98.275 -19.471  1.00 36.69           H  
ATOM   2460  N   ALA A 205      44.604  99.725 -21.360  1.00 40.27           N  
ANISOU 2460  N   ALA A 205     5242   5744   4314   -430     54    771
ATOM   2461  CA  ALA A 205      45.582  99.583 -22.442  1.00 44.53           C  
ANISOU 2461  CA  ALA A 205     5809   6416   4692   -557     27    909
ATOM   2462  C   ALA A 205      46.375 100.879 -22.697  1.00 44.33           C  
ANISOU 2462  C   ALA A 205     5865   6269   4710   -524    -98   1110
ATOM   2463  O   ALA A 205      47.539 100.804 -23.089  1.00 45.67           O  
ANISOU 2463  O   ALA A 205     6104   6421   4828   -633   -149   1290
ATOM   2464  CB  ALA A 205      44.849  99.182 -23.731  1.00 44.04           C  
ANISOU 2464  CB  ALA A 205     5675   6589   4469   -603     55    810
ATOM   2465  H   ALA A 205      43.627  99.744 -21.621  1.00 40.27           H  
ATOM   2466  HA  ALA A 205      46.287  98.792 -22.176  1.00 44.53           H  
ATOM   2467  HB1 ALA A 205      45.540  99.085 -24.569  1.00 44.04           H  
ATOM   2468  HB2 ALA A 205      44.358  98.217 -23.611  1.00 44.04           H  
ATOM   2469  HB3 ALA A 205      44.088  99.912 -24.010  1.00 44.04           H  
ATOM   2470  N   ALA A 206      45.776 102.053 -22.422  1.00 43.68           N  
ANISOU 2470  N   ALA A 206     5767   6106   4724   -379   -155   1080
ATOM   2471  CA  ALA A 206      46.423 103.366 -22.487  1.00 45.95           C  
ANISOU 2471  CA  ALA A 206     6100   6275   5082   -306   -284   1232
ATOM   2472  C   ALA A 206      47.338 103.631 -21.274  1.00 46.55           C  
ANISOU 2472  C   ALA A 206     6250   6114   5321   -271   -331   1313
ATOM   2473  O   ALA A 206      48.252 104.449 -21.377  1.00 47.97           O  
ANISOU 2473  O   ALA A 206     6490   6177   5561   -246   -458   1474
ATOM   2474  CB  ALA A 206      45.328 104.445 -22.516  1.00 44.86           C  
ANISOU 2474  CB  ALA A 206     5899   6132   5015   -162   -316   1142
ATOM   2475  H   ALA A 206      44.810 102.033 -22.127  1.00 43.68           H  
ATOM   2476  HA  ALA A 206      47.015 103.433 -23.402  1.00 45.95           H  
ATOM   2477  HB1 ALA A 206      45.756 105.439 -22.655  1.00 44.86           H  
ATOM   2478  HB2 ALA A 206      44.636 104.271 -23.339  1.00 44.86           H  
ATOM   2479  HB3 ALA A 206      44.745 104.464 -21.596  1.00 44.86           H  
ATOM   2480  N   LEU A 207      47.121 102.920 -20.152  1.00 44.01           N  
ANISOU 2480  N   LEU A 207     5921   5717   5085   -262   -243   1193
ATOM   2481  CA  LEU A 207      47.962 102.914 -18.951  1.00 44.50           C  
ANISOU 2481  CA  LEU A 207     6044   5567   5296   -246   -268   1224
ATOM   2482  C   LEU A 207      49.000 101.766 -18.978  1.00 44.35           C  
ANISOU 2482  C   LEU A 207     6096   5545   5211   -426   -255   1344
ATOM   2483  O   LEU A 207      49.782 101.638 -18.036  1.00 46.69           O  
ANISOU 2483  O   LEU A 207     6457   5656   5629   -444   -286   1383
ATOM   2484  CB  LEU A 207      47.045 102.721 -17.716  1.00 43.90           C  
ANISOU 2484  CB  LEU A 207     5914   5445   5318   -169   -181   1034
ATOM   2485  CG  LEU A 207      46.136 103.927 -17.390  1.00 43.16           C  
ANISOU 2485  CG  LEU A 207     5754   5337   5306    -13   -199    927
ATOM   2486  CD1 LEU A 207      45.001 103.515 -16.438  1.00 40.69           C  
ANISOU 2486  CD1 LEU A 207     5390   5035   5034      8   -110    766
ATOM   2487  CD2 LEU A 207      46.925 105.111 -16.809  1.00 46.05           C  
ANISOU 2487  CD2 LEU A 207     6143   5532   5820    104   -309    973
ATOM   2488  H   LEU A 207      46.331 102.290 -20.150  1.00 44.01           H  
ATOM   2489  HA  LEU A 207      48.516 103.849 -18.865  1.00 44.50           H  
ATOM   2490  HB3 LEU A 207      47.636 102.495 -16.826  1.00 43.90           H  
ATOM   2491  HB2 LEU A 207      46.421 101.842 -17.880  1.00 43.90           H  
ATOM   2492  HG  LEU A 207      45.672 104.276 -18.312  1.00 43.16           H  
ATOM   2493 HD11 LEU A 207      44.314 104.343 -16.262  1.00 40.69           H  
ATOM   2494 HD12 LEU A 207      44.415 102.695 -16.852  1.00 40.69           H  
ATOM   2495 HD13 LEU A 207      45.389 103.188 -15.472  1.00 40.69           H  
ATOM   2496 HD21 LEU A 207      46.267 105.957 -16.613  1.00 46.05           H  
ATOM   2497 HD22 LEU A 207      47.411 104.840 -15.871  1.00 46.05           H  
ATOM   2498 HD23 LEU A 207      47.695 105.460 -17.496  1.00 46.05           H  
ATOM   2499  N   GLY A 208      49.030 100.947 -20.046  1.00 42.40           N  
ANISOU 2499  N   GLY A 208     5830   5515   4765   -573   -211   1392
ATOM   2500  CA  GLY A 208      49.981  99.853 -20.256  1.00 44.31           C  
ANISOU 2500  CA  GLY A 208     6112   5826   4897   -781   -182   1498
ATOM   2501  C   GLY A 208      49.662  98.554 -19.498  1.00 41.71           C  
ANISOU 2501  C   GLY A 208     5732   5538   4577   -838    -52   1347
ATOM   2502  O   GLY A 208      50.524  97.681 -19.412  1.00 44.52           O  
ANISOU 2502  O   GLY A 208     6125   5893   4899   -999    -35   1428
ATOM   2503  H   GLY A 208      48.359 101.114 -20.783  1.00 42.40           H  
ATOM   2504  HA3 GLY A 208      50.987 100.182 -19.990  1.00 44.31           H  
ATOM   2505  HA2 GLY A 208      50.001  99.626 -21.322  1.00 44.31           H  
ATOM   2506  N   LEU A 209      48.451  98.434 -18.935  1.00 42.40           N  
ANISOU 2506  N   LEU A 209     5730   5674   4705   -720     28   1140
ATOM   2507  CA  LEU A 209      47.986  97.319 -18.111  1.00 41.92           C  
ANISOU 2507  CA  LEU A 209     5607   5647   4675   -737    130    985
ATOM   2508  C   LEU A 209      47.388  96.208 -18.994  1.00 43.36           C  
ANISOU 2508  C   LEU A 209     5689   6096   4689   -831    221    886
ATOM   2509  O   LEU A 209      46.873  96.467 -20.083  1.00 44.78           O  
ANISOU 2509  O   LEU A 209     5844   6428   4741   -853    213    899
ATOM   2510  CB  LEU A 209      46.873  97.825 -17.165  1.00 40.55           C  
ANISOU 2510  CB  LEU A 209     5395   5371   4642   -563    139    835
ATOM   2511  CG  LEU A 209      47.221  99.076 -16.328  1.00 40.33           C  
ANISOU 2511  CG  LEU A 209     5431   5121   4771   -451     59    880
ATOM   2512  CD1 LEU A 209      46.005  99.549 -15.520  1.00 39.39           C  
ANISOU 2512  CD1 LEU A 209     5252   4976   4738   -322     86    725
ATOM   2513  CD2 LEU A 209      48.433  98.845 -15.418  1.00 43.41           C  
ANISOU 2513  CD2 LEU A 209     5898   5351   5244   -526     32    958
ATOM   2514  H   LEU A 209      47.786  99.181 -19.091  1.00 42.40           H  
ATOM   2515  HA  LEU A 209      48.823  96.922 -17.537  1.00 41.92           H  
ATOM   2516  HB3 LEU A 209      46.575  97.018 -16.492  1.00 40.55           H  
ATOM   2517  HB2 LEU A 209      45.990  98.053 -17.755  1.00 40.55           H  
ATOM   2518  HG  LEU A 209      47.477  99.890 -17.005  1.00 40.33           H  
ATOM   2519 HD11 LEU A 209      46.239 100.437 -14.932  1.00 39.39           H  
ATOM   2520 HD12 LEU A 209      45.173  99.803 -16.176  1.00 39.39           H  
ATOM   2521 HD13 LEU A 209      45.661  98.774 -14.836  1.00 39.39           H  
ATOM   2522 HD21 LEU A 209      48.647  99.725 -14.811  1.00 43.41           H  
ATOM   2523 HD22 LEU A 209      48.271  98.003 -14.747  1.00 43.41           H  
ATOM   2524 HD23 LEU A 209      49.327  98.635 -16.004  1.00 43.41           H  
ATOM   2525  N   ARG A 210      47.483  94.963 -18.504  1.00 40.82           N  
ANISOU 2525  N   ARG A 210     5300   5847   4364   -891    305    777
ATOM   2526  CA  ARG A 210      47.217  93.731 -19.247  1.00 41.85           C  
ANISOU 2526  CA  ARG A 210     5310   6246   4344   -980    395    651
ATOM   2527  C   ARG A 210      45.887  93.106 -18.782  1.00 40.53           C  
ANISOU 2527  C   ARG A 210     5044   6076   4281   -837    435    429
ATOM   2528  O   ARG A 210      45.848  92.373 -17.794  1.00 41.32           O  
ANISOU 2528  O   ARG A 210     5136   6069   4494   -806    445    388
ATOM   2529  CB  ARG A 210      48.391  92.771 -18.952  1.00 43.10           C  
ANISOU 2529  CB  ARG A 210     5452   6520   4405  -1186    448    714
ATOM   2530  CG  ARG A 210      49.766  93.311 -19.392  1.00 45.45           C  
ANISOU 2530  CG  ARG A 210     5866   6794   4608  -1354    381    974
ATOM   2531  CD  ARG A 210      50.905  92.328 -19.099  1.00 47.16           C  
ANISOU 2531  CD  ARG A 210     6073   7120   4725  -1595    427   1058
ATOM   2532  NE  ARG A 210      50.890  91.205 -20.041  1.00 47.36           N  
ANISOU 2532  NE  ARG A 210     5950   7514   4533  -1737    538    943
ATOM   2533  CZ  ARG A 210      51.812  90.235 -20.130  1.00 48.61           C  
ANISOU 2533  CZ  ARG A 210     6045   7858   4565  -1961    607    964
ATOM   2534  NH1 ARG A 210      52.895  90.226 -19.341  1.00 51.12           N  
ANISOU 2534  NH1 ARG A 210     6457   8007   4959  -2083    568   1116
ATOM   2535  NH2 ARG A 210      51.635  89.254 -21.019  1.00 50.22           N1+
ANISOU 2535  NH2 ARG A 210     6086   8435   4561  -2078    716    822
ATOM   2536  H   ARG A 210      47.883  94.858 -17.582  1.00 40.82           H  
ATOM   2537  HA  ARG A 210      47.172  93.916 -20.322  1.00 41.85           H  
ATOM   2538  HB3 ARG A 210      48.204  91.830 -19.465  1.00 43.10           H  
ATOM   2539  HB2 ARG A 210      48.437  92.535 -17.888  1.00 43.10           H  
ATOM   2540  HG3 ARG A 210      49.986  94.247 -18.877  1.00 45.45           H  
ATOM   2541  HG2 ARG A 210      49.745  93.551 -20.455  1.00 45.45           H  
ATOM   2542  HD3 ARG A 210      50.844  91.952 -18.078  1.00 47.16           H  
ATOM   2543  HD2 ARG A 210      51.862  92.842 -19.197  1.00 47.16           H  
ATOM   2544  HE  ARG A 210      50.098  91.174 -20.683  1.00 47.36           H  
ATOM   2545 HH12 ARG A 210      53.558  89.465 -19.403  1.00 51.12           H  
ATOM   2546 HH11 ARG A 210      53.040  90.966 -18.670  1.00 51.12           H  
ATOM   2547 HH22 ARG A 210      52.296  88.491 -21.079  1.00 50.22           H  
ATOM   2548 HH21 ARG A 210      50.764  89.208 -21.543  1.00 50.22           H  
ATOM   2549  N   THR A 211      44.783  93.403 -19.484  1.00 39.97           N  
ANISOU 2549  N   THR A 211     4900   6110   4178   -757    443    291
ATOM   2550  CA  THR A 211      43.432  92.998 -19.079  1.00 38.75           C  
ANISOU 2550  CA  THR A 211     4672   5899   4152   -611    440    107
ATOM   2551  C   THR A 211      43.085  91.556 -19.519  1.00 38.16           C  
ANISOU 2551  C   THR A 211     4445   6014   4042   -622    507   -105
ATOM   2552  O   THR A 211      43.248  91.182 -20.682  1.00 40.41           O  
ANISOU 2552  O   THR A 211     4655   6524   4175   -707    560   -177
ATOM   2553  CB  THR A 211      42.392  94.002 -19.646  1.00 37.93           C  
ANISOU 2553  CB  THR A 211     4596   5715   4102   -487    375     78
ATOM   2554  OG1 THR A 211      42.401  94.073 -21.058  1.00 39.18           O  
ANISOU 2554  OG1 THR A 211     4726   6046   4117   -537    386     50
ATOM   2555  CG2 THR A 211      42.546  95.422 -19.085  1.00 36.89           C  
ANISOU 2555  CG2 THR A 211     4580   5391   4047   -438    308    240
ATOM   2556  H   THR A 211      44.873  93.999 -20.294  1.00 39.97           H  
ATOM   2557  HA  THR A 211      43.367  93.057 -17.992  1.00 38.75           H  
ATOM   2558  HB  THR A 211      41.399  93.653 -19.360  1.00 37.93           H  
ATOM   2559  HG1 THR A 211      43.196  94.503 -21.336  1.00 39.18           H  
ATOM   2560 HG21 THR A 211      41.749  96.071 -19.448  1.00 36.89           H  
ATOM   2561 HG22 THR A 211      42.496  95.423 -17.997  1.00 36.89           H  
ATOM   2562 HG23 THR A 211      43.498  95.868 -19.374  1.00 36.89           H  
ATOM   2563  N   ILE A 212      42.558  90.779 -18.557  1.00 38.02           N  
ANISOU 2563  N   ILE A 212     4372   5913   4163   -537    497   -209
ATOM   2564  CA  ILE A 212      41.836  89.514 -18.731  1.00 39.19           C  
ANISOU 2564  CA  ILE A 212     4366   6174   4352   -476    520   -437
ATOM   2565  C   ILE A 212      40.343  89.891 -18.669  1.00 38.83           C  
ANISOU 2565  C   ILE A 212     4331   5956   4467   -307    426   -516
ATOM   2566  O   ILE A 212      39.935  90.664 -17.802  1.00 37.89           O  
ANISOU 2566  O   ILE A 212     4285   5647   4464   -250    362   -426
ATOM   2567  CB  ILE A 212      42.179  88.540 -17.561  1.00 40.42           C  
ANISOU 2567  CB  ILE A 212     4447   6352   4558   -510    553   -473
ATOM   2568  CG1 ILE A 212      43.696  88.243 -17.483  1.00 45.50           C  
ANISOU 2568  CG1 ILE A 212     5098   7147   5045   -711    636   -364
ATOM   2569  CD1 ILE A 212      44.144  87.561 -16.182  1.00 48.97           C  
ANISOU 2569  CD1 ILE A 212     5563   7495   5548   -770    639   -282
ATOM   2570  CG2 ILE A 212      41.380  87.217 -17.653  1.00 40.96           C  
ANISOU 2570  CG2 ILE A 212     4337   6532   4692   -418    557   -725
ATOM   2571  H   ILE A 212      42.511  91.176 -17.627  1.00 38.02           H  
ATOM   2572  HA  ILE A 212      42.078  89.056 -19.692  1.00 39.19           H  
ATOM   2573  HB  ILE A 212      41.904  89.030 -16.626  1.00 40.42           H  
ATOM   2574 HG13 ILE A 212      44.252  89.176 -17.547  1.00 45.50           H  
ATOM   2575 HG12 ILE A 212      44.005  87.647 -18.343  1.00 45.50           H  
ATOM   2576 HD11 ILE A 212      45.230  87.476 -16.149  1.00 48.97           H  
ATOM   2577 HD12 ILE A 212      43.833  88.136 -15.308  1.00 48.97           H  
ATOM   2578 HD13 ILE A 212      43.740  86.554 -16.087  1.00 48.97           H  
ATOM   2579 HG21 ILE A 212      41.618  86.540 -16.834  1.00 40.96           H  
ATOM   2580 HG22 ILE A 212      40.303  87.379 -17.604  1.00 40.96           H  
ATOM   2581 HG23 ILE A 212      41.592  86.694 -18.586  1.00 40.96           H  
ATOM   2582  N   ASN A 213      39.534  89.380 -19.607  1.00 38.63           N  
ANISOU 2582  N   ASN A 213     4231   6008   4439   -246    413   -687
ATOM   2583  CA  ASN A 213      38.189  89.888 -19.882  1.00 36.63           C  
ANISOU 2583  CA  ASN A 213     4011   5591   4315   -122    311   -739
ATOM   2584  C   ASN A 213      37.169  88.753 -19.933  1.00 36.89           C  
ANISOU 2584  C   ASN A 213     3914   5615   4490     -4    263   -978
ATOM   2585  O   ASN A 213      37.019  88.102 -20.965  1.00 40.49           O  
ANISOU 2585  O   ASN A 213     4250   6233   4900      9    302  -1185
ATOM   2586  CB  ASN A 213      38.217  90.738 -21.173  1.00 37.20           C  
ANISOU 2586  CB  ASN A 213     4130   5730   4274   -158    315   -722
ATOM   2587  CG  ASN A 213      39.020  92.026 -20.996  1.00 35.96           C  
ANISOU 2587  CG  ASN A 213     4098   5553   4013   -249    332   -479
ATOM   2588  OD1 ASN A 213      38.566  92.963 -20.345  1.00 36.32           O  
ANISOU 2588  OD1 ASN A 213     4238   5423   4137   -208    272   -347
ATOM   2589  ND2 ASN A 213      40.236  92.055 -21.537  1.00 36.92           N  
ANISOU 2589  ND2 ASN A 213     4211   5859   3958   -376    407   -420
ATOM   2590  H   ASN A 213      39.929  88.743 -20.285  1.00 38.63           H  
ATOM   2591  HA  ASN A 213      37.856  90.542 -19.074  1.00 36.63           H  
ATOM   2592  HB3 ASN A 213      37.212  91.002 -21.490  1.00 37.20           H  
ATOM   2593  HB2 ASN A 213      38.627  90.158 -21.997  1.00 37.20           H  
ATOM   2594 HD22 ASN A 213      40.826  92.871 -21.421  1.00 36.92           H  
ATOM   2595 HD21 ASN A 213      40.587  91.240 -22.021  1.00 36.92           H  
ATOM   2596  N   VAL A 214      36.440  88.539 -18.827  1.00 37.21           N  
ANISOU 2596  N   VAL A 214     3968   5467   4703     83    168   -950
ATOM   2597  CA  VAL A 214      35.353  87.566 -18.753  1.00 38.15           C  
ANISOU 2597  CA  VAL A 214     3971   5529   4996    214     83  -1152
ATOM   2598  C   VAL A 214      34.103  88.184 -19.413  1.00 37.44           C  
ANISOU 2598  C   VAL A 214     3929   5270   5026    299    -38  -1209
ATOM   2599  O   VAL A 214      33.729  89.322 -19.124  1.00 36.24           O  
ANISOU 2599  O   VAL A 214     3914   4982   4874    266    -89  -1031
ATOM   2600  CB  VAL A 214      35.060  87.181 -17.277  1.00 37.34           C  
ANISOU 2600  CB  VAL A 214     3861   5301   5025    259      9  -1077
ATOM   2601  CG1 VAL A 214      33.982  86.090 -17.168  1.00 38.95           C  
ANISOU 2601  CG1 VAL A 214     3923   5458   5419    406    -94  -1293
ATOM   2602  CG2 VAL A 214      36.316  86.732 -16.509  1.00 38.95           C  
ANISOU 2602  CG2 VAL A 214     4040   5652   5106    149    125   -998
ATOM   2603  H   VAL A 214      36.601  89.115 -18.012  1.00 37.21           H  
ATOM   2604  HA  VAL A 214      35.654  86.662 -19.277  1.00 38.15           H  
ATOM   2605  HB  VAL A 214      34.678  88.051 -16.758  1.00 37.34           H  
ATOM   2606 HG11 VAL A 214      33.782  85.843 -16.128  1.00 38.95           H  
ATOM   2607 HG12 VAL A 214      33.033  86.405 -17.601  1.00 38.95           H  
ATOM   2608 HG13 VAL A 214      34.292  85.176 -17.674  1.00 38.95           H  
ATOM   2609 HG21 VAL A 214      36.091  86.600 -15.452  1.00 38.95           H  
ATOM   2610 HG22 VAL A 214      36.681  85.781 -16.892  1.00 38.95           H  
ATOM   2611 HG23 VAL A 214      37.130  87.454 -16.566  1.00 38.95           H  
ATOM   2612  N   VAL A 215      33.463  87.406 -20.293  1.00 39.80           N  
ANISOU 2612  N   VAL A 215     4105   5597   5420    400    -77  -1473
ATOM   2613  CA  VAL A 215      32.188  87.691 -20.951  1.00 41.70           C  
ANISOU 2613  CA  VAL A 215     4375   5655   5814    490   -212  -1575
ATOM   2614  C   VAL A 215      31.240  86.505 -20.733  1.00 44.21           C  
ANISOU 2614  C   VAL A 215     4568   5859   6369    652   -337  -1795
ATOM   2615  O   VAL A 215      31.662  85.430 -20.304  1.00 46.35           O  
ANISOU 2615  O   VAL A 215     4701   6253   6659    698   -294  -1913
ATOM   2616  CB  VAL A 215      32.391  88.052 -22.450  1.00 41.31           C  
ANISOU 2616  CB  VAL A 215     4308   5748   5641    451   -148  -1721
ATOM   2617  CG1 VAL A 215      33.166  89.363 -22.631  1.00 41.30           C  
ANISOU 2617  CG1 VAL A 215     4442   5813   5438    308    -71  -1479
ATOM   2618  CG2 VAL A 215      33.041  86.933 -23.284  1.00 43.35           C  
ANISOU 2618  CG2 VAL A 215     4379   6293   5800    460    -29  -2002
ATOM   2619  H   VAL A 215      33.865  86.497 -20.486  1.00 39.80           H  
ATOM   2620  HA  VAL A 215      31.713  88.543 -20.460  1.00 41.70           H  
ATOM   2621  HB  VAL A 215      31.401  88.224 -22.876  1.00 41.31           H  
ATOM   2622 HG11 VAL A 215      33.213  89.651 -23.680  1.00 41.30           H  
ATOM   2623 HG12 VAL A 215      32.687  90.178 -22.088  1.00 41.30           H  
ATOM   2624 HG13 VAL A 215      34.191  89.265 -22.275  1.00 41.30           H  
ATOM   2625 HG21 VAL A 215      33.060  87.200 -24.340  1.00 43.35           H  
ATOM   2626 HG22 VAL A 215      34.072  86.759 -22.982  1.00 43.35           H  
ATOM   2627 HG23 VAL A 215      32.499  85.991 -23.197  1.00 43.35           H  
ATOM   2628  N   ARG A 216      29.950  86.696 -21.042  1.00 48.52           N  
ANISOU 2628  N   ARG A 216     5161   6165   7111    738   -505  -1856
ATOM   2629  CA  ARG A 216      28.936  85.651 -20.962  1.00 53.00           C  
ANISOU 2629  CA  ARG A 216     5618   6578   7943    913   -660  -2081
ATOM   2630  C   ARG A 216      29.012  84.763 -22.222  1.00 54.96           C  
ANISOU 2630  C   ARG A 216     5683   7020   8178    993   -583  -2466
ATOM   2631  O   ARG A 216      29.273  85.258 -23.320  1.00 50.66           O  
ANISOU 2631  O   ARG A 216     5147   6629   7472    916   -481  -2553
ATOM   2632  CB  ARG A 216      27.559  86.346 -20.863  1.00 61.13           C  
ANISOU 2632  CB  ARG A 216     6783   7258   9186    949   -882  -1981
ATOM   2633  CG  ARG A 216      26.389  85.405 -20.529  1.00 68.45           C  
ANISOU 2633  CG  ARG A 216     7647   7933  10426   1118  -1105  -2085
ATOM   2634  CD  ARG A 216      26.482  84.764 -19.131  1.00 70.87           C  
ANISOU 2634  CD  ARG A 216     7951   8215  10760   1118  -1148  -1881
ATOM   2635  NE  ARG A 216      26.667  83.308 -19.225  1.00 72.84           N  
ANISOU 2635  NE  ARG A 216     8020   8437  11218   1304  -1247  -2108
ATOM   2636  CZ  ARG A 216      25.689  82.388 -19.272  1.00 79.99           C  
ANISOU 2636  CZ  ARG A 216     8880   9078  12436   1477  -1478  -2277
ATOM   2637  NH1 ARG A 216      24.394  82.730 -19.203  1.00 81.81           N  
ANISOU 2637  NH1 ARG A 216     9243   9035  12808   1473  -1638  -2244
ATOM   2638  NH2 ARG A 216      26.028  81.100 -19.406  1.00 83.81           N1+
ANISOU 2638  NH2 ARG A 216     9176   9565  13105   1659  -1560  -2491
ATOM   2639  H   ARG A 216      29.660  87.592 -21.409  1.00 48.52           H  
ATOM   2640  HA  ARG A 216      29.112  85.046 -20.070  1.00 53.00           H  
ATOM   2641  HB3 ARG A 216      27.340  86.865 -21.798  1.00 61.13           H  
ATOM   2642  HB2 ARG A 216      27.598  87.127 -20.102  1.00 61.13           H  
ATOM   2643  HG3 ARG A 216      26.298  84.639 -21.300  1.00 68.45           H  
ATOM   2644  HG2 ARG A 216      25.464  85.980 -20.584  1.00 68.45           H  
ATOM   2645  HD3 ARG A 216      25.587  84.985 -18.551  1.00 70.87           H  
ATOM   2646  HD2 ARG A 216      27.311  85.183 -18.560  1.00 70.87           H  
ATOM   2647  HE  ARG A 216      27.621  82.980 -19.293  1.00 72.84           H  
ATOM   2648 HH12 ARG A 216      23.671  82.027 -19.247  1.00 81.81           H  
ATOM   2649 HH11 ARG A 216      24.138  83.702 -19.107  1.00 81.81           H  
ATOM   2650 HH22 ARG A 216      25.325  80.378 -19.457  1.00 83.81           H  
ATOM   2651 HH21 ARG A 216      27.006  80.857 -19.530  1.00 83.81           H  
ATOM   2652  N   ASP A 217      28.789  83.450 -22.039  1.00 57.23           N  
ANISOU 2652  N   ASP A 217     5789   7320   8633   1148   -638  -2709
ATOM   2653  CA  ASP A 217      28.810  82.392 -23.059  1.00 62.40           C  
ANISOU 2653  CA  ASP A 217     6231   8159   9320   1256   -587  -3130
ATOM   2654  C   ASP A 217      27.808  82.666 -24.193  1.00 63.70           C  
ANISOU 2654  C   ASP A 217     6438   8120   9644   1334   -717  -3321
ATOM   2655  O   ASP A 217      26.648  82.976 -23.922  1.00 62.33           O  
ANISOU 2655  O   ASP A 217     6387   7576   9719   1406   -937  -3216
ATOM   2656  CB  ASP A 217      28.503  81.015 -22.417  1.00 66.06           C  
ANISOU 2656  CB  ASP A 217     6502   8598   9999   1437   -676  -3322
ATOM   2657  CG  ASP A 217      29.335  80.686 -21.174  1.00 65.68           C  
ANISOU 2657  CG  ASP A 217     6408   8752   9796   1345   -554  -3136
ATOM   2658  OD1 ASP A 217      28.919  81.114 -20.071  1.00 51.82           O  
ANISOU 2658  OD1 ASP A 217     4809   6837   8043   1275   -613  -2788
ATOM   2659  OD2 ASP A 217      30.365  80.005 -21.349  1.00 74.14           O1-
ANISOU 2659  OD2 ASP A 217     7270  10165  10735   1334   -395  -3367
ATOM   2660  H   ASP A 217      28.604  83.138 -21.097  1.00 57.23           H  
ATOM   2661  HA  ASP A 217      29.820  82.365 -23.474  1.00 62.40           H  
ATOM   2662  HB3 ASP A 217      28.653  80.224 -23.153  1.00 66.06           H  
ATOM   2663  HB2 ASP A 217      27.451  80.962 -22.132  1.00 66.06           H  
ATOM   2664  N   ARG A 218      28.265  82.565 -25.452  1.00 65.15           N  
ANISOU 2664  N   ARG A 218     6528   8558   9667   1295   -584  -3585
ATOM   2665  CA  ARG A 218      27.510  82.938 -26.651  1.00 68.85           C  
ANISOU 2665  CA  ARG A 218     7025   8878  10256   1349   -686  -3801
ATOM   2666  C   ARG A 218      27.995  82.182 -27.908  1.00 71.09           C  
ANISOU 2666  C   ARG A 218     7101   9518  10391   1358   -536  -4226
ATOM   2667  O   ARG A 218      29.166  81.801 -27.953  1.00 72.19           O  
ANISOU 2667  O   ARG A 218     7121  10058  10251   1252   -323  -4259
ATOM   2668  CB  ARG A 218      27.535  84.474 -26.829  1.00 69.75           C  
ANISOU 2668  CB  ARG A 218     7376   8896  10231   1174   -685  -3482
ATOM   2669  CG  ARG A 218      28.952  85.068 -26.943  1.00 71.28           C  
ANISOU 2669  CG  ARG A 218     7591   9459  10033    971   -447  -3320
ATOM   2670  CD  ARG A 218      28.962  86.500 -27.469  1.00 71.72           C  
ANISOU 2670  CD  ARG A 218     7819   9463   9966    835   -454  -3141
ATOM   2671  NE  ARG A 218      28.415  87.451 -26.495  1.00 72.03           N  
ANISOU 2671  NE  ARG A 218     8056   9266  10049    769   -536  -2742
ATOM   2672  CZ  ARG A 218      27.818  88.615 -26.804  1.00 73.90           C  
ANISOU 2672  CZ  ARG A 218     8449   9328  10300    693   -623  -2573
ATOM   2673  NH1 ARG A 218      27.593  88.981 -28.076  1.00 75.89           N  
ANISOU 2673  NH1 ARG A 218     8701   9591  10544    673   -651  -2761
ATOM   2674  NH2 ARG A 218      27.450  89.431 -25.812  1.00 69.45           N1+
ANISOU 2674  NH2 ARG A 218     8034   8601   9753    627   -679  -2227
ATOM   2675  H   ARG A 218      29.222  82.273 -25.594  1.00 65.15           H  
ATOM   2676  HA  ARG A 218      26.479  82.644 -26.462  1.00 68.85           H  
ATOM   2677  HB3 ARG A 218      27.009  84.952 -26.002  1.00 69.75           H  
ATOM   2678  HB2 ARG A 218      26.966  84.736 -27.722  1.00 69.75           H  
ATOM   2679  HG3 ARG A 218      29.541  84.472 -27.633  1.00 71.28           H  
ATOM   2680  HG2 ARG A 218      29.469  85.015 -25.985  1.00 71.28           H  
ATOM   2681  HD3 ARG A 218      28.386  86.540 -28.387  1.00 71.72           H  
ATOM   2682  HD2 ARG A 218      29.977  86.803 -27.722  1.00 71.72           H  
ATOM   2683  HE  ARG A 218      28.578  87.239 -25.519  1.00 72.03           H  
ATOM   2684 HH12 ARG A 218      27.136  89.857 -28.283  1.00 75.89           H  
ATOM   2685 HH11 ARG A 218      27.861  88.374 -28.844  1.00 75.89           H  
ATOM   2686 HH22 ARG A 218      26.992  90.311 -25.997  1.00 69.45           H  
ATOM   2687 HH21 ARG A 218      27.654  89.198 -24.840  1.00 69.45           H  
ATOM   2688  N   PRO A 219      27.144  81.996 -28.949  1.00 72.80           N  
ANISOU 2688  N   PRO A 219     7271   9615  10775   1464   -641  -4561
ATOM   2689  CA  PRO A 219      27.536  81.449 -30.265  1.00 75.60           C  
ANISOU 2689  CA  PRO A 219     7404  10335  10985   1476   -499  -5014
ATOM   2690  C   PRO A 219      28.674  82.214 -30.977  1.00 73.68           C  
ANISOU 2690  C   PRO A 219     7190  10503  10302   1225   -270  -4913
ATOM   2691  O   PRO A 219      29.571  81.589 -31.542  1.00 72.86           O  
ANISOU 2691  O   PRO A 219     6885  10839   9962   1167    -88  -5175
ATOM   2692  CB  PRO A 219      26.269  81.527 -31.136  1.00 78.97           C  
ANISOU 2692  CB  PRO A 219     7837  10447  11719   1628   -702  -5329
ATOM   2693  CG  PRO A 219      25.108  81.631 -30.166  1.00 78.19           C  
ANISOU 2693  CG  PRO A 219     7925   9807  11976   1730   -971  -5063
ATOM   2694  CD  PRO A 219      25.696  82.210 -28.882  1.00 73.65           C  
ANISOU 2694  CD  PRO A 219     7531   9237  11217   1562   -906  -4529
ATOM   2695  HA  PRO A 219      27.826  80.407 -30.125  1.00 75.60           H  
ATOM   2696  HB3 PRO A 219      26.172  80.665 -31.797  1.00 78.97           H  
ATOM   2697  HB2 PRO A 219      26.263  82.416 -31.770  1.00 78.97           H  
ATOM   2698  HG3 PRO A 219      24.724  80.630 -29.964  1.00 78.19           H  
ATOM   2699  HG2 PRO A 219      24.281  82.225 -30.557  1.00 78.19           H  
ATOM   2700  HD2 PRO A 219      25.489  83.279 -28.825  1.00 73.65           H  
ATOM   2701  HD3 PRO A 219      25.243  81.725 -28.017  1.00 73.65           H  
ATOM   2702  N   ASP A 220      28.626  83.557 -30.949  1.00 71.92           N  
ANISOU 2702  N   ASP A 220     7208  10149   9969   1072   -290  -4533
ATOM   2703  CA  ASP A 220      29.517  84.482 -31.663  1.00 72.12           C  
ANISOU 2703  CA  ASP A 220     7282  10504   9615    849   -122  -4412
ATOM   2704  C   ASP A 220      30.683  84.953 -30.761  1.00 65.11           C  
ANISOU 2704  C   ASP A 220     6489   9758   8493    691      2  -3988
ATOM   2705  O   ASP A 220      31.188  86.064 -30.933  1.00 61.17           O  
ANISOU 2705  O   ASP A 220     6154   9278   7810    534     36  -3674
ATOM   2706  CB  ASP A 220      28.675  85.692 -32.169  1.00 76.47           C  
ANISOU 2706  CB  ASP A 220     8017  10829  10207    792   -237  -4306
ATOM   2707  CG  ASP A 220      27.934  86.499 -31.091  1.00 80.50           C  
ANISOU 2707  CG  ASP A 220     8754  10913  10918    804   -398  -3912
ATOM   2708  OD1 ASP A 220      26.986  85.933 -30.502  1.00 83.59           O  
ANISOU 2708  OD1 ASP A 220     9144  11018  11600    954   -535  -3910
ATOM   2709  OD2 ASP A 220      28.330  87.664 -30.862  1.00 82.87           O1-
ANISOU 2709  OD2 ASP A 220     9222  11187  11077    659   -392  -3609
ATOM   2710  H   ASP A 220      27.851  83.990 -30.462  1.00 71.92           H  
ATOM   2711  HA  ASP A 220      29.953  83.982 -32.529  1.00 72.12           H  
ATOM   2712  HB3 ASP A 220      27.926  85.331 -32.874  1.00 76.47           H  
ATOM   2713  HB2 ASP A 220      29.305  86.371 -32.745  1.00 76.47           H  
ATOM   2714  N   ILE A 221      31.125  84.104 -29.815  1.00 63.20           N  
ANISOU 2714  N   ILE A 221     6134   9604   8274    738     59  -3991
ATOM   2715  CA  ILE A 221      32.204  84.346 -28.849  1.00 59.20           C  
ANISOU 2715  CA  ILE A 221     5716   9181   7597    603    154  -3610
ATOM   2716  C   ILE A 221      33.558  84.720 -29.484  1.00 57.64           C  
ANISOU 2716  C   ILE A 221     5513   9388   7001    371    342  -3502
ATOM   2717  O   ILE A 221      34.265  85.553 -28.920  1.00 55.40           O  
ANISOU 2717  O   ILE A 221     5395   9078   6577    236    371  -3129
ATOM   2718  CB  ILE A 221      32.316  83.141 -27.867  1.00 59.29           C  
ANISOU 2718  CB  ILE A 221     5598   9205   7724    694    167  -3653
ATOM   2719  CG1 ILE A 221      33.332  83.346 -26.718  1.00 56.51           C  
ANISOU 2719  CG1 ILE A 221     5358   8903   7208    543    252  -3253
ATOM   2720  CD1 ILE A 221      33.018  84.537 -25.802  1.00 56.08           C  
ANISOU 2720  CD1 ILE A 221     5553   8498   7257    530    137  -2873
ATOM   2721  CG2 ILE A 221      32.590  81.799 -28.579  1.00 63.15           C  
ANISOU 2721  CG2 ILE A 221     5797  10073   8123    725    289  -4069
ATOM   2722  H   ILE A 221      30.658  83.210 -29.748  1.00 63.20           H  
ATOM   2723  HA  ILE A 221      31.883  85.216 -28.276  1.00 59.20           H  
ATOM   2724  HB  ILE A 221      31.346  83.037 -27.383  1.00 59.29           H  
ATOM   2725 HG13 ILE A 221      34.345  83.442 -27.108  1.00 56.51           H  
ATOM   2726 HG12 ILE A 221      33.345  82.447 -26.099  1.00 56.51           H  
ATOM   2727 HD11 ILE A 221      33.725  84.575 -24.973  1.00 56.08           H  
ATOM   2728 HD12 ILE A 221      33.089  85.488 -26.330  1.00 56.08           H  
ATOM   2729 HD13 ILE A 221      32.016  84.460 -25.379  1.00 56.08           H  
ATOM   2730 HG21 ILE A 221      32.564  80.972 -27.869  1.00 63.15           H  
ATOM   2731 HG22 ILE A 221      31.843  81.582 -29.342  1.00 63.15           H  
ATOM   2732 HG23 ILE A 221      33.570  81.787 -29.056  1.00 63.15           H  
ATOM   2733  N   GLN A 222      33.909  84.147 -30.651  1.00 61.68           N  
ANISOU 2733  N   GLN A 222     5827  10278   7332    323    459  -3835
ATOM   2734  CA  GLN A 222      35.158  84.439 -31.357  1.00 62.22           C  
ANISOU 2734  CA  GLN A 222     5882  10755   7003     80    622  -3727
ATOM   2735  C   GLN A 222      35.140  85.838 -31.998  1.00 60.48           C  
ANISOU 2735  C   GLN A 222     5868  10441   6671    -26    573  -3469
ATOM   2736  O   GLN A 222      36.151  86.533 -31.937  1.00 55.74           O  
ANISOU 2736  O   GLN A 222     5391   9925   5863   -194    625  -3117
ATOM   2737  CB  GLN A 222      35.420  83.359 -32.429  1.00 67.75           C  
ANISOU 2737  CB  GLN A 222     6320  11905   7518     37    748  -4162
ATOM   2738  CG  GLN A 222      36.761  83.549 -33.177  1.00 70.34           C  
ANISOU 2738  CG  GLN A 222     6634  12686   7406   -250    907  -4016
ATOM   2739  CD  GLN A 222      37.203  82.313 -33.960  1.00 76.50           C  
ANISOU 2739  CD  GLN A 222     7134  13966   7965   -346   1074  -4322
ATOM   2740  OE1 GLN A 222      36.382  81.586 -34.514  1.00 76.04           O  
ANISOU 2740  OE1 GLN A 222     6869  14135   7886   -284   1112  -4776
ATOM   2741  NE2 GLN A 222      38.514  82.065 -34.006  1.00 80.20           N  
ANISOU 2741  NE2 GLN A 222     7586  14618   8269   -504   1176  -4091
ATOM   2742  H   GLN A 222      33.281  83.471 -31.063  1.00 61.68           H  
ATOM   2743  HA  GLN A 222      35.975  84.402 -30.634  1.00 62.22           H  
ATOM   2744  HB3 GLN A 222      34.599  83.335 -33.148  1.00 67.75           H  
ATOM   2745  HB2 GLN A 222      35.419  82.384 -31.938  1.00 67.75           H  
ATOM   2746  HG3 GLN A 222      37.542  83.805 -32.458  1.00 70.34           H  
ATOM   2747  HG2 GLN A 222      36.697  84.386 -33.874  1.00 70.34           H  
ATOM   2748 HE22 GLN A 222      38.851  81.260 -34.513  1.00 80.20           H  
ATOM   2749 HE21 GLN A 222      39.162  82.690 -33.549  1.00 80.20           H  
ATOM   2750  N   LYS A 223      33.993  86.274 -32.554  1.00 62.23           N  
ANISOU 2750  N   LYS A 223     6123  10470   7051     77    458  -3646
ATOM   2751  CA  LYS A 223      33.826  87.602 -33.147  1.00 63.25           C  
ANISOU 2751  CA  LYS A 223     6432  10498   7102    -10    397  -3422
ATOM   2752  C   LYS A 223      33.841  88.705 -32.071  1.00 57.08           C  
ANISOU 2752  C   LYS A 223     5866   9416   6405    -24    326  -2970
ATOM   2753  O   LYS A 223      34.391  89.777 -32.317  1.00 53.98           O  
ANISOU 2753  O   LYS A 223     5591   9104   5817   -164    354  -2678
ATOM   2754  CB  LYS A 223      32.500  87.653 -33.936  1.00 69.50           C  
ANISOU 2754  CB  LYS A 223     7220  11097   8089    104    269  -3705
ATOM   2755  CG  LYS A 223      32.426  88.854 -34.903  1.00 72.60           C  
ANISOU 2755  CG  LYS A 223     7742  11516   8326    -23    237  -3548
ATOM   2756  CD  LYS A 223      31.119  88.939 -35.705  1.00 77.84           C  
ANISOU 2756  CD  LYS A 223     8372  12084   9121     44    137  -3885
ATOM   2757  CE  LYS A 223      29.929  89.440 -34.874  1.00 78.94           C  
ANISOU 2757  CE  LYS A 223     8696  11771   9527    108    -45  -3700
ATOM   2758  NZ  LYS A 223      28.729  89.611 -35.711  1.00 83.00           N1+
ANISOU 2758  NZ  LYS A 223     9186  12180  10170    150   -152  -4022
ATOM   2759  H   LYS A 223      33.190  85.662 -32.543  1.00 62.23           H  
ATOM   2760  HA  LYS A 223      34.658  87.770 -33.835  1.00 63.25           H  
ATOM   2761  HB3 LYS A 223      31.654  87.664 -33.247  1.00 69.50           H  
ATOM   2762  HB2 LYS A 223      32.396  86.739 -34.522  1.00 69.50           H  
ATOM   2763  HG3 LYS A 223      33.257  88.777 -35.605  1.00 72.60           H  
ATOM   2764  HG2 LYS A 223      32.576  89.793 -34.369  1.00 72.60           H  
ATOM   2765  HD3 LYS A 223      30.893  87.969 -36.150  1.00 77.84           H  
ATOM   2766  HD2 LYS A 223      31.277  89.625 -36.539  1.00 77.84           H  
ATOM   2767  HE3 LYS A 223      30.166  90.398 -34.409  1.00 78.94           H  
ATOM   2768  HE2 LYS A 223      29.698  88.741 -34.070  1.00 78.94           H  
ATOM   2769  HZ1 LYS A 223      27.964  89.941 -35.140  1.00 83.00           H  
ATOM   2770  HZ2 LYS A 223      28.918  90.281 -36.442  1.00 83.00           H  
ATOM   2771  HZ3 LYS A 223      28.479  88.724 -36.126  1.00 83.00           H  
ATOM   2772  N   LEU A 224      33.298  88.423 -30.871  1.00 55.23           N  
ANISOU 2772  N   LEU A 224     5675   8853   6459    122    232  -2917
ATOM   2773  CA  LEU A 224      33.370  89.299 -29.702  1.00 52.04           C  
ANISOU 2773  CA  LEU A 224     5453   8179   6140    114    166  -2531
ATOM   2774  C   LEU A 224      34.806  89.372 -29.152  1.00 49.67           C  
ANISOU 2774  C   LEU A 224     5182   8071   5619    -22    288  -2264
ATOM   2775  O   LEU A 224      35.267  90.467 -28.837  1.00 47.35           O  
ANISOU 2775  O   LEU A 224     5031   7724   5236   -108    282  -1952
ATOM   2776  CB  LEU A 224      32.390  88.791 -28.615  1.00 52.31           C  
ANISOU 2776  CB  LEU A 224     5506   7873   6496    276     42  -2542
ATOM   2777  CG  LEU A 224      32.411  89.572 -27.277  1.00 50.91           C  
ANISOU 2777  CG  LEU A 224     5490   7471   6383    256     -7  -2168
ATOM   2778  CD1 LEU A 224      32.137  91.071 -27.466  1.00 52.36           C  
ANISOU 2778  CD1 LEU A 224     5829   7540   6527    184    -68  -1955
ATOM   2779  CD2 LEU A 224      31.407  88.989 -26.278  1.00 52.92           C  
ANISOU 2779  CD2 LEU A 224     5747   7433   6928    397   -137  -2186
ATOM   2780  H   LEU A 224      32.850  87.524 -30.750  1.00 55.23           H  
ATOM   2781  HA  LEU A 224      33.067  90.298 -30.018  1.00 52.04           H  
ATOM   2782  HB3 LEU A 224      32.596  87.740 -28.408  1.00 52.31           H  
ATOM   2783  HB2 LEU A 224      31.378  88.813 -29.022  1.00 52.31           H  
ATOM   2784  HG  LEU A 224      33.396  89.465 -26.822  1.00 50.91           H  
ATOM   2785 HD11 LEU A 224      32.193  91.590 -26.511  1.00 52.36           H  
ATOM   2786 HD12 LEU A 224      32.862  91.550 -28.122  1.00 52.36           H  
ATOM   2787 HD13 LEU A 224      31.146  91.241 -27.888  1.00 52.36           H  
ATOM   2788 HD21 LEU A 224      31.493  89.467 -25.303  1.00 52.92           H  
ATOM   2789 HD22 LEU A 224      30.389  89.152 -26.626  1.00 52.92           H  
ATOM   2790 HD23 LEU A 224      31.555  87.918 -26.136  1.00 52.92           H  
ATOM   2791  N   SER A 225      35.513  88.230 -29.064  1.00 53.80           N  
ANISOU 2791  N   SER A 225     5558   8822   6061    -44    394  -2401
ATOM   2792  CA  SER A 225      36.896  88.115 -28.598  1.00 52.62           C  
ANISOU 2792  CA  SER A 225     5423   8856   5713   -191    505  -2171
ATOM   2793  C   SER A 225      37.870  88.964 -29.431  1.00 52.46           C  
ANISOU 2793  C   SER A 225     5470   9065   5396   -381    563  -1988
ATOM   2794  O   SER A 225      38.633  89.738 -28.858  1.00 50.77           O  
ANISOU 2794  O   SER A 225     5391   8786   5113   -466    559  -1662
ATOM   2795  CB  SER A 225      37.304  86.626 -28.560  1.00 55.22           C  
ANISOU 2795  CB  SER A 225     5552   9435   5994   -199    609  -2400
ATOM   2796  OG  SER A 225      38.638  86.428 -28.132  1.00 56.28           O  
ANISOU 2796  OG  SER A 225     5710   9728   5947   -363    704  -2164
ATOM   2797  H   SER A 225      35.053  87.370 -29.331  1.00 53.80           H  
ATOM   2798  HA  SER A 225      36.923  88.499 -27.579  1.00 52.62           H  
ATOM   2799  HB3 SER A 225      37.193  86.169 -29.542  1.00 55.22           H  
ATOM   2800  HB2 SER A 225      36.653  86.080 -27.877  1.00 55.22           H  
ATOM   2801  HG  SER A 225      38.795  85.497 -28.085  1.00 56.28           H  
ATOM   2802  N   ASP A 226      37.792  88.872 -30.770  1.00 55.47           N  
ANISOU 2802  N   ASP A 226     5758   9705   5615   -439    601  -2207
ATOM   2803  CA  ASP A 226      38.624  89.627 -31.712  1.00 58.00           C  
ANISOU 2803  CA  ASP A 226     6129  10275   5635   -631    642  -2035
ATOM   2804  C   ASP A 226      38.299  91.132 -31.726  1.00 57.03           C  
ANISOU 2804  C   ASP A 226     6197   9897   5573   -612    530  -1751
ATOM   2805  O   ASP A 226      39.206  91.937 -31.941  1.00 58.02           O  
ANISOU 2805  O   ASP A 226     6425  10074   5546   -734    529  -1446
ATOM   2806  CB  ASP A 226      38.451  89.071 -33.148  1.00 61.12           C  
ANISOU 2806  CB  ASP A 226     6373  11009   5840   -695    696  -2358
ATOM   2807  CG  ASP A 226      38.817  87.592 -33.328  1.00 65.29           C  
ANISOU 2807  CG  ASP A 226     6686  11908   6212   -771    835  -2618
ATOM   2808  OD1 ASP A 226      39.652  87.090 -32.542  1.00 65.02           O  
ANISOU 2808  OD1 ASP A 226     6637  11961   6107   -861    906  -2460
ATOM   2809  OD2 ASP A 226      38.259  86.988 -34.270  1.00 68.30           O1-
ANISOU 2809  OD2 ASP A 226     6902  12505   6543   -746    872  -3002
ATOM   2810  H   ASP A 226      37.139  88.209 -31.166  1.00 55.47           H  
ATOM   2811  HA  ASP A 226      39.668  89.513 -31.415  1.00 58.00           H  
ATOM   2812  HB3 ASP A 226      39.066  89.643 -33.844  1.00 61.12           H  
ATOM   2813  HB2 ASP A 226      37.417  89.204 -33.471  1.00 61.12           H  
ATOM   2814  N   ARG A 227      37.034  91.520 -31.479  1.00 55.03           N  
ANISOU 2814  N   ARG A 227     5985   9366   5560   -460    426  -1856
ATOM   2815  CA  ARG A 227      36.591  92.916 -31.494  1.00 55.65           C  
ANISOU 2815  CA  ARG A 227     6215   9212   5718   -434    321  -1636
ATOM   2816  C   ARG A 227      36.923  93.630 -30.170  1.00 51.97           C  
ANISOU 2816  C   ARG A 227     5876   8550   5320   -430    301  -1297
ATOM   2817  O   ARG A 227      37.217  94.822 -30.201  1.00 48.76           O  
ANISOU 2817  O   ARG A 227     5568   8140   4820   -495    273  -1042
ATOM   2818  CB  ARG A 227      35.072  92.955 -31.771  1.00 58.52           C  
ANISOU 2818  CB  ARG A 227     6583   9312   6339   -291    214  -1829
ATOM   2819  CG  ARG A 227      34.518  94.347 -32.151  1.00 66.14           C  
ANISOU 2819  CG  ARG A 227     7592  10278   7261   -325    141  -1854
ATOM   2820  CD  ARG A 227      33.922  95.152 -30.987  1.00 65.48           C  
ANISOU 2820  CD  ARG A 227     7642   9879   7360   -271     25  -1652
ATOM   2821  NE  ARG A 227      32.616  94.610 -30.590  1.00 67.43           N  
ANISOU 2821  NE  ARG A 227     7894   9835   7891   -142    -48  -1747
ATOM   2822  CZ  ARG A 227      32.114  94.567 -29.346  1.00 64.76           C  
ANISOU 2822  CZ  ARG A 227     7644   9262   7701    -96    -96  -1535
ATOM   2823  NH1 ARG A 227      32.783  95.059 -28.295  1.00 66.98           N  
ANISOU 2823  NH1 ARG A 227     8010   9548   7894   -152    -76  -1243
ATOM   2824  NH2 ARG A 227      30.913  94.013 -29.150  1.00 62.75           N1+
ANISOU 2824  NH2 ARG A 227     7387   8766   7689      7   -178  -1623
ATOM   2825  H   ARG A 227      36.337  90.807 -31.310  1.00 55.03           H  
ATOM   2826  HA  ARG A 227      37.105  93.433 -32.308  1.00 55.65           H  
ATOM   2827  HB3 ARG A 227      34.506  92.518 -30.946  1.00 58.52           H  
ATOM   2828  HB2 ARG A 227      34.884  92.309 -32.628  1.00 58.52           H  
ATOM   2829  HG3 ARG A 227      33.741  94.214 -32.905  1.00 66.14           H  
ATOM   2830  HG2 ARG A 227      35.292  94.935 -32.646  1.00 66.14           H  
ATOM   2831  HD3 ARG A 227      33.770  96.187 -31.295  1.00 65.48           H  
ATOM   2832  HD2 ARG A 227      34.604  95.180 -30.140  1.00 65.48           H  
ATOM   2833  HE  ARG A 227      32.044  94.260 -31.346  1.00 67.43           H  
ATOM   2834 HH12 ARG A 227      32.381  95.015 -27.369  1.00 66.98           H  
ATOM   2835 HH11 ARG A 227      33.684  95.495 -28.425  1.00 66.98           H  
ATOM   2836 HH22 ARG A 227      30.547  93.924 -28.207  1.00 62.75           H  
ATOM   2837 HH21 ARG A 227      30.383  93.636 -29.922  1.00 62.75           H  
ATOM   2838  N   LEU A 228      36.947  92.921 -29.026  1.00 48.65           N  
ANISOU 2838  N   LEU A 228     5444   7972   5068   -347    310  -1306
ATOM   2839  CA  LEU A 228      37.433  93.451 -27.747  1.00 45.37           C  
ANISOU 2839  CA  LEU A 228     5135   7389   4716   -346    299  -1027
ATOM   2840  C   LEU A 228      38.972  93.522 -27.723  1.00 45.75           C  
ANISOU 2840  C   LEU A 228     5205   7630   4549   -495    374   -829
ATOM   2841  O   LEU A 228      39.521  94.422 -27.090  1.00 43.84           O  
ANISOU 2841  O   LEU A 228     5076   7283   4299   -522    339   -566
ATOM   2842  CB  LEU A 228      36.963  92.548 -26.582  1.00 43.51           C  
ANISOU 2842  CB  LEU A 228     4868   6976   4688   -240    288  -1097
ATOM   2843  CG  LEU A 228      35.451  92.593 -26.264  1.00 44.05           C  
ANISOU 2843  CG  LEU A 228     4940   6799   5000   -101    178  -1232
ATOM   2844  CD1 LEU A 228      35.099  91.551 -25.190  1.00 43.60           C  
ANISOU 2844  CD1 LEU A 228     4867   6573   5125    -15    152  -1228
ATOM   2845  CD2 LEU A 228      34.956  93.980 -25.830  1.00 43.98           C  
ANISOU 2845  CD2 LEU A 228     5053   6612   5043    -96     86  -1062
ATOM   2846  H   LEU A 228      36.673  91.947 -29.054  1.00 48.65           H  
ATOM   2847  HA  LEU A 228      37.063  94.466 -27.604  1.00 45.37           H  
ATOM   2848  HB3 LEU A 228      37.507  92.807 -25.672  1.00 43.51           H  
ATOM   2849  HB2 LEU A 228      37.244  91.520 -26.808  1.00 43.51           H  
ATOM   2850  HG  LEU A 228      34.902  92.333 -27.167  1.00 44.05           H  
ATOM   2851 HD11 LEU A 228      34.034  91.566 -24.960  1.00 43.60           H  
ATOM   2852 HD12 LEU A 228      35.350  90.544 -25.522  1.00 43.60           H  
ATOM   2853 HD13 LEU A 228      35.638  91.741 -24.261  1.00 43.60           H  
ATOM   2854 HD21 LEU A 228      33.890  93.958 -25.610  1.00 43.98           H  
ATOM   2855 HD22 LEU A 228      35.467  94.326 -24.934  1.00 43.98           H  
ATOM   2856 HD23 LEU A 228      35.099  94.725 -26.609  1.00 43.98           H  
ATOM   2857  N   LYS A 229      39.667  92.621 -28.442  1.00 48.03           N  
ANISOU 2857  N   LYS A 229     5379   8206   4663   -597    468   -961
ATOM   2858  CA  LYS A 229      41.123  92.631 -28.614  1.00 51.89           C  
ANISOU 2858  CA  LYS A 229     5892   8902   4922   -780    525   -757
ATOM   2859  C   LYS A 229      41.609  93.768 -29.530  1.00 52.81           C  
ANISOU 2859  C   LYS A 229     6100   9086   4878   -870    466   -551
ATOM   2860  O   LYS A 229      42.732  94.236 -29.350  1.00 53.98           O  
ANISOU 2860  O   LYS A 229     6347   9204   4959   -956    439   -270
ATOM   2861  CB  LYS A 229      41.584  91.267 -29.167  1.00 53.57           C  
ANISOU 2861  CB  LYS A 229     5946   9458   4951   -902    642   -947
ATOM   2862  CG  LYS A 229      41.652  90.181 -28.079  1.00 53.25           C  
ANISOU 2862  CG  LYS A 229     5829   9360   5045   -848    695  -1047
ATOM   2863  CD  LYS A 229      41.923  88.782 -28.645  1.00 57.68           C  
ANISOU 2863  CD  LYS A 229     6204  10306   5407   -981    821  -1251
ATOM   2864  CE  LYS A 229      41.995  87.718 -27.543  1.00 57.64           C  
ANISOU 2864  CE  LYS A 229     6099  10254   5547   -916    866  -1369
ATOM   2865  NZ  LYS A 229      42.285  86.391 -28.109  1.00 61.15           N1+
ANISOU 2865  NZ  LYS A 229     6367  11098   5770  -1088    997  -1503
ATOM   2866  H   LYS A 229      39.154  91.892 -28.919  1.00 48.03           H  
ATOM   2867  HA  LYS A 229      41.597  92.799 -27.651  1.00 51.89           H  
ATOM   2868  HB3 LYS A 229      42.578  91.355 -29.611  1.00 53.57           H  
ATOM   2869  HB2 LYS A 229      40.924  90.953 -29.975  1.00 53.57           H  
ATOM   2870  HG3 LYS A 229      40.728  90.170 -27.502  1.00 53.25           H  
ATOM   2871  HG2 LYS A 229      42.439  90.426 -27.368  1.00 53.25           H  
ATOM   2872  HD3 LYS A 229      42.860  88.797 -29.204  1.00 57.68           H  
ATOM   2873  HD2 LYS A 229      41.140  88.519 -29.357  1.00 57.68           H  
ATOM   2874  HE3 LYS A 229      41.051  87.671 -26.997  1.00 57.64           H  
ATOM   2875  HE2 LYS A 229      42.771  87.969 -26.821  1.00 57.64           H  
ATOM   2876  HZ1 LYS A 229      41.555  86.141 -28.761  1.00 61.15           H  
ATOM   2877  HZ2 LYS A 229      43.172  86.419 -28.593  1.00 61.15           H  
ATOM   2878  HZ3 LYS A 229      42.326  85.706 -27.368  1.00 61.15           H  
ATOM   2879  N   SER A 230      40.758  94.259 -30.451  1.00 54.98           N  
ANISOU 2879  N   SER A 230     6347   9422   5121   -835    428   -692
ATOM   2880  CA  SER A 230      41.027  95.436 -31.284  1.00 56.92           C  
ANISOU 2880  CA  SER A 230     6662   9743   5221   -909    359   -515
ATOM   2881  C   SER A 230      40.880  96.761 -30.499  1.00 54.74           C  
ANISOU 2881  C   SER A 230     6519   9167   5115   -807    255   -281
ATOM   2882  O   SER A 230      41.449  97.768 -30.916  1.00 54.03           O  
ANISOU 2882  O   SER A 230     6495   9106   4927   -860    187    -67
ATOM   2883  CB  SER A 230      40.098  95.407 -32.523  1.00 59.47           C  
ANISOU 2883  CB  SER A 230     6903  10237   5455   -912    349   -759
ATOM   2884  OG  SER A 230      38.793  95.907 -32.299  1.00 64.14           O  
ANISOU 2884  OG  SER A 230     7540  10570   6260   -766    264   -815
ATOM   2885  H   SER A 230      39.860  93.809 -30.557  1.00 54.98           H  
ATOM   2886  HA  SER A 230      42.057  95.366 -31.639  1.00 56.92           H  
ATOM   2887  HB3 SER A 230      40.027  94.397 -32.930  1.00 59.47           H  
ATOM   2888  HB2 SER A 230      40.538  96.018 -33.311  1.00 59.47           H  
ATOM   2889  HG  SER A 230      38.379  95.404 -31.611  1.00 64.14           H  
ATOM   2890  N   LEU A 231      40.172  96.750 -29.352  1.00 52.15           N  
ANISOU 2890  N   LEU A 231     6216   8564   5033   -664    237   -327
ATOM   2891  CA  LEU A 231      40.080  97.866 -28.405  1.00 49.00           C  
ANISOU 2891  CA  LEU A 231     5921   7909   4787   -577    160   -129
ATOM   2892  C   LEU A 231      41.224  97.833 -27.366  1.00 48.20           C  
ANISOU 2892  C   LEU A 231     5888   7719   4706   -607    171     87
ATOM   2893  O   LEU A 231      41.355  98.785 -26.597  1.00 48.94           O  
ANISOU 2893  O   LEU A 231     6058   7627   4909   -542    109    247
ATOM   2894  CB  LEU A 231      38.736  97.781 -27.640  1.00 49.03           C  
ANISOU 2894  CB  LEU A 231     5922   7685   5021   -443    131   -254
ATOM   2895  CG  LEU A 231      37.461  97.931 -28.497  1.00 49.98           C  
ANISOU 2895  CG  LEU A 231     6007   7795   5186   -402     80   -430
ATOM   2896  CD1 LEU A 231      36.210  97.680 -27.640  1.00 49.00           C  
ANISOU 2896  CD1 LEU A 231     5892   7430   5294   -296     41   -515
ATOM   2897  CD2 LEU A 231      37.366  99.299 -29.191  1.00 50.99           C  
ANISOU 2897  CD2 LEU A 231     6178   7946   5249   -422      6   -295
ATOM   2898  H   LEU A 231      39.728  95.885 -29.080  1.00 52.15           H  
ATOM   2899  HA  LEU A 231      40.145  98.819 -28.932  1.00 49.00           H  
ATOM   2900  HB3 LEU A 231      38.706  98.546 -26.865  1.00 49.03           H  
ATOM   2901  HB2 LEU A 231      38.685  96.832 -27.109  1.00 49.03           H  
ATOM   2902  HG  LEU A 231      37.479  97.172 -29.276  1.00 49.98           H  
ATOM   2903 HD11 LEU A 231      35.305  97.704 -28.247  1.00 49.00           H  
ATOM   2904 HD12 LEU A 231      36.254  96.706 -27.154  1.00 49.00           H  
ATOM   2905 HD13 LEU A 231      36.108  98.433 -26.859  1.00 49.00           H  
ATOM   2906 HD21 LEU A 231      36.434  99.391 -29.748  1.00 50.99           H  
ATOM   2907 HD22 LEU A 231      37.401 100.115 -28.471  1.00 50.99           H  
ATOM   2908 HD23 LEU A 231      38.178  99.447 -29.903  1.00 50.99           H  
ATOM   2909  N   GLY A 232      42.065  96.783 -27.354  1.00 47.97           N  
ANISOU 2909  N   GLY A 232     5821   7827   4580   -708    250     67
ATOM   2910  CA  GLY A 232      43.264  96.683 -26.525  1.00 49.10           C  
ANISOU 2910  CA  GLY A 232     6027   7893   4737   -767    262    256
ATOM   2911  C   GLY A 232      43.225  95.604 -25.437  1.00 46.83           C  
ANISOU 2911  C   GLY A 232     5694   7559   4539   -759    339    156
ATOM   2912  O   GLY A 232      44.077  95.636 -24.549  1.00 46.89           O  
ANISOU 2912  O   GLY A 232     5754   7512   4552   -830    348    307
ATOM   2913  H   GLY A 232      41.911  96.046 -28.028  1.00 47.97           H  
ATOM   2914  HA3 GLY A 232      43.514  97.637 -26.060  1.00 49.10           H  
ATOM   2915  HA2 GLY A 232      44.097  96.448 -27.188  1.00 49.10           H  
ATOM   2916  N   ALA A 233      42.282  94.644 -25.492  1.00 44.57           N  
ANISOU 2916  N   ALA A 233     5311   7291   4334   -677    380    -95
ATOM   2917  CA  ALA A 233      42.253  93.487 -24.590  1.00 43.28           C  
ANISOU 2917  CA  ALA A 233     5087   7087   4269   -654    438   -199
ATOM   2918  C   ALA A 233      43.358  92.495 -24.978  1.00 43.63           C  
ANISOU 2918  C   ALA A 233     5065   7378   4133   -825    527   -193
ATOM   2919  O   ALA A 233      43.593  92.271 -26.165  1.00 44.32           O  
ANISOU 2919  O   ALA A 233     5076   7735   4026   -928    572   -276
ATOM   2920  CB  ALA A 233      40.895  92.771 -24.692  1.00 44.15           C  
ANISOU 2920  CB  ALA A 233     5094   7178   4502   -529    439   -474
ATOM   2921  H   ALA A 233      41.592  94.680 -26.230  1.00 44.57           H  
ATOM   2922  HA  ALA A 233      42.402  93.827 -23.568  1.00 43.28           H  
ATOM   2923  HB1 ALA A 233      40.868  91.891 -24.052  1.00 44.15           H  
ATOM   2924  HB2 ALA A 233      40.078  93.427 -24.392  1.00 44.15           H  
ATOM   2925  HB3 ALA A 233      40.688  92.413 -25.696  1.00 44.15           H  
ATOM   2926  N   GLU A 234      44.037  91.904 -23.982  1.00 43.24           N  
ANISOU 2926  N   GLU A 234     5034   7263   4132   -873    556   -106
ATOM   2927  CA  GLU A 234      45.078  90.902 -24.217  1.00 47.24           C  
ANISOU 2927  CA  GLU A 234     5462   8019   4467  -1058    645   -108
ATOM   2928  C   GLU A 234      44.459  89.495 -24.295  1.00 46.91           C  
ANISOU 2928  C   GLU A 234     5230   8165   4430  -1022    731   -417
ATOM   2929  O   GLU A 234      44.824  88.717 -25.176  1.00 44.43           O  
ANISOU 2929  O   GLU A 234     4791   8170   3920  -1148    812   -539
ATOM   2930  CB  GLU A 234      46.111  90.958 -23.072  1.00 49.89           C  
ANISOU 2930  CB  GLU A 234     5887   8232   4836  -1158    638    106
ATOM   2931  CG  GLU A 234      47.308  90.007 -23.297  1.00 54.61           C  
ANISOU 2931  CG  GLU A 234     6436   9115   5200  -1416    710    182
ATOM   2932  CD  GLU A 234      48.403  90.152 -22.246  1.00 55.35           C  
ANISOU 2932  CD  GLU A 234     6640   9073   5319  -1550    683    424
ATOM   2933  OE1 GLU A 234      48.761  91.306 -21.930  1.00 54.74           O  
ANISOU 2933  OE1 GLU A 234     6720   8713   5367  -1489    583    617
ATOM   2934  OE2 GLU A 234      48.895  89.099 -21.785  1.00 60.36           O1-
ANISOU 2934  OE2 GLU A 234     7194   9891   5851  -1723    761    407
ATOM   2935  H   GLU A 234      43.811  92.134 -23.025  1.00 43.24           H  
ATOM   2936  HA  GLU A 234      45.597  91.111 -25.155  1.00 47.24           H  
ATOM   2937  HB3 GLU A 234      45.636  90.726 -22.117  1.00 49.89           H  
ATOM   2938  HB2 GLU A 234      46.473  91.983 -22.986  1.00 49.89           H  
ATOM   2939  HG3 GLU A 234      47.758  90.207 -24.270  1.00 54.61           H  
ATOM   2940  HG2 GLU A 234      46.980  88.969 -23.319  1.00 54.61           H  
ATOM   2941  N   HIS A 235      43.511  89.191 -23.394  1.00 44.41           N  
ANISOU 2941  N   HIS A 235     4879   7660   4335   -854    706   -544
ATOM   2942  CA  HIS A 235      42.793  87.923 -23.309  1.00 46.02           C  
ANISOU 2942  CA  HIS A 235     4895   7996   4595   -773    753   -851
ATOM   2943  C   HIS A 235      41.304  88.167 -23.081  1.00 43.38           C  
ANISOU 2943  C   HIS A 235     4564   7420   4496   -547    660   -989
ATOM   2944  O   HIS A 235      40.928  89.084 -22.350  1.00 40.84           O  
ANISOU 2944  O   HIS A 235     4374   6827   4314   -468    578   -834
ATOM   2945  CB  HIS A 235      43.410  87.005 -22.236  1.00 46.63           C  
ANISOU 2945  CB  HIS A 235     4893   8119   4705   -825    807   -868
ATOM   2946  CG  HIS A 235      44.796  86.510 -22.563  1.00 49.19           C  
ANISOU 2946  CG  HIS A 235     5191   8704   4796  -1077    899   -753
ATOM   2947  ND1 HIS A 235      45.913  86.843 -21.818  1.00 52.15           N  
ANISOU 2947  ND1 HIS A 235     5418   9452   4945  -1213    994   -899
ATOM   2948  CE1 HIS A 235      46.962  86.249 -22.392  1.00 55.35           C  
ANISOU 2948  CE1 HIS A 235     5846  10029   5157  -1463   1051   -713
ATOM   2949  NE2 HIS A 235      46.640  85.542 -23.468  1.00 53.52           N  
ANISOU 2949  NE2 HIS A 235     5775   9515   5044  -1475    989   -465
ATOM   2950  CD2 HIS A 235      45.258  85.706 -23.582  1.00 50.99           C  
ANISOU 2950  CD2 HIS A 235     5528   8869   4975  -1234    902   -497
ATOM   2951  H   HIS A 235      43.267  89.893 -22.709  1.00 44.41           H  
ATOM   2952  HA  HIS A 235      42.872  87.408 -24.268  1.00 46.02           H  
ATOM   2953  HB3 HIS A 235      42.780  86.126 -22.100  1.00 46.63           H  
ATOM   2954  HB2 HIS A 235      43.430  87.511 -21.269  1.00 46.63           H  
ATOM   2955  HD1 HIS A 235      45.943  87.424 -20.992  1.00 52.15           H  
ATOM   2956  HE1 HIS A 235      47.972  86.342 -22.018  1.00 55.35           H  
ATOM   2957  HD2 HIS A 235      44.709  85.239 -24.385  1.00 50.99           H  
ATOM   2958  N   VAL A 236      40.475  87.311 -23.696  1.00 45.43           N  
ANISOU 2958  N   VAL A 236     4668   7795   4797   -455    670  -1290
ATOM   2959  CA  VAL A 236      39.027  87.242 -23.530  1.00 44.11           C  
ANISOU 2959  CA  VAL A 236     4489   7403   4868   -251    563  -1444
ATOM   2960  C   VAL A 236      38.675  85.773 -23.253  1.00 43.15           C  
ANISOU 2960  C   VAL A 236     4175   7363   4859   -156    578  -1712
ATOM   2961  O   VAL A 236      39.127  84.883 -23.974  1.00 43.35           O  
ANISOU 2961  O   VAL A 236     4026   7682   4761   -204    669  -1936
ATOM   2962  CB  VAL A 236      38.273  87.848 -24.747  1.00 44.58           C  
ANISOU 2962  CB  VAL A 236     4547   7493   4896   -212    529  -1580
ATOM   2963  CG1 VAL A 236      36.743  87.840 -24.545  1.00 44.91           C  
ANISOU 2963  CG1 VAL A 236     4586   7273   5206    -16    397  -1733
ATOM   2964  CG2 VAL A 236      38.739  89.273 -25.106  1.00 43.98           C  
ANISOU 2964  CG2 VAL A 236     4641   7371   4700   -306    510  -1317
ATOM   2965  H   VAL A 236      40.884  86.579 -24.259  1.00 45.43           H  
ATOM   2966  HA  VAL A 236      38.762  87.822 -22.651  1.00 44.11           H  
ATOM   2967  HB  VAL A 236      38.488  87.221 -25.612  1.00 44.58           H  
ATOM   2968 HG11 VAL A 236      36.225  88.263 -25.404  1.00 44.91           H  
ATOM   2969 HG12 VAL A 236      36.353  86.831 -24.409  1.00 44.91           H  
ATOM   2970 HG13 VAL A 236      36.457  88.427 -23.671  1.00 44.91           H  
ATOM   2971 HG21 VAL A 236      38.209  89.643 -25.981  1.00 43.98           H  
ATOM   2972 HG22 VAL A 236      38.559  89.973 -24.292  1.00 43.98           H  
ATOM   2973 HG23 VAL A 236      39.801  89.308 -25.349  1.00 43.98           H  
ATOM   2974  N   ILE A 237      37.874  85.540 -22.205  1.00 43.04           N  
ANISOU 2974  N   ILE A 237     4181   7104   5066    -30    484  -1681
ATOM   2975  CA  ILE A 237      37.434  84.235 -21.708  1.00 44.85           C  
ANISOU 2975  CA  ILE A 237     4232   7366   5444     87    462  -1910
ATOM   2976  C   ILE A 237      35.928  84.266 -21.419  1.00 44.59           C  
ANISOU 2976  C   ILE A 237     4229   7018   5695    289    287  -1974
ATOM   2977  O   ILE A 237      35.339  85.337 -21.294  1.00 42.76           O  
ANISOU 2977  O   ILE A 237     4174   6541   5533    303    196  -1775
ATOM   2978  CB  ILE A 237      38.297  83.779 -20.495  1.00 46.53           C  
ANISOU 2978  CB  ILE A 237     4421   7625   5633      7    511  -1781
ATOM   2979  CG1 ILE A 237      38.224  84.762 -19.298  1.00 45.01           C  
ANISOU 2979  CG1 ILE A 237     4411   7138   5552     25    420  -1509
ATOM   2980  CD1 ILE A 237      38.953  84.279 -18.039  1.00 46.27           C  
ANISOU 2980  CD1 ILE A 237     4542   7328   5711    -41    452  -1414
ATOM   2981  CG2 ILE A 237      39.747  83.480 -20.914  1.00 48.72           C  
ANISOU 2981  CG2 ILE A 237     4677   8196   5636   -220    667  -1696
ATOM   2982  H   ILE A 237      37.524  86.344 -21.698  1.00 43.04           H  
ATOM   2983  HA  ILE A 237      37.558  83.503 -22.508  1.00 44.85           H  
ATOM   2984  HB  ILE A 237      37.882  82.830 -20.152  1.00 46.53           H  
ATOM   2985 HG13 ILE A 237      37.181  84.924 -19.030  1.00 45.01           H  
ATOM   2986 HG12 ILE A 237      38.619  85.738 -19.583  1.00 45.01           H  
ATOM   2987 HD11 ILE A 237      38.807  84.968 -17.209  1.00 46.27           H  
ATOM   2988 HD12 ILE A 237      38.595  83.298 -17.726  1.00 46.27           H  
ATOM   2989 HD13 ILE A 237      40.026  84.218 -18.210  1.00 46.27           H  
ATOM   2990 HG21 ILE A 237      40.292  82.959 -20.128  1.00 48.72           H  
ATOM   2991 HG22 ILE A 237      39.775  82.838 -21.795  1.00 48.72           H  
ATOM   2992 HG23 ILE A 237      40.292  84.395 -21.149  1.00 48.72           H  
ATOM   2993  N   THR A 238      35.304  83.087 -21.294  1.00 46.44           N  
ANISOU 2993  N   THR A 238     4282   7268   6094    439    232  -2253
ATOM   2994  CA  THR A 238      33.909  82.935 -20.885  1.00 48.21           C  
ANISOU 2994  CA  THR A 238     4521   7180   6615    634     34  -2318
ATOM   2995  C   THR A 238      33.808  82.769 -19.353  1.00 48.83           C  
ANISOU 2995  C   THR A 238     4626   7100   6828    673    -54  -2148
ATOM   2996  O   THR A 238      34.806  82.547 -18.664  1.00 46.33           O  
ANISOU 2996  O   THR A 238     4245   6957   6403    585     46  -2093
ATOM   2997  CB  THR A 238      33.301  81.698 -21.592  1.00 50.99           C  
ANISOU 2997  CB  THR A 238     4663   7590   7121    805    -17  -2717
ATOM   2998  OG1 THR A 238      33.891  80.485 -21.169  1.00 51.06           O  
ANISOU 2998  OG1 THR A 238     4452   7842   7109    826     62  -2895
ATOM   2999  CG2 THR A 238      33.332  81.787 -23.125  1.00 53.83           C  
ANISOU 2999  CG2 THR A 238     4976   8136   7340    765     70  -2933
ATOM   3000  H   THR A 238      35.837  82.237 -21.449  1.00 46.44           H  
ATOM   3001  HA  THR A 238      33.338  83.811 -21.190  1.00 48.21           H  
ATOM   3002  HB  THR A 238      32.253  81.648 -21.304  1.00 50.99           H  
ATOM   3003  HG1 THR A 238      33.454  79.765 -21.602  1.00 51.06           H  
ATOM   3004 HG21 THR A 238      32.805  80.945 -23.576  1.00 53.83           H  
ATOM   3005 HG22 THR A 238      32.843  82.699 -23.467  1.00 53.83           H  
ATOM   3006 HG23 THR A 238      34.352  81.787 -23.511  1.00 53.83           H  
ATOM   3007  N   GLU A 239      32.571  82.838 -18.832  1.00 49.60           N  
ANISOU 3007  N   GLU A 239     4814   6880   7153    789   -250  -2067
ATOM   3008  CA  GLU A 239      32.220  82.539 -17.441  1.00 50.76           C  
ANISOU 3008  CA  GLU A 239     4962   6878   7447    845   -371  -1941
ATOM   3009  C   GLU A 239      32.370  81.034 -17.132  1.00 51.49           C  
ANISOU 3009  C   GLU A 239     4811   7133   7619    947   -363  -2184
ATOM   3010  O   GLU A 239      32.650  80.681 -15.989  1.00 51.98           O  
ANISOU 3010  O   GLU A 239     4836   7252   7661    907   -350  -2082
ATOM   3011  CB  GLU A 239      30.748  82.953 -17.204  1.00 51.55           C  
ANISOU 3011  CB  GLU A 239     5176   6628   7784    950   -607  -1847
ATOM   3012  CG  GLU A 239      30.525  84.466 -16.986  1.00 51.21           C  
ANISOU 3012  CG  GLU A 239     5362   6437   7659    829   -626  -1568
ATOM   3013  CD  GLU A 239      31.018  85.012 -15.639  1.00 50.60           C  
ANISOU 3013  CD  GLU A 239     5398   6368   7458    697   -584  -1272
ATOM   3014  OE1 GLU A 239      31.427  84.200 -14.778  1.00 50.97           O  
ANISOU 3014  OE1 GLU A 239     5364   6511   7490    690   -553  -1259
ATOM   3015  OE2 GLU A 239      30.960  86.251 -15.484  1.00 47.56           O1-
ANISOU 3015  OE2 GLU A 239     5175   5907   6989    596   -578  -1067
ATOM   3016  H   GLU A 239      31.809  83.069 -19.454  1.00 49.60           H  
ATOM   3017  HA  GLU A 239      32.885  83.089 -16.773  1.00 50.76           H  
ATOM   3018  HB3 GLU A 239      30.343  82.425 -16.339  1.00 51.55           H  
ATOM   3019  HB2 GLU A 239      30.136  82.621 -18.045  1.00 51.55           H  
ATOM   3020  HG3 GLU A 239      29.458  84.681 -17.049  1.00 51.21           H  
ATOM   3021  HG2 GLU A 239      30.996  85.033 -17.787  1.00 51.21           H  
ATOM   3022  N   GLU A 240      32.225  80.156 -18.143  1.00 53.96           N  
ANISOU 3022  N   GLU A 240     4945   7545   8012   1072   -362  -2524
ATOM   3023  CA AGLU A 240      32.449  78.712 -18.054  0.55 57.28           C  
ANISOU 3023  CA AGLU A 240     5091   8166   8506   1182   -343  -2817
ATOM   3024  CA BGLU A 240      32.442  78.765 -18.022  0.45 57.02           C  
ANISOU 3024  CA BGLU A 240     5063   8123   8480   1183   -350  -2804
ATOM   3025  C   GLU A 240      33.933  78.363 -17.846  1.00 56.68           C  
ANISOU 3025  C   GLU A 240     4920   8459   8156    996   -116  -2791
ATOM   3026  O   GLU A 240      34.231  77.448 -17.079  1.00 56.98           O  
ANISOU 3026  O   GLU A 240     4817   8612   8221   1008   -110  -2825
ATOM   3027  CB AGLU A 240      31.849  78.049 -19.318  0.55 60.53           C  
ANISOU 3027  CB AGLU A 240     5333   8647   9020   1332   -357  -3218
ATOM   3028  CB BGLU A 240      31.770  77.991 -19.179  0.45 60.35           C  
ANISOU 3028  CB BGLU A 240     5296   8574   9059   1371   -402  -3216
ATOM   3029  CG AGLU A 240      32.049  76.522 -19.490  0.55 65.21           C  
ANISOU 3029  CG AGLU A 240     5603   9456   9717   1483   -348  -3594
ATOM   3030  CG BGLU A 240      31.796  76.452 -19.071  0.45 64.44           C  
ANISOU 3030  CG BGLU A 240     5502   9274   9710   1532   -420  -3554
ATOM   3031  CD AGLU A 240      33.308  76.073 -20.248  0.55 66.62           C  
ANISOU 3031  CD AGLU A 240     5587  10115   9610   1349    -89  -3823
ATOM   3032  CD BGLU A 240      30.750  75.833 -18.133  0.45 65.40           C  
ANISOU 3032  CD BGLU A 240     5582   9091  10176   1750   -689  -3547
ATOM   3033  OE1AGLU A 240      34.058  76.940 -20.745  0.55 64.98           O  
ANISOU 3033  OE1AGLU A 240     5508  10061   9120   1131     74  -3665
ATOM   3034  OE1BGLU A 240      30.375  76.441 -17.104  0.45 63.19           O  
ANISOU 3034  OE1BGLU A 240     5499   8551   9957   1709   -819  -3202
ATOM   3035  OE2AGLU A 240      33.501  74.841 -20.319  0.55 69.62           O1-
ANISOU 3035  OE2AGLU A 240     5676  10732  10046   1455    -57  -4161
ATOM   3036  OE2BGLU A 240      30.316  74.695 -18.410  0.45 68.97           O1-
ANISOU 3036  OE2BGLU A 240     5787   9581  10838   1964   -777  -3897
ATOM   3037  H   GLU A 240      31.994  80.522 -19.056  1.00 53.96           H  
ATOM   3038  HA AGLU A 240      31.911  78.334 -17.184  0.55 57.28           H  
ATOM   3039  HA BGLU A 240      31.957  78.444 -17.100  0.45 57.02           H  
ATOM   3040  HB3AGLU A 240      32.211  78.565 -20.207  0.55 60.53           H  
ATOM   3041  HB3BGLU A 240      32.222  78.293 -20.124  0.45 60.35           H  
ATOM   3042  HB2AGLU A 240      30.775  78.239 -19.308  0.55 60.53           H  
ATOM   3043  HB2BGLU A 240      30.738  78.327 -19.285  0.45 60.35           H  
ATOM   3044  HG3AGLU A 240      31.203  76.131 -20.056  0.55 65.21           H  
ATOM   3045  HG3BGLU A 240      32.791  76.130 -18.765  0.45 64.44           H  
ATOM   3046  HG2AGLU A 240      32.015  76.026 -18.520  0.55 65.21           H  
ATOM   3047  HG2BGLU A 240      31.688  76.020 -20.066  0.45 64.44           H  
ATOM   3048  N   GLU A 241      34.852  79.114 -18.482  1.00 54.50           N  
ANISOU 3048  N   GLU A 241     4726   8364   7617    810     59  -2718
ATOM   3049  CA  GLU A 241      36.300  78.967 -18.334  1.00 55.76           C  
ANISOU 3049  CA  GLU A 241     4839   8844   7503    592    261  -2640
ATOM   3050  C   GLU A 241      36.769  79.478 -16.961  1.00 53.87           C  
ANISOU 3050  C   GLU A 241     4742   8483   7242    489    245  -2320
ATOM   3051  O   GLU A 241      37.645  78.854 -16.366  1.00 55.38           O  
ANISOU 3051  O   GLU A 241     4823   8864   7355    397    324  -2320
ATOM   3052  CB  GLU A 241      37.016  79.774 -19.438  1.00 57.10           C  
ANISOU 3052  CB  GLU A 241     5107   9178   7412    412    408  -2570
ATOM   3053  CG  GLU A 241      37.016  79.060 -20.801  1.00 58.43           C  
ANISOU 3053  CG  GLU A 241     5062   9658   7479    422    508  -2918
ATOM   3054  CD  GLU A 241      37.670  79.910 -21.890  1.00 59.79           C  
ANISOU 3054  CD  GLU A 241     5333   9995   7390    245    626  -2845
ATOM   3055  OE1 GLU A 241      37.060  80.938 -22.254  1.00 53.63           O  
ANISOU 3055  OE1 GLU A 241     4754   8983   6641    261    554  -2687
ATOM   3056  OE2 GLU A 241      38.772  79.523 -22.337  1.00 68.26           O1-
ANISOU 3056  OE2 GLU A 241     6261  11458   8218     85    788  -2963
ATOM   3057  H   GLU A 241      34.525  79.825 -19.123  1.00 54.50           H  
ATOM   3058  HA  GLU A 241      36.566  77.912 -18.420  1.00 55.76           H  
ATOM   3059  HB3 GLU A 241      38.056  79.948 -19.156  1.00 57.10           H  
ATOM   3060  HB2 GLU A 241      36.565  80.763 -19.529  1.00 57.10           H  
ATOM   3061  HG3 GLU A 241      35.999  78.829 -21.113  1.00 58.43           H  
ATOM   3062  HG2 GLU A 241      37.539  78.105 -20.723  1.00 58.43           H  
ATOM   3063  N   LEU A 242      36.164  80.561 -16.438  1.00 51.66           N  
ANISOU 3063  N   LEU A 242     4696   7902   7030    498    141  -2066
ATOM   3064  CA  LEU A 242      36.470  81.159 -15.132  1.00 50.68           C  
ANISOU 3064  CA  LEU A 242     4721   7654   6880    401    122  -1776
ATOM   3065  C   LEU A 242      36.167  80.205 -13.955  1.00 51.75           C  
ANISOU 3065  C   LEU A 242     4735   7775   7153    476     35  -1811
ATOM   3066  O   LEU A 242      36.891  80.227 -12.959  1.00 50.76           O  
ANISOU 3066  O   LEU A 242     4641   7702   6944    353     85  -1664
ATOM   3067  CB  LEU A 242      35.659  82.472 -14.988  1.00 48.45           C  
ANISOU 3067  CB  LEU A 242     4663   7069   6675    430      4  -1557
ATOM   3068  CG  LEU A 242      36.040  83.360 -13.777  1.00 46.21           C  
ANISOU 3068  CG  LEU A 242     4539   6680   6340    321     -1  -1276
ATOM   3069  CD1 LEU A 242      37.391  84.061 -13.983  1.00 45.38           C  
ANISOU 3069  CD1 LEU A 242     4511   6715   6016    133    165  -1154
ATOM   3070  CD2 LEU A 242      34.937  84.380 -13.458  1.00 44.95           C  
ANISOU 3070  CD2 LEU A 242     4554   6257   6266    362   -131  -1105
ATOM   3071  H   LEU A 242      35.451  81.014 -16.993  1.00 51.66           H  
ATOM   3072  HA  LEU A 242      37.536  81.387 -15.123  1.00 50.68           H  
ATOM   3073  HB3 LEU A 242      34.599  82.220 -14.922  1.00 48.45           H  
ATOM   3074  HB2 LEU A 242      35.756  83.065 -15.899  1.00 48.45           H  
ATOM   3075  HG  LEU A 242      36.130  82.739 -12.889  1.00 46.21           H  
ATOM   3076 HD11 LEU A 242      37.616  84.720 -13.145  1.00 45.38           H  
ATOM   3077 HD12 LEU A 242      38.205  83.342 -14.064  1.00 45.38           H  
ATOM   3078 HD13 LEU A 242      37.396  84.664 -14.889  1.00 45.38           H  
ATOM   3079 HD21 LEU A 242      35.196  84.981 -12.586  1.00 44.95           H  
ATOM   3080 HD22 LEU A 242      34.772  85.062 -14.288  1.00 44.95           H  
ATOM   3081 HD23 LEU A 242      33.990  83.886 -13.241  1.00 44.95           H  
ATOM   3082  N   ARG A 243      35.133  79.353 -14.085  1.00 53.77           N  
ANISOU 3082  N   ARG A 243     4860   7938   7633    682   -115  -2002
ATOM   3083  CA  ARG A 243      34.707  78.374 -13.080  1.00 58.28           C  
ANISOU 3083  CA  ARG A 243     5302   8476   8366    785   -242  -2041
ATOM   3084  C   ARG A 243      35.588  77.110 -13.020  1.00 60.86           C  
ANISOU 3084  C   ARG A 243     5379   9128   8615    743   -123  -2231
ATOM   3085  O   ARG A 243      35.408  76.315 -12.099  1.00 61.23           O  
ANISOU 3085  O   ARG A 243     5322   9190   8753    786   -204  -2228
ATOM   3086  CB  ARG A 243      33.256  77.932 -13.390  1.00 63.40           C  
ANISOU 3086  CB  ARG A 243     5884   8899   9306   1033   -468  -2190
ATOM   3087  CG  ARG A 243      32.201  78.997 -13.047  1.00 65.60           C  
ANISOU 3087  CG  ARG A 243     6399   8832   9695   1059   -640  -1952
ATOM   3088  CD  ARG A 243      30.758  78.505 -13.233  1.00 71.56           C  
ANISOU 3088  CD  ARG A 243     7094   9334  10762   1280   -909  -2038
ATOM   3089  NE  ARG A 243      30.375  78.429 -14.652  1.00 76.34           N  
ANISOU 3089  NE  ARG A 243     7618   9882  11505   1431   -951  -2318
ATOM   3090  CZ  ARG A 243      29.635  79.326 -15.329  1.00 77.27           C  
ANISOU 3090  CZ  ARG A 243     7893   9774  11691   1448  -1034  -2270
ATOM   3091  NH1 ARG A 243      29.212  80.463 -14.758  1.00 76.32           N  
ANISOU 3091  NH1 ARG A 243     8015   9476  11507   1322  -1080  -1948
ATOM   3092  NH2 ARG A 243      29.317  79.082 -16.606  1.00 79.66           N1+
ANISOU 3092  NH2 ARG A 243     8100  10044  12124   1587  -1069  -2567
ATOM   3093  H   ARG A 243      34.597  79.395 -14.941  1.00 53.77           H  
ATOM   3094  HA  ARG A 243      34.744  78.834 -12.092  1.00 58.28           H  
ATOM   3095  HB3 ARG A 243      33.008  77.036 -12.819  1.00 63.40           H  
ATOM   3096  HB2 ARG A 243      33.169  77.647 -14.440  1.00 63.40           H  
ATOM   3097  HG3 ARG A 243      32.371  79.906 -13.620  1.00 65.60           H  
ATOM   3098  HG2 ARG A 243      32.316  79.284 -12.004  1.00 65.60           H  
ATOM   3099  HD3 ARG A 243      30.071  79.160 -12.699  1.00 71.56           H  
ATOM   3100  HD2 ARG A 243      30.636  77.519 -12.784  1.00 71.56           H  
ATOM   3101  HE  ARG A 243      30.709  77.615 -15.148  1.00 76.34           H  
ATOM   3102 HH12 ARG A 243      28.669  81.134 -15.281  1.00 76.32           H  
ATOM   3103 HH11 ARG A 243      29.474  80.678 -13.806  1.00 76.32           H  
ATOM   3104 HH22 ARG A 243      28.794  79.757 -17.144  1.00 79.66           H  
ATOM   3105 HH21 ARG A 243      29.630  78.235 -17.058  1.00 79.66           H  
ATOM   3106  N   ARG A 244      36.535  76.914 -13.956  1.00 61.84           N  
ANISOU 3106  N   ARG A 244     5395   9538   8563    648     62  -2399
ATOM   3107  CA  ARG A 244      37.443  75.765 -13.971  1.00 66.14           C  
ANISOU 3107  CA  ARG A 244     5688  10438   9004    573    190  -2585
ATOM   3108  C   ARG A 244      38.596  76.007 -12.972  1.00 68.40           C  
ANISOU 3108  C   ARG A 244     6060  10784   9144    357    267  -2337
ATOM   3109  O   ARG A 244      39.264  77.037 -13.093  1.00 63.35           O  
ANISOU 3109  O   ARG A 244     5642  10071   8356    188    341  -2094
ATOM   3110  CB  ARG A 244      38.054  75.608 -15.379  1.00 66.14           C  
ANISOU 3110  CB  ARG A 244     5584  10757   8791    456    383  -2766
ATOM   3111  CG  ARG A 244      37.011  75.231 -16.439  1.00 65.38           C  
ANISOU 3111  CG  ARG A 244     5384  10643   8815    651    330  -3057
ATOM   3112  CD  ARG A 244      37.609  75.045 -17.838  1.00 68.69           C  
ANISOU 3112  CD  ARG A 244     5585  11490   9024    550    522  -3336
ATOM   3113  NE  ARG A 244      36.593  74.503 -18.751  1.00 66.67           N  
ANISOU 3113  NE  ARG A 244     5219  11202   8912    760    456  -3657
ATOM   3114  CZ  ARG A 244      36.397  73.201 -19.026  1.00 68.53           C  
ANISOU 3114  CZ  ARG A 244     5207  11447   9385   1009    349  -4001
ATOM   3115  NH1 ARG A 244      37.171  72.243 -18.495  1.00 71.48           N  
ANISOU 3115  NH1 ARG A 244     5391  11903   9864   1078    303  -4077
ATOM   3116  NH2 ARG A 244      35.395  72.854 -19.841  1.00 69.96           N1+
ANISOU 3116  NH2 ARG A 244     5319  11557   9705   1193    280  -4289
ATOM   3117  H   ARG A 244      36.657  77.616 -14.673  1.00 61.84           H  
ATOM   3118  HA  ARG A 244      36.875  74.862 -13.751  1.00 66.14           H  
ATOM   3119  HB3 ARG A 244      38.820  74.832 -15.357  1.00 66.14           H  
ATOM   3120  HB2 ARG A 244      38.562  76.522 -15.681  1.00 66.14           H  
ATOM   3121  HG3 ARG A 244      36.242  75.999 -16.486  1.00 65.38           H  
ATOM   3122  HG2 ARG A 244      36.507  74.313 -16.133  1.00 65.38           H  
ATOM   3123  HD3 ARG A 244      38.480  74.390 -17.806  1.00 68.69           H  
ATOM   3124  HD2 ARG A 244      37.957  76.002 -18.225  1.00 68.69           H  
ATOM   3125  HE  ARG A 244      35.959  75.176 -19.164  1.00 66.67           H  
ATOM   3126 HH12 ARG A 244      37.010  71.271 -18.712  1.00 71.48           H  
ATOM   3127 HH11 ARG A 244      37.928  72.491 -17.873  1.00 71.48           H  
ATOM   3128 HH22 ARG A 244      35.228  71.889 -20.081  1.00 69.96           H  
ATOM   3129 HH21 ARG A 244      34.750  73.570 -20.179  1.00 69.96           H  
ATOM   3130  N   PRO A 245      38.854  75.089 -12.006  1.00 75.69           N  
ANISOU 3130  N   PRO A 245     6807  11837  10115    361    243  -2402
ATOM   3131  CA  PRO A 245      39.985  75.148 -11.056  1.00 78.35           C  
ANISOU 3131  CA  PRO A 245     7205  12258  10306    134    326  -2203
ATOM   3132  C   PRO A 245      41.378  75.402 -11.667  1.00 81.17           C  
ANISOU 3132  C   PRO A 245     7628  12824  10389   -140    536  -2120
ATOM   3133  O   PRO A 245      42.190  76.099 -11.058  1.00 77.88           O  
ANISOU 3133  O   PRO A 245     7440  12275   9875   -302    570  -1856
ATOM   3134  CB  PRO A 245      39.977  73.788 -10.342  1.00 80.79           C  
ANISOU 3134  CB  PRO A 245     7220  12792  10684    184    302  -2401
ATOM   3135  CG  PRO A 245      38.538  73.317 -10.417  1.00 82.03           C  
ANISOU 3135  CG  PRO A 245     7219  12850  11099    493    129  -2632
ATOM   3136  CD  PRO A 245      37.988  73.946 -11.694  1.00 80.90           C  
ANISOU 3136  CD  PRO A 245     7196  12554  10988    590    119  -2677
ATOM   3137  HA  PRO A 245      39.762  75.939 -10.338  1.00 78.35           H  
ATOM   3138  HB3 PRO A 245      40.339  73.853  -9.315  1.00 80.79           H  
ATOM   3139  HB2 PRO A 245      40.605  73.065 -10.867  1.00 80.79           H  
ATOM   3140  HG3 PRO A 245      37.988  73.705  -9.558  1.00 82.03           H  
ATOM   3141  HG2 PRO A 245      38.444  72.231 -10.406  1.00 82.03           H  
ATOM   3142  HD2 PRO A 245      38.018  73.225 -12.511  1.00 80.90           H  
ATOM   3143  HD3 PRO A 245      36.951  74.245 -11.548  1.00 80.90           H  
ATOM   3144  N   GLU A 246      41.638  74.855 -12.868  1.00 88.69           N  
ANISOU 3144  N   GLU A 246     8376  14097  11226   -185    662  -2353
ATOM   3145  CA  GLU A 246      42.901  74.957 -13.604  1.00 96.09           C  
ANISOU 3145  CA  GLU A 246     9327  15301  11883   -465    854  -2298
ATOM   3146  C   GLU A 246      43.160  76.364 -14.176  1.00 98.10           C  
ANISOU 3146  C   GLU A 246     9881  15361  12031   -570    878  -2039
ATOM   3147  O   GLU A 246      44.316  76.708 -14.427  1.00101.91           O  
ANISOU 3147  O   GLU A 246    10488  15900  12335   -821    971  -1834
ATOM   3148  CB  GLU A 246      42.928  73.958 -14.793  1.00104.74           C  
ANISOU 3148  CB  GLU A 246    10153  16761  12884   -446    959  -2626
ATOM   3149  CG  GLU A 246      42.352  72.547 -14.538  1.00109.84           C  
ANISOU 3149  CG  GLU A 246    10448  17635  13652   -294    934  -2963
ATOM   3150  CD  GLU A 246      40.864  72.440 -14.887  1.00109.96           C  
ANISOU 3150  CD  GLU A 246    10379  17454  13949     64    769  -3199
ATOM   3151  OE1 GLU A 246      40.048  72.689 -13.975  1.00107.86           O  
ANISOU 3151  OE1 GLU A 246    10258  16818  13906    233    585  -3058
ATOM   3152  OE2 GLU A 246      40.567  72.137 -16.063  1.00111.20           O1-
ANISOU 3152  OE2 GLU A 246    10323  17825  14102    166    816  -3526
ATOM   3153  H   GLU A 246      40.924  74.264 -13.279  1.00 88.69           H  
ATOM   3154  HA  GLU A 246      43.710  74.705 -12.916  1.00 96.09           H  
ATOM   3155  HB3 GLU A 246      43.964  73.850 -15.118  1.00104.74           H  
ATOM   3156  HB2 GLU A 246      42.412  74.389 -15.654  1.00104.74           H  
ATOM   3157  HG3 GLU A 246      42.523  72.236 -13.506  1.00109.84           H  
ATOM   3158  HG2 GLU A 246      42.884  71.827 -15.160  1.00109.84           H  
ATOM   3159  N   MET A 247      42.098  77.166 -14.389  1.00 96.81           N  
ANISOU 3159  N   MET A 247     9828  14961  11994   -374    781  -2052
ATOM   3160  CA  MET A 247      42.156  78.479 -15.034  1.00 98.69           C  
ANISOU 3160  CA  MET A 247    10300  15058  12139   -436    799  -1871
ATOM   3161  C   MET A 247      42.851  79.553 -14.173  1.00 96.87           C  
ANISOU 3161  C   MET A 247    10333  14609  11862   -580    789  -1532
ATOM   3162  O   MET A 247      43.349  80.534 -14.724  1.00 91.43           O  
ANISOU 3162  O   MET A 247     9814  13871  11055   -686    829  -1370
ATOM   3163  CB  MET A 247      40.734  78.924 -15.435  1.00 99.68           C  
ANISOU 3163  CB  MET A 247    10475  14953  12445   -188    672  -1963
ATOM   3164  CG  MET A 247      40.710  79.989 -16.551  1.00 99.35           C  
ANISOU 3164  CG  MET A 247    10569  14893  12286   -233    714  -1907
ATOM   3165  SD  MET A 247      40.594  81.707 -15.979  1.00 93.63           S  
ANISOU 3165  SD  MET A 247    10179  13808  11588   -266    637  -1542
ATOM   3166  CE  MET A 247      41.846  82.463 -17.048  1.00 98.36           C  
ANISOU 3166  CE  MET A 247    10879  14585  11910   -498    771  -1404
ATOM   3167  H   MET A 247      41.183  76.826 -14.123  1.00 96.81           H  
ATOM   3168  HA  MET A 247      42.718  78.340 -15.950  1.00 98.69           H  
ATOM   3169  HB3 MET A 247      40.145  79.244 -14.574  1.00 99.68           H  
ATOM   3170  HB2 MET A 247      40.222  78.049 -15.832  1.00 99.68           H  
ATOM   3171  HG3 MET A 247      39.856  79.824 -17.205  1.00 99.35           H  
ATOM   3172  HG2 MET A 247      41.581  79.877 -17.196  1.00 99.35           H  
ATOM   3173  HE1 MET A 247      41.918  83.531 -16.844  1.00 98.36           H  
ATOM   3174  HE2 MET A 247      42.825  82.017 -16.877  1.00 98.36           H  
ATOM   3175  HE3 MET A 247      41.584  82.322 -18.097  1.00 98.36           H  
ATOM   3176  N   LYS A 248      42.952  79.337 -12.847  1.00101.21           N  
ANISOU 3176  N   LYS A 248    10905  15041  12510   -578    729  -1445
ATOM   3177  CA  LYS A 248      43.632  80.189 -11.862  1.00102.13           C  
ANISOU 3177  CA  LYS A 248    11244  14955  12607   -700    713  -1174
ATOM   3178  C   LYS A 248      45.118  80.465 -12.176  1.00101.11           C  
ANISOU 3178  C   LYS A 248    11199  14944  12276   -970    831  -1022
ATOM   3179  O   LYS A 248      45.654  81.491 -11.758  1.00 96.83           O  
ANISOU 3179  O   LYS A 248    10874  14204  11713  -1042    814   -807
ATOM   3180  CB  LYS A 248      43.439  79.561 -10.462  1.00104.10           C  
ANISOU 3180  CB  LYS A 248    11443  15144  12968   -678    644  -1166
ATOM   3181  CG  LYS A 248      43.625  80.542  -9.287  1.00101.44           C  
ANISOU 3181  CG  LYS A 248    11322  14565  12654   -745    599   -940
ATOM   3182  CD  LYS A 248      45.023  80.531  -8.641  1.00102.99           C  
ANISOU 3182  CD  LYS A 248    11548  14848  12737   -993    684   -842
ATOM   3183  CE  LYS A 248      45.196  81.629  -7.579  1.00103.41           C  
ANISOU 3183  CE  LYS A 248    11755  14680  12854  -1025    621   -699
ATOM   3184  NZ  LYS A 248      45.208  82.974  -8.182  1.00101.15           N1+
ANISOU 3184  NZ  LYS A 248    11690  14145  12598   -963    578   -555
ATOM   3185  H   LYS A 248      42.532  78.490 -12.491  1.00101.21           H  
ATOM   3186  HA  LYS A 248      43.123  81.148 -11.874  1.00102.13           H  
ATOM   3187  HB3 LYS A 248      44.068  78.677 -10.336  1.00104.10           H  
ATOM   3188  HB2 LYS A 248      42.414  79.192 -10.401  1.00104.10           H  
ATOM   3189  HG3 LYS A 248      42.901  80.290  -8.511  1.00101.44           H  
ATOM   3190  HG2 LYS A 248      43.361  81.547  -9.614  1.00101.44           H  
ATOM   3191  HD3 LYS A 248      45.809  80.627  -9.388  1.00102.99           H  
ATOM   3192  HD2 LYS A 248      45.183  79.558  -8.175  1.00102.99           H  
ATOM   3193  HE3 LYS A 248      46.138  81.487  -7.048  1.00103.41           H  
ATOM   3194  HE2 LYS A 248      44.401  81.573  -6.836  1.00103.41           H  
ATOM   3195  HZ1 LYS A 248      46.000  83.054  -8.807  1.00101.15           H  
ATOM   3196  HZ2 LYS A 248      44.353  83.117  -8.701  1.00101.15           H  
ATOM   3197  HZ3 LYS A 248      45.281  83.679  -7.462  1.00101.15           H  
ATOM   3198  N   ASN A 249      45.758  79.566 -12.939  1.00101.72           N  
ANISOU 3198  N   ASN A 249    11095  15348  12208  -1121    941  -1139
ATOM   3199  CA  ASN A 249      47.158  79.600 -13.353  1.00101.88           C  
ANISOU 3199  CA  ASN A 249    11173  15522  12016  -1410   1044   -992
ATOM   3200  C   ASN A 249      47.336  79.096 -14.795  1.00 98.24           C  
ANISOU 3200  C   ASN A 249    10555  15396  11376  -1477   1146  -1144
ATOM   3201  O   ASN A 249      48.214  78.276 -15.059  1.00 99.29           O  
ANISOU 3201  O   ASN A 249    10515  15865  11346  -1673   1252  -1226
ATOM   3202  CB  ASN A 249      48.091  78.981 -12.278  1.00106.81           C  
ANISOU 3202  CB  ASN A 249    11737  16245  12601  -1615   1083   -944
ATOM   3203  CG  ASN A 249      47.626  77.623 -11.734  1.00111.01           C  
ANISOU 3203  CG  ASN A 249    12000  16964  13215  -1514   1083  -1192
ATOM   3204  OD1 ASN A 249      47.145  77.538 -10.606  1.00115.16           O  
ANISOU 3204  OD1 ASN A 249    12299  17749  13709  -1434   1130  -1434
ATOM   3205  ND2 ASN A 249      47.785  76.556 -12.519  1.00107.62           N  
ANISOU 3205  ND2 ASN A 249    11585  16411  12894  -1514   1024  -1147
ATOM   3206  H   ASN A 249      45.223  78.767 -13.250  1.00101.72           H  
ATOM   3207  HA  ASN A 249      47.448  80.650 -13.426  1.00101.88           H  
ATOM   3208  HB3 ASN A 249      48.155  79.668 -11.433  1.00106.81           H  
ATOM   3209  HB2 ASN A 249      49.110  78.890 -12.653  1.00106.81           H  
ATOM   3210 HD22 ASN A 249      47.490  75.648 -12.191  1.00107.62           H  
ATOM   3211 HD21 ASN A 249      48.160  76.665 -13.452  1.00107.62           H  
ATOM   3212  N   PHE A 250      46.481  79.564 -15.720  1.00 92.19           N  
ANISOU 3212  N   PHE A 250     9844  14552  10633  -1321   1113  -1193
ATOM   3213  CA  PHE A 250      46.456  79.156 -17.127  1.00 90.96           C  
ANISOU 3213  CA  PHE A 250     9535  14698  10329  -1337   1194  -1385
ATOM   3214  C   PHE A 250      47.309  80.083 -18.011  1.00 86.96           C  
ANISOU 3214  C   PHE A 250     9187  14244   9610  -1534   1236  -1177
ATOM   3215  O   PHE A 250      48.083  79.579 -18.825  1.00 88.26           O  
ANISOU 3215  O   PHE A 250     9232  14766   9536  -1742   1345  -1226
ATOM   3216  CB  PHE A 250      44.988  79.200 -17.590  1.00 92.11           C  
ANISOU 3216  CB  PHE A 250     9617  14725  10657  -1028   1113  -1611
ATOM   3217  CG  PHE A 250      44.700  78.870 -19.043  1.00 93.88           C  
ANISOU 3217  CG  PHE A 250     9680  15237  10754  -1014   1186  -1856
ATOM   3218  CD1 PHE A 250      44.974  77.580 -19.544  1.00 97.14           C  
ANISOU 3218  CD1 PHE A 250     9805  16062  11041  -1094   1299  -2121
ATOM   3219  CE1 PHE A 250      44.680  77.266 -20.885  1.00 98.81           C  
ANISOU 3219  CE1 PHE A 250     9850  16567  11125  -1081   1373  -2384
ATOM   3220  CZ  PHE A 250      44.108  78.239 -21.728  1.00 97.48           C  
ANISOU 3220  CZ  PHE A 250     9815  16262  10961   -990   1326  -2372
ATOM   3221  CE2 PHE A 250      43.832  79.527 -21.230  1.00 94.08           C  
ANISOU 3221  CE2 PHE A 250     9671  15416  10659   -912   1208  -2094
ATOM   3222  CD2 PHE A 250      44.128  79.843 -19.890  1.00 93.56           C  
ANISOU 3222  CD2 PHE A 250     9758  15075  10716   -920   1142  -1845
ATOM   3223  H   PHE A 250      45.771  80.217 -15.417  1.00 92.19           H  
ATOM   3224  HA  PHE A 250      46.828  78.135 -17.230  1.00 90.96           H  
ATOM   3225  HB3 PHE A 250      44.530  80.158 -17.337  1.00 92.11           H  
ATOM   3226  HB2 PHE A 250      44.466  78.445 -17.013  1.00 92.11           H  
ATOM   3227  HD1 PHE A 250      45.405  76.828 -18.900  1.00 97.14           H  
ATOM   3228  HE1 PHE A 250      44.889  76.278 -21.266  1.00 98.81           H  
ATOM   3229  HZ  PHE A 250      43.880  77.998 -22.756  1.00 97.48           H  
ATOM   3230  HE2 PHE A 250      43.391  80.273 -21.875  1.00 94.08           H  
ATOM   3231  HD2 PHE A 250      43.910  80.833 -19.515  1.00 93.56           H  
ATOM   3232  N   PHE A 251      47.190  81.414 -17.852  1.00 79.89           N  
ANISOU 3232  N   PHE A 251     8547  13013   8794  -1472   1145   -948
ATOM   3233  CA  PHE A 251      47.961  82.400 -18.612  1.00 76.98           C  
ANISOU 3233  CA  PHE A 251     8348  12643   8257  -1637   1149   -715
ATOM   3234  C   PHE A 251      49.301  82.622 -17.889  1.00 76.41           C  
ANISOU 3234  C   PHE A 251     8406  12522   8106  -1896   1154   -437
ATOM   3235  O   PHE A 251      49.401  83.426 -16.963  1.00 70.67           O  
ANISOU 3235  O   PHE A 251     7889  11466   7495  -1869   1065   -222
ATOM   3236  CB  PHE A 251      47.164  83.725 -18.687  1.00 71.44           C  
ANISOU 3236  CB  PHE A 251     7839  11618   7687  -1447   1042   -613
ATOM   3237  CG  PHE A 251      45.860  83.662 -19.469  1.00 69.44           C  
ANISOU 3237  CG  PHE A 251     7486  11393   7505  -1228   1023   -858
ATOM   3238  CD1 PHE A 251      45.835  83.128 -20.776  1.00 70.28           C  
ANISOU 3238  CD1 PHE A 251     7465  11807   7432  -1286   1095  -1018
ATOM   3239  CE1 PHE A 251      44.628  83.066 -21.497  1.00 70.62           C  
ANISOU 3239  CE1 PHE A 251     7418  11857   7559  -1085   1068  -1268
ATOM   3240  CZ  PHE A 251      43.439  83.550 -20.922  1.00 68.59           C  
ANISOU 3240  CZ  PHE A 251     7210  11285   7567   -835    957  -1325
ATOM   3241  CE2 PHE A 251      43.459  84.105 -19.628  1.00 68.01           C  
ANISOU 3241  CE2 PHE A 251     7262  10931   7650   -790    887  -1146
ATOM   3242  CD2 PHE A 251      44.665  84.157 -18.901  1.00 67.79           C  
ANISOU 3242  CD2 PHE A 251     7311  10907   7537   -978    925   -930
ATOM   3243  H   PHE A 251      46.540  81.763 -17.163  1.00 79.89           H  
ATOM   3244  HA  PHE A 251      48.161  82.039 -19.623  1.00 76.98           H  
ATOM   3245  HB3 PHE A 251      47.778  84.482 -19.177  1.00 71.44           H  
ATOM   3246  HB2 PHE A 251      46.958  84.103 -17.684  1.00 71.44           H  
ATOM   3247  HD1 PHE A 251      46.741  82.766 -21.239  1.00 70.28           H  
ATOM   3248  HE1 PHE A 251      44.617  82.653 -22.494  1.00 70.62           H  
ATOM   3249  HZ  PHE A 251      42.517  83.505 -21.481  1.00 68.59           H  
ATOM   3250  HE2 PHE A 251      42.548  84.487 -19.192  1.00 68.01           H  
ATOM   3251  HD2 PHE A 251      44.668  84.582 -17.908  1.00 67.79           H  
ATOM   3252  N   LYS A 252      50.322  81.859 -18.314  1.00 79.66           N  
ANISOU 3252  N   LYS A 252     8676  13272   8319  -2152   1255   -461
ATOM   3253  CA  LYS A 252      51.648  81.770 -17.700  1.00 81.93           C  
ANISOU 3253  CA  LYS A 252     9054  13554   8522  -2442   1263   -220
ATOM   3254  C   LYS A 252      52.516  83.019 -17.920  1.00 75.01           C  
ANISOU 3254  C   LYS A 252     8455  12432   7615  -2562   1171    126
ATOM   3255  O   LYS A 252      53.305  83.370 -17.043  1.00 76.22           O  
ANISOU 3255  O   LYS A 252     8764  12343   7855  -2664   1107    332
ATOM   3256  CB  LYS A 252      52.392  80.568 -18.328  1.00 88.33           C  
ANISOU 3256  CB  LYS A 252     9651  14846   9063  -2736   1395   -300
ATOM   3257  CG  LYS A 252      51.958  79.201 -17.774  1.00 94.67           C  
ANISOU 3257  CG  LYS A 252    10165  15903   9903  -2677   1481   -614
ATOM   3258  CD  LYS A 252      52.436  78.955 -16.330  1.00 97.71           C  
ANISOU 3258  CD  LYS A 252    10578  16116  10431  -2728   1447   -542
ATOM   3259  CE  LYS A 252      51.279  78.807 -15.338  1.00 98.27           C  
ANISOU 3259  CE  LYS A 252    10671  15868  10800  -2383   1356   -665
ATOM   3260  NZ  LYS A 252      51.768  78.668 -13.957  1.00 98.56           N1+
ANISOU 3260  NZ  LYS A 252    10823  15640  10984  -2422   1290   -529
ATOM   3261  H   LYS A 252      50.136  81.218 -19.073  1.00 79.66           H  
ATOM   3262  HA  LYS A 252      51.537  81.629 -16.624  1.00 81.93           H  
ATOM   3263  HB3 LYS A 252      53.470  80.660 -18.181  1.00 88.33           H  
ATOM   3264  HB2 LYS A 252      52.254  80.579 -19.411  1.00 88.33           H  
ATOM   3265  HG3 LYS A 252      52.381  78.426 -18.413  1.00 94.67           H  
ATOM   3266  HG2 LYS A 252      50.876  79.086 -17.858  1.00 94.67           H  
ATOM   3267  HD3 LYS A 252      53.095  79.762 -16.006  1.00 97.71           H  
ATOM   3268  HD2 LYS A 252      53.046  78.051 -16.306  1.00 97.71           H  
ATOM   3269  HE3 LYS A 252      50.692  77.924 -15.593  1.00 98.27           H  
ATOM   3270  HE2 LYS A 252      50.615  79.671 -15.390  1.00 98.27           H  
ATOM   3271  HZ1 LYS A 252      50.983  78.562 -13.331  1.00 98.56           H  
ATOM   3272  HZ2 LYS A 252      52.361  77.853 -13.890  1.00 98.56           H  
ATOM   3273  HZ3 LYS A 252      52.295  79.490 -13.701  1.00 98.56           H  
ATOM   3274  N   ASP A 253      52.375  83.672 -19.084  1.00 69.92           N  
ANISOU 3274  N   ASP A 253     7863  11847   6858  -2541   1155    175
ATOM   3275  CA  ASP A 253      53.227  84.771 -19.550  1.00 69.08           C  
ANISOU 3275  CA  ASP A 253     7989  11556   6702  -2656   1058    497
ATOM   3276  C   ASP A 253      52.719  86.158 -19.105  1.00 64.60           C  
ANISOU 3276  C   ASP A 253     7613  10560   6371  -2395    933    583
ATOM   3277  O   ASP A 253      53.198  87.170 -19.617  1.00 63.30           O  
ANISOU 3277  O   ASP A 253     7608  10267   6178  -2417    846    791
ATOM   3278  CB  ASP A 253      53.308  84.725 -21.099  1.00 72.16           C  
ANISOU 3278  CB  ASP A 253     8328  12275   6816  -2805   1099    526
ATOM   3279  CG  ASP A 253      53.815  83.391 -21.664  1.00 76.81           C  
ANISOU 3279  CG  ASP A 253     8737  13322   7126  -3128   1222    486
ATOM   3280  OD1 ASP A 253      54.707  82.790 -21.025  1.00 79.25           O  
ANISOU 3280  OD1 ASP A 253     9046  13627   7438  -3321   1238    582
ATOM   3281  OD2 ASP A 253      53.302  82.998 -22.734  1.00 80.17           O1-
ANISOU 3281  OD2 ASP A 253     9013  14127   7320  -3202   1306    349
ATOM   3282  H   ASP A 253      51.697  83.314 -19.741  1.00 69.92           H  
ATOM   3283  HA  ASP A 253      54.232  84.651 -19.144  1.00 69.08           H  
ATOM   3284  HB3 ASP A 253      53.976  85.503 -21.470  1.00 72.16           H  
ATOM   3285  HB2 ASP A 253      52.326  84.931 -21.529  1.00 72.16           H  
ATOM   3286  N   MET A 254      51.793  86.212 -18.132  1.00 61.19           N  
ANISOU 3286  N   MET A 254     7160   9923   6168  -2159    917    429
ATOM   3287  CA  MET A 254      51.265  87.424 -17.507  1.00 58.72           C  
ANISOU 3287  CA  MET A 254     7021   9224   6065  -1957    805    522
ATOM   3288  C   MET A 254      51.155  87.233 -15.982  1.00 54.90           C  
ANISOU 3288  C   MET A 254     6569   8505   5787  -1869    776    485
ATOM   3289  O   MET A 254      50.991  86.095 -15.535  1.00 53.26           O  
ANISOU 3289  O   MET A 254     6215   8422   5600  -1870    838    319
ATOM   3290  CB  MET A 254      49.971  87.881 -18.222  1.00 62.88           C  
ANISOU 3290  CB  MET A 254     7529   9725   6638  -1720    783    398
ATOM   3291  CG  MET A 254      48.687  87.151 -17.789  1.00 62.13           C  
ANISOU 3291  CG  MET A 254     7273   9700   6635  -1525    825    115
ATOM   3292  SD  MET A 254      47.229  87.520 -18.802  1.00 68.64           S  
ANISOU 3292  SD  MET A 254     8123  10502   7455  -1345    781     54
ATOM   3293  CE  MET A 254      46.954  89.257 -18.374  1.00 65.37           C  
ANISOU 3293  CE  MET A 254     7906   9686   7245  -1180    660    212
ATOM   3294  H   MET A 254      51.474  85.335 -17.743  1.00 61.19           H  
ATOM   3295  HA  MET A 254      52.010  88.202 -17.664  1.00 58.72           H  
ATOM   3296  HB3 MET A 254      50.094  87.760 -19.298  1.00 62.88           H  
ATOM   3297  HB2 MET A 254      49.839  88.950 -18.071  1.00 62.88           H  
ATOM   3298  HG3 MET A 254      48.441  87.380 -16.752  1.00 62.13           H  
ATOM   3299  HG2 MET A 254      48.855  86.076 -17.835  1.00 62.13           H  
ATOM   3300  HE1 MET A 254      46.121  89.661 -18.949  1.00 65.37           H  
ATOM   3301  HE2 MET A 254      46.730  89.354 -17.313  1.00 65.37           H  
ATOM   3302  HE3 MET A 254      47.839  89.846 -18.598  1.00 65.37           H  
ATOM   3303  N   PRO A 255      51.218  88.313 -15.168  1.00 52.37           N  
ANISOU 3303  N   PRO A 255     6429   7851   5619  -1797    675    631
ATOM   3304  CA  PRO A 255      51.119  88.218 -13.705  1.00 51.08           C  
ANISOU 3304  CA  PRO A 255     6300   7478   5631  -1739    647    594
ATOM   3305  C   PRO A 255      49.670  87.993 -13.235  1.00 48.62           C  
ANISOU 3305  C   PRO A 255     5891   7150   5432  -1501    656    388
ATOM   3306  O   PRO A 255      48.721  88.148 -14.008  1.00 45.41           O  
ANISOU 3306  O   PRO A 255     5450   6785   5020  -1348    652    310
ATOM   3307  CB  PRO A 255      51.661  89.567 -13.203  1.00 52.01           C  
ANISOU 3307  CB  PRO A 255     6619   7274   5867  -1701    535    774
ATOM   3308  CG  PRO A 255      51.342  90.548 -14.319  1.00 51.52           C  
ANISOU 3308  CG  PRO A 255     6602   7231   5742  -1619    498    845
ATOM   3309  CD  PRO A 255      51.419  89.704 -15.591  1.00 52.52           C  
ANISOU 3309  CD  PRO A 255     6609   7696   5651  -1756    582    813
ATOM   3310  HA  PRO A 255      51.743  87.406 -13.328  1.00 51.08           H  
ATOM   3311  HB3 PRO A 255      52.742  89.498 -13.081  1.00 52.01           H  
ATOM   3312  HB2 PRO A 255      51.248  89.883 -12.243  1.00 52.01           H  
ATOM   3313  HG3 PRO A 255      52.017  91.405 -14.337  1.00 51.52           H  
ATOM   3314  HG2 PRO A 255      50.329  90.930 -14.190  1.00 51.52           H  
ATOM   3315  HD2 PRO A 255      50.671  90.033 -16.311  1.00 52.52           H  
ATOM   3316  HD3 PRO A 255      52.405  89.806 -16.046  1.00 52.52           H  
ATOM   3317  N   GLN A 256      49.508  87.653 -11.946  1.00 46.24           N  
ANISOU 3317  N   GLN A 256     5549   6788   5231  -1484    658    307
ATOM   3318  CA  GLN A 256      48.212  87.586 -11.272  1.00 46.53           C  
ANISOU 3318  CA  GLN A 256     5512   6785   5381  -1280    639    151
ATOM   3319  C   GLN A 256      47.724  89.020 -10.975  1.00 42.90           C  
ANISOU 3319  C   GLN A 256     5189   6087   5026  -1123    562    213
ATOM   3320  O   GLN A 256      48.523  89.837 -10.512  1.00 40.69           O  
ANISOU 3320  O   GLN A 256     5044   5622   4796  -1163    518    333
ATOM   3321  CB  GLN A 256      48.363  86.834  -9.934  1.00 50.62           C  
ANISOU 3321  CB  GLN A 256     5973   7288   5971  -1318    641     81
ATOM   3322  CG  GLN A 256      48.319  85.302 -10.098  1.00 59.63           C  
ANISOU 3322  CG  GLN A 256     6933   8693   7031  -1435    714    -29
ATOM   3323  CD  GLN A 256      48.479  84.508  -8.795  1.00 65.47           C  
ANISOU 3323  CD  GLN A 256     7602   9415   7860  -1425    695   -117
ATOM   3324  OE1 GLN A 256      48.170  83.320  -8.765  1.00 76.18           O  
ANISOU 3324  OE1 GLN A 256     8804  10886   9254  -1311    689   -267
ATOM   3325  NE2 GLN A 256      48.932  85.137  -7.708  1.00 65.31           N  
ANISOU 3325  NE2 GLN A 256     7695   9234   7886  -1533    670    -27
ATOM   3326  H   GLN A 256      50.333  87.546 -11.374  1.00 46.24           H  
ATOM   3327  HA  GLN A 256      47.518  87.046 -11.916  1.00 46.53           H  
ATOM   3328  HB3 GLN A 256      47.540  87.109  -9.270  1.00 50.62           H  
ATOM   3329  HB2 GLN A 256      49.280  87.150  -9.435  1.00 50.62           H  
ATOM   3330  HG3 GLN A 256      49.107  84.983 -10.781  1.00 59.63           H  
ATOM   3331  HG2 GLN A 256      47.374  85.011 -10.559  1.00 59.63           H  
ATOM   3332 HE22 GLN A 256      49.059  84.621  -6.850  1.00 65.31           H  
ATOM   3333 HE21 GLN A 256      49.179  86.114  -7.758  1.00 65.31           H  
ATOM   3334  N   PRO A 257      46.435  89.341 -11.223  1.00 42.13           N  
ANISOU 3334  N   PRO A 257     5050   5986   4970   -944    537    125
ATOM   3335  CA  PRO A 257      45.895  90.692 -11.039  1.00 40.94           C  
ANISOU 3335  CA  PRO A 257     5001   5651   4901   -810    471    172
ATOM   3336  C   PRO A 257      45.699  91.028  -9.557  1.00 38.78           C  
ANISOU 3336  C   PRO A 257     4759   5240   4735   -769    434    148
ATOM   3337  O   PRO A 257      45.246  90.191  -8.780  1.00 39.31           O  
ANISOU 3337  O   PRO A 257     4740   5370   4827   -773    441     62
ATOM   3338  CB  PRO A 257      44.557  90.678 -11.795  1.00 39.79           C  
ANISOU 3338  CB  PRO A 257     4781   5577   4761   -672    456     73
ATOM   3339  CG  PRO A 257      44.107  89.227 -11.769  1.00 40.81           C  
ANISOU 3339  CG  PRO A 257     4760   5868   4880   -684    491    -63
ATOM   3340  CD  PRO A 257      45.412  88.434 -11.748  1.00 42.93           C  
ANISOU 3340  CD  PRO A 257     4997   6261   5054   -868    561    -33
ATOM   3341  HA  PRO A 257      46.565  91.429 -11.483  1.00 40.94           H  
ATOM   3342  HB3 PRO A 257      44.725  90.977 -12.830  1.00 39.79           H  
ATOM   3343  HB2 PRO A 257      43.811  91.355 -11.380  1.00 39.79           H  
ATOM   3344  HG3 PRO A 257      43.471  88.963 -12.613  1.00 40.81           H  
ATOM   3345  HG2 PRO A 257      43.543  89.033 -10.856  1.00 40.81           H  
ATOM   3346  HD2 PRO A 257      45.322  87.534 -11.143  1.00 42.93           H  
ATOM   3347  HD3 PRO A 257      45.680  88.141 -12.765  1.00 42.93           H  
ATOM   3348  N   ARG A 258      46.027  92.270  -9.179  1.00 38.86           N  
ANISOU 3348  N   ARG A 258     4880   5083   4802   -730    392    215
ATOM   3349  CA  ARG A 258      45.716  92.826  -7.863  1.00 40.16           C  
ANISOU 3349  CA  ARG A 258     5066   5143   5050   -683    361    168
ATOM   3350  C   ARG A 258      44.357  93.549  -7.877  1.00 38.68           C  
ANISOU 3350  C   ARG A 258     4859   4955   4882   -546    325    131
ATOM   3351  O   ARG A 258      43.858  93.884  -6.807  1.00 38.57           O  
ANISOU 3351  O   ARG A 258     4840   4909   4906   -515    302     83
ATOM   3352  CB  ARG A 258      46.801  93.847  -7.468  1.00 43.98           C  
ANISOU 3352  CB  ARG A 258     5663   5451   5596   -714    333    227
ATOM   3353  CG  ARG A 258      48.179  93.202  -7.248  1.00 49.78           C  
ANISOU 3353  CG  ARG A 258     6431   6155   6328   -880    349    278
ATOM   3354  CD  ARG A 258      49.183  94.164  -6.599  1.00 53.63           C  
ANISOU 3354  CD  ARG A 258     7028   6423   6924   -899    297    301
ATOM   3355  NE  ARG A 258      49.795  95.065  -7.587  1.00 58.07           N  
ANISOU 3355  NE  ARG A 258     7689   6864   7513   -872    242    425
ATOM   3356  CZ  ARG A 258      49.674  96.403  -7.637  1.00 61.59           C  
ANISOU 3356  CZ  ARG A 258     8180   7183   8039   -731    186    417
ATOM   3357  NH1 ARG A 258      48.871  97.086  -6.808  1.00 63.14           N  
ANISOU 3357  NH1 ARG A 258     8333   7372   8287   -613    188    280
ATOM   3358  NH2 ARG A 258      50.376  97.086  -8.547  1.00 61.48           N1+
ANISOU 3358  NH2 ARG A 258     8246   7067   8045   -719    121    550
ATOM   3359  H   ARG A 258      46.421  92.895  -9.868  1.00 38.86           H  
ATOM   3360  HA  ARG A 258      45.675  92.042  -7.105  1.00 40.16           H  
ATOM   3361  HB3 ARG A 258      46.505  94.334  -6.537  1.00 43.98           H  
ATOM   3362  HB2 ARG A 258      46.877  94.641  -8.214  1.00 43.98           H  
ATOM   3363  HG3 ARG A 258      48.573  92.825  -8.193  1.00 49.78           H  
ATOM   3364  HG2 ARG A 258      48.069  92.333  -6.600  1.00 49.78           H  
ATOM   3365  HD3 ARG A 258      49.995  93.582  -6.164  1.00 53.63           H  
ATOM   3366  HD2 ARG A 258      48.731  94.710  -5.771  1.00 53.63           H  
ATOM   3367  HE  ARG A 258      50.404  94.623  -8.262  1.00 58.07           H  
ATOM   3368 HH12 ARG A 258      48.824  98.092  -6.871  1.00 63.14           H  
ATOM   3369 HH11 ARG A 258      48.262  96.612  -6.149  1.00 63.14           H  
ATOM   3370 HH22 ARG A 258      50.317  98.098  -8.573  1.00 61.48           H  
ATOM   3371 HH21 ARG A 258      50.944  96.625  -9.248  1.00 61.48           H  
ATOM   3372  N   LEU A 259      43.750  93.759  -9.059  1.00 36.20           N  
ANISOU 3372  N   LEU A 259     4533   4690   4531   -483    317    152
ATOM   3373  CA  LEU A 259      42.469  94.430  -9.245  1.00 35.05           C  
ANISOU 3373  CA  LEU A 259     4374   4543   4400   -378    275    133
ATOM   3374  C   LEU A 259      41.522  93.532 -10.050  1.00 34.38           C  
ANISOU 3374  C   LEU A 259     4218   4550   4295   -339    265     89
ATOM   3375  O   LEU A 259      41.834  93.145 -11.175  1.00 36.14           O  
ANISOU 3375  O   LEU A 259     4425   4840   4468   -363    297     88
ATOM   3376  CB  LEU A 259      42.702  95.803  -9.910  1.00 35.92           C  
ANISOU 3376  CB  LEU A 259     4555   4582   4511   -327    255    195
ATOM   3377  CG  LEU A 259      41.436  96.678 -10.065  1.00 35.01           C  
ANISOU 3377  CG  LEU A 259     4425   4480   4399   -244    214    185
ATOM   3378  CD1 LEU A 259      40.881  97.158  -8.713  1.00 36.54           C  
ANISOU 3378  CD1 LEU A 259     4600   4664   4619   -236    196    143
ATOM   3379  CD2 LEU A 259      41.725  97.873 -10.978  1.00 37.65           C  
ANISOU 3379  CD2 LEU A 259     4806   4777   4723   -197    197    243
ATOM   3380  H   LEU A 259      44.209  93.422  -9.893  1.00 36.20           H  
ATOM   3381  HA  LEU A 259      42.020  94.617  -8.272  1.00 35.05           H  
ATOM   3382  HB3 LEU A 259      43.144  95.636 -10.894  1.00 35.92           H  
ATOM   3383  HB2 LEU A 259      43.451  96.361  -9.347  1.00 35.92           H  
ATOM   3384  HG  LEU A 259      40.659  96.096 -10.560  1.00 35.01           H  
ATOM   3385 HD11 LEU A 259      40.032  97.826  -8.860  1.00 36.54           H  
ATOM   3386 HD12 LEU A 259      40.533  96.326  -8.101  1.00 36.54           H  
ATOM   3387 HD13 LEU A 259      41.635  97.702  -8.143  1.00 36.54           H  
ATOM   3388 HD21 LEU A 259      40.814  98.417 -11.220  1.00 37.65           H  
ATOM   3389 HD22 LEU A 259      42.415  98.573 -10.507  1.00 37.65           H  
ATOM   3390 HD23 LEU A 259      42.163  97.543 -11.919  1.00 37.65           H  
ATOM   3391  N   ALA A 260      40.347  93.254  -9.468  1.00 33.62           N  
ANISOU 3391  N   ALA A 260     4076   4457   4239   -286    212     48
ATOM   3392  CA  ALA A 260      39.194  92.615 -10.092  1.00 33.60           C  
ANISOU 3392  CA  ALA A 260     4011   4492   4262   -227    167     -6
ATOM   3393  C   ALA A 260      38.038  93.626 -10.117  1.00 34.06           C  
ANISOU 3393  C   ALA A 260     4104   4490   4346   -176     94     35
ATOM   3394  O   ALA A 260      37.927  94.459  -9.218  1.00 34.59           O  
ANISOU 3394  O   ALA A 260     4196   4533   4416   -195     67     76
ATOM   3395  CB  ALA A 260      38.822  91.345  -9.313  1.00 34.70           C  
ANISOU 3395  CB  ALA A 260     4060   4674   4451   -224    138    -75
ATOM   3396  H   ALA A 260      40.204  93.606  -8.530  1.00 33.62           H  
ATOM   3397  HA  ALA A 260      39.432  92.323 -11.110  1.00 33.60           H  
ATOM   3398  HB1 ALA A 260      37.882  90.923  -9.665  1.00 34.70           H  
ATOM   3399  HB2 ALA A 260      39.581  90.574  -9.440  1.00 34.70           H  
ATOM   3400  HB3 ALA A 260      38.725  91.533  -8.246  1.00 34.70           H  
ATOM   3401  N   LEU A 261      37.193  93.575 -11.158  1.00 32.94           N  
ANISOU 3401  N   LEU A 261     3960   4345   4212   -130     64     16
ATOM   3402  CA  LEU A 261      36.126  94.543 -11.420  1.00 33.44           C  
ANISOU 3402  CA  LEU A 261     4055   4357   4295   -105    -10     59
ATOM   3403  C   LEU A 261      34.822  93.783 -11.700  1.00 32.48           C  
ANISOU 3403  C   LEU A 261     3887   4192   4260    -58   -107      6
ATOM   3404  O   LEU A 261      34.589  93.325 -12.818  1.00 34.71           O  
ANISOU 3404  O   LEU A 261     4123   4494   4572    -14   -104    -93
ATOM   3405  CB  LEU A 261      36.547  95.507 -12.555  1.00 32.94           C  
ANISOU 3405  CB  LEU A 261     4035   4304   4176    -99     19     88
ATOM   3406  CG  LEU A 261      37.849  96.309 -12.327  1.00 32.45           C  
ANISOU 3406  CG  LEU A 261     4017   4256   4058   -123     88    140
ATOM   3407  CD1 LEU A 261      38.265  97.047 -13.607  1.00 34.54           C  
ANISOU 3407  CD1 LEU A 261     4311   4540   4274   -107     93    172
ATOM   3408  CD2 LEU A 261      37.719  97.289 -11.157  1.00 31.98           C  
ANISOU 3408  CD2 LEU A 261     3974   4170   4005   -138     83    174
ATOM   3409  H   LEU A 261      37.364  92.882 -11.873  1.00 32.94           H  
ATOM   3410  HA  LEU A 261      35.947  95.152 -10.536  1.00 33.44           H  
ATOM   3411  HB3 LEU A 261      35.733  96.203 -12.760  1.00 32.94           H  
ATOM   3412  HB2 LEU A 261      36.672  94.927 -13.461  1.00 32.94           H  
ATOM   3413  HG  LEU A 261      38.661  95.619 -12.099  1.00 32.45           H  
ATOM   3414 HD11 LEU A 261      39.185  97.613 -13.458  1.00 34.54           H  
ATOM   3415 HD12 LEU A 261      38.447  96.337 -14.413  1.00 34.54           H  
ATOM   3416 HD13 LEU A 261      37.493  97.741 -13.938  1.00 34.54           H  
ATOM   3417 HD21 LEU A 261      38.589  97.939 -11.085  1.00 31.98           H  
ATOM   3418 HD22 LEU A 261      36.833  97.911 -11.269  1.00 31.98           H  
ATOM   3419 HD23 LEU A 261      37.637  96.768 -10.208  1.00 31.98           H  
ATOM   3420  N   ASN A 262      33.986  93.633 -10.663  1.00 32.76           N  
ANISOU 3420  N   ASN A 262     3932   4174   4341    -73   -205     67
ATOM   3421  CA  ASN A 262      32.765  92.830 -10.668  1.00 33.10           C  
ANISOU 3421  CA  ASN A 262     3940   4140   4496    -31   -334     44
ATOM   3422  C   ASN A 262      31.529  93.707 -10.934  1.00 34.51           C  
ANISOU 3422  C   ASN A 262     4172   4234   4707    -61   -449    132
ATOM   3423  O   ASN A 262      31.392  94.797 -10.381  1.00 34.79           O  
ANISOU 3423  O   ASN A 262     4249   4303   4666   -142   -449    239
ATOM   3424  CB  ASN A 262      32.641  92.194  -9.263  1.00 34.34           C  
ANISOU 3424  CB  ASN A 262     4056   4307   4684    -47   -384     71
ATOM   3425  CG  ASN A 262      31.430  91.268  -9.095  1.00 36.57           C  
ANISOU 3425  CG  ASN A 262     4314   4483   5097     -6   -560     90
ATOM   3426  OD1 ASN A 262      31.216  90.358  -9.894  1.00 38.61           O  
ANISOU 3426  OD1 ASN A 262     4521   4678   5472     89   -616    -21
ATOM   3427  ND2 ASN A 262      30.605  91.537  -8.082  1.00 37.03           N  
ANISOU 3427  ND2 ASN A 262     4407   4524   5139    -82   -660    228
ATOM   3428  H   ASN A 262      34.229  94.090  -9.794  1.00 32.76           H  
ATOM   3429  HA  ASN A 262      32.844  92.040 -11.414  1.00 33.10           H  
ATOM   3430  HB3 ASN A 262      32.634  92.962  -8.488  1.00 34.34           H  
ATOM   3431  HB2 ASN A 262      33.528  91.592  -9.077  1.00 34.34           H  
ATOM   3432 HD22 ASN A 262      29.781  90.973  -7.941  1.00 37.03           H  
ATOM   3433 HD21 ASN A 262      30.808  92.304  -7.454  1.00 37.03           H  
ATOM   3434  N   CYS A 263      30.593  93.177 -11.733  1.00 36.54           N  
ANISOU 3434  N   CYS A 263     4419   4388   5077     -3   -551     75
ATOM   3435  CA ACYS A 263      29.251  93.721 -11.937  0.62 37.46           C  
ANISOU 3435  CA ACYS A 263     4590   4389   5255    -50   -702    176
ATOM   3436  CA BCYS A 263      29.296  93.755 -12.051  0.38 38.79           C  
ANISOU 3436  CA BCYS A 263     4756   4556   5424    -42   -693    159
ATOM   3437  C   CYS A 263      28.181  92.651 -12.215  1.00 40.56           C  
ANISOU 3437  C   CYS A 263     4957   4622   5834     26   -873    127
ATOM   3438  O   CYS A 263      27.113  92.986 -12.725  1.00 40.82           O  
ANISOU 3438  O   CYS A 263     5040   4513   5956     -3  -1022    188
ATOM   3439  CB ACYS A 263      29.260  94.919 -12.908  0.62 38.97           C  
ANISOU 3439  CB ACYS A 263     4827   4586   5392    -87   -671    182
ATOM   3440  CB BCYS A 263      29.257  94.496 -13.384  0.38 41.34           C  
ANISOU 3440  CB BCYS A 263     5107   4880   5719    -39   -652    105
ATOM   3441  SG ACYS A 263      29.779  94.404 -14.560  0.62 40.42           S  
ANISOU 3441  SG ACYS A 263     4976   4738   5645     18   -646    -15
[truncated: 861,693 more chars]
