# Supplementary material for: An engineered variant of MECR reductase reveals indispensability of long-chain acyl-ACPs for mitochondrial respiration
Source: Nat Commun. 2023 Feb 4;14:619. doi: 10.1038/s41467-023-36358-7 (PMC9899272; doi:10.1038/s41467-023-36358-7)
Supplement: Supplementary file 5 — Source Data [file 41467_2023_36358_MOESM5_ESM.xlsx]

## Sheet: Figure 3b.
Figure 3b: Western blot analysis of protein lipoylation and MECR expression in BJ 1991 α yeast expressing wild type and mutated MECR variants.

## Sheet: Supplementary Figure 4a.
Wavelength (nm)	MECR WT (Mean Residual Elipticity)	MECR G165Q (Mean Residual Elipticity)
190	8025.41	9252.63
191	8094.08	9756.96
192	8141.34	9858.92
193	7883.96	9623.6
194	7374.84	9075.5
195	6556.14	8168.14
196	5482.81	6936.73
197	4181.65	5453.98
198	2803.98	3820.55
199	1438.11	2156.38
200	173.465	599.661
201	-941.834	-832.628
202	-1912.74	-2071.31
203	-2763.9	-3130.97
204	-3428.37	-4020.35
205	-3989.25	-4744.87
206	-4428.15	-5316.38
207	-4749.07	-5690.66
208	-4925.39	-5882.83
209	-4970.95	-5904.14
210	-4909.28	-5840.72
211	-4808.12	-5737.85
212	-4689.26	-5619.67
213	-4610.74	-5525.07
214	-4561.63	-5480.39
215	-4527.32	-5460.93
216	-4515.05	-5471.57
217	-4495.65	-5486.89
218	-4461.2	-5485.39
219	-4420.88	-5477.54
220	-4372.76	-5450.54
221	-4284.48	-5384.28
222	-4166.27	-5259.38
223	-4014.09	-5093.41
224	-3840.9	-4881.36
225	-3646.53	-4631.39
226	-3435.99	-4355.24
227	-3190.57	-4039.31
228	-2922.25	-3695.38
229	-2636.84	-3351.89
230	-2353.94	-3020.07
231	-2084.23	-2702.12
232	-1840.41	-2412.56
233	-1610.67	-2135.34
234	-1415.31	-1884.43
235	-1244.73	-1665.95
236	-1085.86	-1472.01
237	-944.934	-1301
238	-808.802	-1138.59
239	-677.509	-983.971
240	-569.923	-831.715
241	-471.769	-689.406
242	-390.195	-558.739
243	-322.567	-452.553
244	-252.013	-369.523
245	-192.291	-309.4
246	-145.698	-267.266
247	-107.421	-225.374
248	-86.2574	-190.718
249	-74.5119	-142.187
250	-60.3282	-103.877
251	-48.742	-91.2472
252	-29.05	-78.9331
253	-15.9211	-66.4677
254	-6.95596	-55.3204
255	-11.4653	-36.677
256	-17.0492	-34.6774
257	-21.2623	-48.6384
258	-16.92	-51.9104
259	-13.181	-58.8723
260	-9.34011	-55.1873
261	-16.182	-57.6418
262	-24.76	-72.1863
263	-28.739	-69.752
264	-27.741	-64.6098
265	-26.8482	-54.3416
266	-26.0428	-42.2019
267	-26.2664	-40.525
268	-32.3081	-44.5439
269	-28.2652	-51.4036
270	-19.0706	-63.8032
271	-10.8048	-66.8906
272	7.53376	-62.9306
273	7.19823	-41.8202
274	-6.98594	-32.684
275	-13.3085	-39.5533
276	-17.3652	-46.7795
277	-19.7405	-68.3033
278	-13.1279	-73.0201
279	-33.2549	-109.843
280	-37.0942	-49.5468

## Sheet: Supplementary Figure 4b.
Thermal melting profile at 222nm
Temperature (ᵒC)	MECR WT Ratio (Folded/unfolded)	MECR G165Q Ratio (Folded/unfolded)
22	0.999994	0.999983
26	0.999947	0.999876
30	0.999518	0.999158
34	0.995885	0.994577
38	0.967609	0.967453
42	0.795421	0.834589
46	0.347509	0.4724
50	0.0711786	0.14225
54	0.0114299	0.0310172
58	0.00182264	0.00638787
62	0.000301269	0.00133983
66	5.19e-05	0.000290438
70	9.31e-06	6.52e-05
74	1.74e-06	1.51e-05
78	3.37e-07	3.64e-06
82	6.78e-08	9.02e-07
86	1.41e-08	2.31e-07
90	3.05e-09	6.08e-08
94	6.82e-10	1.65e-08

## Sheet: Table 1. MECR WT+2E-C6-CoA
Enzyme: Wild Type MECR
Substrate: 2E-hexenoyl-CoA
Total amount of Enzyme in the reaction (Et):	0,00010956 µmole
									Set #1			Set #2			Set #3
Set 1									Michaelis-Menten			Michaelis-Menten			Michaelis-Menten
Enzyme	Substrate concentration (µM)	Δ abs/min	Rtae of the reaction (µmole/sec)	Vmax (µmole/sec)	Km (µM)	Kcat (sec-1)			Best-fit values			Best-fit values			Best-fit values
HsMECR WT	1.5	0.00294421	3.94455e-06	0.0001349	120.7	1.23028			Vmax	0.0001349		Vmax	0.0001029		Vmax	8.671e-05
HsMECR WT	3	0.00441503	5.9151e-06						Km	120.7		Km	80.29		Km	70.75
HsMECR WT	5.625	0.00616327	8.25733e-06						95% CI (profile likelihood)			95% CI (profile likelihood)			95% CI (profile likelihood)
HsMECR WT	6	0.00601276	8.05568e-06						Vmax	0,0001033 to 0,0001976		Vmax	8,481e-005 to 0,0001306		Vmax	7,186e-005 to 0,0001090
HsMECR WT	11.25	0.01331	1.78323e-05						Km	70,46 to 232,7		Km	51,72 to 130,1		Km	45,29 to 114,8
HsMECR WT	22.5	0.0144533	1.9364e-05						Goodness of Fit			Goodness of Fit			Goodness of Fit
HsMECR WT	45	0.0275638	3.6929e-05						Degrees of Freedom	7		Degrees of Freedom	6		Degrees of Freedom	6
HsMECR WT	90	0.0396797	5.31614e-05						R squared	0.9846		R squared	0.9885		R squared	0.9878
HsMECR WT	180	0.0619165	8.29535e-05						Sum of Squares	8.834e-11		Sum of Squares	4.825e-11		Sum of Squares	3.89e-11
									Sy.x	3.552e-06		Sy.x	2.836e-06		Sy.x	2.546e-06
Set 2									Constraints			Constraints			Constraints
Enzyme	Substrate concentration (µM)	Δ abs/min	Rtae of the reaction (µmole/sec)	Vmax (µmole/sec)	Km (µM)	Kcat (sec-1)			Km	Km > 0		Km	Km > 0		Km	Km > 0
HsMECR WT	1.5	0.00276535	3.70492e-06	0.0001029	80.29	0.939211
HsMECR WT	3	0.00445608	5.9701e-06						Number of points			Number of points			Number of points
HsMECR WT	6	0.00934921	1.25257e-05						# of X values	9		# of X values	8		# of X values	8
HsMECR WT	11.25	0.0107627	1.44195e-05						# Y values analyzed	9		# Y values analyzed	8		# Y values analyzed	8
HsMECR WT	22.5	0.0155592	2.08457e-05
HsMECR WT	45	0.0259876	3.48173e-05
HsMECR WT	90	0.0405878	5.43781e-05
HsMECR WT	180	0.0536006	7.18122e-05
Set 3
Enzyme	Substrate concentration (µM)	Δ abs/min	Rtae of the reaction (µmole/sec)	Vmax (µmole/sec)	Km (µM)	Kcat (sec-1)
HsMECR WT	1.5	0.00243258	3.25908e-06	8.671e-05	70.75	0.791438
HsMECR WT	3	0.00540953	7.24749e-06
HsMECR WT	6	0.00755317	1.01195e-05
HsMECR WT	11.25	0.0100363	1.34463e-05
HsMECR WT	22.5	0.0155439	2.08252e-05
HsMECR WT	45	0.0237571	3.18289e-05
HsMECR WT	90	0.0348679	4.67148e-05
HsMECR WT	180	0.0476305	6.38136e-05
Final Calculation
	Set 1	Set 2	Set 3	Avg	Sd
Vmax
Km	120.7	80.29	70.75	90.58	26.5172
Kcat	1.23028	0.939211	0.791438	0.986976	0.223285
Kcat/Km (µM-1 sec-1)	0.0101929	0.0116977	0.0111864	0.0110257

## Sheet: Table 1. MECR G165Q+2E-C6-CoA
Enzyme: MECR G165Q
Substrate: 2E-hexenoyl-CoA
Total amount of Enzyme in the reaction (Et)	0,000455 µmole
Set 1									Set #1			Set #2			Set #3
Enzyme	Substrate concentration (µM)	Δ abs/min	Rtae of the reaction (µmole/sec)	Vmax (µmole/sec)	Km (µM)	Kcat (sec-1)			Michaelis-Menten			Michaelis-Menten			Michaelis-Menten
MECR G165Q	5.625	0.0540278	7.23845e-05	0.001506	97.23	3.30989			Best-fit values			Best-fit values			Best-fit values
MECR G165Q	11.25	0.084501	0.000113211						Vmax	0.001506		Vmax	0.001762		Vmax	0.001497
MECR G165Q	22.5	0.224339	0.000300561						Km	97.23		Km	130.5		Km	105.9
MECR G165Q	45	0.346068	0.00046365						95% CI (profile likelihood)			95% CI (profile likelihood)			95% CI (profile likelihood)
MECR G165Q	90	0.564419	0.000756188						Vmax	0,001253 to 0,001890		Vmax	0,001579 to 0,001998		Vmax	0,001351 to 0,001679
MECR G165Q	180	0.718922	0.000963186						Km	65,94 to 149,8		Km	106,0 to 163,2		Km	86,11 to 131,9
									Goodness of Fit			Goodness of Fit			Goodness of Fit
Set 2									Degrees of Freedom	4		Degrees of Freedom	4		Degrees of Freedom	4
Enzyme	Substrate concentration (µM)	Δ abs/min	Rtae of the reaction (µmole/sec)	Vmax (µmole/sec)	Km (µM)	Kcat (sec-1)			R squared	0.9942		R squared	0.9987		R squared	0.9985
MECR G165Q	5.625	0.055449	7.42886e-05	0.001762	130.5	3.87253			Sum of Squares	3.674e-09		Sum of Squares	8.604e-10		Sum of Squares	8.199e-10
MECR G165Q	11.25	0.098575	0.000132067						Sy.x	3.031e-05		Sy.x	1.467e-05		Sy.x	1.432e-05
MECR G165Q	22.5	0.189343	0.000253675						Constraints			Constraints			Constraints
MECR G165Q	45	0.328178	0.000439681						Km	Km > 0		Km	Km > 0		Km	Km > 0
MECR G165Q	90	0.554271	0.000742592
MECR G165Q	180	0.756013	0.00101288						Number of points			Number of points			Number of points
									# of X values	6		# of X values	6		# of X values	6
Set 3									# Y values analyzed	6		# Y values analyzed	6		# Y values analyzed	6
Enzyme	Substrate concentration (µM)	Δ abs/min	Rtae of the reaction (µmole/sec)	Vmax (µmole/sec)	Km (µM)	Kcat (sec-1)
MECR G165Q	5.625	0.0661566	8.86342e-05	0.001497	105.9	3.29011
MECR G165Q	11.25	0.0917787	0.000122962
MECR G165Q	22.5	0.20279	0.000271691
MECR G165Q	45	0.337935	0.000452753
MECR G165Q	90	0.506702	0.000678861
MECR G165Q	180	0.705623	0.000945368
Final calculation
	Set 1	Set 2	Set 3	Avg	Sd
Vmax	0.001506	0.001762	0.001497
Km	97.23	130.5	105.9	111.21	17.2589
Kcat	3.30989	3.87253	3.29011	3.49084	0.330697
Kcat/Km (µM-1 sec-1)	0.0340419	0.0296745	0.0310681	0.0315948

## Sheet: Table 1. MECR WT+2E-C8-CoA
Enzyme: Wild Type MECR
Substrate: 2E-octenoyl-CoA
Total amount of Enzyme in the reaction (Et)	0,0001118 µmole
Set 1									Set #1			Set #2			Set #3
Enzyme	Substrate concentration (µM)	Δ abs/min	Rtae of the reaction (µmole/sec)	Vmax (µmole/sec)	Km (µM)	Kcat (sec-1)			Michaelis-Menten			Michaelis-Menten			Michaelis-Menten
MECR WT	1.125	0.00205711	2.75604e-06	0.0002078	29.37	1.85868			Best-fit values			Best-fit values			Best-fit values
MECR WT	2.25	0.0104876	1.40509e-05						Vmax	0.0002078		Vmax	0.0001841		Vmax	0.0002108
MECR WT	4.5	0.0225203	3.01719e-05						Km	29.37		Km	20.43		Km	19.78
MECR WT	5.625	0.0220027	2.94784e-05						95% CI (profile likelihood)			95% CI (profile likelihood)			95% CI (profile likelihood)
MECR WT	22.5	0.055111	7.38357e-05						Vmax	0,0001694 to 0,0002611		Vmax	0,0001610 to 0,0002114		Vmax	0,0001874 to 0,0002377
MECR WT	45	0.103167	0.000138219						Km	15,53 to 56,00		Km	13,44 to 31,08		Km	13,76 to 28,49
MECR WT	90	0.130724	0.000175139						Goodness of Fit			Goodness of Fit			Goodness of Fit
MECR WT	180	0.121296	0.000162508						Degrees of Freedom	6		Degrees of Freedom	7		Degrees of Freedom	7
									R squared	0.9691		R squared	0.9768		R squared	0.9818
Set 2									Sum of Squares	1.07e-09		Sum of Squares	6.487e-10		Sum of Squares	6.986e-10
Enzyme	Substrate concentration (µM)	Δ abs/min	Rtae of the reaction (µmole/sec)	Vmax (µmole/sec)	Km (µM)	Kcat (sec-1)			Sy.x	1.335e-05		Sy.x	9.627e-06		Sy.x	9.99e-06
MECR WT	1.125	0.00432384	5.79293e-06	0.0001841	20.43	1.64669			Constraints			Constraints			Constraints
MECR WT	2.25	0.0160941	2.15623e-05						Km	Km > 0		Km	Km > 0		Km	Km > 0
MECR WT	4.5	0.0324098	4.34215e-05
MECR WT	5.625	0.0271062	3.63159e-05						Number of points			Number of points			Number of points
MECR WT	11.25	0.0454942	6.09515e-05						# of X values	8		# of X values	9		# of X values	9
MECR WT	22.5	0.064333	8.61911e-05						# Y values analyzed	8		# Y values analyzed	9		# Y values analyzed	9
MECR WT	45	0.0997762	0.000133677
MECR WT	90	0.122425	0.000164021
MECR WT	180	0.114676	0.000153639
Set 3
Enzyme	Substrate concentration (µM)	Δ abs/min	Rtae of the reaction (µmole/sec)	Vmax (µmole/sec)	Km (µM)	Kcat (sec-1)
MECR WT	1.125	0.0028529	3.82221e-06	0.0002108	19.78	1.88551
MECR WT	2.25	0.0185743	2.48852e-05
MECR WT	4.5	0.0315588	4.22814e-05
MECR WT	5.625	0.0267261	3.58067e-05
MECR WT	11.25	0.0548462	7.3481e-05
MECR WT	22.5	0.0834335	0.000111781
MECR WT	45	0.114152	0.000152937
MECR WT	90	0.140119	0.000187726
MECR WT	180	0.130467	0.000174795
Final calculation
	Set 1	Set 2	Set 3	Avg	Sd
Vmax	0.0002078	0.0001841	0.0002108
Km	29.37	20.43	19.78	23.1933	5.35901
Kcat	1.859	1.647	1.88551	1.79717	0.130725
Kcat/Km (µM-1 sec-1)	0.0632959	0.0806167	0.0953241	0.0797456

## Sheet: Table 1. MECR G165Q+2E-C8-CoA
Enzyme: MECR G165Q
Substrate: 2E-octenoyl-CoA
Total amount of Enzyme in the reaction (Et)	0,00010782 µmole
Set 1									Set#1			Set#2			Set#3
Enzyme	Substrate concentration (µM)	Δ abs/min	Rtae of the reaction (µmole/sec)	Vmax (µmole/sec)	Km (µM)	Kcat (sec-1)			Michaelis-Menten			Michaelis-Menten			Michaelis-Menten
MECR G165Q	1.125	0.000782067	1.04779e-06	0.001562	96.01	14.49			Best-fit values			Best-fit values			Best-fit values
MECR G165Q	2.25	0.0164773	2.20757e-05						Vmax	0.001562		Vmax	0.001339		Vmax	0.001154
MECR G165Q	4.5	0.0109301	1.46438e-05						Km	96.01		Km	118.7		Km	127.5
MECR G165Q	5.625	0.01268	1.69882e-05						95% CI (profile likelihood)			95% CI (profile likelihood)			95% CI (profile likelihood)
MECR G165Q	11.25	0.0493798	6.61573e-05						Vmax	0,001159 to 0,002406		Vmax	0,0009256 to 0,002487		Vmax	0,0005921 to 0,2143
MECR G165Q	22.5	0.186272	0.000249561						Km	51,02 to 210,3		Km	56,54 to 328,3		Km	32,73 to 50859
MECR G165Q	45	0.443257	0.00059386						Goodness of Fit			Goodness of Fit			Goodness of Fit
MECR G165Q	90	0.598496	0.000801844						Degrees of Freedom	7		Degrees of Freedom	7		Degrees of Freedom	7
MECR G165Q	180	0.730065	0.000978115						R squared	0.9721		R squared	0.9644		R squared	0.8763
									Sum of Squares	3.297e-08		Sum of Squares	2.626e-08		Sum of Squares	6.95e-08
Set 2									Sy.x	6.863e-05		Sy.x	6.125e-05		Sy.x	9.964e-05
Enzyme	Substrate concentration (µM)	Δ abs/min	Rtae of the reaction (µmole/sec)	Vmax (µmole/sec)	Km (µM)	Kcat (sec-1)			Constraints			Constraints			Constraints
MECR G165Q	1.125	0.000785937	1.05297e-06	0.001339	118.7	12.42			Km	Km > 0		Km	Km > 0		Km	Km > 0
MECR G165Q	2.25	0.00179269	2.40178e-06
MECR G165Q	4.5	0.0280017	3.75157e-05						Number of points			Number of points			Number of points
MECR G165Q	5.625	0.00701638	9.40029e-06						# of X values	9		# of X values	9		# of X values	9
MECR G165Q	11.25	0.0233586	3.1295e-05						# Y values analyzed	9		# Y values analyzed	9		# Y values analyzed	9
MECR G165Q	22.5	0.108461	0.000145312
MECR G165Q	45	0.310996	0.000416661
MECR G165Q	90	0.49205	0.000659231
MECR G165Q	180	0.568636	0.000761838
Set 3
Enzyme	Substrate concentration (µM)	Δ abs/min	Rtae of the reaction (µmole/sec)	Vmax (µmole/sec)	Km (µM)	Kcat (sec-1)
MECR G165Q	1.125	0.00579131	7.75899e-06	0.001154	127.5	10.7
MECR G165Q	2.25	0.0120146	1.60967e-05
MECR G165Q	4.5	0.0188517	2.52568e-05
MECR G165Q	5.625	0.0127657	1.7103e-05
MECR G165Q	11.25	0.0270565	3.62493e-05
MECR G165Q	22.5	0.0977489	0.00013096
MECR G165Q	45	0.145565	0.000195023
MECR G165Q	90	0.515424	0.000690547
MECR G165Q	180	0.443577	0.000594289
Final calculation
	Set 1	Set 2	Set 3	Avg	Sd
Vmax	0.001562	0.001339	0.001154	0.00135167
Km	96.01	118.7	127.5	114.07	16.2475
Kcat	14.49	12.42	10.703	12.5377	1.89623
Kcat/Km (µM-1 sec-1)	0.150922	0.104634	0.0839453	0.113167

## Sheet: Table 1. MECR WT+2E-C10-CoA
Enzyme: Wild Type MECR
Substrate: 2E-decenoyl-CoA
Total amount of Enzyme in the reaction (Et)	0,0001118 µmole
Set 1									Set#1			Set#2			Set#3
Enzyme	Substrate concentration (µM)	Δ abs/min	Rtae of the reaction (µmole/sec)	Vmax (µmole/sec)	Km (µM)	Kcat (sec-1)			Michaelis-Menten			Michaelis-Menten			Michaelis-Menten
MECR WT	1.35	0.00480124	6.43253e-06	6.91e-05	18.31	0.618			Best-fit values			Best-fit values			Best-fit values
MECR WT	3	0.00798323	1.06956e-05						Vmax	6.91e-05		Vmax	6.648e-05		Vmax	7.076e-05
MECR WT	6	0.0109742	1.47028e-05						Km	18.31		Km	13.93		Km	15.38
MECR WT	11.25	0.0180466	2.41782e-05						95% CI (profile likelihood)			95% CI (profile likelihood)			95% CI (profile likelihood)
MECR WT	45	0.0399112	5.34716e-05						Vmax	6,219e-005 to 7,708e-005		Vmax	6,051e-005 to 7,307e-005		Vmax	5,898e-005 to 8,498e-005
MECR WT	90	0.0428017	5.73442e-05						Km	12,68 to 26,81		Km	10,05 to 19,20		Km	8,373 to 27,71
MECR WT	180	0.045243	6.0615e-05						Goodness of Fit			Goodness of Fit			Goodness of Fit
									Degrees of Freedom	5		Degrees of Freedom	6		Degrees of Freedom	6
Set 2									R squared	0.989		R squared	0.9858		R squared	0.9525
Enzyme	Substrate concentration (µM)	Δ abs/min	Rtae of the reaction (µmole/sec)	Vmax (µmole/sec)	Km (µM)	Kcat (sec-1)			Sum of Squares	3.722e-11		Sum of Squares	4.601e-11		Sum of Squares	1.907e-10
MECR WT	1.35	0.00440563	5.90251e-06	6.648e-05	13.93	0.5946			Sy.x	2.728e-06		Sy.x	2.769e-06		Sy.x	5.638e-06
MECR WT	3	0.00905327	1.21292e-05						Constraints			Constraints			Constraints
MECR WT	6	0.0136692	1.83135e-05						Km	Km > 0		Km	Km > 0		Km	Km > 0
MECR WT	11.25	0.0211364	2.83178e-05
MECR WT	22.5	0.0301337	4.03721e-05						Number of points			Number of points			Number of points
MECR WT	45	0.0421363	5.64527e-05						# of X values	7		# of X values	8		# of X values	8
MECR WT	90	0.0428011	5.73434e-05						# Y values analyzed	7		# Y values analyzed	8		# Y values analyzed	8
MECR WT	180	0.0439174	5.8839e-05
Set 3
Enzyme	Substrate concentration (µM)	Δ abs/min	Rtae of the reaction (µmole/sec)	Vmax (µmole/sec)	Km (µM)	Kcat (sec-1)
MECR WT	1.35	0.00505715	6.77539e-06	7.076e-05	15.38	0.6329
MECR WT	3	0.00715275	9.583e-06
MECR WT	6	0.0104374	1.39837e-05
MECR WT	11.25	0.0197731	2.64913e-05
MECR WT	22.5	0.0350761	4.69937e-05
MECR WT	45	0.0435632	5.83644e-05
MECR WT	90	0.0482821	6.46866e-05
MECR WT	180	0.0426295	5.71135e-05
Final calculation
	Set 1	Set 2	Set 3	Avg	Sd
Vmax	6.91e-05	6.648e-05	7.076e-05	6.878e-05
Km	18.31	13.93	15.38	15.8733	2.23129
Kcat	0.618	0.5946	0.632916	0.615172	0.0193139
Kcat/Km (µM-1 sec-1)	0.033752	0.0426849	0.0411519	0.0391963

## Sheet: Table 1. MECR G165Q+2E-C10-CoA
Enzyme: MECR G165Q
Substrate: 2E-decenoyl-CoA
Total amount of Enzyme in the reaction (Et)	0,00010782 µmole
Set 1									Set 1			Set 2			Set 3
Enzyme	Substrate concentration (µM)	Δ abs/min	Rtae of the reaction (µmole/sec)	Vmax (µmole/sec)	Km (µM)	Kcat (sec-1)			Michaelis-Menten			Michaelis-Menten			Michaelis-Menten
MECR G165Q	1.35	0.00361337	4.84106e-06	3.393e-05	6.45	0.314691			Best-fit values			Best-fit values			Best-fit values
MECR G165Q	6	0.00698523	9.35856e-06						Vmax	3.393e-05		Vmax	3.27e-05		Vmax	3.013e-05
MECR G165Q	11.25	0.0169743	2.27416e-05						Km	6.45		Km	9.44		Km	8.567
MECR G165Q	22.5	0.0256906	3.44193e-05						95% CI (profile likelihood)			95% CI (profile likelihood)			95% CI (profile likelihood)
MECR G165Q	45	0.0248502	3.32934e-05						Vmax	2,355e-005 to 4,722e-005		Vmax	2,429e-005 to 4,344e-005		Vmax	2,150e-005 to 4,142e-005
MECR G165Q	90	0.0251062	3.36364e-05						Km	0,9881 to 23,55		Km	2,685 to 26,41		Km	1,881 to 27,73
MECR G165Q	180	0.0179073	2.39916e-05						Goodness of Fit			Goodness of Fit			Goodness of Fit
									Degrees of Freedom	5		Degrees of Freedom	5		Degrees of Freedom	5
Set 2									R squared	0.7576		R squared	0.8623		R squared	0.8195
Enzyme	Substrate concentration (µM)	Δ abs/min	Rtae of the reaction (µmole/sec)	Vmax (µmole/sec)	Km (µM)	Kcat (sec-1)			Sum of Squares	2.099e-10		Sum of Squares	1.088e-10		Sum of Squares	1.235e-10
MECR G165Q	1.35	0.00208912	2.79893e-06	3.27e-05	9.44	0.303283			Sy.x	6.48e-06		Sy.x	4.665e-06		Sy.x	4.97e-06
MECR G165Q	6	0.00494129	6.62016e-06						Constraints			Constraints			Constraints
MECR G165Q	11.25	0.0146002	1.95608e-05						Km	Km > 0		Km	Km > 0		Km	Km > 0
MECR G165Q	22.5	0.0202134	2.70812e-05
MECR G165Q	45	0.0220582	2.95528e-05						Number of points			Number of points			Number of points
MECR G165Q	90	0.0240692	3.22471e-05						# of X values	7		# of X values	7		# of X values	7
MECR G165Q	180	0.0186422	2.49762e-05						# Y values analyzed	7		# Y values analyzed	7		# Y values analyzed	7
Set 3
Enzyme	Substrate concentration (µM)	Δ abs/min	Rtae of the reaction (µmole/sec)	Vmax (µmole/sec)	Km (µM)	Kcat (sec-1)
MECR G165Q	1.35	0.0024379	3.26621e-06	3.013e-05	8.567	0.279447
MECR G165Q	6	0.00426605	5.7155e-06
MECR G165Q	11.25	0.015093	2.02211e-05
MECR G165Q	22.5	0.0191098	2.56026e-05
MECR G165Q	45	0.0200182	2.68197e-05
MECR G165Q	90	0.0230964	3.09437e-05
MECR G165Q	180	0.0167513	2.24428e-05
Final calculation
	Set 1	Set 2	Set 3	Avg	Sd
Vmax
Km	6.45	9.44	8.567	8.15233	1.53753
Kcat	0.314691	0.303283	0.279447	0.299141	0.0179835
Kcat/Km (µM-1 sec-1)	0.0487893	0.0321275	0.032619	0.0378453

## Sheet: Table 2. Specific activity
Specific activity= (ΔA/min *1000)/(Extinction co-efficient of NADPH*Protein amount)
ΔA/min= absorbance change
Extinction co-efficient of NADPH= 6220m-1cm-1 at 340nm
Protein amount= amount of protein ub 500ul reaction cuvet = 10ug
Total amount of enzyme in the reaction (Et)= 2,49E-10 mole
Enzyme: Wild Type MECR
Substrate: 2E-dodecenoyl-CoA
Enzyme	Substrate concentration (µM)	Δ abs/min	Rtae of the reaction (µmole/sec)	Protein amount (mg/ml)	Specific activity umole/mg min	Catalytic turnover (S-1)	Avg	Sd
MECR WT	30	0.156389	0.000209524	0.02	1.25715	0.841463	0.748736	0.0848327
MECR WT	30	0.135621	0.0001817	0.02	1.0902	0.72972
MECR WT	30	0.125456	0.000168081	0.02	1.00849	0.675026
Enzyme: MECR G165Q
Substrate: 2E-dodecenoyl-CoA
Enzyme	Substrate concentration (µM)	Δ abs/min	Rtae of the reaction (µmole/sec)	Protein amount (mg/ml)	Specific activity umole/mg min	Catalytic turnover (S-1)	Avg	SD
MECR G165Q	30	0.0188406	2.5242e-05	0.02	0.151452	0.101373	0.0895452	0.0103517
MECR G165Q	30	0.0158207	2.1196e-05	0.02	0.127176	0.0851245
MECR G165Q	30	0.0152656	2.04523e-05	0.02	0.122714	0.0821378
Enzyme: Wild Type MECR
Substrate: 2E-tetradecenoyl-CoA
Enzyme	Substrate concentration (µM)	Δ abs/min	Rtae of the reaction (µmole/sec)	Protein amount (mg/ml) = 1ug/500ul	Specific activity umole/mg min	Catalytic turnover (S-1)	Avg	SD
MECR WT	30	0.0624352	8.36484e-05	0.02	0.501891	0.335938	0.351525	0.0282435
MECR WT	30	0.0621698	8.32929e-05	0.02	0.499757	0.33451
MECR WT	30	0.0713914	9.56476e-05	0.02	0.573886	0.384127
Enzyme: MECR G165Q
Substrate: 2E-tetradecenoyl-CoA
Enzyme	Substrate concentration (µM)	Δ abs/min	Rtae of the reaction (µmole/sec)	Protein amount (mg/ml) = 1ug/500ul	Specific activity umole/mg min	Catalytic turnover (S-1)	Avg	SD
MECR G165Q	30	0.0109111	1.46183e-05	0.02	0.0877098	0.058708	0.0641718	0.00527425
MECR G165Q	30	0.0128673	1.72391e-05	0.02	0.103435	0.0692335
MECR G165Q	30	0.0120013	1.60789e-05	0.02	0.0964735	0.0645739
Enzyme: Wild Type MECR
Substrate: 2E-hexadecenoyl-CoA
Enzyme	Substrate concentration (µM)	Δ abs/min	Rtae of the reaction (µmole/sec)	Protein amount (mg/ml) = 1ug/500ul	Specific activity umole/mg min	Catalytic turnover (S-1)	Avg	SD
MECR WT	30	0.0135839	1.81992e-05	0.02	0.109195	0.341449	0.275197	0.0580064
MECR WT	30	0.00929091	1.24476e-05	0.02	0.0746858	0.233539
MECR WT	30	0.00996983	1.33572e-05	0.02	0.0801433	0.250605
Enzyme: MECR G165Q
Substrate: 2E-hexadecenoyl-CoA
Enzyme	Substrate concentration (µM)	Δ abs/min	Rtae of the reaction (µmole/sec)	Protein amount (mg/ml) = 1ug/500ul	Specific activity umole/mg min	Catalytic turnover (S-1)	Avg	SD
MECR G165Q	30	Below detection level	N/A	N/A	N/A	N/A	N/A	N/A
MECR G165Q	30	Below detection level	N/A	N/A	N/A	N/A	N/A	N/A
MECR G165Q	30	Below detection level	N/A	N/A	N/A	N/A	N/A	N/A

[truncated: 6 more sheets: Figure 5a. PDH activity, Figure 5b. α-KDH activity, Figure 5c. Fumarase activity, Figure 5d. Catalase activity, Figure 5e., Supplementary Figure 11.]
